# Supplementary material for: Analysis of asymptomatic Drosophila models for ALS and SMA reveals convergent impact on functional protein complexes linked to neuro-muscular degeneration
Source: BMC Genomics. 2023 Sep 27;24:576. doi: 10.1186/s12864-023-09562-4 (PMC10523761; doi:10.1186/s12864-023-09562-4)
Supplement: Supplementary file 2 — Additional file 2. Supplementary Dataset file 2. [file 12864_2023_9562_MOESM2_ESM.xlsx]

## Sheet: README
Supplementary Data 2. List of RIP-Seq enriched transcripts

## Sheet: Caz_cyto_significant_enriched
Flybase ID	baseMean	log2FoldChange	lfcSE	stat	pvalue	padj	Neuronal	Symbol
FBgn0000044	858.692	2.15688	0.448435	4.80979	1.51092e-06	0.000221496	TRUE	Act57B
FBgn0000045	172.9	2.04297	0.50879	4.01535	5.93574e-05	0.00327326	TRUE	Act79B
FBgn0000046	282.664	2.0438	0.537268	3.80405	0.000142347	0.00647876	FALSE	Act87E
FBgn0000092	99.8935	3.30235	0.821304	4.02086	5.79852e-05	0.00325446	FALSE	dyw
FBgn0000253	11212.1	1.10628	0.370591	2.98519	0.00283401	0.0469404	TRUE	Cam
FBgn0000346	286.005	1.44788	0.381256	3.79767	0.000146064	0.00654427	TRUE	comt
FBgn0000579	2511.62	1.48973	0.464916	3.20429	0.00135397	0.0288396	TRUE	Eno
FBgn0000611	125.33	1.65184	0.521685	3.16636	0.00154359	0.0313609	TRUE	exd
FBgn0000640	8.32834	5.54333	1.62498	3.41131	0.000646504	0.0183564	FALSE	Fbp2
FBgn0001122	1583.91	1.14545	0.379359	3.01944	0.0025324	0.0436372	TRUE	Gαo
FBgn0001145	5472.71	1.64378	0.429344	3.82859	0.000128882	0.00599941	TRUE	Gs2
FBgn0001281	14.1614	5.33151	1.46603	3.63671	0.000276147	0.0101967	FALSE	janB
FBgn0001491	47.1022	3.86633	0.811604	4.76381	1.8997e-06	0.000262647	TRUE	l(1)10Bb
FBgn0002283	51.2242	2.22693	0.679386	3.27787	0.00104595	0.024724	TRUE	l(3)73Ah
FBgn0002562	103.826	3.07519	0.556995	5.52103	3.37011e-08	8.94627e-06	FALSE	Lsp1α
FBgn0002564	168.116	1.99536	0.594724	3.35511	0.000793338	0.0212901	FALSE	Lsp1γ
FBgn0002609	20.2186	3.00961	0.979774	3.07174	0.00212815	0.0392705	TRUE	E(spl)m3-HLH
FBgn0002772	1407.76	2.05171	0.433148	4.73674	2.17186e-06	0.000283332	TRUE	Mlc1
FBgn0002773	2490.52	3.24602	0.56718	5.72309	1.04604e-08	3.31427e-06	TRUE	Mlc2
FBgn0002862	61.1621	3.62977	0.812354	4.46821	7.88776e-06	0.000744938	FALSE	Mst87F
FBgn0002939	31.1099	3.00099	0.87602	3.42572	0.000613183	0.0177138	FALSE	ninaD
FBgn0003141	1223.45	3.43507	0.420188	8.17507	2.95696e-16	3.22703e-13	TRUE	pr
FBgn0003149	445.902	2.39776	0.482083	4.97374	6.56725e-07	0.000111368	TRUE	Prm
FBgn0003162	2376.18	3.45884	0.498609	6.93697	4.00589e-12	2.45911e-09	TRUE	Pu
FBgn0003295	34.2273	2.8191	0.788921	3.57337	0.000352419	0.0119774	TRUE	ru
FBgn0003360	12386.1	1.35666	0.424895	3.19292	0.00140842	0.029433	TRUE	sesB
FBgn0003514	310.526	1.27801	0.389929	3.27754	0.00104716	0.024724	TRUE	sqh
FBgn0003889	39.0513	3.08341	0.762648	4.04304	5.27637e-05	0.00301305	FALSE	βTub85D
FBgn0004045	6679.98	1.51283	0.452082	3.34636	0.000818786	0.0216186	TRUE	Yp1
FBgn0004047	11421.9	1.99199	0.523969	3.80173	0.000143688	0.00650372	TRUE	Yp3
FBgn0004066	102.624	1.5698	0.515482	3.04531	0.00232444	0.0415102	TRUE	Prosα4
FBgn0004174	16.8634	5.57564	1.47989	3.76761	0.000164818	0.0070692	FALSE	Mst84Dc
FBgn0004435	1126.46	1.2434	0.405778	3.06425	0.0021822	0.0398185	TRUE	Gαq
FBgn0004516	1529.44	1.59358	0.446652	3.56784	0.00035994	0.0121228	TRUE	Gad1
FBgn0004577	18.4795	4.33151	1.31798	3.28647	0.00101453	0.0243046	FALSE	Pxd
FBgn0004580	1056.21	1.91819	0.439272	4.36675	1.26111e-05	0.00104089	TRUE	Cbp53E
FBgn0004618	427.502	1.44167	0.43572	3.30871	0.000937278	0.0231229	FALSE	gl
FBgn0004623	1079.09	1.34379	0.406414	3.30646	0.00094484	0.0231724	TRUE	Gβ76C
FBgn0004784	788.293	1.5402	0.468411	3.28813	0.00100854	0.0242792	TRUE	inaC
FBgn0004828	1830.63	1.39158	0.419203	3.31959	0.000901503	0.022821	TRUE	His3.3B
FBgn0004921	6785	1.29883	0.374204	3.47092	0.000518684	0.0157238	TRUE	Gγ1
FBgn0005391	5360.89	1.87622	0.414353	4.52807	5.95254e-06	0.000610976	TRUE	Yp2
FBgn0005586	2196.74	1.29094	0.418183	3.08702	0.00202175	0.0379687	TRUE	Rab3
FBgn0005626	675.132	1.31095	0.439435	2.98327	0.0028519	0.0471571	TRUE	ple
FBgn0005633	14.5844	3.69356	1.20945	3.05393	0.00225868	0.0407809	TRUE	fln
FBgn0005664	857.65	1.61794	0.487983	3.31557	0.000914549	0.0230326	FALSE	Crys
FBgn0010014	682.551	1.28394	0.413855	3.10239	0.00191968	0.0365408	TRUE	CanB
FBgn0010039	25.8471	4.12791	1.04472	3.95121	7.77583e-05	0.00399865	TRUE	GstD3
FBgn0010263	3059.94	1.28176	0.392828	3.2629	0.00110277	0.0255458	TRUE	Rbp9
FBgn0010350	987.263	1.75802	0.374516	4.69411	2.6777e-06	0.000320736	TRUE	Cds
FBgn0010423	12.9438	6.18519	1.54084	4.01418	5.96531e-05	0.00327326	FALSE	TpnC47D
FBgn0010590	130.522	1.6001	0.529872	3.01979	0.00252948	0.0436372	TRUE	Prosβ1
FBgn0011327	78.5234	1.46142	0.482836	3.02675	0.00247201	0.0430498	TRUE	Uch-L5
FBgn0011361	401.842	1.28565	0.391742	3.28187	0.0010312	0.0245242	TRUE	ND-ACP
FBgn0011760	2897.17	1.77608	0.400927	4.42992	9.4266e-06	0.000834127	TRUE	ctp
FBgn0013467	714.474	1.38339	0.436961	3.16593	0.00154586	0.0313609	TRUE	igl
FBgn0013718	637.939	1.365	0.409973	3.3295	0.000870029	0.022488	TRUE	nuf
FBgn0013726	260.141	1.6856	0.449537	3.74963	0.000177098	0.00737059	TRUE	pnut
FBgn0014454	174.699	5.09897	0.660837	7.71592	1.20112e-14	1.17974e-11	FALSE	Acp1
FBgn0014863	523.092	1.19128	0.367263	3.24367	0.00118	0.0265932	TRUE	Mlp84B
FBgn0015218	761.446	1.35071	0.452875	2.98253	0.00285879	0.0471713	TRUE	eIF4E1
FBgn0016120	618.197	1.60681	0.539244	2.97974	0.00288494	0.0473943	TRUE	ATPsynD
FBgn0016691	934.399	1.72449	0.481703	3.58	0.000343599	0.0118638	TRUE	ATPsynO
FBgn0016697	237.175	1.47118	0.489167	3.00752	0.00263389	0.0445267	TRUE	Prosα5
FBgn0016930	1126.71	1.1768	0.382339	3.07789	0.0020847	0.0386338	TRUE	Dyrk2
FBgn0019644	1268.26	1.50803	0.469906	3.20922	0.00133096	0.028543	TRUE	ATPsynB
FBgn0019828	19.7386	3.7991	1.17861	3.22338	0.00126689	0.0275907	FALSE	dj
FBgn0020765	15.5406	5.46306	1.44384	3.7837	0.000154517	0.00668574	FALSE	Acp65Aa
FBgn0020908	83.8483	4.29483	0.807242	5.32037	1.03555e-07	2.4217e-05	TRUE	Scp1
FBgn0021814	76.8341	1.92784	0.60774	3.17214	0.0015132	0.0311172	TRUE	Vps28
FBgn0021872	1283.91	1.18723	0.362816	3.27225	0.00106694	0.0249511	TRUE	Xbp1
FBgn0021906	1060.93	1.45157	0.489446	2.96574	0.00301958	0.0491031	TRUE	RFeSP
FBgn0022069	40.6604	2.01333	0.6655	3.02529	0.00248396	0.0431814	TRUE	Nnp-1
FBgn0023388	981.284	1.28717	0.409819	3.14082	0.00168475	0.0329589	TRUE	Dap160
FBgn0023489	175.789	2.13288	0.500158	4.26441	2.00431e-05	0.00144752	FALSE	Pph13
FBgn0023526	238.309	1.42136	0.473281	3.00321	0.00267151	0.0450078	TRUE	CG2865
FBgn0023535	9.57081	4.76974	1.56719	3.04351	0.00233836	0.041552	TRUE	arg
FBgn0024897	72.2563	3.79909	1.04102	3.6494	0.000262857	0.00989189	FALSE	b6
FBgn0024995	28.7718	4.88768	1.07238	4.55778	5.16976e-06	0.000557993	TRUE	CG2680
FBgn0025637	190.21	1.86478	0.473088	3.94173	8.08966e-05	0.00413836	TRUE	SkpA
FBgn0025724	53.1613	2.64765	0.584018	4.53351	5.8011e-06	0.000610976	TRUE	β'COP
FBgn0025781	16.8461	3.01723	0.958629	3.14744	0.00164704	0.0324618	TRUE	Cdc16
FBgn0025885	694.125	1.36154	0.435406	3.12706	0.00176567	0.0340715	TRUE	Inos
FBgn0026077	486.529	3.28711	0.50389	6.52347	6.86983e-11	3.65919e-08	FALSE	Gasp
FBgn0026149	53.6847	2.35047	0.651478	3.6079	0.000308689	0.0111468	TRUE	BCL7-like
FBgn0026192	421.259	1.49725	0.405677	3.69074	0.000223601	0.00874985	TRUE	par-6
FBgn0026197	27976	2.10216	0.662221	3.17441	0.0015014	0.0309806	TRUE	lncRNA:noe
FBgn0026250	842.521	1.88023	0.471412	3.98851	6.64909e-05	0.00354931	TRUE	eIF1A
FBgn0026261	29.808	2.32196	0.760712	3.05235	0.00227054	0.0409196	TRUE	bonsai
FBgn0027066	237.249	1.59358	0.443343	3.59446	0.00032506	0.0115692	TRUE	Eb1
FBgn0027569	248.569	2.60545	0.586571	4.44184	8.91935e-06	0.000808362	TRUE	cert
FBgn0027586	436	1.55486	0.433788	3.58438	0.000337876	0.0118354	TRUE	Jhbp14
FBgn0027600	92.7882	2.38787	0.735616	3.24609	0.00117003	0.0265406	FALSE	obst-B
FBgn0027654	1405.32	1.46673	0.37041	3.95975	7.50293e-05	0.00392987	TRUE	jdp
FBgn0027843	390.097	1.92746	0.453458	4.25058	2.1322e-05	0.00151757	TRUE	CAH2
FBgn0028400	1136.64	1.18592	0.398311	2.97737	0.00290734	0.0476727	TRUE	Syt4
FBgn0028407	49.7679	3.53054	0.657946	5.366	8.05033e-08	2.02745e-05	TRUE	Drep3
FBgn0028544	410.236	2.96966	0.456456	6.50592	7.7221e-11	3.79232e-08	FALSE	Vajk3
FBgn0028691	91.1331	1.44714	0.483427	2.99351	0.00275792	0.046147	TRUE	Rpn9
FBgn0028938	642.997	2.42662	0.538689	4.50469	6.64712e-06	0.000666204	FALSE	Vajk1
FBgn0029687	830.399	1.68552	0.536308	3.14282	0.00167328	0.0328043	TRUE	Vap33
FBgn0029752	37.6285	5.73756	1.31982	4.34724	1.37862e-05	0.00111907	FALSE	TrxT
FBgn0029940	8.52977	5.57927	1.73721	3.21162	0.00131988	0.0284869	FALSE	CG1958
FBgn0030011	126.718	1.67277	0.444119	3.76649	0.000165559	0.0070701	TRUE	Gβ5
FBgn0030053	49.1495	2.49548	0.696317	3.58382	0.000338601	0.0118354	TRUE	CG12081
FBgn0030114	338.214	1.40538	0.419156	3.35288	0.000799759	0.0213458	TRUE	CG17754
FBgn0030259	53.4362	3.53189	0.702803	5.02544	5.02284e-07	9.13598e-05	TRUE	CG1545
FBgn0030277	18.9895	3.27074	0.999495	3.27239	0.00106641	0.0249511	FALSE	CG1394
FBgn0030327	119.24	1.66826	0.547485	3.04713	0.00231037	0.0413342	TRUE	FucT6
FBgn0030352	22.4018	3.26239	0.884263	3.68939	0.000224794	0.00876161	TRUE	sicily
FBgn0030357	45.1489	2.56127	0.773257	3.31231	0.000925283	0.0230615	FALSE	Sclp
FBgn0030717	38.4585	2.64469	0.706649	3.74258	0.00018214	0.00748528	TRUE	Slc25A46a
FBgn0030830	9.14954	4.69176	1.54524	3.03626	0.00239531	0.0421627	FALSE	CG5172
FBgn0030897	1224.96	1.09415	0.347523	3.14841	0.00164163	0.0324618	TRUE	Frq1
FBgn0030933	15.2734	3.54298	1.08476	3.26615	0.00109022	0.0253747	FALSE	CG6470
FBgn0030999	60.5613	2.6775	0.727315	3.68135	0.000232001	0.00898526	FALSE	Mur18B
FBgn0031049	139.561	3.35089	0.669986	5.00144	5.69041e-07	0.000100267	TRUE	Sec61γ
FBgn0031097	144.697	1.7469	0.550738	3.17192	0.00151436	0.0311172	FALSE	obst-A
FBgn0031313	84.1038	1.6831	0.50401	3.33943	0.000839515	0.0220222	TRUE	CG5080
FBgn0031462	8.56161	5.58163	1.76737	3.15816	0.00158768	0.0319509	FALSE	CG2964
FBgn0031479	12.7494	5.16622	1.5983	3.23232	0.00122788	0.0270923	TRUE	Prx6a
FBgn0031629	477.574	1.44237	0.447707	3.22168	0.00127443	0.0276322	FALSE	slf
FBgn0031692	336.272	2.25833	0.634179	3.56103	0.0003694	0.0123047	TRUE	TpnC25D
FBgn0031858	177.854	1.42342	0.470154	3.02756	0.00246539	0.0430498	TRUE	CG17378
FBgn0031859	60.9976	5.09514	0.958996	5.31299	1.07838e-07	2.43703e-05	FALSE	CG17377
FBgn0031940	384.599	4.19168	0.675882	6.20178	5.58264e-10	2.49239e-07	FALSE	CG7214
FBgn0031942	1981.3	3.90157	0.439429	8.87873	6.76299e-19	1.66065e-15	TRUE	CG7203
FBgn0031959	31.6679	2.65848	0.73624	3.61089	0.000305145	0.0110596	FALSE	spz3
FBgn0032116	37.5233	3.63641	1.09925	3.3081	0.000939326	0.0231229	FALSE	Mco1
FBgn0032130	187.377	2.24766	0.605993	3.70906	0.000208034	0.00823914	TRUE	brwl
FBgn0032197	101.743	1.99205	0.510612	3.9013	9.56772e-05	0.00469871	TRUE	ova
FBgn0032261	16.0029	3.16167	1.00185	3.15582	0.00160047	0.0319509	TRUE	CG6094
FBgn0032474	263.725	1.85977	0.456407	4.0748	4.60536e-05	0.00267656	TRUE	DnaJ-H
FBgn0032492	8.66502	4.61288	1.54961	2.97681	0.00291266	0.0476803	FALSE	Prosα6T
FBgn0032538	307.413	2.19046	0.505002	4.33753	1.4409e-05	0.00115061	FALSE	Vajk2
FBgn0032596	67.8089	2.76784	0.703162	3.93628	8.2755e-05	0.00417519	TRUE	Prosβ4
FBgn0032782	159.16	1.6343	0.490016	3.33521	0.000852361	0.0222066	TRUE	Rab9
FBgn0032840	102.157	1.50837	0.489497	3.08146	0.00205985	0.0384314	TRUE	sNPF
FBgn0032869	25.9891	3.17088	0.943458	3.36091	0.000776862	0.0209625	FALSE	CG17470
FBgn0032910	193.719	1.46977	0.458932	3.20259	0.001362	0.0288396	TRUE	CG9265
FBgn0033054	522.782	2.38248	0.426594	5.58489	2.33842e-08	6.56227e-06	TRUE	CG14591
FBgn0033132	1690.62	1.78698	0.479153	3.72947	0.000191886	0.00778678	TRUE	Tsp42Ej
FBgn0033209	54.2604	1.92051	0.575748	3.33568	0.000850923	0.0222066	TRUE	CG12107
FBgn0033252	500.178	2.13471	0.417443	5.11377	3.15789e-07	6.08172e-05	TRUE	CG12769
FBgn0033266	74.8827	2.84827	0.671305	4.24289	2.20663e-05	0.00155924	TRUE	Socs44A
FBgn0033273	63.0071	2.87948	0.605145	4.75832	1.95207e-06	0.000262647	TRUE	Gasz
FBgn0033285	18.6885	3.84236	1.14407	3.35851	0.000783631	0.0210872	TRUE	CG18449
FBgn0033286	54.0463	1.77352	0.5486	3.2328	0.00122582	0.0270923	TRUE	CG2127
FBgn0033308	551.735	6.45511	0.597095	10.8108	3.05826e-27	3.00383e-23	FALSE	CG8736
FBgn0033500	56.7243	1.85083	0.625023	2.96122	0.00306426	0.0495565	TRUE	Csgalnact
FBgn0033520	21.4352	2.82579	0.930452	3.03701	0.00238938	0.0421514	TRUE	Prx6b
FBgn0033667	24.8841	4.5589	1.20255	3.79103	0.000150022	0.00661656	FALSE	reb
FBgn0033728	280.102	2.56303	0.558903	4.58582	4.52201e-06	0.000499047	FALSE	Cpr49Ae
FBgn0033730	324.788	2.78777	0.529552	5.26439	1.40654e-07	3.06346e-05	FALSE	Cpr49Ag
FBgn0033760	19.9919	3.11871	0.905743	3.44326	0.000574744	0.0169016	FALSE	CG8785
FBgn0033793	158.144	1.8323	0.533676	3.43335	0.000596178	0.0174276	TRUE	CG3955
FBgn0033802	192.572	1.9754	0.447744	4.41189	1.0247e-05	0.000889295	TRUE	CG17724
FBgn0033868	107.634	3.27522	0.692116	4.73218	2.22119e-06	0.000283332	FALSE	S-Lap7
FBgn0033884	40.943	2.45988	0.668271	3.68096	0.000232362	0.00898526	TRUE	CG13344
FBgn0033934	216.073	2.15459	0.502892	4.2844	1.83233e-05	0.00136749	TRUE	CG17385
FBgn0033952	13.0243	4.34708	1.35568	3.20657	0.00134326	0.0287441	FALSE	Adgf-E
FBgn0033954	22.6675	5.21694	1.53537	3.39783	0.000679231	0.0190612	FALSE	CG12860
FBgn0034032	38.3416	2.24715	0.636136	3.53249	0.000411664	0.0133444	TRUE	CG8195
FBgn0034075	194.895	2.4587	0.511715	4.80483	1.54885e-06	0.000223718	TRUE	Asph
FBgn0034135	657.593	1.28765	0.370682	3.47373	0.000513286	0.0156368	TRUE	Syn2
FBgn0034265	24.3972	4.72294	1.14492	4.12515	3.705e-05	0.00224633	TRUE	Snx16
FBgn0034328	102.783	3.35825	0.697713	4.81323	1.4851e-06	0.00022101	FALSE	BomBc1
FBgn0034329	98.6287	1.95446	0.602038	3.2464	0.00116873	0.0265406	TRUE	BomS1
FBgn0034416	16.4025	3.91445	1.28781	3.03962	0.00236878	0.0419211	FALSE	CG15109
FBgn0034535	34.61	2.47631	0.803696	3.08115	0.00206204	0.0384314	TRUE	CG11110
FBgn0034840	67.3141	4.95674	0.971641	5.10141	3.37124e-07	6.36776e-05	FALSE	CG3124
FBgn0034856	47.4357	2.74219	0.708343	3.87128	0.000108267	0.00512752	TRUE	yellow-d2
FBgn0034860	272.153	1.48623	0.463975	3.20326	0.00135883	0.0288396	TRUE	CG9812
FBgn0034948	589.627	1.40651	0.445619	3.15631	0.0015978	0.0319509	TRUE	PPP1R15
FBgn0035016	1188.78	1.61767	0.424021	3.81507	0.000136144	0.00624864	TRUE	CG4612
FBgn0035022	30.7617	2.66804	0.793053	3.36427	0.000767459	0.0207658	TRUE	CG11413
FBgn0035144	74.669	3.15342	0.671755	4.6943	2.67522e-06	0.000320736	FALSE	Kah
FBgn0035161	22.6065	4.97492	1.38989	3.57936	0.000344435	0.0118638	FALSE	CG13898
FBgn0035196	43.2337	4.30624	0.889714	4.84003	1.2982e-06	0.00020566	FALSE	Bfc
FBgn0035203	44.3356	2.18609	0.683247	3.19955	0.0013764	0.0290107	TRUE	Acat2
FBgn0035280	68.8763	3.37683	0.74552	4.52949	5.91255e-06	0.000610976	FALSE	Cpr62Bb
FBgn0035281	119.002	2.05951	0.672753	3.06132	0.00220365	0.0400193	FALSE	Cpr62Bc
FBgn0035371	376.802	1.32341	0.399765	3.31047	0.000931403	0.0230615	TRUE	AhcyL1
FBgn0035388	161.511	1.31193	0.443608	2.95742	0.00310229	0.049952	TRUE	CG2162
FBgn0035421	133.264	1.92854	0.524321	3.67816	0.000234921	0.00901327	TRUE	nSMase
FBgn0035425	259.048	2.351	0.534759	4.39638	1.10073e-05	0.000924052	TRUE	CG17746
FBgn0035449	47.4284	3.41469	0.797875	4.27973	1.87118e-05	0.00138186	TRUE	CG14971
FBgn0035480	54.9693	2.4814	0.641899	3.86572	0.000110762	0.0052053	FALSE	CG14984
FBgn0035495	8313.74	1.29529	0.341887	3.78866	0.000151462	0.00661656	TRUE	CG14989
FBgn0035499	1107.54	1.56705	0.461926	3.39242	0.000692779	0.0192761	TRUE	Chd64
FBgn0035539	72.9874	3.03444	0.68334	4.4406	8.97083e-06	0.000808362	TRUE	slow
FBgn0035612	84.3899	2.70941	0.58844	4.60439	4.13676e-06	0.000461718	FALSE	frm
FBgn0035622	72.8163	2.21178	0.621251	3.56021	0.000370562	0.0123047	TRUE	TM9SF3
FBgn0035638	156.741	3.0348	0.465532	6.51899	7.07845e-11	3.65919e-08	FALSE	Tektin-C
FBgn0035696	538.839	1.51806	0.513004	2.95916	0.00308483	0.0497524	FALSE	Best2
FBgn0035915	192.261	3.90543	0.670254	5.8268	5.65002e-09	1.9136e-06	FALSE	S-Lap1
FBgn0035917	557.242	2.06846	0.4559	4.5371	5.70344e-06	0.000608904	TRUE	Zasp66
FBgn0036311	20.5595	4.39618	1.45674	3.01783	0.00254595	0.0436439	FALSE	CG17666
FBgn0036364	148.767	1.96122	0.548392	3.57631	0.000348473	0.0118844	FALSE	CG14109
FBgn0036369	296.992	1.2892	0.427044	3.01889	0.00253706	0.0436411	TRUE	CG10089
FBgn0036537	72.3823	2.42094	0.749105	3.23178	0.00123022	0.0270923	TRUE	CG18081
FBgn0036622	72.9603	1.62535	0.518627	3.13394	0.00172475	0.0333474	FALSE	Agpat4
FBgn0036786	14.1885	3.33006	1.05786	3.14793	0.0016443	0.0324618	TRUE	skl
FBgn0036842	99.35	1.87583	0.467015	4.01662	5.90378e-05	0.00327326	TRUE	Ugt316A1
FBgn0036847	49.7531	2.65931	0.815001	3.26295	0.00110257	0.0255458	TRUE	CNPYb
FBgn0036890	538.395	1.9016	0.5753	3.3054	0.000948412	0.0231724	TRUE	CG9368
FBgn0036895	74.248	4.1127	0.697202	5.89886	3.66031e-09	1.33154e-06	FALSE	ms(3)76Cc
FBgn0036921	970.961	1.6	0.475147	3.36739	0.000758845	0.0206465	TRUE	RhoGDI
FBgn0037129	6.57037	5.21012	1.75112	2.9753	0.00292698	0.0478349	FALSE	CG14565
FBgn0037130	182.224	2.07292	0.589024	3.51924	0.000432786	0.0138022	TRUE	Syn1
FBgn0037386	95.842	1.93242	0.587538	3.28901	0.00100539	0.0242628	TRUE	CG1208
FBgn0037468	699.479	2.54035	0.641526	3.95985	7.49963e-05	0.00392987	TRUE	CG1943
FBgn0037606	84.5207	1.56764	0.513798	3.05109	0.0022801	0.0410167	TRUE	CG8032
FBgn0037721	144.721	1.80956	0.519455	3.48357	0.000494776	0.0151865	FALSE	CG9427
FBgn0037794	38.3644	1.98171	0.669169	2.96145	0.00306193	0.0495565	TRUE	CG6254
FBgn0037822	137.533	1.6743	0.522322	3.2055	0.0013483	0.0287892	TRUE	CG14683
FBgn0037873	404.225	1.71467	0.433534	3.9551	7.65034e-05	0.00397575	TRUE	SdhC
FBgn0037902	143.809	1.54566	0.47858	3.22968	0.00123927	0.0271698	TRUE	CG5281
FBgn0037939	26.6104	4.01099	1.05642	3.79679	0.000146583	0.00654427	FALSE	CG14718
FBgn0038113	18.4724	3.05125	1.00473	3.03688	0.00239038	0.0421514	TRUE	CG11668
FBgn0038126	157.166	5.5186	0.645505	8.54928	1.23858e-17	1.52066e-14	FALSE	CG8483
FBgn0038180	95.4952	2.79982	0.677411	4.13312	3.57868e-05	0.00218322	FALSE	Cht5
FBgn0038286	536.649	1.55672	0.436455	3.56674	0.000361443	0.0121228	TRUE	CG6966
FBgn0038369	43.3825	2.34215	0.708843	3.30419	0.000952509	0.0232148	TRUE	Arpc3A
FBgn0038631	62.5857	2.19428	0.734194	2.9887	0.00280169	0.046641	FALSE	CG7695
FBgn0038694	13.6064	6.24942	1.66088	3.76272	0.000168076	0.00708185	FALSE	CG5217
FBgn0038697	9.91124	5.78412	1.58614	3.64665	0.000265678	0.00989722	FALSE	CG3581
FBgn0038720	174.056	1.6239	0.513446	3.16275	0.00156288	0.0315207	TRUE	CG6231
FBgn0038820	325.257	3.29078	0.456026	7.21622	5.34541e-13	3.75018e-10	TRUE	CG4000
FBgn0038839	578.22	1.54646	0.407979	3.79053	0.000150326	0.00661656	TRUE	Ktl
FBgn0038879	28.0456	4.70777	1.1286	4.17132	3.02835e-05	0.0019067	FALSE	CG17298
FBgn0038916	70.7866	3.96158	0.708592	5.59078	2.26058e-08	6.53043e-06	TRUE	dnd
FBgn0038959	27.0858	2.70063	0.910332	2.96665	0.00301067	0.0490395	FALSE	CG13856
FBgn0038978	9.11216	5.67226	1.55484	3.64814	0.000264149	0.00989722	FALSE	tHMG1
FBgn0039132	356.596	1.70438	0.408207	4.17528	2.97614e-05	0.00189816	TRUE	AP-1σ
FBgn0039223	262.192	1.59454	0.43081	3.70126	0.000214533	0.00842859	TRUE	CG5805
FBgn0039235	12.1594	5.09781	1.6151	3.15635	0.00159758	0.0319509	FALSE	CAH4
FBgn0039239	15.511	5.46646	1.55315	3.51958	0.000432224	0.0138022	FALSE	Srg1
FBgn0039265	192.403	1.48787	0.429307	3.46576	0.000528734	0.0159792	TRUE	CG11790
FBgn0039297	30.6013	2.4533	0.781857	3.13779	0.00170227	0.0331741	FALSE	Jhbp7
FBgn0039316	31.1748	4.67504	1.07862	4.33428	1.46238e-05	0.00115834	TRUE	CG11893
FBgn0039324	214.618	1.95419	0.414381	4.71593	2.40615e-06	0.000295415	TRUE	CG10553
FBgn0039332	92.092	2.69308	0.66972	4.02119	5.79039e-05	0.00325446	TRUE	alrm
FBgn0039427	109.582	2.23294	0.635753	3.51228	0.000444286	0.0140664	TRUE	CG5447
FBgn0039430	748.593	1.63761	0.506939	3.23039	0.00123621	0.0271635	TRUE	CG5455
FBgn0039480	93.1183	2.65712	0.637365	4.16891	3.06059e-05	0.00191472	FALSE	Cpr97Ea
FBgn0039481	163.386	2.48832	0.544037	4.57381	4.78935e-06	0.000522678	FALSE	Cpr97Eb
FBgn0039483	132.14	2.17476	0.654451	3.32303	0.000890461	0.0227175	FALSE	CG14259
FBgn0039719	13.2169	4.19417	1.37009	3.06123	0.00220428	0.0400193	FALSE	CG15515
FBgn0039805	943.409	5.0944	0.528184	9.64513	5.15473e-22	2.53149e-18	FALSE	Cpr100A
FBgn0039915	294.955	1.50452	0.418052	3.59888	0.000319591	0.0114563	TRUE	Gat
FBgn0040281	693.451	1.40057	0.44239	3.16591	0.00154596	0.0313609	TRUE	Aplip1
FBgn0040343	46.0604	5.58213	1.0511	5.31075	1.09173e-07	2.43703e-05	FALSE	CG3713
FBgn0040364	175.32	2.12849	0.529895	4.01681	5.89916e-05	0.00327326	TRUE	CG11378
FBgn0040383	190.43	2.76091	0.524814	5.26074	1.43473e-07	3.06346e-05	TRUE	CG5254
FBgn0040466	31.5629	3.82226	0.891141	4.28917	1.79339e-05	0.00136548	TRUE	Dlip2
FBgn0040519	15.5754	4.00325	1.2358	3.23941	0.00119778	0.0267378	FALSE	CG15219
FBgn0040637	21.5892	5.93686	1.37549	4.31617	1.58759e-05	0.00124289	FALSE	CG11458
FBgn0040859	63.7999	3.09519	0.937116	3.30289	0.000956923	0.0232646	FALSE	lncRNA:CR32658
FBgn0040963	25.4685	5.362	1.36234	3.93588	8.28918e-05	0.00417519	FALSE	CG18662
FBgn0042189	40.8249	3.64371	0.83994	4.33806	1.43749e-05	0.00115061	FALSE	CG17376
FBgn0042201	3762.19	2.05919	0.443984	4.63798	3.51838e-06	0.000404776	TRUE	Nplp3
FBgn0045038	171.511	2.20702	0.495295	4.45596	8.35168e-06	0.0007722	TRUE	Proc
FBgn0045064	250.312	1.70111	0.397109	4.28374	1.8378e-05	0.00136749	TRUE	bwa
FBgn0045770	87.8938	2.81515	0.74996	3.75374	0.000174217	0.00728153	FALSE	S-Lap3
FBgn0046297	63.2373	7.49555	1.42691	5.25298	1.49658e-07	3.07518e-05	FALSE	lncRNA:CR9284
FBgn0046875	19.3957	6.762	1.44306	4.68587	2.78771e-06	0.00032989	FALSE	Obp83g
FBgn0047095	22.4353	4.41262	1.19953	3.67863	0.000234494	0.00901327	FALSE	CG33939
FBgn0047334	16.1426	4.48239	1.38243	3.2424	0.00118528	0.0265932	TRUE	BG642312
FBgn0050050	9.09355	5.65621	1.6186	3.49451	0.000474941	0.0147764	FALSE	CG30050
FBgn0050148	17.5512	6.62418	1.50282	4.40782	1.04417e-05	0.000891815	FALSE	CG30148
FBgn0050344	111.302	2.21394	0.491069	4.50842	6.53125e-06	0.00066134	TRUE	CG30344
FBgn0050350	44.1589	3.69627	0.90803	4.07064	4.68833e-05	0.00270875	TRUE	CG30350
FBgn0050376	23.1359	3.09683	0.897405	3.45087	0.000558788	0.0166018	FALSE	CG30376
FBgn0050393	13.8315	5.27616	1.71407	3.07814	0.00208295	0.0386338	FALSE	CG30393
FBgn0050493	49.3554	2.86855	0.815108	3.51922	0.000432811	0.0138022	TRUE	Coq9
FBgn0051226	23.408	3.13141	0.951438	3.29124	0.00099748	0.0241563	FALSE	CG31226
FBgn0051231	18.0554	5.67099	1.5657	3.622	0.000292329	0.0107136	FALSE	CG31231
FBgn0051451	1505.1	1.62375	0.344303	4.71605	2.40467e-06	0.000295415	TRUE	lncRNA:mimi
FBgn0051948	41.894	3.72947	1.09852	3.39501	0.000686254	0.0191488	FALSE	CG31948
FBgn0051997	94.4827	1.52859	0.460391	3.32021	0.000899487	0.022821	TRUE	CG31997
FBgn0052064	88.1593	4.58611	0.813075	5.64044	1.69613e-08	5.20607e-06	TRUE	S-Lap4
FBgn0052207	15.4045	5.45622	1.44686	3.77108	0.000162545	0.00700227	TRUE	hpRNA:CR32207
FBgn0052351	66.7096	5.59222	0.954695	5.8576	4.696e-09	1.64729e-06	FALSE	S-Lap2
FBgn0052440	9.36937	5.70206	1.61927	3.52137	0.000429331	0.0138022	FALSE	CG32440
FBgn0052690	33.6199	4.32085	1.01386	4.26178	2.02809e-05	0.00145401	FALSE	lncRNA:CR32690
FBgn0053126	144.354	1.66901	0.516365	3.23223	0.00122829	0.0270923	TRUE	NLaz
FBgn0053199	61.8319	2.15943	0.624013	3.46054	0.000539084	0.016242	TRUE	CG33199
FBgn0053281	17.2473	5.62136	1.47256	3.81741	0.000134862	0.00621884	FALSE	CG33281
FBgn0053340	49.5101	3.23391	0.905862	3.56999	0.000357001	0.0120913	FALSE	CG33340
FBgn0058470	69.1523	2.12469	0.623282	3.40887	0.000652319	0.0184111	TRUE	CG40470
FBgn0061492	73.9218	2.33838	0.6293	3.71584	0.000202526	0.00808622	TRUE	loj
FBgn0062978	760.514	2.16551	0.506794	4.27296	1.92892e-05	0.00140585	TRUE	CG31808
FBgn0063497	172.222	1.64767	0.534339	3.08357	0.00204532	0.0382649	TRUE	GstE3
FBgn0069973	835.397	3.04667	0.63252	4.81671	1.45943e-06	0.000220531	TRUE	CG40485
FBgn0085197	32.5931	2.98866	0.943091	3.16901	0.00152961	0.0312996	FALSE	CG34168
FBgn0085246	147.986	3.27015	0.722305	4.52739	5.97167e-06	0.000610976	FALSE	CG34217
FBgn0085380	138.711	1.55229	0.468545	3.31299	0.00092303	0.0230615	TRUE	dcma
FBgn0086348	1475.52	2.41108	0.507236	4.75338	2.00046e-06	0.000265521	FALSE	se
FBgn0086372	1547.46	1.49992	0.402288	3.72847	0.000192648	0.00778678	TRUE	lap
FBgn0086711	30.9876	2.34376	0.764195	3.06697	0.00216243	0.0396998	TRUE	mol
FBgn0250845	14.3934	4.42302	1.33808	3.30549	0.000948118	0.0231724	FALSE	CG1288
FBgn0259143	184.413	1.60768	0.438562	3.66579	0.000246574	0.00942352	TRUE	CG42258
FBgn0259241	71.7816	1.71703	0.567682	3.02463	0.00248939	0.0431992	TRUE	vex
FBgn0259795	128.691	2.29728	0.747087	3.07498	0.00210517	0.0389398	FALSE	loopin-1
FBgn0260653	459.07	4.28906	0.578099	7.41924	1.17791e-13	9.64117e-11	FALSE	serp
FBgn0261067	24.5259	3.62704	1.04428	3.47324	0.00051422	0.0156368	TRUE	LSm1
FBgn0261341	487.808	2.93031	0.511037	5.73406	9.80543e-09	3.2103e-06	FALSE	verm
FBgn0261549	5608.95	1.18189	0.369362	3.19981	0.00137519	0.0290107	TRUE	rdgA
FBgn0261714	2292.09	1.51058	0.366766	4.11864	3.81113e-05	0.0022965	FALSE	Cpn
FBgn0262108	21.6832	4.47848	1.11774	4.00673	6.15649e-05	0.00335939	TRUE	lncRNA:CR42861
FBgn0262801	21.09	2.72764	0.822513	3.31623	0.000912412	0.0230326	TRUE	twr
FBgn0262972	77.2504	2.48693	0.59275	4.19557	2.72185e-05	0.00179423	TRUE	lncRNA:cherub
FBgn0263106	401.805	1.53984	0.462387	3.33021	0.000867811	0.022488	TRUE	DnaJ-1
FBgn0263933	56.2145	1.75441	0.572463	3.06467	0.00217911	0.0398185	TRUE	ebi
FBgn0264368	27.534	5.47766	1.38005	3.96919	7.21181e-05	0.00382889	TRUE	asRNA:CR43820
FBgn0264776	74.393	2.60069	0.634838	4.09661	4.19237e-05	0.00246427	TRUE	CG44014
FBgn0265089	43.046	6.08337	1.25869	4.83309	1.34429e-06	0.000209582	FALSE	eIF4E3
FBgn0265264	20.4168	3.36309	1.01535	3.31225	0.000925493	0.0230615	FALSE	CG17097
FBgn0265356	390.668	1.99039	0.402572	4.94418	7.64636e-07	0.000127292	FALSE	tn
FBgn0265605	786.619	1.80531	0.430854	4.19007	2.78873e-05	0.00182466	TRUE	Ric
FBgn0266095	1035.4	2.53693	0.673907	3.76451	0.000166874	0.00708185	TRUE	lncRNA:CR44832
FBgn0266227	388.826	1.59708	0.436734	3.65687	0.000255312	0.00964491	TRUE	lncRNA:CR44922
FBgn0266410	1865.36	1.09952	0.361159	3.04441	0.00233139	0.041552	TRUE	drn
FBgn0266723	60.3583	2.6779	0.687645	3.8943	9.84824e-05	0.00481241	TRUE	Trs31
FBgn0267565	14.3764	5.34714	1.78114	3.00209	0.0026813	0.0450955	FALSE	lncRNA:CR45905
FBgn0267635	21.9447	4.12432	1.0508	3.92492	8.67581e-05	0.00430373	FALSE	lncRNA:CR45973
FBgn0267727	90.5623	2.70446	0.884971	3.05598	0.00224323	0.0405765	FALSE	Pen
FBgn0267976	244.893	2.03617	0.525571	3.8742	0.000106973	0.00512752	FALSE	Tim23
FBgn0283471	604.975	1.57292	0.516835	3.04337	0.00233947	0.041552	FALSE	wupA
FBgn0283535	1488.08	1.36989	0.361595	3.78848	0.000151571	0.00661656	FALSE	Vha26
FBgn0284248	1541.25	1.53608	0.472485	3.25106	0.00114976	0.0262018	FALSE	Cyt-c-p
FBgn0285937	421.825	1.60759	0.451899	3.55741	0.000374536	0.0123862	FALSE	Rab1

## Sheet: Caz_nucl_significant_enriched
Flybase ID	baseMean	log2FoldChange	lfcSE	stat	pvalue	padj	Neuronal	Symbol
FBgn0000044	1262.57	2.98109	0.350891	8.49578	1.96609e-17	1.05775e-14	TRUE	Act57B
FBgn0000046	252.386	2.3324	0.391152	5.96288	2.47825e-09	4.0403e-07	FALSE	Act87E
FBgn0000092	385.807	2.20249	0.277293	7.9428	1.9766e-15	7.59581e-13	FALSE	dyw
FBgn0000299	1278.51	1.09035	0.278587	3.91385	9.08363e-05	0.00432477	TRUE	Col4a1
FBgn0000416	3264.12	1.07602	0.226851	4.74327	2.10297e-06	0.000187008	TRUE	Sap-r
FBgn0000422	10942.8	0.870013	0.219146	3.97002	7.18665e-05	0.00359667	TRUE	Ddc
FBgn0000658	91.7404	1.78629	0.484773	3.6848	0.00022888	0.00867167	FALSE	fj
FBgn0001091	1727.72	1.21674	0.304056	4.00171	6.28855e-05	0.00326883	TRUE	Gapdh1
FBgn0001092	3373.66	0.800684	0.219861	3.64177	0.000270768	0.00997762	TRUE	Gapdh2
FBgn0001225	443.956	4.65651	1.34273	3.46793	0.000524478	0.0167958	TRUE	Hsp26
FBgn0001226	90.8412	2.82059	0.673663	4.18695	2.82733e-05	0.00171876	TRUE	Hsp27
FBgn0001229	167.004	2.37663	0.496054	4.79108	1.6589e-06	0.000152562	TRUE	Hsp67Bc
FBgn0001311	346.257	2.80826	0.377973	7.4298	1.0876e-13	3.25071e-11	FALSE	kkv
FBgn0002562	76.3797	1.53419	0.466406	3.28939	0.00100404	0.0278054	FALSE	Lsp1α
FBgn0002772	1439.45	2.95559	0.315314	9.37349	7.01754e-21	6.2924e-18	TRUE	Mlc1
FBgn0002773	2604.97	2.92708	0.313348	9.3413	9.51547e-21	7.87588e-18	TRUE	Mlc2
FBgn0002789	521.253	1.68111	0.306587	5.4833	4.17466e-08	5.5456e-06	TRUE	Mp20
FBgn0002865	53.8477	3.43234	0.870142	3.94458	7.99406e-05	0.00390982	FALSE	Mst98Ca
FBgn0002939	210.397	2.96099	0.41418	7.14904	8.73838e-13	2.35062e-10	FALSE	ninaD
FBgn0003082	97.1962	1.77365	0.574201	3.0889	0.00200897	0.0454129	TRUE	phr
FBgn0003141	1605.7	1.43931	0.303126	4.74823	2.05204e-06	0.000184493	TRUE	pr
FBgn0003149	523.933	2.58005	0.340354	7.58049	3.44242e-14	1.0583e-11	TRUE	Prm
FBgn0003162	2107.81	2.07448	0.296027	7.00773	2.42211e-12	6.06091e-10	TRUE	Pu
FBgn0003249	3780.48	1.35961	0.275434	4.93624	7.96412e-07	8.05658e-05	TRUE	Rh3
FBgn0003360	12839.2	0.747537	0.222409	3.36109	0.000776365	0.0228868	TRUE	sesB
FBgn0004045	3208.44	1.21614	0.253242	4.80228	1.56866e-06	0.000146772	TRUE	Yp1
FBgn0004047	7078.19	1.61018	0.279792	5.75492	8.66837e-09	1.27769e-06	TRUE	Yp3
FBgn0004117	512.968	1.59324	0.362948	4.38973	1.13494e-05	0.00077783	TRUE	Tm2
FBgn0004169	1061.64	1.40064	0.342604	4.0882	4.34724e-05	0.00243627	TRUE	up
FBgn0004513	483.27	1.14141	0.320068	3.56616	0.000362253	0.0127798	TRUE	Mdr65
FBgn0004573	488.291	1.03325	0.287253	3.59699	0.000321917	0.0115077	TRUE	5-HT7
FBgn0004623	4164.59	0.888628	0.213591	4.16042	3.17668e-05	0.00187808	TRUE	Gβ76C
FBgn0004841	1493.84	2.30127	0.327649	7.0236	2.1623e-12	5.53959e-10	TRUE	TkR86C
FBgn0004921	14436.4	1.00564	0.240029	4.18967	2.79357e-05	0.00170789	TRUE	Gγ1
FBgn0005391	2842.92	2.05369	0.284381	7.22162	5.13734e-13	1.41738e-10	TRUE	Yp2
FBgn0005626	1527.42	1.04767	0.272858	3.8396	0.000123235	0.00545681	TRUE	ple
FBgn0005664	937.927	3.4567	0.77197	4.47776	7.54296e-06	0.00055821	FALSE	Crys
FBgn0005666	3438.26	0.992733	0.306564	3.23826	0.0012026	0.0306844	TRUE	bt
FBgn0005775	2049.66	0.913261	0.26133	3.49467	0.000474645	0.0157629	TRUE	Con
FBgn0010019	275.591	4.03076	1.14102	3.53259	0.000411503	0.0140564	TRUE	Cyp4g1
FBgn0010228	791.799	0.925579	0.254906	3.63106	0.000282261	0.0103304	TRUE	HmgZ
FBgn0010350	5207.05	1.07996	0.24149	4.47207	7.74648e-06	0.00056319	TRUE	Cds
FBgn0010452	506.624	0.970635	0.28593	3.39466	0.000687133	0.0209449	TRUE	trn
FBgn0010482	567.783	1.06124	0.30495	3.48005	0.000501322	0.0162968	FALSE	hlk
FBgn0010620	196.502	1.0464	0.333164	3.14081	0.00168481	0.0400189	FALSE	CG10939
FBgn0010808	878.935	0.959683	0.24858	3.86067	0.000113078	0.00511228	TRUE	Chchd3
FBgn0011705	527.78	1.02344	0.313935	3.26002	0.00111403	0.0293798	TRUE	rost
FBgn0013308	183.905	2.14088	0.363938	5.88255	4.03981e-09	6.29976e-07	FALSE	Odc2
FBgn0013771	316.959	0.960428	0.288223	3.33224	0.000861496	0.0248013	TRUE	Cyp6a9
FBgn0014135	296.414	1.19779	0.340497	3.51778	0.000435177	0.0147249	FALSE	bnl
FBgn0014863	864.286	0.814939	0.265565	3.0687	0.00214989	0.0474335	TRUE	Mlp84B
FBgn0015037	1405.79	1.13749	0.286168	3.97491	7.04057e-05	0.00355665	TRUE	Cyp4p1
FBgn0015380	926.177	0.95141	0.245793	3.87078	0.000108488	0.00496735	TRUE	drl
FBgn0015399	1995.25	0.732281	0.219473	3.33654	0.000848283	0.0246025	TRUE	kek1
FBgn0015591	115.4	1.42299	0.406375	3.50166	0.000462375	0.0154508	TRUE	AstA
FBgn0015714	191.012	2.7035	0.425578	6.35254	2.11784e-10	4.14327e-08	TRUE	Cyp6a17
FBgn0015774	1379.3	0.959048	0.265282	3.61521	0.000300108	0.0108361	TRUE	NetB
FBgn0015776	996.982	0.903127	0.266508	3.38875	0.000702132	0.0212815	TRUE	nrv1
FBgn0016075	499.581	1.21374	0.334936	3.62379	0.000290314	0.0105644	TRUE	vkg
FBgn0016120	807.055	0.926279	0.287501	3.22183	0.00127376	0.0320227	TRUE	ATPsynD
FBgn0019624	1327.62	0.746693	0.237565	3.14311	0.00167161	0.0398814	TRUE	COX5A
FBgn0019925	624.082	0.88954	0.253406	3.51034	0.00044753	0.0150482	TRUE	Surf4
FBgn0020372	13664.1	1.0625	0.204074	5.20642	1.92516e-07	2.25956e-05	TRUE	TM4SF
FBgn0020908	300.78	1.92004	0.470081	4.0845	4.41723e-05	0.00246266	TRUE	Scp1
FBgn0022097	862.424	0.829453	0.253327	3.27423	0.00105949	0.0284172	TRUE	Vha36-1
FBgn0022702	159.162	1.12117	0.353947	3.16762	0.00153693	0.0369964	TRUE	Cht2
FBgn0022709	863.992	0.75648	0.232442	3.25449	0.00113597	0.0297399	TRUE	Ak1
FBgn0022770	243.519	1.67569	0.305848	5.47884	4.28113e-08	5.61767e-06	FALSE	Peritrophin-A
FBgn0024989	123.968	1.7096	0.43187	3.95861	7.53879e-05	0.00370399	FALSE	CG3777
FBgn0025456	485.439	0.800115	0.257559	3.10653	0.00189299	0.0431968	TRUE	CREG
FBgn0025637	1202.94	0.812097	0.233902	3.47196	0.000516674	0.016645	TRUE	SkpA
FBgn0026077	1099.63	2.46167	0.306251	8.03808	9.12607e-16	3.77679e-13	FALSE	Gasp
FBgn0026250	1131.96	0.786286	0.239061	3.28906	0.00100523	0.0278054	TRUE	eIF1A
FBgn0026409	5351.6	1.04559	0.229463	4.55667	5.19699e-06	0.000420448	TRUE	Mpcp2
FBgn0026562	1481.06	0.808611	0.242676	3.33206	0.000862052	0.0248013	TRUE	SPARC
FBgn0026592	4149.66	0.948261	0.208831	4.54081	5.60394e-06	0.00044876	TRUE	Fie
FBgn0027111	7975.76	0.888145	0.287941	3.08447	0.00203912	0.0459978	TRUE	miple1
FBgn0027584	294.863	1.19646	0.374939	3.19109	0.00141739	0.0347218	TRUE	CG4757
FBgn0027586	1862.37	0.754677	0.231778	3.25604	0.00112979	0.0296584	TRUE	Jhbp14
FBgn0027600	137.9	4.50997	0.577652	7.80741	5.83738e-15	2.02614e-12	FALSE	obst-B
FBgn0027843	902.624	0.97491	0.296824	3.28447	0.00102174	0.0279743	TRUE	CAH2
FBgn0028342	831.527	0.968121	0.239533	4.04169	5.30668e-05	0.00289847	TRUE	ATPsynδ
FBgn0028400	5143.98	0.879627	0.266621	3.29917	0.000969723	0.0273147	TRUE	Syt4
FBgn0028482	2110.93	1.10427	0.284232	3.88511	0.000102285	0.00475476	TRUE	bdl
FBgn0028544	879.751	6.11651	0.952189	6.42363	1.33058e-10	2.75328e-08	FALSE	Vajk3
FBgn0028573	92.0929	2.73689	0.605421	4.52064	6.16529e-06	0.000477256	FALSE	prc
FBgn0028622	595.146	0.911421	0.256056	3.55946	0.000371621	0.0130249	FALSE	qsm
FBgn0028662	1043.34	0.849634	0.244517	3.47475	0.000511334	0.0165722	TRUE	VhaPPA1-1
FBgn0028699	732.709	0.888682	0.238495	3.7262	0.000194384	0.00777538	TRUE	Rh50
FBgn0028938	569.628	2.49662	0.406213	6.14608	7.94228e-10	1.40097e-07	FALSE	Vajk1
FBgn0029170	39.2612	2.21244	0.658917	3.35769	0.00078596	0.0230434	FALSE	TwdlT
FBgn0029608	1576.03	0.789542	0.222093	3.55501	0.000377963	0.0132042	TRUE	CG3091
FBgn0029768	431.877	0.891894	0.272446	3.27365	0.00106168	0.0284172	TRUE	SPR
FBgn0029810	955.508	1.5201	0.288109	5.27614	1.31931e-07	1.6317e-05	TRUE	CG12239
FBgn0029825	692.524	1.08963	0.311999	3.4924	0.000478695	0.0158485	TRUE	CG12728
FBgn0029839	518.442	0.830587	0.255845	3.24645	0.00116853	0.0301521	TRUE	CG4660
FBgn0029950	714.961	1.17189	0.341904	3.42753	0.000609096	0.0189418	TRUE	rumpel
FBgn0029990	7835.21	0.967287	0.204123	4.73875	2.1504e-06	0.000189658	TRUE	CG2233
FBgn0030027	381.78	1.4561	0.325355	4.47542	7.62596e-06	0.00055821	FALSE	CG1632
FBgn0030114	1539.3	1.18472	0.241556	4.90452	9.36555e-07	9.24526e-05	TRUE	CG17754
FBgn0030258	2643.64	0.965628	0.213364	4.52574	6.0184e-06	0.000472686	TRUE	CG1552
FBgn0030327	558.479	1.07358	0.281131	3.81877	0.000134121	0.00584266	TRUE	FucT6
FBgn0030329	403.66	1.18663	0.305475	3.88455	0.000102519	0.00475476	TRUE	prtp
FBgn0030348	397.401	1.62034	0.295359	5.48599	4.11172e-08	5.53026e-06	TRUE	CG10352
FBgn0030357	186.447	3.51075	0.402284	8.72705	2.61401e-18	1.5626e-15	FALSE	Sclp
FBgn0030508	1392.1	1.02963	0.26202	3.92959	8.50915e-05	0.00410576	TRUE	CG15760
FBgn0030521	1919.58	0.881698	0.251957	3.4994	0.000466307	0.0155339	TRUE	CtsB
FBgn0030562	76.2424	2.11863	0.528016	4.01244	6.00933e-05	0.00321465	FALSE	CG9400
FBgn0030668	920.679	1.69408	0.283408	5.97753	2.26547e-09	3.75022e-07	TRUE	CG8128
FBgn0030670	5948.51	1.04728	0.261827	3.9999	6.337e-05	0.00327818	TRUE	Pis
FBgn0030707	889.788	0.800197	0.246305	3.24881	0.0011589	0.0300568	TRUE	CG8916
FBgn0030740	668.884	1.35825	0.278274	4.88098	1.05561e-06	0.000101414	TRUE	CG9917
FBgn0030742	1390.57	0.810892	0.216673	3.74246	0.000182226	0.00741182	TRUE	CG9919
FBgn0030780	166.936	1.61914	0.365917	4.42489	9.64906e-06	0.000683134	TRUE	CG13008
FBgn0030847	1583.44	0.756429	0.241762	3.12881	0.00175514	0.0412342	TRUE	CG12991
FBgn0030890	880.032	0.764793	0.242927	3.14824	0.00164256	0.0392755	TRUE	CG7536
FBgn0030941	465.509	0.920817	0.26246	3.50841	0.000450796	0.0151108	TRUE	wgn
FBgn0031097	509.334	2.28188	0.315967	7.22187	5.12783e-13	1.41738e-10	FALSE	obst-A
FBgn0031251	79.3863	2.68499	0.5493	4.88801	1.01859e-06	9.96369e-05	FALSE	CG4213
FBgn0031284	262.059	1.12322	0.295471	3.80145	0.000143853	0.00621629	TRUE	PGAP2
FBgn0031285	9451.84	1.13584	0.212861	5.33607	9.49835e-08	1.1884e-05	TRUE	CG3662
FBgn0031302	382.175	1.00564	0.298413	3.36996	0.000751778	0.0223457	TRUE	CG14340
FBgn0031313	535.033	1.49619	0.293857	5.09156	3.55122e-07	3.82111e-05	TRUE	CG5080
FBgn0031389	148.336	1.19494	0.391521	3.05204	0.0022729	0.0492082	TRUE	CG4259
FBgn0031414	5307.34	0.928455	0.24821	3.74061	0.000183573	0.00742574	TRUE	eys
FBgn0031542	82.5944	2.72767	0.574526	4.74769	2.05755e-06	0.000184493	FALSE	CG15414
FBgn0031629	997.373	1.20976	0.287478	4.20817	2.57452e-05	0.00161057	FALSE	slf
FBgn0031692	364.69	2.39462	0.342698	6.98757	2.79695e-12	6.83982e-10	TRUE	TpnC25D
FBgn0031697	1392.34	1.1841	0.215831	5.48624	4.10571e-08	5.53026e-06	TRUE	CG14024
FBgn0031751	66.0986	2.3408	0.575822	4.06515	4.80016e-05	0.00265792	TRUE	CG9016
FBgn0031879	570.712	0.947913	0.29178	3.24872	0.00115925	0.0300568	FALSE	uif
FBgn0031926	101.734	2.03842	0.459998	4.43136	9.36395e-06	0.000671707	FALSE	CG6739
FBgn0031939	619.766	1.56467	0.268923	5.81829	5.94528e-09	8.8849e-07	TRUE	CG13796
FBgn0031942	4506.22	5.69296	0.336325	16.927	2.8475e-64	1.53195e-60	TRUE	CG7203
FBgn0031971	1981.45	0.756521	0.215286	3.51403	0.000441364	0.0148874	TRUE	Sirup
FBgn0032021	2239.78	0.998351	0.229995	4.34074	1.42001e-05	0.000943169	TRUE	CG7781
FBgn0032048	869.564	1.10188	0.257891	4.27267	1.93147e-05	0.00123706	TRUE	Dh31
FBgn0032055	112.07	1.59465	0.522948	3.04936	0.00229331	0.0494191	TRUE	Sgp
FBgn0032219	48.9091	2.1931	0.585375	3.74648	0.00017933	0.00733685	FALSE	CG4995
FBgn0032283	147.264	1.47501	0.35448	4.16104	3.16798e-05	0.00187808	FALSE	CG7296
FBgn0032374	69.2683	2.52408	0.582869	4.33045	1.48807e-05	0.000982308	FALSE	CG14931
FBgn0032472	383.967	0.840748	0.268432	3.13207	0.0017358	0.0408691	TRUE	CG9928
FBgn0032479	2332.04	0.788306	0.230103	3.42588	0.000612803	0.0189476	TRUE	CG16974
FBgn0032538	602.655	4.71074	0.435244	10.8232	2.67258e-27	4.79282e-24	FALSE	Vajk2
FBgn0032614	662.916	0.853874	0.276272	3.0907	0.00199686	0.0453297	TRUE	CG13284
FBgn0032684	650.002	1.13137	0.268763	4.20954	2.55888e-05	0.00161015	TRUE	Ugt301D1
FBgn0032895	118.716	1.21269	0.389749	3.11148	0.00186154	0.0429475	TRUE	twit
FBgn0033027	41.5394	2.65945	0.806486	3.29757	0.000975246	0.0273272	TRUE	TpnC4
FBgn0033132	2688.84	0.820034	0.250103	3.27879	0.00104253	0.0282559	TRUE	Tsp42Ej
FBgn0033188	1565.94	0.755058	0.226838	3.32863	0.000872752	0.0249756	TRUE	Drat
FBgn0033308	605.366	4.79415	0.369751	12.9659	1.91009e-38	6.85085e-35	FALSE	CG8736
FBgn0033358	1192.51	1.0061	0.229689	4.38028	1.18529e-05	0.000807198	TRUE	spab
FBgn0033484	7654.02	0.903788	0.215346	4.19691	2.70581e-05	0.00166369	TRUE	CG2269
FBgn0033518	202.243	2.01884	0.335805	6.01193	1.83324e-09	3.08213e-07	TRUE	Prx6c
FBgn0033520	108.643	2.88817	0.457993	6.30613	2.86093e-10	5.40063e-08	TRUE	Prx6b
FBgn0033570	850.49	0.70496	0.231294	3.0479	0.0023045	0.0494938	TRUE	ND-B14
FBgn0033631	1244.35	0.956041	0.230254	4.15211	3.29419e-05	0.00191597	TRUE	Sod3
FBgn0033667	89.6775	2.84991	0.542217	5.25603	1.472e-07	1.79986e-05	FALSE	reb
FBgn0033668	219.558	1.21573	0.328794	3.69754	0.000217703	0.00843144	FALSE	exp
FBgn0033728	543.353	2.88828	0.347618	8.30878	9.66926e-17	4.95435e-14	FALSE	Cpr49Ae
FBgn0033730	745.626	1.28803	0.246521	5.22484	1.74309e-07	2.10738e-05	FALSE	Cpr49Ag
FBgn0033760	137.663	1.45164	0.365817	3.96821	7.24148e-05	0.00360733	FALSE	CG8785
FBgn0033807	146.103	1.8114	0.430834	4.2044	2.61773e-05	0.00162814	FALSE	AQP
FBgn0033817	408.978	1.04408	0.28717	3.63574	0.000277179	0.010179	FALSE	GstE14
FBgn0033869	64.1127	2.47832	0.531957	4.65887	3.17945e-06	0.000273687	FALSE	Cpr50Cb
FBgn0033876	2970.85	1.2887	0.231827	5.55889	2.71501e-08	3.79397e-06	TRUE	Syngr
FBgn0033921	106.454	3.36472	0.524159	6.41928	1.36925e-10	2.77983e-08	TRUE	tej
FBgn0033970	331.856	1.0827	0.289853	3.73535	0.000187451	0.0075542	FALSE	CG10205
FBgn0033980	449.534	0.926484	0.279363	3.31642	0.000911795	0.0259272	TRUE	Cyp6a20
FBgn0034075	949.776	1.45713	0.282883	5.15099	2.59114e-07	2.9348e-05	TRUE	Asph
FBgn0034136	836.742	0.991799	0.293615	3.37789	0.000730439	0.0218928	TRUE	DAT
FBgn0034328	237.437	2.82661	0.34481	8.19759	2.45253e-16	1.19951e-13	FALSE	BomBc1
FBgn0034335	307.136	2.66614	0.33147	8.04338	8.73911e-16	3.76131e-13	TRUE	GstE1
FBgn0034432	216.974	1.0578	0.324271	3.26207	0.00110602	0.0293123	TRUE	Acadvl
FBgn0034470	1136.49	1.32509	0.243388	5.44434	5.19976e-08	6.74089e-06	TRUE	Obp56d
FBgn0034471	73.0908	1.48408	0.485724	3.05539	0.00224766	0.0487596	FALSE	Obp56e
FBgn0034476	1246.67	1.56088	0.299838	5.20577	1.93197e-07	2.25956e-05	TRUE	Toll-7
FBgn0034497	451.187	1.36648	0.375172	3.64228	0.000270237	0.00997762	TRUE	Mpcp1
FBgn0034624	49.7145	2.46792	0.635099	3.88588	0.00010196	0.00475476	FALSE	CG17974
FBgn0034709	882.401	2.28167	0.308742	7.39023	1.46576e-13	4.26259e-11	FALSE	Swim
FBgn0034725	3979.75	1.16747	0.251721	4.63796	3.51866e-06	0.000295787	TRUE	CG6044
FBgn0034840	78.5018	3.6351	0.781066	4.65402	3.25531e-06	0.000277993	FALSE	CG3124
FBgn0034860	1380.32	0.744432	0.233601	3.18677	0.00143871	0.0350239	TRUE	CG9812
FBgn0034911	747.922	0.94032	0.270806	3.4723	0.000516024	0.016645	TRUE	GlyT
FBgn0034920	519.64	0.859092	0.278644	3.08312	0.00204844	0.0461113	FALSE	CG5597
FBgn0034974	223.99	2.84109	0.427911	6.63945	3.14862e-11	6.91412e-09	FALSE	CG16786
FBgn0035049	1161.75	1.02588	0.247976	4.13699	3.51891e-05	0.00202478	TRUE	Mmp1
FBgn0035144	146.715	1.69766	0.363626	4.6687	3.03116e-06	0.000263026	FALSE	Kah
FBgn0035171	1608.13	1.1899	0.221778	5.36528	8.08231e-08	1.02312e-05	TRUE	CG12502
FBgn0035173	1270.22	0.893598	0.235263	3.79829	0.000145699	0.0062668	TRUE	CG13907
FBgn0035280	390.545	3.28227	0.301807	10.8754	1.50966e-27	3.24878e-24	FALSE	Cpr62Bb
FBgn0035333	1667.54	0.972161	0.252687	3.8473	0.000119428	0.00533215	TRUE	CG1317
FBgn0035398	212.592	2.64124	0.404159	6.53515	6.35479e-11	1.36755e-08	FALSE	Cht7
FBgn0035425	604.04	0.782309	0.253246	3.08912	0.00200748	0.0454129	TRUE	CG17746
FBgn0035461	247.555	1.00869	0.323979	3.11343	0.00184924	0.042791	TRUE	ntc
FBgn0035480	178.907	1.77405	0.384511	4.61377	3.95434e-06	0.000327297	FALSE	CG14984
FBgn0035490	114.923	1.38661	0.421979	3.28596	0.00101637	0.0278982	FALSE	CG1136
FBgn0035495	20210.4	0.795962	0.215488	3.69377	0.000220952	0.00844114	TRUE	CG14989
FBgn0035496	55.4025	2.89558	0.626557	4.62141	3.81142e-06	0.000317914	FALSE	CG14990
FBgn0035528	687.442	0.882287	0.267755	3.29512	0.000983787	0.0274949	TRUE	CG15012
FBgn0035539	188.65	1.98299	0.4368	4.53982	5.63035e-06	0.00044876	TRUE	slow
FBgn0035553	463.902	2.54044	0.317995	7.98895	1.36096e-15	5.42367e-13	FALSE	CG13722
FBgn0035612	150.392	1.49666	0.44328	3.37632	0.000734612	0.0219567	FALSE	frm
FBgn0035638	1057.24	2.05327	0.270858	7.58059	3.43978e-14	1.0583e-11	FALSE	Tektin-C
FBgn0035695	454.35	1.44744	0.384291	3.76652	0.000165541	0.00685084	TRUE	CG10226
FBgn0035763	747.316	0.812309	0.264403	3.07224	0.00212457	0.0471347	TRUE	mrva
FBgn0035844	168.653	2.64337	0.426835	6.19296	5.90428e-10	1.07678e-07	FALSE	CG13676
FBgn0035968	145.771	1.40736	0.379114	3.71222	0.000205446	0.00806787	TRUE	Slc45-1
FBgn0035982	82.9087	1.72386	0.449953	3.83121	0.000127514	0.00560019	TRUE	CG4461
FBgn0036099	249.301	1.17837	0.321092	3.66988	0.000242664	0.00909778	TRUE	CG11811
FBgn0036196	972.126	0.831484	0.252667	3.29082	0.000998944	0.0277742	TRUE	CG11658
FBgn0036211	3638.84	0.788061	0.209008	3.77049	0.000162928	0.00679497	TRUE	CG5946
FBgn0036364	132.701	1.67406	0.42636	3.9264	8.62274e-05	0.00414199	FALSE	CG14109
FBgn0036481	277.401	1.41343	0.315804	4.47565	7.61774e-06	0.00055821	FALSE	CG16959
FBgn0036510	706.824	0.925159	0.243626	3.79746	0.000146187	0.0062668	TRUE	SCCRO
FBgn0036597	279.685	2.75156	0.353692	7.77953	7.27942e-15	2.44771e-12	FALSE	CG4962
FBgn0036656	137.066	1.34713	0.420754	3.20171	0.00136614	0.0340271	TRUE	CG13026
FBgn0036815	104.938	1.36808	0.42473	3.22106	0.00127719	0.032034	TRUE	HipHop
FBgn0036881	279.79	2.69629	0.383654	7.02792	2.09632e-12	5.50157e-10	FALSE	Cpr76Bd
FBgn0036928	867.191	0.72732	0.231548	3.14112	0.00168303	0.0400189	TRUE	Tom20
FBgn0037134	739.751	1.31046	0.252181	5.1965	2.03071e-07	2.34951e-05	TRUE	CG7407
FBgn0037292	68.5307	1.90578	0.509292	3.74203	0.00018254	0.00741182	FALSE	plh
FBgn0037671	1291.57	0.808291	0.236513	3.41753	0.000631919	0.019427	TRUE	ATP6AP2
FBgn0037788	599.129	0.916752	0.284781	3.21915	0.00128571	0.0321726	TRUE	CAH7
FBgn0037835	742.546	1.11604	0.246575	4.52618	6.006e-06	0.000472686	TRUE	CG14687
FBgn0037933	496.494	1.08832	0.301637	3.60806	0.000308498	0.0111018	TRUE	Ho
FBgn0038037	854.746	0.958361	0.276178	3.47009	0.000520287	0.0167113	TRUE	Cyp9f2
FBgn0038070	130.901	1.7488	0.456081	3.8344	0.000125872	0.00555074	FALSE	CG6753
FBgn0038126	242.627	3.39007	0.373266	9.08217	1.06434e-19	7.15768e-17	FALSE	CG8483
FBgn0038130	511.713	1.80963	0.288881	6.26427	3.7458e-10	6.94911e-08	TRUE	CG8630
FBgn0038143	4658.61	0.693157	0.225893	3.06851	0.00215126	0.0474335	TRUE	CG9813
FBgn0038180	492.951	2.85529	0.323506	8.82608	1.0841e-18	6.86169e-16	FALSE	Cht5
FBgn0038181	649.691	2.06553	0.363194	5.68712	1.292e-08	1.87864e-06	FALSE	CG9297
FBgn0038224	610.546	0.882606	0.254998	3.46123	0.000537712	0.0170672	TRUE	ATPsynE
FBgn0038294	1951.9	1.33849	0.270921	4.9405	7.79205e-07	7.985e-05	TRUE	Mf
FBgn0038301	264.954	1.71462	0.333006	5.14892	2.61996e-07	2.93653e-05	TRUE	CG6654
FBgn0038405	79.9	1.65396	0.506835	3.26331	0.00110121	0.0292568	FALSE	CG8927
FBgn0038421	281.506	1.35691	0.367812	3.68915	0.000225004	0.00855494	TRUE	CG17931
FBgn0038462	154.574	1.1379	0.356629	3.19071	0.00141924	0.0347218	TRUE	EMC2A
FBgn0038511	88.4137	3.79913	0.643143	5.90714	3.48103e-09	5.50822e-07	FALSE	cysu
FBgn0038631	119.341	1.4225	0.387332	3.67257	0.000240125	0.00903407	FALSE	CG7695
FBgn0038632	166.007	2.18454	0.422468	5.17089	2.32977e-07	2.66684e-05	TRUE	CG14301
FBgn0038654	98.9319	1.57799	0.494578	3.19058	0.00141985	0.0347218	FALSE	CG14298
FBgn0038720	549.377	1.25718	0.284635	4.41683	1.00159e-05	0.000704385	TRUE	CG6231
FBgn0038799	241.995	1.16357	0.358311	3.24736	0.00116481	0.0301283	TRUE	MFS9
FBgn0038819	110.917	3.0536	0.494081	6.18037	6.39524e-10	1.14688e-07	FALSE	Cpr92F
FBgn0038820	858.807	2.95414	0.323962	9.11879	7.59702e-20	5.44959e-17	TRUE	CG4000
FBgn0038839	1409.63	0.735525	0.234684	3.13411	0.00172375	0.0407338	TRUE	Ktl
FBgn0038849	370.646	1.31888	0.303276	4.34879	1.3689e-05	0.000914868	FALSE	CG7079
FBgn0038916	136.177	1.5473	0.439004	3.52457	0.000424168	0.0144432	TRUE	dnd
FBgn0039161	164.789	1.25053	0.349172	3.58142	0.000341733	0.0121355	FALSE	CG13606
FBgn0039232	823.376	0.989021	0.253879	3.89564	9.7941e-05	0.00461474	TRUE	sosie
FBgn0039297	217.458	2.11455	0.389791	5.42483	5.80106e-08	7.43088e-06	FALSE	Jhbp7
FBgn0039332	534.742	1.4989	0.43042	3.48242	0.000496907	0.0162022	TRUE	alrm
FBgn0039480	298.561	4.653	0.473275	9.83148	8.23956e-23	8.05978e-20	FALSE	Cpr97Ea
FBgn0039481	413.141	2.91704	0.362378	8.04972	8.29847e-16	3.72048e-13	FALSE	Cpr97Eb
FBgn0039483	810.823	1.13754	0.30112	3.77768	0.000158296	0.00668987	FALSE	CG14259
FBgn0039629	354.756	1.2102	0.325297	3.72028	0.000199	0.00790124	TRUE	CG11842
FBgn0039690	560.496	0.899047	0.261953	3.43209	0.000598941	0.0187376	TRUE	Gnpnat
FBgn0039782	110.042	2.06351	0.438891	4.70164	2.5808e-06	0.000225767	TRUE	CG15539
FBgn0039805	1352.24	5.4992	0.312048	17.6229	1.64341e-69	1.76831e-65	FALSE	Cpr100A
FBgn0039807	158.414	1.64015	0.406706	4.03277	5.51242e-05	0.00298058	FALSE	CG15546
FBgn0039830	9009.29	0.752189	0.209519	3.59007	0.000330587	0.0117785	TRUE	ATPsynC
FBgn0039862	2794.4	0.784359	0.239357	3.27694	0.0010494	0.0282997	TRUE	kek6
FBgn0039915	2726.08	1.419	0.232684	6.09842	1.07123e-09	1.82959e-07	TRUE	Gat
FBgn0040074	4612.69	0.906779	0.227165	3.99172	6.55955e-05	0.00334506	TRUE	retinin
FBgn0040255	189.977	1.18562	0.384839	3.08083	0.00206421	0.0461741	TRUE	Ugt35E2
FBgn0040343	52.3651	3.43062	0.6575	5.21767	1.8119e-07	2.16623e-05	FALSE	CG3713
FBgn0040376	73.3042	1.63835	0.484274	3.38311	0.000716692	0.0216618	TRUE	AANATL7
FBgn0040382	3321.92	0.918273	0.203823	4.50526	6.62929e-06	0.000509508	TRUE	CG5273
FBgn0040383	301.088	1.26716	0.396757	3.1938	0.00140411	0.0346539	TRUE	CG5254
FBgn0040777	3789.03	1.03754	0.204672	5.06928	3.99316e-07	4.2541e-05	TRUE	CG14767
FBgn0040817	340.932	1.16249	0.349218	3.32883	0.000872103	0.0249756	FALSE	CG14132
FBgn0040942	107.997	2.21929	0.50429	4.40083	1.07836e-05	0.000748591	TRUE	CG12643
FBgn0040972	397.455	1.30166	0.313911	4.14658	3.37483e-05	0.00195232	TRUE	CG16978
FBgn0041191	1486.5	0.748343	0.239479	3.12488	0.00177875	0.0416136	TRUE	Rheb
FBgn0041707	2608.34	1.07259	0.221728	4.83743	1.31529e-06	0.000124145	TRUE	7B2
FBgn0041723	663.378	0.730559	0.237167	3.08036	0.00206754	0.0461741	TRUE	rho-5
FBgn0042189	39.2274	2.59057	0.75986	3.40927	0.000651368	0.0199111	FALSE	CG17376
FBgn0042201	5789.83	2.5038	0.309402	8.09236	5.85186e-16	2.73765e-13	TRUE	Nplp3
FBgn0043005	321.958	1.16026	0.311801	3.72115	0.00019832	0.00790124	TRUE	prt
FBgn0043012	543.751	1.08131	0.281038	3.84755	0.000119303	0.00533215	TRUE	AP-2σ
FBgn0045038	663.517	0.978107	0.284992	3.43205	0.000599047	0.0187376	TRUE	Proc
FBgn0046875	74.1266	2.10475	0.558118	3.77116	0.000162489	0.00679497	FALSE	Obp83g
FBgn0047038	472.098	0.846292	0.267458	3.1642	0.00155509	0.0373499	TRUE	ND-13B
FBgn0050197	898.583	0.770166	0.234819	3.27983	0.0010387	0.0282232	TRUE	CG30197
FBgn0050344	1147.27	0.910633	0.262718	3.4662	0.000527869	0.0168044	TRUE	CG30344
FBgn0050419	532.95	0.902269	0.274456	3.28748	0.0010109	0.0278481	TRUE	CG30419
FBgn0051030	3689.36	0.916495	0.218099	4.20219	2.64339e-05	0.00163465	TRUE	VhaAC45RP
FBgn0051105	112.534	2.56903	0.458664	5.60111	2.12988e-08	3.01546e-06	FALSE	ppk22
FBgn0051189	145.08	1.11715	0.363886	3.07005	0.00214026	0.0473851	FALSE	CG31189
FBgn0051451	19292.1	0.901952	0.217003	4.1564	3.23296e-05	0.00189058	TRUE	lncRNA:mimi
FBgn0051636	406.163	2.5652	0.328349	7.81243	5.6097e-15	2.01201e-12	FALSE	CG31636
FBgn0051869	245.191	1.22917	0.33922	3.62352	0.00029062	0.0105644	TRUE	CG31869
FBgn0051955	433.783	1.30983	0.336288	3.89496	9.82134e-05	0.00461474	TRUE	CG31955
FBgn0051973	5911.38	0.869979	0.264658	3.28718	0.00101195	0.0278481	TRUE	Cda5
FBgn0052064	128.909	2.01492	0.55724	3.61589	0.000299313	0.0108361	TRUE	S-Lap4
FBgn0052177	579.678	1.04825	0.257913	4.06434	4.81687e-05	0.00265792	TRUE	Ndfip
FBgn0052351	45.6987	3.15749	0.80455	3.92455	8.68936e-05	0.00415544	FALSE	S-Lap2
FBgn0052364	119.596	1.76843	0.402733	4.39108	1.12788e-05	0.00077783	TRUE	tut
FBgn0052641	55.4028	2.02596	0.567136	3.57226	0.00035392	0.0125269	FALSE	CG32641
FBgn0053080	335.602	0.92232	0.28892	3.1923	0.00141145	0.0347218	TRUE	CG33080
FBgn0053170	974.936	1.04214	0.322112	3.23532	0.00121505	0.0309077	TRUE	CG33170
FBgn0053281	84.1721	1.86556	0.466913	3.99552	6.45519e-05	0.00330752	FALSE	CG33281
FBgn0053493	213.872	1.41953	0.355038	3.99826	6.38103e-05	0.00328516	TRUE	CG33493
FBgn0053914	818.29	3.29439	0.330297	9.97403	1.98027e-23	2.36752e-20	FALSE	CG33914
FBgn0058198	332.489	3.30894	0.33359	9.91919	3.43516e-23	3.69623e-20	FALSE	CG40198
FBgn0061197	57.2164	1.74965	0.562926	3.10813	0.00188277	0.0431034	FALSE	salto
FBgn0062978	1548.07	1.18239	0.311727	3.79301	0.000148831	0.00634747	TRUE	CG31808
FBgn0063495	95.6824	2.17685	0.523465	4.15853	3.20303e-05	0.00188331	FALSE	GstE5
FBgn0069973	1361.68	1.1887	0.236699	5.02197	5.11442e-07	5.39521e-05	TRUE	CG40485
FBgn0085246	205.221	5.14011	0.485439	10.5886	3.36652e-26	4.52797e-23	FALSE	CG34217
FBgn0085407	2059.8	0.831555	0.265164	3.136	0.00171267	0.040591	TRUE	Pvf3
FBgn0086348	1044.61	1.52663	0.337654	4.52127	6.14707e-06	0.000477256	FALSE	se
FBgn0086711	290.793	1.04689	0.334076	3.13368	0.00172626	0.0407338	TRUE	mol
FBgn0086906	3513.46	1.10766	0.317498	3.48871	0.00048535	0.0159218	FALSE	sls
FBgn0250827	69.2465	1.49365	0.480857	3.10623	0.00189488	0.0431968	TRUE	whip
FBgn0250871	630.793	1.93683	0.279033	6.94123	3.88705e-12	9.29437e-10	FALSE	pot
FBgn0259244	4135.35	0.724187	0.224743	3.22229	0.00127172	0.0320227	TRUE	CG42342
FBgn0260011	63.4362	2.11684	0.528542	4.00507	6.20004e-05	0.00325427	TRUE	NimC4
FBgn0260653	666.661	4.30264	0.3983	10.8025	3.34915e-27	5.14812e-24	FALSE	serp
FBgn0260942	473.681	1.03669	0.269052	3.85313	0.000116618	0.00525024	TRUE	bond
FBgn0260964	3740.34	1.18506	0.24013	4.93508	8.01166e-07	8.05658e-05	TRUE	Vmat
FBgn0261089	982.04	0.81276	0.247947	3.27796	0.0010456	0.028268	TRUE	Sytα
FBgn0261341	1273.91	3.98984	0.347391	11.4852	1.56631e-30	4.21337e-27	FALSE	verm
FBgn0261714	1097.68	1.5181	0.3271	4.64109	3.4658e-06	0.000293638	FALSE	Cpn
FBgn0262149	157.917	1.89602	0.386097	4.91075	9.07281e-07	9.03921e-05	TRUE	CR42875
FBgn0262515	3276.31	0.922393	0.23391	3.94337	8.03462e-05	0.00391188	TRUE	VhaAC45
FBgn0262728	2461.42	0.75264	0.228666	3.29144	0.00099675	0.0277742	TRUE	Pal2
FBgn0262736	10771.3	0.693413	0.209113	3.31598	0.000913236	0.0259272	TRUE	Vha16-1
FBgn0262828	125.765	1.7579	0.457128	3.84553	0.000120293	0.00534854	TRUE	lncRNA:CR43199
FBgn0262887	274.087	1.14026	0.300676	3.79232	0.000149248	0.00634747	TRUE	lncRNA:CR43242
FBgn0263006	7159.48	1.18509	0.27067	4.37836	1.19574e-05	0.000809193	TRUE	SERCA
FBgn0263106	2207.76	1.43673	0.320567	4.48183	7.40052e-06	0.00055821	TRUE	DnaJ-1
FBgn0263351	604.427	0.864403	0.267814	3.22763	0.00124822	0.0316019	TRUE	AP-2μ
FBgn0263830	206.283	1.0515	0.338054	3.11046	0.00186798	0.0429475	FALSE	CG40486
FBgn0264325	608.946	1.96132	0.252923	7.75464	8.85977e-15	2.88882e-12	TRUE	Atg6
FBgn0264695	4251.56	1.67795	0.297903	5.63254	1.77579e-08	2.54766e-06	TRUE	Mhc
FBgn0265264	108.005	3.81524	0.651522	5.85588	4.7448e-09	7.29344e-07	FALSE	CG17097
FBgn0265266	106.762	2.30147	0.471427	4.88192	1.0506e-06	0.000101414	FALSE	CG13639
FBgn0265356	808.554	2.91987	0.314215	9.29258	1.50597e-20	1.15745e-17	FALSE	tn
FBgn0265993	34.5483	2.65658	0.747828	3.5524	0.000381741	0.0132501	FALSE	lncRNA:CR44768
FBgn0266095	895.037	1.41161	0.351897	4.01144	6.03494e-05	0.00321465	TRUE	lncRNA:CR44832
FBgn0266227	3484.33	2.04644	0.320307	6.389	1.66978e-10	3.3272e-08	TRUE	lncRNA:CR44922
FBgn0266354	3091.58	0.932289	0.261737	3.56193	0.000368139	0.012945	TRUE	CG45002
FBgn0266446	404.867	0.956844	0.276021	3.46656	0.000527168	0.0168044	FALSE	CG45076
FBgn0267005	50.9329	3.53519	0.81215	4.35287	1.34366e-05	0.000903614	FALSE	lncRNA:CR45449
FBgn0267435	5808.66	1.19374	0.233569	5.11088	3.20654e-07	3.55599e-05	FALSE	chp
FBgn0267495	206.456	1.79398	0.389173	4.60974	4.03177e-06	0.000331159	FALSE	asRNA:CR45185
FBgn0267635	123.435	3.38227	0.490486	6.89575	5.35826e-12	1.25337e-09	FALSE	lncRNA:CR45973
FBgn0267726	37.5773	2.32756	0.71881	3.23807	0.00120342	0.0306844	FALSE	CG46059
FBgn0267727	63.5459	3.12247	0.771425	4.04767	5.17298e-05	0.00283986	FALSE	Pen
FBgn0270925	104.383	2.24161	0.66934	3.34898	0.000811106	0.0235878	FALSE	CG4836
FBgn0283471	997.739	1.82654	0.330405	5.52817	3.23594e-08	4.46393e-06	FALSE	wupA
FBgn0283535	4406.31	0.914068	0.218446	4.18442	2.85899e-05	0.00172825	FALSE	Vha26
FBgn0284248	2692.9	0.736436	0.23626	3.11706	0.00182667	0.0423789	FALSE	Cyt-c-p
FBgn0285910	1159.57	0.706383	0.231671	3.04908	0.00229546	0.0494191	FALSE	VhaAC39-1
FBgn0285952	3351.75	0.752293	0.23037	3.26558	0.00109239	0.0290944	FALSE	eEF5

## Sheet: Smn_cyto_significant_enriched
Flybase ID	baseMean	log2FoldChange	lfcSE	stat	pvalue	padj	Neuronal	Symbol
FBgn0000008	277.574	1.17259	0.357846	3.27679	0.00104993	0.00467674	TRUE	a
FBgn0000017	1079.68	1.08951	0.399403	2.72784	0.00637514	0.0212756	TRUE	Abl
FBgn0000039	171.639	2.18136	0.526985	4.13933	3.48326e-05	0.000235255	TRUE	nAChRα2
FBgn0000042	2615.57	0.971164	0.292565	3.31949	0.000901832	0.00409135	TRUE	Act5C
FBgn0000064	14461.6	2.47414	0.360918	6.85511	7.12581e-12	1.39273e-10	TRUE	Ald1
FBgn0000078	69.9605	2.5012	0.570821	4.38175	1.17729e-05	8.92004e-05	TRUE	Amy-d
FBgn0000100	29785.3	4.7124	0.450012	10.4717	1.16506e-25	6.52499e-24	TRUE	RpLP0
FBgn0000114	567.86	1.01078	0.34196	2.95583	0.00311831	0.0115977	TRUE	bru1
FBgn0000116	1755.7	1.22034	0.38486	3.17086	0.00151989	0.00638982	TRUE	Argk1
FBgn0000117	655.581	1.03178	0.29056	3.55101	0.000383761	0.00193537	TRUE	arm
FBgn0000139	108.621	1.11566	0.395959	2.81762	0.00483817	0.0168921	TRUE	ash2
FBgn0000179	335.588	1.01287	0.401928	2.52002	0.0117348	0.0350662	TRUE	bi
FBgn0000212	384.776	1.6792	0.348438	4.81921	1.44126e-06	1.31332e-05	TRUE	brm
FBgn0000221	54.9937	1.8897	0.504701	3.7442	0.000180972	0.00101237	TRUE	brn
FBgn0000241	942.389	4.05169	0.370664	10.9309	8.2043e-28	5.30896e-26	FALSE	bw
FBgn0000247	1083.65	2.49377	0.481411	5.18013	2.21732e-07	2.38867e-06	TRUE	ca
FBgn0000286	307.119	1.32222	0.363634	3.63612	0.000276775	0.00146204	TRUE	Cf2
FBgn0000287	251.297	2.59318	0.412514	6.2863	3.2513e-10	5.21569e-09	TRUE	salr
FBgn0000289	3064.47	2.62351	0.371612	7.0598	1.66739e-12	3.44893e-11	TRUE	cg
FBgn0000319	769.848	1.20743	0.340209	3.54908	0.00038658	0.00194652	TRUE	Chc
FBgn0000357	21.4144	3.0457	0.90507	3.36515	0.000765016	0.00355658	FALSE	Cp18
FBgn0000406	1652.16	1.10648	0.43665	2.53401	0.0112764	0.0338858	TRUE	Cyt-b5-r
FBgn0000414	1472.66	1.50037	0.416232	3.60465	0.000312576	0.00162252	TRUE	Dab
FBgn0000454	732.572	1.70119	0.306572	5.54906	2.87204e-08	3.54453e-07	TRUE	Dip-B
FBgn0000482	65.8409	1.29638	0.528426	2.45329	0.0141557	0.0407603	TRUE	dor
FBgn0000499	27.3841	3.16647	0.73061	4.334	1.46421e-05	0.000107867	TRUE	dsh
FBgn0000533	43.853	1.43161	0.569865	2.5122	0.0119981	0.0357435	FALSE	ea
FBgn0000546	860.09	0.997379	0.409597	2.43503	0.0148906	0.0424554	TRUE	EcR
FBgn0000547	705.02	1.04374	0.366579	2.84726	0.00440974	0.0156357	TRUE	ed
FBgn0000559	24409.1	1.28967	0.279624	4.61216	3.98507e-06	3.31581e-05	TRUE	eEF2
FBgn0000566	150.479	2.3422	0.503947	4.64772	3.3563e-06	2.84202e-05	TRUE	Cth
FBgn0000568	1778.16	1.42898	0.351641	4.06374	4.82926e-05	0.000315698	TRUE	Eip75B
FBgn0000633	657.522	2.18786	0.44867	4.87633	1.08079e-06	1.0118e-05	TRUE	tei
FBgn0000635	1045.1	2.08719	0.349601	5.97021	2.36941e-09	3.40208e-08	TRUE	Fas2
FBgn0000927	412.128	6.089	0.595292	10.2286	1.47663e-24	7.72768e-23	FALSE	fs(1)Ya
FBgn0001075	747.052	3.66421	0.552189	6.6358	3.22752e-11	5.85415e-10	FALSE	ft
FBgn0001083	123.41	3.55408	0.547015	6.49722	8.18195e-11	1.40933e-09	FALSE	fw
FBgn0001091	3430.85	1.36286	0.417912	3.26111	0.00110977	0.00489556	TRUE	Gapdh1
FBgn0001098	2551.24	1.65195	0.350785	4.7093	2.48572e-06	2.16219e-05	TRUE	Gdh
FBgn0001138	42.566	1.64586	0.516555	3.18624	0.00144137	0.00610528	TRUE	grn
FBgn0001169	882.317	2.34783	0.384404	6.10772	1.01064e-09	1.52184e-08	TRUE	H
FBgn0001218	1832.57	0.795802	0.306699	2.59473	0.00946652	0.0292078	TRUE	Hsc70-3
FBgn0001220	913.418	1.0097	0.313736	3.21832	0.00128944	0.00556156	TRUE	Hsc70-5
FBgn0001296	407.121	1.67037	0.332939	5.01706	5.24681e-07	5.21252e-06	TRUE	kar
FBgn0001324	201.725	1.71839	0.500032	3.43655	0.000589165	0.00282971	TRUE	kto
FBgn0001565	2698.77	2.98373	0.287385	10.3823	2.98355e-25	1.60525e-23	TRUE	Ddx56
FBgn0001942	38320.7	4.04956	0.307254	13.1798	1.14629e-39	1.46374e-37	TRUE	eIF4A
FBgn0001961	1087.32	2.81664	0.329234	8.55513	1.17738e-17	3.73371e-16	TRUE	Arpc1
FBgn0002021	208.316	1.82167	0.415851	4.38059	1.1836e-05	8.9537e-05	TRUE	l(2)37Bb
FBgn0002069	32.4901	2.94165	0.608787	4.83199	1.35175e-06	1.23764e-05	TRUE	AspRS
FBgn0002466	74.8053	3.46086	0.762297	4.54004	5.62441e-06	4.52267e-05	FALSE	sti
FBgn0002543	394.868	5.16384	0.536548	9.6242	6.31988e-22	2.72638e-20	TRUE	robo2
FBgn0002552	88.337	2.33968	0.616337	3.79611	0.000146987	0.000840916	TRUE	lin
FBgn0002622	11917.3	1.90265	0.493601	3.85464	0.000115898	0.000678044	TRUE	RpS3
FBgn0002626	11044	3.44051	0.378569	9.0882	1.00691e-19	3.78162e-18	TRUE	RpL32
FBgn0002673	32.1077	3.27303	1.00353	3.26151	0.00110822	0.00489287	TRUE	twe
FBgn0002781	757.666	2.06891	0.430258	4.80852	1.52049e-06	1.37765e-05	FALSE	mod(mdg4)
FBgn0002878	45.3096	3.03555	0.542619	5.59425	2.21572e-08	2.79577e-07	TRUE	mus101
FBgn0002905	178.982	3.75143	0.634374	5.91359	3.34723e-09	4.69347e-08	TRUE	PolQ
FBgn0002917	457.709	1.65168	0.539973	3.05881	0.00222215	0.00871836	TRUE	na
FBgn0002921	17236.9	0.963761	0.286051	3.3692	0.000753873	0.00350989	TRUE	Atpα
FBgn0002924	58.1879	2.32556	0.603989	3.85033	0.000117959	0.000687999	FALSE	ncd
FBgn0002926	77.306	2.11603	0.801372	2.64051	0.00827811	0.0261994	FALSE	ndl
FBgn0002930	215.442	1.08456	0.420301	2.58043	0.00986771	0.0302603	TRUE	nec
FBgn0003044	2539.47	1.58206	0.582468	2.71613	0.00660503	0.0219184	TRUE	Pcl
FBgn0003076	2349.44	1.34607	0.366113	3.67664	0.000236325	0.00127893	TRUE	Pgm1
FBgn0003165	2951.42	1.53847	0.379355	4.05549	5.00296e-05	0.000325498	TRUE	pum
FBgn0003175	11367.1	5.27676	0.368515	14.319	1.66498e-46	3.18911e-44	TRUE	px
FBgn0003189	306.463	3.42762	0.459174	7.46475	8.34565e-14	1.92593e-12	TRUE	r
FBgn0003268	47.8023	2.98684	0.805221	3.70934	0.000207801	0.00114572	TRUE	rod
FBgn0003277	1043.67	1.78334	0.372918	4.78212	1.73452e-06	1.55641e-05	TRUE	Polr2A
FBgn0003279	68655.1	3.89355	0.40143	9.69919	3.03889e-22	1.35998e-20	TRUE	RpL4
FBgn0003300	20.2794	3.04022	0.807801	3.76357	0.000167504	0.000945307	FALSE	run
FBgn0003301	2856.72	3.57306	0.471869	7.57213	3.6716e-14	8.72528e-13	TRUE	rut
FBgn0003334	92.5158	1.57712	0.434247	3.63185	0.000281399	0.00148156	TRUE	Scm
FBgn0003366	364.53	1.26482	0.442967	2.85533	0.0042992	0.0152999	TRUE	sev
FBgn0003382	15.8447	4.32485	0.990855	4.36477	1.27258e-05	9.55131e-05	FALSE	sha
FBgn0003386	706.611	1.05216	0.440433	2.38891	0.0168984	0.0471275	TRUE	Shaw
FBgn0003415	1159.61	1.23609	0.468796	2.63673	0.00837084	0.026423	TRUE	skd
FBgn0003475	2784.02	2.51121	0.373915	6.716	1.86781e-11	3.5006e-10	TRUE	spir
FBgn0003512	100.875	2.09869	0.449855	4.66525	3.0824e-06	2.63103e-05	TRUE	Sry-δ
FBgn0003517	54679.9	3.42707	0.445174	7.69828	1.37912e-14	3.36078e-13	TRUE	sta
FBgn0003575	198.851	1.88601	0.489098	3.85611	0.000115206	0.000675647	TRUE	su(sable)
FBgn0003656	3408.66	4.17932	0.496811	8.4123	4.02054e-17	1.19952e-15	TRUE	sws
FBgn0003676	631.795	4.45322	0.379032	11.7489	7.15264e-32	5.56917e-30	TRUE	CCT1
FBgn0003719	72.0994	3.49448	0.650423	5.37262	7.76009e-08	9.08538e-07	FALSE	tld
FBgn0003862	1312.39	1.30409	0.492924	2.64562	0.00815406	0.0259168	TRUE	trx
FBgn0003884	10796	2.61406	0.307444	8.50255	1.85469e-17	5.74833e-16	TRUE	αTub84B
FBgn0003885	427.538	1.29751	0.325468	3.98661	6.7024e-05	0.000421187	TRUE	αTub84D
FBgn0003891	4319.39	1.32409	0.425942	3.10862	0.00187961	0.00756981	TRUE	tud
FBgn0003969	146.192	1.32877	0.433824	3.06293	0.00219184	0.00863838	TRUE	vap
FBgn0003977	208.897	2.60287	0.412996	6.30241	2.93051e-10	4.72482e-09	TRUE	vir
FBgn0003978	59.5597	3.63938	0.592167	6.14587	7.95264e-10	1.21278e-08	TRUE	vls
FBgn0004050	57.7673	1.32535	0.487797	2.717	0.00658756	0.021868	TRUE	z
FBgn0004108	338.73	1.82209	0.49159	3.70653	0.000210121	0.00115565	TRUE	Nrt
FBgn0004168	597.42	3.66554	0.434973	8.42706	3.54448e-17	1.06079e-15	TRUE	5-HT1A
FBgn0004198	1530.59	1.78943	0.416476	4.2966	1.73438e-05	0.000125549	TRUE	ct
FBgn0004367	57.12	1.50854	0.571207	2.64097	0.00826683	0.026181	TRUE	mei-41
FBgn0004369	2587.86	1.96716	0.32632	6.02831	1.65684e-09	2.42253e-08	TRUE	Ptp99A
FBgn0004373	5966.63	3.46415	0.351105	9.86642	5.82045e-23	2.74593e-21	TRUE	fwd
FBgn0004391	92.0349	2.15458	0.577195	3.73285	0.000189329	0.00104992	TRUE	shtd
FBgn0004449	3158.78	2.6067	0.389863	6.68621	2.29031e-11	4.24262e-10	TRUE	Ten-m
FBgn0004507	9499.82	1.50702	0.328443	4.58838	4.4671e-06	3.67222e-05	TRUE	Glyp
FBgn0004514	209.523	4.0651	0.370277	10.9785	4.84736e-28	3.15804e-26	TRUE	Oct-TyrR
FBgn0004607	3546.79	2.59677	0.476214	5.45295	4.95407e-08	5.93065e-07	TRUE	zfh2
FBgn0004643	78.3175	2.14347	0.586657	3.6537	0.000258489	0.0013776	TRUE	Zw10
FBgn0004648	1450.83	1.45826	0.308176	4.7319	2.22428e-06	1.9529e-05	TRUE	svr
FBgn0004656	3010.62	1.58921	0.359252	4.42365	9.70463e-06	7.48319e-05	TRUE	fs(1)h
FBgn0004839	96.1127	3.02473	0.605244	4.99754	5.80661e-07	5.70944e-06	TRUE	otk
FBgn0004852	597.194	2.43924	0.418204	5.83267	5.45489e-09	7.41014e-08	TRUE	Ac76E
FBgn0004860	249.795	1.69357	0.426352	3.97224	7.12012e-05	0.00044423	TRUE	ph-d
FBgn0004867	40830.3	3.62549	0.472991	7.66504	1.78775e-14	4.31266e-13	TRUE	RpS2
FBgn0004870	142.247	1.64604	0.44585	3.69192	0.000222564	0.00121592	TRUE	bab1
FBgn0004957	145.587	3.16151	0.386671	8.17624	2.92829e-16	8.15239e-15	TRUE	por
FBgn0005198	334.15	1.19153	0.415769	2.86584	0.00415904	0.0148596	TRUE	gig
FBgn0005411	348.736	1.00266	0.385199	2.60296	0.00924214	0.0286539	TRUE	U2af50
FBgn0005536	2500.63	3.18069	0.351972	9.03675	1.61394e-19	6.01428e-18	TRUE	Mbs
FBgn0005558	576.366	2.85683	0.506545	5.63985	1.70201e-08	2.18128e-07	TRUE	ey
FBgn0005564	965.345	2.01569	0.309125	6.52064	7.00083e-11	1.21682e-09	TRUE	Shal
FBgn0005593	26412.5	3.49227	0.41239	8.46836	2.48876e-17	7.56663e-16	TRUE	RpL7
FBgn0005616	880.005	2.44573	0.375302	6.51668	7.18783e-11	1.24481e-09	TRUE	msl-2
FBgn0005636	72.1405	1.27513	0.466167	2.73536	0.00623119	0.0209023	TRUE	nvy
FBgn0005671	25875.7	5.04495	0.296746	17.0009	8.08431e-65	2.2121e-62	TRUE	Vha55
FBgn0005674	426.563	2.22921	0.305171	7.30479	2.7771e-13	6.11409e-12	TRUE	GluProRS
FBgn0005775	705.975	2.11272	0.404154	5.22751	1.71807e-07	1.87831e-06	TRUE	Con
FBgn0008635	667.436	1.40354	0.314251	4.4663	7.95855e-06	6.23214e-05	TRUE	βCOP
FBgn0010019	1541.89	3.94143	0.635089	6.20611	5.43111e-10	8.38931e-09	TRUE	Cyp4g1
FBgn0010051	754.277	1.79996	0.398066	4.52176	6.13273e-06	4.89443e-05	TRUE	Itpr
FBgn0010100	8229.19	3.52104	0.323365	10.8888	1.30411e-27	8.27115e-26	TRUE	mAcon1
FBgn0010220	82.8914	1.16919	0.399901	2.92369	0.00345909	0.0126906	TRUE	Dbp45A
FBgn0010269	75.1911	1.3771	0.441374	3.12003	0.0018083	0.00731958	TRUE	Dsor1
FBgn0010300	2262.29	2.0773	0.488314	4.25403	2.09959e-05	0.000149167	TRUE	brat
FBgn0010303	670.493	1.35087	0.379876	3.55608	0.000376429	0.00190442	TRUE	hep
FBgn0010309	352.623	2.51693	0.616622	4.0818	4.4688e-05	0.00029394	TRUE	pigeon
FBgn0010329	1172.12	4.93749	0.453434	10.8891	1.29906e-27	8.27115e-26	TRUE	Tbh
FBgn0010352	9040.95	3.68289	0.316662	11.6303	2.88956e-31	2.21387e-29	TRUE	Ogdh
FBgn0010380	448.883	1.51952	0.318515	4.77062	1.83659e-06	1.63467e-05	TRUE	AP-1-2β
FBgn0010391	305.373	2.70725	0.377997	7.1621	7.94504e-13	1.67598e-11	TRUE	SrpRα
FBgn0010399	164.577	1.17463	0.479561	2.44939	0.01431	0.0411272	TRUE	Nmdar1
FBgn0010406	111.261	2.03658	0.473384	4.30218	1.69126e-05	0.000122799	TRUE	RNaseX25
FBgn0010409	12273.3	2.29218	0.437239	5.24239	1.58513e-07	1.74491e-06	TRUE	RpL18A
FBgn0010414	339.507	2.44208	0.464312	5.25957	1.44392e-07	1.59701e-06	TRUE	SerT
FBgn0010417	517.578	2.41495	0.313009	7.71527	1.20726e-14	2.9646e-13	TRUE	Taf6
FBgn0010434	1185.38	1.79625	0.373965	4.80324	1.56118e-06	1.40918e-05	TRUE	cora
FBgn0010435	1417.69	1.28786	0.339846	3.78955	0.000150921	0.000859315	TRUE	emp
FBgn0010441	49.8688	2.75105	0.612992	4.4879	7.1928e-06	5.67425e-05	TRUE	pll
FBgn0010453	20.5476	2.59026	0.786634	3.29284	0.00099181	0.00445315	TRUE	Wnt4
FBgn0010473	4431.81	2.44981	0.45754	5.35431	8.58842e-08	9.96221e-07	TRUE	tutl
FBgn0010549	319.26	2.36488	0.644114	3.67152	0.000241114	0.00129824	FALSE	l(2)03659
FBgn0010583	631.325	0.961389	0.339657	2.83047	0.00464803	0.0163475	TRUE	dock
FBgn0010591	887.033	2.83261	0.32053	8.83727	9.80901e-19	3.37917e-17	TRUE	Sply
FBgn0010611	1603.39	3.41996	0.352107	9.71284	2.65821e-22	1.20653e-20	TRUE	Hmgs
FBgn0010621	147.193	1.39651	0.434364	3.21507	0.00130411	0.00561072	TRUE	CCT5
FBgn0010750	85.9698	1.79828	0.466422	3.85548	0.000115503	0.000676973	TRUE	atms
FBgn0010786	2089.22	3.03669	0.313643	9.682	3.59599e-22	1.595e-20	TRUE	Hmbs
FBgn0010808	843.893	1.59796	0.413194	3.86734	0.000110027	0.000648449	TRUE	Chchd3
FBgn0010825	2084.91	3.36011	0.453253	7.41331	1.23185e-13	2.81561e-12	TRUE	Gug
FBgn0010830	368.078	3.59498	0.402837	8.92414	4.49184e-19	1.61117e-17	TRUE	l(3)04053
FBgn0010905	16722.9	4.87942	0.394805	12.3591	4.35108e-35	4.00676e-33	TRUE	Spn
FBgn0011211	15108.7	1.73096	0.326707	5.29822	1.16939e-07	1.31756e-06	TRUE	blw
FBgn0011284	47347.2	3.79202	0.424725	8.92816	4.33153e-19	1.55951e-17	TRUE	RpS4
FBgn0011286	1289.55	3.37684	0.482112	7.00426	2.48287e-12	5.07002e-11	TRUE	RyR
FBgn0011297	177	3.80108	0.476009	7.98531	1.40171e-15	3.72894e-14	TRUE	Alg3
FBgn0011509	186.463	1.66743	0.420079	3.96932	7.20775e-05	0.000448529	TRUE	SrpRβ
FBgn0011566	234.069	3.85004	0.452042	8.517	1.63743e-17	5.09145e-16	TRUE	Smyd3
FBgn0011589	1185.06	2.76217	0.499982	5.52453	3.3036e-08	4.04096e-07	TRUE	Elk
FBgn0011592	162.584	1.20227	0.454997	2.64236	0.00823305	0.0260913	TRUE	fra
FBgn0011655	168.734	1.23926	0.432382	2.86611	0.00415548	0.0148596	TRUE	Med
FBgn0011659	56.3896	4.0806	0.551999	7.3924	1.442e-13	3.25709e-12	TRUE	Mlh1
FBgn0011672	919.457	3.84945	0.488657	7.87761	3.33699e-15	8.66081e-14	TRUE	Mvl
FBgn0011676	138.05	2.16939	0.594848	3.64696	0.000265358	0.00140638	TRUE	Nos
FBgn0011703	40.9313	1.87452	0.708597	2.6454	0.00815944	0.0259181	FALSE	RnrL
FBgn0011708	320.845	1.35103	0.369543	3.65595	0.000256236	0.00136864	TRUE	Syx5
FBgn0011715	89.569	1.31382	0.555866	2.36356	0.0181005	0.0499707	TRUE	Snr1
FBgn0011737	17151.8	8.49088	0.408995	20.7603	9.88472e-96	1.05184e-92	TRUE	Wee1
FBgn0011740	317.805	2.99849	0.425405	7.04855	1.80791e-12	3.73154e-11	TRUE	α-Man-IIa
FBgn0011828	911.174	4.59426	0.440483	10.4301	1.80791e-25	9.95079e-24	TRUE	Pxn
FBgn0011836	60.6978	1.31568	0.521706	2.52187	0.0116731	0.0349246	TRUE	Taf2
FBgn0013325	6806.03	1.3034	0.441687	2.95096	0.00316786	0.0117637	TRUE	RpL11
FBgn0013576	26202.3	3.70162	0.363518	10.1828	2.36727e-24	1.22548e-22	TRUE	mtd
FBgn0013685	120.98	1.30662	0.417909	3.12656	0.00176862	0.00720155	TRUE	mt:ND6
FBgn0013725	464.978	2.90862	0.440519	6.60271	4.03695e-11	7.22653e-10	TRUE	phyl
FBgn0013732	173.622	2.26753	0.411133	5.51532	3.48136e-08	4.23647e-07	TRUE	sced
FBgn0013733	47761.2	5.82124	0.43131	13.4966	1.63659e-41	2.48788e-39	TRUE	shot
FBgn0013759	1973.14	1.39882	0.457675	3.05636	0.00224044	0.00876655	TRUE	CASK
FBgn0013764	124.001	1.63245	0.352723	4.62815	3.68948e-06	3.08865e-05	TRUE	Chi
FBgn0013799	1099.81	3.61148	0.384665	9.38863	6.0786e-21	2.446e-19	TRUE	Deaf1
FBgn0013811	68.1648	3.19448	0.810742	3.94019	8.14156e-05	0.000499179	FALSE	Dhc62B
FBgn0013812	911.368	8.20545	0.442746	18.5331	1.11706e-76	4.86277e-74	FALSE	Dhc93AB
FBgn0013972	699.121	2.82494	0.320605	8.81129	1.23713e-18	4.2466e-17	TRUE	Gycα99B
FBgn0013973	869.517	1.97429	0.392951	5.02425	5.05401e-07	5.04715e-06	TRUE	Gycβ100B
FBgn0013987	712.222	3.16146	0.48171	6.56299	5.27381e-11	9.33591e-10	TRUE	MAPk-Ak2
FBgn0013995	967.6	2.09773	0.392438	5.34537	9.02304e-08	1.04113e-06	TRUE	Calx
FBgn0014002	918.053	1.31762	0.409523	3.21744	0.0012934	0.00557216	FALSE	Pdi
FBgn0014024	139.349	1.98746	0.385603	5.15417	2.5475e-07	2.71384e-06	TRUE	Rnp4F
FBgn0014026	17411.6	1.59269	0.452836	3.51714	0.000436217	0.00216123	TRUE	RpL7A
FBgn0014075	211.349	1.4678	0.376543	3.89811	9.69477e-05	0.000578845	TRUE	Uggt
FBgn0014092	1917.88	7.72097	0.542081	14.2432	4.94065e-46	8.92766e-44	TRUE	CG4278
FBgn0014343	152.226	1.44813	0.504354	2.87126	0.00408839	0.0146427	FALSE	mirr
FBgn0014366	84.4399	1.48022	0.518229	2.8563	0.00428615	0.0152669	TRUE	noi
FBgn0014455	1928.8	3.90553	0.323224	12.0831	1.29805e-33	1.1405e-31	TRUE	Ahcy
FBgn0014469	217.084	1.10666	0.414284	2.67125	0.0075569	0.0244089	TRUE	Cyp4e2
FBgn0014868	149.568	2.80461	0.409254	6.85298	7.23269e-12	1.41074e-10	TRUE	Ost48
FBgn0015010	151.441	4.77894	1.34569	3.55129	0.00038335	0.00193432	TRUE	Ag5r
FBgn0015019	247.661	1.8258	0.334733	5.45452	4.91063e-08	5.88599e-07	TRUE	CCT3
FBgn0015039	439.087	2.10035	0.549246	3.82406	0.000131272	0.000759171	TRUE	Cyp9b2
FBgn0015245	274.798	1.10106	0.359306	3.06441	0.00218099	0.00860626	TRUE	Hsp60A
FBgn0015271	73.6857	3.61518	0.635707	5.68686	1.29399e-08	1.68149e-07	TRUE	Orc5
FBgn0015278	784.632	2.07286	0.359738	5.76213	8.30604e-09	1.1141e-07	TRUE	Pi3K68D
FBgn0015288	14087.1	3.60335	0.438633	8.21496	2.12242e-16	5.97837e-15	TRUE	RpL22
FBgn0015316	101.65	3.35029	0.470381	7.1225	1.05984e-12	2.22102e-11	TRUE	Try29F
FBgn0015338	155.083	1.19417	0.437584	2.72902	0.00635234	0.0212368	TRUE	CG5861
FBgn0015360	191.16	1.92659	0.421823	4.56731	4.94031e-06	4.04042e-05	TRUE	oxt
FBgn0015371	1683.46	1.49317	0.299479	4.9859	6.16742e-07	6.0394e-06	TRUE	chn
FBgn0015396	322.832	4.10754	0.405784	10.1225	4.3915e-24	2.2371e-22	TRUE	jumu
FBgn0015402	194.74	1.24357	0.407522	3.05154	0.00227669	0.00887417	TRUE	ksr
FBgn0015546	39.0982	1.70399	0.563069	3.02626	0.00247602	0.00947755	TRUE	spel1
FBgn0015568	532.874	2.3457	0.305762	7.67166	1.69784e-14	4.11651e-13	FALSE	α-Est1
FBgn0015589	721.978	1.71044	0.388474	4.40297	1.06777e-05	8.14177e-05	TRUE	Apc
FBgn0015600	4739.4	3.55119	0.370964	9.57288	1.03966e-21	4.38626e-20	TRUE	toc
FBgn0015609	2224.4	3.06466	0.388993	7.87843	3.31528e-15	8.62784e-14	TRUE	CadN
FBgn0015623	882.613	1.19692	0.371509	3.22176	0.00127405	0.00551108	TRUE	Cpr
FBgn0015737	308.884	2.13505	0.420752	5.07437	3.88792e-07	4.01235e-06	TRUE	Hmu
FBgn0015756	13741	2.20032	0.464898	4.7329	2.21329e-06	1.94852e-05	TRUE	RpL9
FBgn0015766	7162.64	1.01595	0.277261	3.66425	0.000248066	0.00133139	TRUE	Msr-110
FBgn0015772	858.237	1.29361	0.355672	3.63709	0.000275731	0.00145733	TRUE	Nak
FBgn0015799	122.939	1.31195	0.400391	3.27667	0.0010504	0.00467674	TRUE	Rbf
FBgn0015818	541.558	4.93073	0.396102	12.4481	1.43163e-35	1.37108e-33	TRUE	Spx
FBgn0015834	4919.14	3.86349	0.362881	10.6467	1.80617e-26	1.06121e-24	TRUE	eIF3i
FBgn0015929	527.555	5.85744	1.00342	5.83747	5.2999e-09	7.20982e-08	TRUE	dpa
FBgn0015949	879.9	3.66113	0.420168	8.71349	2.94673e-18	9.69787e-17	TRUE	hrg
FBgn0016059	2297.35	2.7304	0.374539	7.29004	3.09868e-13	6.77535e-12	TRUE	Sema1b
FBgn0016061	548.71	2.19393	0.447421	4.9035	9.41447e-07	8.91813e-06	TRUE	side
FBgn0016081	4115.16	3.25391	0.395792	8.22125	2.01394e-16	5.68952e-15	TRUE	fry
FBgn0016641	576.585	0.945364	0.34331	2.75368	0.00589299	0.019999	TRUE	PTP-ER
FBgn0016660	235.478	2.32606	0.575379	4.04266	5.28492e-05	0.000341754	FALSE	H15
FBgn0016687	3488.71	4.26781	0.479575	8.89915	5.62759e-19	1.99613e-17	TRUE	Nurf-38
FBgn0016693	871.997	1.2175	0.333697	3.64851	0.000263761	0.00140024	TRUE	Past1
FBgn0016754	568.632	2.12279	0.360022	5.89629	3.71761e-09	5.16742e-08	TRUE	sba
FBgn0016756	1717.94	2.79447	0.448708	6.22781	4.72998e-10	7.38973e-09	TRUE	Usp47
FBgn0017429	706.217	3.48406	0.34268	10.1671	2.78099e-24	1.43191e-22	TRUE	CG5989
FBgn0017551	105.693	3.99813	0.493368	8.10374	5.32952e-16	1.44592e-14	TRUE	Rca1
FBgn0017566	618.655	0.84728	0.338681	2.5017	0.0123598	0.0366357	TRUE	ND-75
FBgn0017579	10086.5	1.51138	0.473515	3.19183	0.00141372	0.00600408	TRUE	RpL14
FBgn0019644	3130.08	1.97921	0.453482	4.36447	1.27432e-05	9.55691e-05	TRUE	ATPsynB
FBgn0019650	967.545	1.56452	0.357545	4.37574	1.21023e-05	9.14066e-05	TRUE	toy
FBgn0019890	744.036	1.02467	0.32403	3.16226	0.00156552	0.00655001	TRUE	Smg5
FBgn0019957	1584.25	1.83562	0.311188	5.89875	3.66256e-09	5.10573e-08	TRUE	ND-42
FBgn0019982	356.125	0.988709	0.326822	3.02522	0.00248453	0.00950634	TRUE	Gs1l
FBgn0019985	3302.71	5.19209	0.612726	8.47375	2.37624e-17	7.24753e-16	TRUE	mGluR
FBgn0020235	5642.84	2.2475	0.353267	6.36204	1.99098e-10	3.2706e-09	TRUE	ATPsynγ
FBgn0020251	1168.97	2.63037	0.334573	7.86187	3.78436e-15	9.76895e-14	TRUE	sfl
FBgn0020261	447.472	2.24098	0.367811	6.09274	1.10991e-09	1.65829e-08	TRUE	pcm
FBgn0020279	1086.54	2.86541	0.393444	7.28288	3.2676e-13	7.12843e-12	TRUE	lig
FBgn0020294	98.2935	1.87662	0.501247	3.74392	0.000181174	0.00101291	TRUE	ko
FBgn0020312	162.955	1.18386	0.448312	2.64071	0.00827314	0.0261923	TRUE	Tmtc3
FBgn0020379	335.457	2.27439	0.505459	4.49966	6.80608e-06	5.38692e-05	TRUE	Rfx
FBgn0020381	204.027	1.45173	0.480865	3.019	0.00253611	0.00967664	TRUE	Dredd
FBgn0020388	1079.76	4.88025	0.384242	12.701	5.83979e-37	6.1459e-35	TRUE	Gcn5
FBgn0020389	120.332	1.34146	0.40268	3.33134	0.000864283	0.00394906	TRUE	Papss
FBgn0020392	1031.18	5.44277	0.336842	16.1582	9.93602e-59	2.64326e-56	TRUE	Nmt
FBgn0020407	155.532	4.35152	0.638935	6.81058	9.72074e-12	1.87693e-10	TRUE	asun
FBgn0020414	227.548	1.50762	0.377218	3.99669	6.4235e-05	0.000405933	TRUE	Idgf3
FBgn0020493	2530.73	4.35679	0.345568	12.6076	1.91708e-36	1.95318e-34	TRUE	Dad
FBgn0020496	5706.4	2.90636	0.388862	7.47401	7.77851e-14	1.80648e-12	TRUE	CtBP
FBgn0020617	567.782	6.71426	0.374888	17.91	9.84934e-72	3.62797e-69	TRUE	Rx
FBgn0020618	171583	5.82588	0.391098	14.8962	3.48751e-50	7.59088e-48	TRUE	Rack1
FBgn0020653	3714.43	4.57078	0.302167	15.1267	1.08012e-51	2.40565e-49	TRUE	Trxr1
FBgn0020655	370.836	2.84173	0.347686	8.17327	3.00146e-16	8.30781e-15	TRUE	ArfGAP1
FBgn0020764	34727.8	7.072	0.315874	22.3887	5.07066e-111	9.71234e-108	TRUE	Alas
FBgn0020910	74595.5	4.66847	0.370911	12.5865	2.50626e-36	2.52658e-34	TRUE	RpL3
FBgn0020930	242.998	1.28599	0.354037	3.63237	0.000280835	0.00147941	TRUE	Dgkε
FBgn0021761	96.3876	1.66176	0.574192	2.89409	0.00380263	0.0137274	TRUE	Nup154
FBgn0021764	754.641	2.53252	0.519768	4.87241	1.10244e-06	1.02905e-05	TRUE	sdk
FBgn0021796	454.224	1.06547	0.419206	2.54165	0.0110331	0.0332695	TRUE	mTor
FBgn0022023	6126.86	4.50747	0.352453	12.7889	1.89236e-37	2.08312e-35	TRUE	eIF3h
FBgn0022153	791.636	2.76834	0.380546	7.27465	3.47329e-13	7.52573e-12	TRUE	l(2)k05819
FBgn0022359	48.9145	1.77461	0.542843	3.26911	0.00107887	0.00478569	TRUE	Sodh2
FBgn0022699	452.918	4.77514	0.405748	11.7687	5.65644e-32	4.477e-30	TRUE	D19B
FBgn0022935	153.529	2.10984	0.414986	5.08412	3.69342e-07	3.82398e-06	TRUE	D19A
FBgn0022942	101.31	1.31814	0.389677	3.38264	0.000717919	0.00337035	TRUE	Cbp80
FBgn0023001	1274.3	6.41308	0.499712	12.8336	1.06363e-37	1.19839e-35	FALSE	melt
FBgn0023096	55.2956	2.0692	0.755335	2.73945	0.00615416	0.0206874	FALSE	btv
FBgn0023169	560.522	2.02191	0.367585	5.50052	3.78679e-08	4.59646e-07	TRUE	AMPKα
FBgn0023181	42.6783	3.56268	0.636684	5.59568	2.1976e-08	2.78024e-07	TRUE	Orc4
FBgn0023213	3712.5	2.47937	0.305624	8.1125	4.95895e-16	1.35691e-14	TRUE	eIF4G1
FBgn0023458	5045.73	3.14079	0.407032	7.71632	1.19737e-14	2.94788e-13	TRUE	Rbcn-3A
FBgn0023508	226.748	1.25606	0.412068	3.04818	0.00230231	0.0089631	TRUE	Ocrl
FBgn0023510	827.414	0.854578	0.356937	2.3942	0.0166567	0.0465484	TRUE	Rbcn-3B
FBgn0023512	113.312	2.86178	0.547687	5.22521	1.73954e-07	1.89961e-06	TRUE	eIF2Bε
FBgn0023513	191.775	4.22301	0.566341	7.45666	8.87437e-14	2.03881e-12	TRUE	CG14803
FBgn0023516	641.638	2.8599	0.392802	7.28076	3.31946e-13	7.22511e-12	TRUE	Pex5
FBgn0023518	127.722	1.88835	0.43842	4.30718	1.65351e-05	0.000120423	TRUE	trr
FBgn0023524	561.234	1.05616	0.385411	2.74036	0.00613716	0.0206375	TRUE	CG3078
FBgn0023531	1607.15	2.83411	0.545114	5.19911	2.00242e-07	2.16692e-06	TRUE	CG32809
FBgn0023545	145.084	1.99148	0.588265	3.38535	0.000710883	0.00334552	TRUE	PIG-K
FBgn0023549	345.562	2.31293	0.563345	4.10571	4.03073e-05	0.000267886	TRUE	Mct1
FBgn0024187	259.514	1.44268	0.421096	3.42602	0.000612496	0.00292708	TRUE	syd
FBgn0024189	827.624	3.33916	0.488746	6.83209	8.36868e-12	1.62241e-10	TRUE	sns
FBgn0024191	37.3993	1.63906	0.624297	2.62545	0.00865335	0.0271966	TRUE	sip1
FBgn0024245	93.7813	1.92734	0.654014	2.94693	0.00320943	0.0119042	TRUE	dnt
FBgn0024285	2874.38	4.01909	0.316777	12.6874	6.94291e-37	7.22742e-35	TRUE	Srp54
FBgn0024314	228.766	3.35165	0.382165	8.77017	1.78401e-18	6.01599e-17	TRUE	Plap
FBgn0024321	2756.67	4.71876	0.363557	12.9794	1.60084e-38	1.96554e-36	TRUE	NK7.1
FBgn0024329	269.702	0.771178	0.309999	2.48768	0.012858	0.0377965	TRUE	Mekk1
FBgn0024366	311.552	2.43925	0.652769	3.73677	0.000186402	0.00103729	FALSE	CG11409
FBgn0024509	102.215	1.20723	0.447896	2.69533	0.00703186	0.0230315	TRUE	Sec13
FBgn0024510	118.255	1.76615	0.434743	4.06252	4.85457e-05	0.000316921	TRUE	dlt
FBgn0024556	296.739	1.33427	0.44412	3.00431	0.00266186	0.0100801	TRUE	mEFTu1
FBgn0024689	186.056	1.65818	0.404993	4.09435	4.23346e-05	0.000280192	TRUE	fws
FBgn0024836	7058.61	6.34918	0.367542	17.2747	7.29141e-67	2.25257e-64	TRUE	stan
FBgn0024943	890.094	2.95526	0.385208	7.67185	1.69528e-14	4.11651e-13	FALSE	PIP82
FBgn0024944	1831.75	4.32724	0.495502	8.73305	2.47903e-18	8.25756e-17	TRUE	Oamb
FBgn0024957	679.859	3.29251	0.346956	9.4897	2.31697e-21	9.52345e-20	TRUE	Irp-1B
FBgn0024958	200.825	2.1115	0.399162	5.28982	1.2244e-07	1.37792e-06	TRUE	Irp-1A
FBgn0024963	5226.32	2.61124	0.480612	5.43316	5.53658e-08	6.58681e-07	TRUE	GluClα
FBgn0024973	335.788	2.0385	0.381943	5.33718	9.44049e-08	1.08407e-06	TRUE	CG2701
FBgn0024983	37.0215	1.97995	0.616693	3.21059	0.00132463	0.00568367	TRUE	CG4293
FBgn0024993	213.445	4.84974	0.458392	10.5799	3.69336e-26	2.10544e-24	TRUE	Lint-O
FBgn0025336	81.0606	1.52601	0.496689	3.07236	0.00212371	0.00842533	TRUE	CG4882
FBgn0025382	3405.47	5.92057	0.299792	19.7489	8.19175e-87	5.23016e-84	TRUE	Rab27
FBgn0025390	2429.49	4.39258	0.450423	9.75213	1.80643e-22	8.23818e-21	FALSE	Mur2B
FBgn0025454	1395.53	1.48925	0.371581	4.00787	6.12682e-05	0.000388844	TRUE	Cyp6g1
FBgn0025457	128.342	2.38629	0.439249	5.43265	5.55228e-08	6.5973e-07	TRUE	Bub3
FBgn0025463	125.648	2.19251	0.45181	4.85272	1.21778e-06	1.12574e-05	TRUE	Bap60
FBgn0025469	133.282	2.64814	0.383804	6.89972	5.21035e-12	1.03312e-10	TRUE	slv
FBgn0025525	645.457	2.88884	0.436353	6.62043	3.58151e-11	6.44739e-10	TRUE	bab2
FBgn0025549	309.653	1.53108	0.332947	4.59858	4.25389e-06	3.51809e-05	TRUE	unc-119
FBgn0025582	461.825	2.31011	0.437728	5.27751	1.30952e-07	1.46169e-06	TRUE	eIF3e
FBgn0025621	626.441	2.40407	0.367396	6.54354	6.00785e-11	1.05767e-09	TRUE	CG16989
FBgn0025625	516.722	1.59505	0.511579	3.11789	0.00182148	0.00736669	TRUE	Sik2
FBgn0025629	63.1608	1.3703	0.539224	2.54125	0.0110457	0.0332971	TRUE	CG4045
FBgn0025630	156.498	2.69289	0.451477	5.96462	2.45208e-09	3.51025e-08	TRUE	Rtca
FBgn0025635	183.511	2.50913	0.411564	6.09657	1.08371e-09	1.62167e-08	TRUE	Hinfp
FBgn0025640	975.286	3.70316	0.483975	7.65154	1.9858e-14	4.77839e-13	TRUE	CG13369
FBgn0025641	1117.54	1.67684	0.30202	5.55208	2.82283e-08	3.49279e-07	TRUE	DAAM
FBgn0025681	741.051	1.98341	0.350424	5.66004	1.51336e-08	1.95593e-07	TRUE	CG3558
FBgn0025702	502.057	1.39287	0.410025	3.39702	0.000681232	0.00322022	TRUE	Srpk79D
FBgn0025725	274.814	0.997357	0.343776	2.90118	0.00371761	0.0134782	TRUE	αCOP
FBgn0025741	1006.31	1.10915	0.419206	2.64583	0.00814899	0.0259107	TRUE	PlexA
FBgn0025742	145.859	1.64754	0.417386	3.94728	7.90428e-05	0.000486187	TRUE	mtm
FBgn0025743	304.823	2.40862	0.387719	6.2123	5.22155e-10	8.09171e-09	TRUE	mbt
FBgn0025802	178.329	1.36649	0.547453	2.49608	0.0125573	0.0371176	TRUE	Sbf
FBgn0025864	508.624	1.30998	0.414013	3.16409	0.00155568	0.00651452	TRUE	Crag
FBgn0025865	307.223	2.83172	0.375776	7.53566	4.85874e-14	1.1433e-12	TRUE	Cortactin
FBgn0026015	540.771	2.51142	0.395138	6.3558	2.07348e-10	3.38868e-09	TRUE	Top3β
FBgn0026059	2040.34	2.25704	0.432357	5.22032	1.78619e-07	1.94833e-06	TRUE	Mhcl
FBgn0026080	37.3985	1.60153	0.524224	3.05505	0.00225023	0.00879536	TRUE	Tip60
FBgn0026160	4201.08	3.81513	0.624144	6.11258	9.80343e-10	1.48087e-08	TRUE	tna
FBgn0026179	1719.07	2.18332	0.354647	6.15633	7.44485e-10	1.14079e-08	TRUE	siz
FBgn0026189	901.631	1.72497	0.550264	3.13479	0.00171975	0.00703546	TRUE	promL
FBgn0026238	308.148	1.77194	0.404185	4.38398	1.1653e-05	8.84313e-05	TRUE	gus
FBgn0026239	430.045	2.43579	0.365672	6.66113	2.71738e-11	4.99508e-10	TRUE	gukh
FBgn0026252	536.642	0.818215	0.326138	2.5088	0.0121142	0.0360474	TRUE	msk
FBgn0026313	2730.86	3.94529	0.42838	9.20979	3.26768e-20	1.25681e-18	TRUE	X11L
FBgn0026323	255.255	1.01416	0.413019	2.45548	0.0140696	0.0405613	TRUE	Tak1
FBgn0026326	85.7586	2.11292	0.44344	4.76483	1.89014e-06	1.6761e-05	TRUE	Mad1
FBgn0026369	201.585	1.03608	0.352116	2.94245	0.00325624	0.0120405	TRUE	Sara
FBgn0026372	15132.9	2.59575	0.413059	6.28422	3.29514e-10	5.27719e-09	TRUE	RpL23A
FBgn0026373	113.633	3.86787	0.489881	7.89554	2.89071e-15	7.56403e-14	TRUE	Polr2C
FBgn0026409	16460.8	3.56231	0.354546	10.0475	9.42072e-24	4.69907e-22	TRUE	Mpcp2
FBgn0026411	187.683	2.30645	0.370922	6.21815	5.03037e-10	7.83347e-09	TRUE	Lim1
FBgn0026418	897.77	2.34122	0.316644	7.39386	1.4263e-13	3.22924e-12	TRUE	Hsp110
FBgn0026428	1377.98	2.04099	0.294836	6.92246	4.43869e-12	8.87461e-11	TRUE	HDAC6
FBgn0026430	263.455	1.92397	0.474775	4.05238	5.07002e-05	0.000329204	TRUE	Grip84
FBgn0026479	728.763	2.76628	0.32961	8.3926	4.75515e-17	1.40991e-15	TRUE	Drp1
FBgn0026575	644.268	1.3746	0.345717	3.97609	7.00573e-05	0.000438236	TRUE	hang
FBgn0026597	506.343	1.68197	0.445528	3.77522	0.000159866	0.000905939	TRUE	Axn
FBgn0026713	173.497	1.79192	0.440007	4.07247	4.65176e-05	0.000305136	TRUE	Prp16
FBgn0026721	682.229	1.45738	0.467009	3.12068	0.00180436	0.00731287	TRUE	fat-spondin
FBgn0026722	145.81	1.57382	0.371771	4.2333	2.30289e-05	0.000161929	TRUE	drosha
FBgn0027079	261.047	2.80719	0.505984	5.54798	2.88996e-08	3.56206e-07	TRUE	ValRS
FBgn0027080	527.246	0.97582	0.388258	2.51333	0.0119597	0.0356594	TRUE	TyrRS
FBgn0027083	137.069	4.17326	0.387565	10.7679	4.88053e-27	2.95828e-25	TRUE	MetRS-m
FBgn0027084	9488.17	7.38948	0.325434	22.7065	3.86173e-114	9.24594e-111	TRUE	LysRS
FBgn0027087	233.519	0.900565	0.377907	2.38304	0.0171706	0.0477962	TRUE	HisRS
FBgn0027088	128.085	1.56027	0.430009	3.62846	0.000285119	0.00149621	TRUE	GlyRS
FBgn0027279	6314.6	3.85573	0.445849	8.64806	5.23843e-18	1.68917e-16	TRUE	l(1)G0196
FBgn0027329	5508.97	6.64689	0.308882	21.5192	1.02938e-102	1.64306e-99	TRUE	CCT6
FBgn0027339	26095.8	4.60036	0.364627	12.6166	1.70977e-36	1.7607e-34	TRUE	jim
FBgn0027490	59.2877	1.21892	0.475515	2.56337	0.010366	0.0315303	TRUE	D12
FBgn0027493	594.256	2.23405	0.323912	6.8971	5.30733e-12	1.05017e-10	TRUE	Adss
FBgn0027512	380.627	2.15552	0.416741	5.17233	2.31191e-07	2.48778e-06	TRUE	CG10254
FBgn0027535	221.173	2.40519	0.375303	6.40866	1.46802e-10	2.46221e-09	TRUE	botv
FBgn0027550	116.2	1.3386	0.39958	3.35002	0.000808062	0.00372775	TRUE	CG6495
FBgn0027564	168.936	4.15326	0.412106	10.0781	6.90293e-24	3.46122e-22	TRUE	CG3149
FBgn0027568	210.988	0.97815	0.361715	2.7042	0.00684697	0.0225416	TRUE	Cand1
FBgn0027582	255.875	1.02644	0.330682	3.10401	0.00190918	0.00765671	TRUE	CG6230
FBgn0027588	4393.82	4.48209	0.313315	14.3054	2.02503e-46	3.80268e-44	TRUE	GCS2α
FBgn0027589	85.9877	2.79414	0.599929	4.65745	3.20144e-06	2.72293e-05	TRUE	CG1688
FBgn0027596	4845.37	6.53004	0.382868	17.0556	3.17663e-65	8.94781e-63	TRUE	Kank
FBgn0027603	414.263	1.05091	0.371498	2.82884	0.00467173	0.0164188	TRUE	Ulp1
FBgn0027607	640.845	1.70717	0.323902	5.27063	1.35954e-07	1.51399e-06	TRUE	CG8230
FBgn0027609	249.821	3.81744	0.40752	9.36747	7.42884e-21	2.97682e-19	TRUE	morgue
FBgn0027610	650.003	0.958023	0.3553	2.69638	0.0070098	0.0229828	TRUE	Dic1
FBgn0027611	713.354	1.17903	0.385636	3.05735	0.00223302	0.00874815	TRUE	LManII
FBgn0027615	66.6512	1.26058	0.483828	2.60543	0.0091758	0.0284851	TRUE	OXA1L
FBgn0027621	2049.13	1.91377	0.31648	6.04704	1.47535e-09	2.16709e-08	TRUE	Pfrx
FBgn0027655	430.641	2.64219	0.527549	5.00842	5.48787e-07	5.41828e-06	TRUE	htt
FBgn0027780	88.3272	1.53989	0.513558	2.99846	0.00271344	0.0102633	TRUE	Aasdh
FBgn0027788	19.3981	2.62403	0.977122	2.68547	0.00724278	0.023578	FALSE	Hey
FBgn0027791	507.88	4.34416	0.346226	12.5472	4.12052e-36	4.11064e-34	TRUE	O-fut2
FBgn0027794	2202.15	5.76958	0.318869	18.0939	3.56115e-73	1.42105e-70	TRUE	Lrpprc2
FBgn0027795	1574.08	7.19017	0.381854	18.8296	4.31652e-79	1.96854e-76	FALSE	CG14785
FBgn0027836	391.148	2.9195	0.318885	9.15535	5.41798e-20	2.05905e-18	TRUE	Dgp-1
FBgn0027868	94.246	1.68844	0.524646	3.21824	0.00128978	0.00556156	TRUE	Nup107
FBgn0028327	2270.15	3.02942	0.360941	8.39313	4.73385e-17	1.40795e-15	TRUE	l(1)G0320
FBgn0028343	329.805	2.02815	0.379966	5.33773	9.41192e-08	1.08209e-06	TRUE	Ankle2
FBgn0028370	1397.64	3.89785	0.401503	9.70815	2.78341e-22	1.25739e-20	TRUE	kek3
FBgn0028372	333.846	3.57809	0.386974	9.24634	2.32304e-20	9.00721e-19	TRUE	Kpc2
FBgn0028402	72.9768	1.25013	0.5162	2.42179	0.0154442	0.0437621	TRUE	Polr3E
FBgn0028421	1073.35	4.0205	0.356257	11.2854	1.54947e-29	1.10741e-27	TRUE	Kap3
FBgn0028425	826.555	4.61515	0.34131	13.5219	1.1617e-41	1.79445e-39	TRUE	JhI-21
FBgn0028467	243.775	1.4084	0.350674	4.01627	5.9127e-05	0.000377758	TRUE	Ube4A
FBgn0028473	2646.29	2.15456	0.334183	6.44725	1.13899e-10	1.9375e-09	TRUE	Non1
FBgn0028476	461.402	1.01556	0.331819	3.06058	0.00220912	0.00869216	TRUE	Usp1
FBgn0028481	1476.7	3.51531	0.439636	7.99595	1.28574e-15	3.42995e-14	TRUE	Tmtc2
FBgn0028487	368.484	1.85138	0.330925	5.59458	2.21161e-08	2.79427e-07	TRUE	f-cup
FBgn0028490	1290.13	1.48473	0.365566	4.06146	4.87667e-05	0.000318146	TRUE	CG31705
FBgn0028496	6335.63	2.30526	0.449417	5.12944	2.90603e-07	3.05836e-06	TRUE	CG30116
FBgn0028497	576.369	2.01348	0.322196	6.24926	4.12405e-10	6.50676e-09	TRUE	Mtmr6
FBgn0028499	108.173	3.1061	0.428309	7.25201	4.10643e-13	8.83759e-12	TRUE	CG7985
FBgn0028500	277.262	1.53828	0.360249	4.27004	1.95441e-05	0.000139995	TRUE	Rich
FBgn0028504	47.9633	2.04832	0.639424	3.20339	0.00135821	0.00580694	TRUE	CG12182
FBgn0028509	309.499	1.99015	0.39382	5.05344	4.33924e-07	4.41625e-06	TRUE	CenG1A
FBgn0028541	132.936	1.2784	0.410212	3.11643	0.00183054	0.0074002	TRUE	TM9SF4
FBgn0028543	514.318	2.20771	0.505899	4.36393	1.27745e-05	9.5654e-05	TRUE	NimB2
FBgn0028550	415.531	0.896942	0.359744	2.49328	0.012657	0.0373203	TRUE	Atf3
FBgn0028562	27.3107	3.4028	1.0357	3.28551	0.00101798	0.00455359	FALSE	sut2
FBgn0028572	447.105	1.29315	0.331887	3.89635	9.76523e-05	0.000582326	TRUE	qtc
FBgn0028583	194.624	2.89502	0.624331	4.63701	3.53494e-06	2.97749e-05	TRUE	lcs
FBgn0028646	1173.22	1.80447	0.302707	5.96111	2.50523e-09	3.57666e-08	TRUE	aralar1
FBgn0028669	106.28	3.9725	0.612743	6.48314	8.98356e-11	1.54186e-09	FALSE	Vha100-3
FBgn0028670	1751.46	2.17524	0.377539	5.76163	8.33047e-09	1.11582e-07	TRUE	Vha100-2
FBgn0028740	589.958	7.71567	0.559062	13.8011	2.51034e-43	4.07484e-41	FALSE	CG6362
FBgn0028866	4.42298	5.98165	1.62424	3.68275	0.000230734	0.00125411	FALSE	CG18420
FBgn0028888	315.445	1.32824	0.389334	3.41156	0.000645912	0.00307145	TRUE	CG4168
FBgn0028931	77.4692	2.07191	0.565918	3.66114	0.000251091	0.00134566	TRUE	CG16863
FBgn0028939	4282.07	1.63876	0.632128	2.59245	0.0095295	0.0293642	FALSE	NimC2
FBgn0028970	412.625	4.42023	0.406535	10.8729	1.55128e-27	9.77407e-26	TRUE	RabGGTb
FBgn0028978	150.178	1.26682	0.457462	2.76923	0.00561891	0.0192445	TRUE	trbl
FBgn0028996	1428.69	2.05741	0.500254	4.11273	3.91012e-05	0.000260743	TRUE	onecut
FBgn0029082	111.615	1.15046	0.456039	2.52273	0.0116448	0.0348653	TRUE	hbs
FBgn0029093	608.173	1.54621	0.410997	3.7621	0.000168493	0.000949296	TRUE	cathD
FBgn0029137	89.8723	1.67798	0.534642	3.1385	0.00169813	0.00695593	TRUE	Patsas
FBgn0029167	340.981	1.99086	0.460855	4.31992	1.56083e-05	0.000114369	TRUE	Hml
FBgn0029176	14883.3	3.16659	0.383913	8.24821	1.60791e-16	4.59671e-15	TRUE	eEF1γ
FBgn0029525	82.8381	1.57855	0.637517	2.47608	0.0132832	0.0386785	TRUE	CG18273
FBgn0029526	126.03	1.07765	0.448546	2.40255	0.0162812	0.0456589	TRUE	CR18166
FBgn0029580	121.872	3.32338	0.373391	8.90053	5.55812e-19	1.97882e-17	TRUE	CG14778
FBgn0029688	651.22	1.11374	0.38989	2.85655	0.00428278	0.0152647	TRUE	lva
FBgn0029713	56.6158	2.03168	0.581091	3.49633	0.000471713	0.0023179	TRUE	CG11436
FBgn0029736	124.213	1.55351	0.452843	3.43057	0.000602312	0.00288129	TRUE	CG4041
FBgn0029737	253.313	0.961116	0.385848	2.49092	0.0127412	0.0375223	TRUE	Hgsnat
FBgn0029756	96.6765	2.72407	0.533867	5.10252	3.35152e-07	3.49646e-06	TRUE	CG3309
FBgn0029762	121.999	1.0474	0.396966	2.63851	0.00832701	0.0262933	FALSE	NAAT1
FBgn0029763	357.14	1.63676	0.383707	4.26565	1.99317e-05	0.000142346	TRUE	Usp16-45
FBgn0029768	133.731	2.33426	0.489071	4.77284	1.81645e-06	1.61975e-05	TRUE	SPR
FBgn0029789	70.7016	1.96694	0.514943	3.81972	0.000133603	0.000771403	TRUE	PGAP1
FBgn0029795	69.0973	3.03442	0.660143	4.59661	4.29422e-06	3.54838e-05	TRUE	CG15773
FBgn0029818	77.7862	1.39989	0.516371	2.71102	0.00670767	0.0222051	TRUE	GAA1
FBgn0029819	166.77	1.6164	0.418035	3.86666	0.000110337	0.000649478	TRUE	Usp30
FBgn0029826	46.2058	2.7726	0.715638	3.87431	0.000106928	0.000631741	TRUE	CG6041
FBgn0029830	115.188	2.60712	0.650066	4.01055	6.05777e-05	0.000384732	FALSE	Grip
FBgn0029834	993.257	2.00549	0.423763	4.73258	2.21687e-06	1.94959e-05	TRUE	CG5937
FBgn0029840	102.86	3.32698	0.630362	5.2779	1.30675e-07	1.4603e-06	TRUE	raptor
FBgn0029858	69.1994	2.58588	0.591102	4.37468	1.21611e-05	9.17782e-05	TRUE	mldr
FBgn0029861	201.348	2.17863	0.442727	4.92094	8.61312e-07	8.22411e-06	TRUE	CG3815
FBgn0029864	1394.39	3.31089	0.642442	5.1536	2.55531e-07	2.71913e-06	TRUE	CG15894
FBgn0029870	792.799	1.73145	0.357545	4.84262	1.28139e-06	1.17999e-05	TRUE	Marf
FBgn0029891	865.212	1.77658	0.342337	5.18957	2.10778e-07	2.27835e-06	TRUE	Pink1
FBgn0029892	80.4439	1.67069	0.5305	3.14926	0.00163682	0.00675101	TRUE	CG3184
FBgn0029897	11838.1	2.19746	0.444139	4.94769	7.5099e-07	7.25755e-06	TRUE	RpL17
FBgn0029898	85.5152	1.03502	0.433854	2.38564	0.0170492	0.0474929	TRUE	CG14439
FBgn0029899	1367.32	1.28166	0.47602	2.69246	0.00709276	0.0231992	FALSE	SOV
FBgn0029905	145.618	1.13919	0.452056	2.52001	0.0117351	0.0350662	TRUE	Nf-YC
FBgn0029906	3664.81	6.73957	0.313804	21.477	2.55671e-102	3.49795e-99	TRUE	xit
FBgn0029912	459.119	3.0193	0.346106	8.72365	2.69385e-18	8.89622e-17	TRUE	Tmf
FBgn0029922	75.096	1.92724	0.669044	2.88059	0.00396938	0.0142592	TRUE	CG14431
FBgn0029924	481.475	5.78732	0.492751	11.7449	7.49923e-32	5.79194e-30	FALSE	CG4586
FBgn0029935	381.75	0.958791	0.327595	2.92676	0.00342518	0.0125875	TRUE	CG4615
FBgn0029936	448.49	5.16819	0.454658	11.3672	6.09235e-30	4.42019e-28	TRUE	CG4617
FBgn0029939	156.487	1.24369	0.472267	2.63345	0.00845232	0.0266515	TRUE	Cph
FBgn0029941	341.957	0.982661	0.40722	2.41309	0.0158177	0.044581	TRUE	CG1677
FBgn0029958	144.371	0.944191	0.393356	2.40035	0.0163794	0.0458555	TRUE	Pdp
FBgn0029962	250.761	1.65013	0.368686	4.47572	7.6156e-06	5.97335e-05	TRUE	CARPA
FBgn0029975	9716.34	4.93156	0.341964	14.4213	3.80102e-47	7.42906e-45	TRUE	spidey
FBgn0029992	121.121	1.24519	0.40974	3.03897	0.00237388	0.00918572	TRUE	Upf2
FBgn0029994	669.126	1.00601	0.391797	2.56768	0.0102382	0.0312264	TRUE	Ldsdh1
FBgn0029997	563.776	0.973665	0.355523	2.73868	0.00616861	0.0207234	TRUE	CG2258
FBgn0029999	223.214	4.49847	0.456212	9.86048	6.17509e-23	2.88482e-21	TRUE	CG1575
FBgn0030007	96.0806	1.63583	0.535687	3.0537	0.00226038	0.00882498	TRUE	α-PheRS
FBgn0030012	38.7397	1.37814	0.566573	2.43242	0.0149984	0.0426864	TRUE	CG18262
FBgn0030026	129.535	1.91657	0.468221	4.09331	4.25256e-05	0.000280942	TRUE	sni
FBgn0030037	275.266	2.41481	0.356522	6.77323	1.25938e-11	2.40739e-10	TRUE	Miga
FBgn0030039	106.783	3.26	0.55707	5.85204	4.85567e-09	6.64325e-08	TRUE	CG12123
FBgn0030055	78.289	2.20774	0.488306	4.52122	6.14837e-06	4.90283e-05	TRUE	Rubicon
FBgn0030086	501.03	2.51958	0.394128	6.3928	1.62873e-10	2.72222e-09	TRUE	CCT2
FBgn0030087	67141.4	7.06538	0.331923	21.2862	1.52346e-100	1.82377e-97	TRUE	CG7766
FBgn0030090	420.718	1.5545	0.356768	4.35717	1.31755e-05	9.82727e-05	TRUE	fend
FBgn0030093	140.445	1.71465	0.356369	4.81145	1.49843e-06	1.36023e-05	TRUE	Bap111
FBgn0030122	150.94	5.42735	0.669121	8.11116	5.014e-16	1.36806e-14	TRUE	Aladin
FBgn0030141	184.893	1.52035	0.391436	3.88402	0.000102745	0.000608526	TRUE	Gga
FBgn0030206	1451.7	4.44471	0.389493	11.4115	3.66214e-30	2.69787e-28	TRUE	CG2889
FBgn0030230	441.233	2.36632	0.316615	7.47381	7.7903e-14	1.80648e-12	TRUE	Rph
FBgn0030246	251.084	1.57438	0.427481	3.68292	0.000230576	0.00125396	TRUE	CG1582
FBgn0030266	953.059	3.02226	0.557311	5.42293	5.86301e-08	6.95787e-07	TRUE	CG11122
FBgn0030286	15628.3	5.65926	0.380256	14.8827	4.2661e-50	9.07921e-48	TRUE	Gapvd1
FBgn0030289	182.797	2.30444	0.424986	5.42239	5.88088e-08	6.97045e-07	TRUE	GCS1
FBgn0030301	267.848	1.25636	0.473566	2.65297	0.00797872	0.0255218	TRUE	HP5
FBgn0030305	118.773	2.61033	0.439441	5.94012	2.84814e-09	4.04098e-08	TRUE	Uba5
FBgn0030314	81.5301	3.14519	0.517136	6.08193	1.18746e-09	1.76588e-08	TRUE	CG11696
FBgn0030316	747.315	4.1659	0.43106	9.66431	4.27505e-22	1.87808e-20	TRUE	CG11695
FBgn0030318	181.517	2.80719	0.394487	7.11606	1.1106e-12	2.32232e-11	TRUE	rho-4
FBgn0030328	156.608	1.38504	0.340751	4.06468	4.80989e-05	0.000314647	TRUE	Amun
FBgn0030329	319.759	1.85616	0.472291	3.93012	8.49048e-05	0.000516833	TRUE	prtp
FBgn0030342	393.523	4.48799	0.371568	12.0785	1.37206e-33	1.19456e-31	TRUE	CG10347
FBgn0030346	116.283	1.24668	0.398331	3.12975	0.00174953	0.00714511	TRUE	BORCS5
FBgn0030354	260.279	0.904354	0.370759	2.4392	0.01472	0.0420064	TRUE	Upf1
FBgn0030360	37.9297	1.87868	0.726678	2.58529	0.00972966	0.0298848	FALSE	CG1806
FBgn0030362	4159.35	4.00241	0.359876	11.1216	9.84485e-29	6.78303e-27	TRUE	regucalcin
FBgn0030367	143.979	1.60127	0.388885	4.1176	3.82836e-05	0.000255856	FALSE	Cyp311a1
FBgn0030403	1020.6	5.44699	0.354453	15.3673	2.71232e-53	6.49398e-51	TRUE	CG1824
FBgn0030425	327.344	1.42422	0.386269	3.68713	0.000226794	0.0012369	TRUE	Nep6
FBgn0030435	190.097	2.33361	0.413833	5.63901	1.71032e-08	2.18688e-07	TRUE	CG4645
FBgn0030478	2046.77	1.06429	0.28291	3.76192	0.000168612	0.000949324	TRUE	CG1640
FBgn0030499	208.573	3.3685	0.338562	9.94943	2.5362e-23	1.23924e-21	TRUE	CG11178
FBgn0030504	237.169	1.34659	0.381448	3.53022	0.000415213	0.00206717	TRUE	CG2691
FBgn0030510	299.056	1.56088	0.539502	2.89318	0.00381359	0.0137562	TRUE	CG12177
FBgn0030512	468.438	1.93545	0.324975	5.95568	2.58997e-09	3.69109e-08	TRUE	Nadsyn
FBgn0030528	798.184	5.83813	0.435905	13.3931	6.63171e-41	9.62301e-39	TRUE	CG11095
FBgn0030552	161.952	1.58419	0.439096	3.60785	0.000308748	0.00160526	TRUE	mRpL38
FBgn0030555	3151.76	5.305	0.408802	12.9769	1.65374e-38	2.00479e-36	TRUE	Fbxl4
FBgn0030581	491.955	0.942282	0.351566	2.68024	0.00735686	0.0238351	TRUE	CG14408
FBgn0030582	412.92	2.02751	0.317215	6.39161	1.64145e-10	2.73394e-09	TRUE	CG14411
FBgn0030597	312.515	2.83541	0.660237	4.29453	1.75061e-05	0.000126533	FALSE	Eo
FBgn0030600	5852.43	5.34686	0.401301	13.3238	1.6827e-40	2.30217e-38	TRUE	hiw
FBgn0030613	3392.53	3.58705	0.514635	6.97009	3.16743e-12	6.44044e-11	TRUE	Rab3-GEF
FBgn0030616	14430.4	2.23133	0.394601	5.65466	1.56159e-08	2.00743e-07	TRUE	RpL37-1
FBgn0030625	125.485	1.51104	0.559807	2.69922	0.00695021	0.0228187	TRUE	CG5877
FBgn0030642	82.1109	4.5428	0.535794	8.47863	2.27853e-17	6.99407e-16	TRUE	CG15642
FBgn0030648	217.145	1.16393	0.363843	3.19898	0.00137913	0.00587802	TRUE	CG6340
FBgn0030654	20.7962	2.41751	0.766672	3.15326	0.0016146	0.00669396	TRUE	CG15643
FBgn0030659	321.889	3.35401	0.392675	8.54146	1.32538e-17	4.16168e-16	TRUE	CG9215
FBgn0030662	52.2789	1.59976	0.492609	3.24753	0.00116413	0.00509778	TRUE	Chsy
FBgn0030674	2439.47	2.69201	0.495227	5.43592	5.45148e-08	6.49364e-07	TRUE	HUWE1
FBgn0030706	814.432	1.49316	0.357832	4.17281	3.00861e-05	0.000206548	TRUE	Lrp4
FBgn0030718	1220.95	1.43761	0.42365	3.39338	0.000690359	0.00326014	TRUE	ND-20
FBgn0030724	694.424	1.2546	0.410132	3.05902	0.00222066	0.00871625	TRUE	Nipsnap
FBgn0030735	521.174	2.02999	0.369204	5.49828	3.83507e-08	4.6433e-07	TRUE	CG3632
FBgn0030742	179.362	1.05756	0.386519	2.73611	0.00621711	0.0208697	TRUE	CG9919
FBgn0030745	565.08	3.29824	0.365084	9.03419	1.65219e-19	6.13294e-18	TRUE	CG4239
FBgn0030752	186.501	1.44151	0.394328	3.65562	0.000256559	0.0013696	TRUE	Cdc50
FBgn0030761	205.218	2.53545	0.365228	6.9421	3.86323e-12	7.77273e-11	TRUE	CG9784
FBgn0030766	209.593	1.09447	0.40752	2.68568	0.00723833	0.023578	TRUE	mthl1
FBgn0030768	37.2132	3.12885	0.666621	4.6936	2.6844e-06	2.32026e-05	TRUE	Nemp
FBgn0030778	518.122	2.44027	0.608323	4.01148	6.03397e-05	0.000383969	TRUE	CG4678
FBgn0030780	35.0623	2.05816	0.649635	3.16818	0.00153396	0.00643483	TRUE	CG13008
FBgn0030786	103.428	1.24509	0.376802	3.30436	0.000951922	0.00429419	TRUE	mRpL22
FBgn0030828	276.736	1.3859	0.357078	3.88123	0.000103928	0.000614776	TRUE	CG5162
FBgn0030853	434.998	1.14576	0.407742	2.81003	0.00495375	0.0172517	TRUE	ND-24
FBgn0030858	486.098	3.79909	0.312082	12.1733	4.3109e-34	3.89486e-32	TRUE	IntS2
FBgn0030872	3605.07	6.04449	0.342539	17.6461	1.09006e-69	3.7284e-67	TRUE	Ucp4A
FBgn0030878	1632.92	6.29816	0.471666	13.353	1.13772e-40	1.60235e-38	TRUE	CG6769
FBgn0030887	255.408	2.61619	0.548612	4.76874	1.85379e-06	1.64845e-05	TRUE	CG6867
FBgn0030891	316.906	2.34539	0.424101	5.53026	3.19755e-08	3.92099e-07	TRUE	Ada3
FBgn0030945	158.785	2.87889	0.475193	6.05835	1.37527e-09	2.02942e-08	TRUE	Ing3
FBgn0030946	535.485	2.65447	0.373508	7.10687	1.18708e-12	2.47684e-11	TRUE	CG6659
FBgn0030954	316.072	4.09256	0.45928	8.91081	5.0659e-19	1.8103e-17	TRUE	CCKLR-17D3
FBgn0030956	286.167	3.11929	0.544244	5.73141	9.96011e-09	1.3157e-07	TRUE	CG18259
FBgn0030959	71.9642	2.42829	0.569146	4.26655	1.98522e-05	0.00014199	TRUE	CG6961
FBgn0030961	152.09	1.96549	0.494286	3.97642	6.99605e-05	0.000437916	TRUE	CG7058
FBgn0030970	57.777	2.0259	0.497894	4.06893	4.72291e-05	0.00030938	TRUE	CG7326
FBgn0030973	913.695	1.97558	0.30267	6.52719	6.70172e-11	1.17015e-09	TRUE	CG7332
FBgn0030990	173.646	1.16862	0.465307	2.51151	0.0120217	0.0357996	TRUE	CG7556
FBgn0030996	317.744	1.26272	0.320433	3.94068	8.12522e-05	0.000498496	TRUE	CG14194
FBgn0030997	1962.45	1.49648	0.493519	3.03227	0.0024272	0.00935424	TRUE	CG7990
FBgn0030998	28.0392	4.51012	1.87607	2.40403	0.0162154	0.0455114	FALSE	CG14195
FBgn0031005	93.0442	1.82708	0.466573	3.91595	9.00482e-05	0.00054341	TRUE	Hs3st-B
FBgn0031020	548.037	2.40687	0.36507	6.5929	4.31305e-11	7.66346e-10	TRUE	Naa15-16
FBgn0031021	509.41	2.57731	0.533645	4.82964	1.36782e-06	1.25116e-05	TRUE	ND-18
FBgn0031022	43.8117	1.4265	0.535489	2.66393	0.00772347	0.0248464	TRUE	CG12204
FBgn0031030	872.843	1.83769	0.416209	4.41531	1.00868e-05	7.72807e-05	TRUE	Tao
FBgn0031042	43.0566	1.76653	0.516227	3.42199	0.000621635	0.00296484	FALSE	CG14221
FBgn0031044	609.769	3.10141	0.39776	7.79719	6.33006e-15	1.60804e-13	TRUE	MKP-4
FBgn0031048	2819.66	3.34891	0.299346	11.1874	4.69909e-29	3.30906e-27	TRUE	CG12237
FBgn0031050	129.529	1.88342	0.354194	5.31746	1.05224e-07	1.19968e-06	TRUE	Arp10
FBgn0031051	657.992	4.6083	0.372654	12.3661	3.98505e-35	3.70533e-33	TRUE	Ranbp21
FBgn0031052	27785.8	8.2196	0.597908	13.7473	5.28944e-43	8.44283e-41	TRUE	Elys
FBgn0031053	59.6779	1.36058	0.481254	2.82715	0.00469642	0.0164862	FALSE	CG14223
FBgn0031055	126.188	2.34833	0.541282	4.33845	1.43491e-05	0.000105953	FALSE	et
FBgn0031060	91.0219	3.12688	0.471137	6.63688	3.204e-11	5.82253e-10	TRUE	Tcs4
FBgn0031064	946.841	1.50086	0.466656	3.2162	0.001299	0.00559123	TRUE	CG12531
FBgn0031068	208.905	3.08313	0.473537	6.51086	7.47204e-11	1.29169e-09	TRUE	Alr
FBgn0031077	178.127	3.39341	0.382639	8.86845	7.4168e-19	2.58293e-17	TRUE	THADA
FBgn0031078	128.034	3.00739	0.455574	6.60132	4.07502e-11	7.28107e-10	TRUE	Nup205
FBgn0031093	1378.95	6.33705	0.3614	17.5347	7.78061e-69	2.56948e-66	TRUE	CG9581
FBgn0031098	761.596	4.93237	0.407289	12.1102	9.32274e-34	8.26703e-32	TRUE	CG17068
FBgn0031099	11947.4	6.23097	0.341132	18.2656	1.55612e-74	6.47954e-72	TRUE	CG17065
FBgn0031100	3813.81	8.71602	0.458331	19.0169	1.23614e-80	6.23079e-78	TRUE	CG1504
FBgn0031106	620.661	3.90206	0.33831	11.534	8.89232e-31	6.75887e-29	TRUE	Syx16
FBgn0031107	43490.4	7.14496	1.02997	6.93706	4.00337e-12	8.03778e-11	TRUE	HERC2
FBgn0031108	15.7631	2.51062	0.979376	2.56349	0.0103625	0.0315303	FALSE	CG15459
FBgn0031149	1754.8	3.88553	0.327404	11.8677	1.74171e-32	1.42567e-30	TRUE	Stt3A
FBgn0031170	235.95	1.70102	0.534496	3.18248	0.0014602	0.00617751	TRUE	Abca3
FBgn0031174	390.086	2.46045	0.33253	7.3992	1.37007e-13	3.11667e-12	TRUE	CG1486
FBgn0031188	116.331	1.88503	0.433639	4.347	1.38012e-05	0.000102302	TRUE	CG14613
FBgn0031196	34.2826	4.93975	0.819681	6.02643	1.67624e-09	2.44715e-08	FALSE	Cluap1
FBgn0031238	116.433	2.40562	0.417045	5.76824	8.01055e-09	1.07598e-07	TRUE	Dus1
FBgn0031239	557.726	2.0144	0.458808	4.39051	1.13087e-05	8.60232e-05	TRUE	CG17075
FBgn0031245	394.719	1.8142	0.341924	5.30586	1.12145e-07	1.27186e-06	TRUE	CG3625
FBgn0031260	261.949	2.37057	0.379001	6.25477	3.98091e-10	6.31211e-09	TRUE	Spp
FBgn0031275	1387	4.05962	0.39135	10.3734	3.27721e-25	1.74366e-23	TRUE	GABA-B-R3
FBgn0031281	48.8305	2.03798	0.536262	3.80034	0.0001445	0.000827184	TRUE	Saf6
FBgn0031289	1296.94	9.38825	1.12624	8.33595	7.68801e-17	2.24476e-15	FALSE	CG13950
FBgn0031292	146.161	3.60889	1.15314	3.12963	0.00175028	0.00714511	FALSE	CG15824
FBgn0031294	73252.6	3.09689	0.393959	7.86094	3.81269e-15	9.81564e-14	TRUE	IA-2
FBgn0031299	54.2744	2.14983	0.471236	4.56211	5.06412e-06	4.1311e-05	TRUE	CG4629
FBgn0031304	719.359	1.68658	0.345354	4.88364	1.04147e-06	9.80744e-06	TRUE	TBC1D23
FBgn0031306	1881.19	3.32766	0.411527	8.08613	6.15903e-16	1.66624e-14	TRUE	CG4577
FBgn0031307	18.9013	2.58137	0.841118	3.06898	0.00214794	0.00850036	TRUE	MFS3
FBgn0031321	63.7047	1.27386	0.51227	2.4867	0.0128934	0.0378701	TRUE	Tgt
FBgn0031357	224.348	2.38908	0.465524	5.13202	2.86642e-07	3.02817e-06	TRUE	mRpL48
FBgn0031384	572.447	1.90353	0.361856	5.26047	1.43691e-07	1.59275e-06	TRUE	CG4238
FBgn0031397	249.236	1.98941	0.54182	3.67172	0.000240921	0.00129824	TRUE	CG15385
FBgn0031399	193.348	1.58258	0.432709	3.65738	0.000254803	0.0013625	TRUE	mio
FBgn0031414	5176.77	2.47763	0.412746	6.00279	1.93961e-09	2.82304e-08	TRUE	eys
FBgn0031420	496.174	4.70073	0.398868	11.7852	4.65442e-32	3.71461e-30	TRUE	Atxn7
FBgn0031424	12252.8	4.64333	0.360481	12.8809	5.76322e-38	6.81412e-36	TRUE	VGlut
FBgn0031450	133.321	1.00694	0.369691	2.72373	0.00645494	0.0215247	TRUE	Hrs
FBgn0031457	51.0037	1.20686	0.456868	2.64159	0.00825179	0.026142	TRUE	Snx21
FBgn0031473	186.943	1.27207	0.404039	3.14839	0.00164173	0.00676833	TRUE	CG3104
FBgn0031478	325.656	2.39364	0.365597	6.54721	5.86232e-11	1.03395e-09	TRUE	CG8814
FBgn0031493	133.633	1.75982	0.662898	2.65473	0.00793713	0.0254227	TRUE	Sf3b2
FBgn0031495	242.973	1.67802	0.398283	4.21313	2.51857e-05	0.000175293	TRUE	GABPI
FBgn0031518	7.35808	3.35497	1.28581	2.60923	0.00907467	0.0282261	TRUE	CG3277
FBgn0031536	85.0787	1.39295	0.457162	3.04695	0.00231177	0.00899356	TRUE	Cog3
FBgn0031590	323.438	2.15956	0.364642	5.92241	3.17254e-09	4.47473e-08	TRUE	CG3702
FBgn0031602	576.189	1.85342	0.510612	3.62981	0.000283633	0.00149086	TRUE	CG15431
FBgn0031606	47.9449	2.18102	0.584023	3.73447	0.000188109	0.00104436	TRUE	CG15439
FBgn0031611	233.094	3.10765	0.457859	6.78735	1.14215e-11	2.19647e-10	TRUE	FIG4
FBgn0031637	1195.36	1.43978	0.32678	4.40598	1.05308e-05	8.04897e-05	TRUE	mxt
FBgn0031639	38.2659	1.92874	0.587337	3.28387	0.00102393	0.00457804	TRUE	mRpS2
FBgn0031664	444.431	4.72009	0.36681	12.8679	6.82012e-38	7.9654e-36	TRUE	CG8892
FBgn0031673	108.243	1.11078	0.403723	2.75134	0.00593528	0.020114	TRUE	CG31650
FBgn0031675	641.641	4.59127	0.502179	9.1427	6.09111e-20	2.30571e-18	TRUE	CG9121
FBgn0031697	346.743	1.50308	0.409178	3.67341	0.000239331	0.00129131	TRUE	CG14024
FBgn0031713	194.344	2.38604	0.382559	6.23705	4.45911e-10	6.98935e-09	TRUE	Coq6
FBgn0031730	62.8211	2.33534	0.525694	4.44239	8.89639e-06	6.90443e-05	FALSE	CG7236
FBgn0031735	14.7754	2.70848	0.925564	2.9263	0.00343017	0.012601	TRUE	CG11029
FBgn0031753	36.7495	2.45759	0.744372	3.30156	0.000961482	0.00433119	TRUE	CG13999
FBgn0031765	45.29	1.72613	0.69216	2.49383	0.0126375	0.0372741	TRUE	CG9109
FBgn0031771	958.565	0.951711	0.354898	2.68165	0.00732608	0.0237657	TRUE	ND-51
FBgn0031774	159.423	2.3914	0.375487	6.36879	1.90527e-10	3.14058e-09	TRUE	CG9147
FBgn0031779	398.243	2.58447	0.506174	5.1059	3.29223e-07	3.44587e-06	TRUE	CG9175
FBgn0031782	297.674	5.27997	0.475316	11.1083	1.14273e-28	7.81707e-27	TRUE	WDR79
FBgn0031813	354.988	1.42193	0.336043	4.23139	2.3225e-05	0.000163188	TRUE	Acox3
FBgn0031835	6862.38	4.81942	0.40582	11.8758	1.58192e-32	1.30604e-30	TRUE	Dpp10
FBgn0031855	200.828	1.04453	0.344344	3.03339	0.00241825	0.00933102	TRUE	meng
FBgn0031868	234.534	2.94433	0.482906	6.09711	1.08002e-09	1.61868e-08	TRUE	Rat1
FBgn0031872	945.844	1.40423	0.593771	2.36494	0.0180331	0.0498421	FALSE	ihog
FBgn0031876	894.652	6.92666	0.609562	11.3633	6.3669e-30	4.58465e-28	TRUE	Atac1
FBgn0031955	461.059	2.80306	0.439978	6.37091	1.87914e-10	3.1082e-09	TRUE	CG14535
FBgn0031987	106.791	1.53924	0.632356	2.43413	0.0149275	0.042535	TRUE	CG12375
FBgn0031995	474.132	1.47775	0.378839	3.90073	9.59044e-05	0.000573331	TRUE	CG8475
FBgn0031996	17.8399	1.94175	0.765879	2.53533	0.0112343	0.0337805	TRUE	CG8460
FBgn0032006	277.76	1.06202	0.407341	2.60719	0.00912886	0.028367	TRUE	Pvr
FBgn0032010	497.119	1.06317	0.365914	2.90551	0.00366658	0.0133364	TRUE	CG8086
FBgn0032026	1174.51	3.90175	0.534833	7.29527	2.98055e-13	6.54695e-12	TRUE	CG7627
FBgn0032031	88.0366	1.61446	0.513957	3.14124	0.00168233	0.00690304	TRUE	CG13390
FBgn0032053	210.649	3.63328	0.50327	7.21936	5.22342e-13	1.11166e-11	TRUE	mRpL51
FBgn0032054	110.813	3.20251	0.417689	7.66722	1.75769e-14	4.25086e-13	TRUE	Uba4
FBgn0032075	56.0791	1.71863	0.48477	3.54525	0.000392238	0.00196983	FALSE	Tsp29Fb
FBgn0032120	1043.49	3.32692	0.399241	8.33312	7.87362e-17	2.29197e-15	TRUE	CG33298
FBgn0032138	1863.37	0.967658	0.342586	2.82457	0.00473441	0.0165964	TRUE	CG4364
FBgn0032149	62.6103	1.30277	0.549339	2.37152	0.0177153	0.0490486	TRUE	CG4036
FBgn0032157	124.81	1.711	0.369092	4.6357	3.55737e-06	2.98992e-05	TRUE	Etl1
FBgn0032170	11596.1	9.15634	0.327061	27.9958	1.82676e-172	1.74949e-168	TRUE	CG4658
FBgn0032229	183.853	1.38992	0.534831	2.5988	0.00935493	0.028938	TRUE	ClpP
FBgn0032249	658.451	3.40234	0.440097	7.73089	1.06795e-14	2.64284e-13	TRUE	TBC1D16
FBgn0032259	148.052	1.14207	0.423649	2.69579	0.00702219	0.0230077	TRUE	CG6144
FBgn0032266	555.202	2.84826	0.43169	6.59792	4.16958e-11	7.43613e-10	FALSE	CG18302
FBgn0032295	263.043	2.50182	0.390643	6.40435	1.5101e-10	2.52835e-09	TRUE	CG12299
FBgn0032339	8368.97	6.87135	0.349032	19.6869	2.79485e-86	1.57449e-83	TRUE	Wdr59
FBgn0032343	83.0419	2.57234	0.523738	4.9115	9.03816e-07	8.59568e-06	TRUE	Idua
FBgn0032346	48.649	2.13174	0.62138	3.43065	0.000602133	0.00288129	TRUE	Csl4
FBgn0032348	221.255	1.71601	0.452344	3.79359	0.000148485	0.000846956	TRUE	CG4751
FBgn0032363	385.106	1.43732	0.388758	3.69723	0.000217968	0.00119558	TRUE	Dlg5
FBgn0032407	273.539	1.89394	0.362022	5.23155	1.6809e-07	1.84398e-06	TRUE	Pex19
FBgn0032430	148.94	2.4766	0.452237	5.47634	4.34207e-08	5.2307e-07	TRUE	Trm1
FBgn0032431	15.4675	2.38997	0.930957	2.56722	0.0102519	0.0312582	TRUE	CG5435
FBgn0032439	8.02021	3.89012	1.14083	3.40991	0.000649842	0.00308707	FALSE	Ref2
FBgn0032444	716.041	5.05068	0.462388	10.923	8.94565e-28	5.74983e-26	TRUE	CCT4
FBgn0032449	18.9381	2.70787	0.895292	3.02457	0.00248988	0.00952212	TRUE	CG17036
FBgn0032480	181.607	1.20432	0.44242	2.72212	0.00648637	0.0216069	TRUE	Edem2
FBgn0032517	96.6263	2.16898	0.52615	4.12237	3.75002e-05	0.000251146	TRUE	CG7099
FBgn0032524	71.6502	1.28076	0.517743	2.47374	0.0133706	0.0388737	TRUE	Hacd2
FBgn0032600	914.451	2.31432	0.433099	5.34362	9.11077e-08	1.04942e-06	TRUE	BuGZ
FBgn0032603	398.535	2.83312	0.426528	6.64227	3.08892e-11	5.64553e-10	TRUE	CG17928
FBgn0032666	923.453	1.08255	0.306694	3.52972	0.000415993	0.00206959	TRUE	CG5758
FBgn0032698	55.2912	1.37113	0.533806	2.5686	0.010211	0.0311636	TRUE	CG10336
FBgn0032719	247.219	1.22462	0.443463	2.76149	0.00575383	0.0196171	TRUE	CG17321
FBgn0032721	270.1	2.0892	0.30833	6.77585	1.23674e-11	2.36885e-10	TRUE	CG10602
FBgn0032724	469.535	3.22033	0.38185	8.43349	3.35505e-17	1.01042e-15	TRUE	CG10428
FBgn0032750	376.959	5.58059	0.391495	14.2546	4.19807e-46	7.73172e-44	TRUE	Dus4
FBgn0032773	504.86	1.76047	0.489829	3.59405	0.000325583	0.00168183	TRUE	fon
FBgn0032791	103.355	2.62875	0.563761	4.66288	3.11816e-06	2.65682e-05	TRUE	CG18094
FBgn0032796	914.351	2.95333	0.358607	8.23557	1.78704e-16	5.07848e-15	TRUE	cyst
FBgn0032797	1997.91	2.33387	0.545063	4.28184	1.85357e-05	0.000133371	TRUE	Hasp
FBgn0032800	504.099	4.55125	0.625213	7.27951	3.35025e-13	7.27559e-12	TRUE	CG10137
FBgn0032812	369.894	4.21783	0.35231	11.9719	4.98592e-33	4.15219e-31	TRUE	Hakai
FBgn0032814	619.619	4.56254	0.452426	10.0846	6.46225e-24	3.27455e-22	TRUE	CG10366
FBgn0032846	72.7027	1.41382	0.564253	2.50565	0.0122225	0.0362962	TRUE	Pyroxd1
FBgn0032877	67.1999	3.00001	0.674738	4.44619	8.74056e-06	6.78899e-05	TRUE	CG2617
FBgn0032882	108.129	2.16218	0.440053	4.91345	8.94862e-07	8.52745e-06	TRUE	Ns4
FBgn0032911	211.673	1.90417	0.503715	3.78026	0.000156665	0.000889904	TRUE	tadr
FBgn0032938	1315.17	3.66287	0.379943	9.64058	5.38814e-22	2.34556e-20	TRUE	CG8671
FBgn0032957	581.886	2.03759	0.514971	3.95671	7.59904e-05	0.000469522	TRUE	CG2225
FBgn0032961	115.512	2.01691	0.524726	3.84373	0.000121177	0.000705478	TRUE	CG1416
FBgn0033015	622.246	2.71623	0.321049	8.46047	2.66304e-17	8.07086e-16	TRUE	d4
FBgn0033038	246.397	3.39644	0.425824	7.97617	1.50946e-15	4.00446e-14	TRUE	CG7791
FBgn0033058	143.345	2.6817	0.690307	3.8848	0.000102416	0.000607707	TRUE	CCHa2-R
FBgn0033065	760.601	1.50815	0.350338	4.30485	1.67097e-05	0.000121602	TRUE	Cyp6w1
FBgn0033086	276.963	3.13665	0.344971	9.09251	9.67806e-20	3.64909e-18	TRUE	CG9410
FBgn0033112	98.6068	4.26229	0.735544	5.79475	6.84235e-09	9.25554e-08	FALSE	Spn42Db
FBgn0033122	91.1172	2.40234	0.478754	5.01791	5.22371e-07	5.19496e-06	TRUE	CG17002
FBgn0033127	161.729	1.67422	0.446451	3.75006	0.00017679	0.000991285	TRUE	Tsp42Ef
FBgn0033132	3050.15	1.20566	0.459274	2.62515	0.00866102	0.0271966	TRUE	Tsp42Ej
FBgn0033155	201.759	1.24644	0.453057	2.75119	0.0059379	0.0201157	TRUE	Br140
FBgn0033159	1559.21	2.71333	0.534497	5.07642	3.8461e-07	3.97777e-06	TRUE	Dscam1
FBgn0033160	1437.33	4.70464	0.392511	11.986	4.20636e-33	3.53371e-31	TRUE	Dhx15
FBgn0033177	118.143	1.90395	0.419188	4.54199	5.57247e-06	4.48844e-05	TRUE	CG11141
FBgn0033178	55.8313	1.80405	0.454476	3.96952	7.20184e-05	0.000448453	TRUE	CG11127
FBgn0033179	383.389	1.56664	0.373249	4.19729	2.70131e-05	0.000187331	TRUE	p47
FBgn0033184	293.448	2.35873	0.376595	6.26331	3.76884e-10	5.99572e-09	TRUE	mEFTu2
FBgn0033187	638.813	3.12227	0.403566	7.73671	1.02021e-14	2.5378e-13	TRUE	PIG-G
FBgn0033191	813.444	3.22119	0.344381	9.35358	8.47323e-21	3.36714e-19	TRUE	CG1598
FBgn0033192	884.89	1.57694	0.439089	3.59139	0.000328916	0.00169539	TRUE	Corin
FBgn0033212	844.251	2.82002	0.446427	6.31687	2.66916e-10	4.33263e-09	TRUE	LRR
FBgn0033224	664.185	1.16551	0.311862	3.73725	0.000186046	0.00103591	TRUE	Nop17l
FBgn0033225	4107.77	6.34729	0.336252	18.8766	1.77724e-79	8.51033e-77	TRUE	TTLL12
FBgn0033235	590.825	3.75819	0.391694	9.5947	8.41582e-22	3.58215e-20	TRUE	CG8728
FBgn0033241	214.147	2.60635	0.406359	6.4139	1.4184e-10	2.38734e-09	TRUE	CG2915
FBgn0033249	519.075	2.36322	0.404452	5.84302	5.12643e-09	7.00369e-08	TRUE	CG11191
FBgn0033259	220.944	1.90629	0.477458	3.99259	6.53566e-05	0.00041179	TRUE	Tmem63
FBgn0033264	91.3311	2.3373	0.496761	4.70508	2.53762e-06	2.20534e-05	TRUE	Nup50
FBgn0033313	1704.86	1.19032	0.426039	2.79393	0.00520723	0.01801	TRUE	Cirl
FBgn0033320	350.358	1.75392	0.414278	4.23367	2.29907e-05	0.000161779	TRUE	CG8586
FBgn0033349	1247.34	3.89687	0.324099	12.0237	2.66719e-33	2.30123e-31	TRUE	CG8243
FBgn0033351	132.501	1.28563	0.466964	2.75316	0.00590239	0.0200238	TRUE	AIMP1
FBgn0033352	190.492	0.862155	0.357378	2.41245	0.0158459	0.0446472	TRUE	PAN2
FBgn0033354	5433.58	9.13792	0.603206	15.1489	7.70292e-52	1.75645e-49	FALSE	FANCI
FBgn0033356	7137.53	6.46756	0.321476	20.1183	5.10309e-90	3.49088e-87	TRUE	CG8229
FBgn0033366	208.041	1.17251	0.344643	3.40211	0.000668685	0.00316559	TRUE	Ance-4
FBgn0033367	411.919	3.53703	0.455602	7.76343	8.26659e-15	2.07249e-13	TRUE	PPO2
FBgn0033368	1047.88	2.16831	0.389946	5.56052	2.68972e-08	3.33672e-07	TRUE	CG13743
FBgn0033376	345.819	3.95043	0.474436	8.32658	8.32133e-17	2.40766e-15	TRUE	CG8777
FBgn0033381	65.1289	1.26994	0.458605	2.76914	0.00562043	0.0192445	TRUE	GstE13
FBgn0033382	362.708	1.48157	0.37594	3.94097	8.11534e-05	0.000498209	TRUE	Hydr1
FBgn0033392	39.9574	1.67243	0.632172	2.64553	0.00815634	0.0259168	TRUE	Gnptab
FBgn0033401	56.0877	1.13064	0.453331	2.49408	0.0126284	0.037259	TRUE	Cog6
FBgn0033403	1588.55	4.30899	0.3781	11.3964	4.35574e-30	3.18435e-28	TRUE	CG13739
FBgn0033405	968.832	4.1622	0.451017	9.22848	2.74498e-20	1.06003e-18	TRUE	CG13954
FBgn0033426	783.775	2.4592	0.338511	7.26476	3.73712e-13	8.06091e-12	TRUE	Nt5c
FBgn0033428	183.961	2.03644	0.379145	5.37112	7.8249e-08	9.13137e-07	TRUE	Urod
FBgn0033431	97.9309	1.80025	0.551204	3.26602	0.00109069	0.00483144	TRUE	CG1827
FBgn0033454	54.0952	2.04798	0.631074	3.24523	0.00117354	0.00513431	TRUE	CG1671
FBgn0033460	532.142	0.974521	0.393275	2.47796	0.0132135	0.0385222	TRUE	Sec24AB
FBgn0033482	132.225	2.04961	0.436129	4.69955	2.60731e-06	2.26385e-05	TRUE	CG1371
FBgn0033491	71.6686	3.35347	0.665853	5.03635	4.74485e-07	4.77828e-06	TRUE	CG18011
FBgn0033504	3661.76	1.30147	0.475224	2.73865	0.00616921	0.0207234	TRUE	CAP
FBgn0033508	765.896	4.24092	0.577729	7.34068	2.12517e-13	4.71128e-12	FALSE	Obp46a
FBgn0033569	46.7636	1.41227	0.5244	2.69312	0.00707862	0.0231609	TRUE	CG12942
FBgn0033571	36.3171	2.36341	0.733924	3.22024	0.00128084	0.0055305	TRUE	Polr2E
FBgn0033627	130.103	1.93164	0.36568	5.28231	1.27566e-07	1.43259e-06	TRUE	CG13204
FBgn0033690	68.7884	1.37819	0.478121	2.88252	0.0039451	0.0141932	TRUE	EndoG
FBgn0033713	219.107	2.63759	0.420033	6.27949	3.3969e-10	5.43108e-09	TRUE	CG8841
FBgn0033717	178.732	1.57675	0.497521	3.16921	0.00152852	0.00642047	TRUE	CG8839
FBgn0033737	1465.79	6.95042	0.522063	13.3134	1.93521e-40	2.5741e-38	TRUE	Nup54
FBgn0033750	32.0357	3.09773	0.787121	3.93551	8.30195e-05	0.000507182	TRUE	CG13151
FBgn0033752	72.903	1.1229	0.44786	2.50726	0.012167	0.0361584	TRUE	CG8569
FBgn0033763	51.487	3.25122	0.703615	4.62075	3.82362e-06	3.1898e-05	FALSE	CG8646
FBgn0033791	3286.5	5.63809	0.421217	13.3852	7.3777e-41	1.05457e-38	TRUE	Drl-2
FBgn0033793	512.954	2.43809	0.430834	5.65899	1.52269e-08	1.9627e-07	TRUE	CG3955
FBgn0033814	291.555	1.91416	0.346917	5.51763	3.4361e-08	4.18671e-07	TRUE	Qsox1
FBgn0033845	22.1435	2.07798	0.795521	2.61209	0.00899898	0.0280362	TRUE	mars
FBgn0033846	34.1926	1.41274	0.540526	2.61364	0.00895842	0.0279294	TRUE	mip120
FBgn0033853	457.394	0.798289	0.332403	2.40157	0.016325	0.0457415	TRUE	Nadk1a
FBgn0033886	462.058	1.90343	0.340791	5.58532	2.33277e-08	2.9242e-07	TRUE	Rpn13
FBgn0033902	13711.4	4.10854	0.342302	12.0027	3.43944e-33	2.94103e-31	TRUE	eIF3m
FBgn0033929	300.511	1.71517	0.348018	4.9284	8.29045e-07	7.93977e-06	TRUE	Tfb1
FBgn0033960	234.554	3.69247	0.495193	7.45662	8.87735e-14	2.03881e-12	TRUE	CG10151
FBgn0033984	244.137	1.51329	0.464075	3.26087	0.00111072	0.00489748	TRUE	Lap1
FBgn0034009	215.087	1.7597	0.491519	3.58012	0.000343434	0.00175886	TRUE	CG8155
FBgn0034013	196.408	2.16963	0.420478	5.15992	2.47054e-07	2.64067e-06	TRUE	unc-5
FBgn0034029	417.858	3.40932	0.384497	8.86696	7.51727e-19	2.60844e-17	TRUE	eIF2Bγ
FBgn0034057	488.643	3.22066	0.380749	8.45874	2.70281e-17	8.16556e-16	TRUE	CG8314
FBgn0034060	153.794	1.71954	0.491992	3.49505	0.000473975	0.00232783	TRUE	Tmem131
FBgn0034062	151.35	2.66515	0.48545	5.49007	4.01774e-08	4.84715e-07	TRUE	CG8388
FBgn0034067	620.634	2.72987	0.305454	8.93709	3.99549e-19	1.44395e-17	FALSE	CG8399
FBgn0034069	77.2051	3.54287	0.606818	5.83844	5.26912e-09	7.17815e-08	TRUE	CG8401
FBgn0034070	535.224	1.01265	0.370442	2.73363	0.00626406	0.0209979	TRUE	SP2353
FBgn0034073	72.6359	1.68091	0.600433	2.79949	0.00511833	0.0177603	TRUE	CG8414
FBgn0034118	129.622	2.24167	0.402392	5.57085	2.53494e-08	3.15698e-07	TRUE	Nup62
FBgn0034138	7606.27	1.30117	0.47243	2.7542	0.00588359	0.0199742	TRUE	RpS15
FBgn0034139	19.004	1.99616	0.828929	2.40812	0.0160351	0.0451008	TRUE	CG4927
FBgn0034141	119.587	1.42982	0.405831	3.5232	0.000426367	0.00211875	TRUE	Dolk
FBgn0034182	79.4775	1.37102	0.423715	3.23572	0.00121337	0.00528924	TRUE	SmydA-7
FBgn0034197	25.5533	3.89206	0.787889	4.93985	7.81817e-07	7.54785e-06	FALSE	Cda9
FBgn0034200	701.418	1.73413	0.573365	3.02448	0.00249065	0.00952212	TRUE	Gbp2
FBgn0034258	4192.83	3.61286	0.329058	10.9794	4.80103e-28	3.14928e-26	TRUE	eIF3c
FBgn0034270	701.539	5.29334	0.427219	12.3902	2.95218e-35	2.77187e-33	TRUE	PIG-A
FBgn0034271	203.728	1.25688	0.401366	3.1315	0.00173918	0.00710587	TRUE	Vps50
FBgn0034275	180.319	2.06375	0.46241	4.46303	8.08083e-06	6.31241e-05	FALSE	CG5002
FBgn0034277	281.065	3.13484	0.391006	8.01735	1.08048e-15	2.89852e-14	TRUE	OstΔ
FBgn0034286	287.723	0.934899	0.368783	2.53509	0.0112418	0.0337923	TRUE	dpr13
FBgn0034361	134.069	2.59747	0.390874	6.64528	3.02634e-11	5.54173e-10	TRUE	mRpS28
FBgn0034397	68.7866	4.12897	0.531628	7.76665	8.059e-15	2.02575e-13	TRUE	CG15082
FBgn0034401	1653.73	5.30128	0.377862	14.0297	1.02611e-44	1.78673e-42	TRUE	MetRS
FBgn0034405	155.604	1.66816	0.554668	3.0075	0.00263409	0.00999078	TRUE	Jheh2
FBgn0034420	774.099	1.62366	0.449798	3.60976	0.000306485	0.00159522	TRUE	CG10737
FBgn0034455	90.087	2.28406	0.541482	4.21816	2.463e-05	0.000172007	TRUE	CG11007
FBgn0034479	256.708	1.67996	0.380367	4.41668	1.0023e-05	7.69154e-05	TRUE	CG8654
FBgn0034488	153.575	2.15087	0.391268	5.49718	3.85905e-08	4.66643e-07	TRUE	Hacl
FBgn0034495	328.405	5.58341	0.587504	9.50361	2.02737e-21	8.40525e-20	TRUE	CG11788
FBgn0034504	768.395	2.18386	0.503696	4.33567	1.45318e-05	0.000107137	TRUE	CG8929
FBgn0034506	274.046	1.44414	0.537758	2.68549	0.00724236	0.023578	FALSE	CG13870
FBgn0034541	25.6666	4.02637	0.992389	4.05725	4.96536e-05	0.000323272	TRUE	CG13437
FBgn0034542	869.677	3.60516	0.3219	11.1996	4.09414e-29	2.90442e-27	TRUE	Fem-1
FBgn0034567	44.2177	3.13412	0.591409	5.29941	1.16176e-07	1.31051e-06	TRUE	CG15651
FBgn0034572	110.812	2.23595	0.52897	4.22699	2.36837e-05	0.000166167	TRUE	CG9346
FBgn0034573	134.943	1.77488	0.505937	3.5081	0.000451326	0.00222589	TRUE	Sou
FBgn0034590	52.1846	1.19468	0.487032	2.45297	0.0141681	0.0407839	TRUE	Magi
FBgn0034611	34.9799	1.95763	0.62668	3.12381	0.00178524	0.00725381	TRUE	MFS16
FBgn0034646	218.248	3.70721	0.477217	7.76839	7.94923e-15	2.00341e-13	TRUE	Rae1
FBgn0034650	44.8797	1.22278	0.497698	2.45687	0.0140155	0.0404418	TRUE	NC2α
FBgn0034691	1033.01	1.042	0.36474	2.85684	0.00427888	0.0152576	TRUE	Synj
FBgn0034694	355.947	2.22269	0.356236	6.23938	4.39317e-10	6.89727e-09	TRUE	Plekhm1
FBgn0034704	94.0696	3.01074	0.497233	6.05498	1.40431e-09	2.06909e-08	TRUE	Fbxo42
FBgn0034720	3050.43	3.34118	0.338446	9.87212	5.49878e-23	2.61999e-21	TRUE	Liprin-γ
FBgn0034727	311.277	2.80283	0.36173	7.7484	9.30587e-15	2.32695e-13	TRUE	mRpS29
FBgn0034731	512.028	0.945393	0.34642	2.72904	0.0063519	0.0212368	TRUE	CG10384
FBgn0034735	100.15	2.42313	0.417078	5.80979	6.2552e-09	8.47328e-08	TRUE	CG4610
FBgn0034743	5809.08	1.48789	0.471892	3.15304	0.00161581	0.00669609	TRUE	RpS16
FBgn0034745	47.0115	1.70733	0.695642	2.45433	0.0141148	0.0406548	FALSE	tous
FBgn0034748	110.837	3.10699	0.512769	6.05925	1.3676e-09	2.02121e-08	TRUE	CG17807
FBgn0034791	68.3519	1.76517	0.511656	3.44991	0.000560772	0.00270964	TRUE	EMC8-9
FBgn0034792	171.384	1.13635	0.385698	2.94623	0.00321673	0.0119267	TRUE	YME1L
FBgn0034793	550.466	3.35238	0.41317	8.1138	4.90593e-16	1.34625e-14	TRUE	asrij
FBgn0034796	274.979	1.27233	0.412555	3.08403	0.00204215	0.00813209	TRUE	CG3700
FBgn0034803	115.826	1.32467	0.43822	3.02283	0.0025042	0.00956809	TRUE	CG9849
FBgn0034804	88.6777	1.29942	0.430554	3.01802	0.00254431	0.00969342	TRUE	CG3831
FBgn0034817	1372.35	2.60432	0.689124	3.77917	0.000157352	0.000893281	TRUE	Art7
FBgn0034858	78.0463	1.38432	0.523036	2.6467	0.00812802	0.0258784	TRUE	eIF2Bδ
FBgn0034878	521.3	3.99618	0.381127	10.4852	1.01082e-25	5.72818e-24	TRUE	pita
FBgn0034950	349.213	3.23332	0.501286	6.45004	1.11821e-10	1.90553e-09	TRUE	Pask
FBgn0034959	1004.84	1.97223	0.350252	5.6309	1.79276e-08	2.28619e-07	TRUE	Xxylt
FBgn0034964	299.318	2.31924	0.395762	5.86019	4.62336e-09	6.34354e-08	TRUE	IntS1
FBgn0034970	1548.33	5.23183	0.420256	12.4491	1.41374e-35	1.36761e-33	TRUE	yki
FBgn0034985	1081.36	3.2157	0.336243	9.56363	1.13694e-21	4.77564e-20	TRUE	CG3328
FBgn0034989	346.172	1.79435	0.341027	5.26162	1.42793e-07	1.58462e-06	TRUE	CG3356
FBgn0034999	140.331	1.13188	0.367289	3.08172	0.00205805	0.008192	TRUE	Fatp3
FBgn0035024	1078.63	3.00669	0.307485	9.7783	1.3953e-22	6.45545e-21	TRUE	CG11414
FBgn0035039	70.9753	2.45627	0.526709	4.66342	3.10993e-06	2.65216e-05	TRUE	Adck1
FBgn0035046	595.977	1.42983	0.446872	3.19965	0.00137596	0.00586714	TRUE	ND-19
FBgn0035050	325.08	3.43939	0.525995	6.53882	6.20059e-11	1.0876e-09	TRUE	SiaT
FBgn0035060	1732.39	0.989609	0.362645	2.72886	0.00635528	0.0212368	TRUE	Eps-15
FBgn0035064	45.6973	1.40643	0.519723	2.70612	0.00680745	0.0224578	TRUE	TyrRS-m
FBgn0035076	1993.36	2.39108	0.455944	5.24425	1.56919e-07	1.73135e-06	TRUE	Ance-5
FBgn0035084	23.3856	2.94878	0.742949	3.96902	7.21676e-05	0.000448798	FALSE	CG15861
FBgn0035086	367.836	1.11511	0.344649	3.23549	0.00121433	0.00529099	TRUE	CG12851
FBgn0035092	328.141	1.72398	0.372306	4.63053	3.64726e-06	3.05865e-05	TRUE	Nplp1
FBgn0035121	844.607	2.03184	0.306879	6.62098	3.56819e-11	6.43551e-10	TRUE	Tudor-SN
FBgn0035137	195.329	1.25711	0.45623	2.75544	0.00586132	0.0199198	TRUE	CG1233
FBgn0035140	51.3877	1.95331	0.635819	3.07211	0.00212551	0.00842899	TRUE	BORCS6
FBgn0035142	5628.66	1.02236	0.426239	2.39856	0.0164596	0.0460647	TRUE	Hipk
FBgn0035145	320.383	1.16093	0.368476	3.15062	0.00162923	0.00672839	TRUE	MED14
FBgn0035160	359.159	3.23963	0.447923	7.23256	4.73962e-13	1.01774e-11	TRUE	hng3
FBgn0035162	168.931	2.68066	0.665731	4.02664	5.65792e-05	0.00036269	TRUE	Sf3b3
FBgn0035166	247.477	2.23071	0.342173	6.51925	7.06596e-11	1.22592e-09	TRUE	JMJD5
FBgn0035168	31.131	2.26265	0.719886	3.14306	0.00167191	0.00687204	FALSE	Cep290
FBgn0035171	410.913	1.43399	0.371487	3.86015	0.00011332	0.000665804	TRUE	CG12502
FBgn0035187	1017.74	5.10472	0.335884	15.1979	3.65364e-52	8.53437e-50	TRUE	Trhn
FBgn0035189	521.347	2.28448	0.403056	5.66789	1.44566e-08	1.87095e-07	TRUE	CG9119
FBgn0035203	86.7913	1.3154	0.476396	2.76115	0.00575978	0.0196281	TRUE	Acat2
FBgn0035205	902.881	2.55005	0.292021	8.73244	2.49239e-18	8.25938e-17	TRUE	Ctr9
FBgn0035207	842.128	0.982264	0.337306	2.91208	0.00359028	0.0131087	TRUE	Herc4
FBgn0035227	2308.68	2.11291	0.328254	6.43682	1.22e-10	2.06431e-09	TRUE	Iml1
FBgn0035229	617.664	2.73626	0.333397	8.20721	2.26383e-16	6.33939e-15	TRUE	pns
FBgn0035236	745.316	1.4917	0.349284	4.27073	1.9483e-05	0.000139767	TRUE	Tmep
FBgn0035237	6252.95	2.11614	0.376991	5.61325	1.98558e-08	2.522e-07	TRUE	CG13917
FBgn0035245	302.597	2.34386	0.600424	3.90368	9.47411e-05	0.00056673	TRUE	GC
FBgn0035267	3439.69	5.55383	0.503808	11.0237	2.93682e-28	1.95319e-26	TRUE	CG13921
FBgn0035286	22.7186	3.68142	0.761852	4.8322	1.35031e-06	1.2375e-05	FALSE	CG13924
FBgn0035298	349.525	1.42263	0.44788	3.17635	0.0014914	0.00628936	TRUE	SCOT
FBgn0035317	170.42	5.36411	0.63281	8.47664	2.31784e-17	7.09201e-16	FALSE	Oseg2
FBgn0035333	579.331	0.883886	0.34152	2.58809	0.00965086	0.0296809	TRUE	CG1317
FBgn0035372	1204.66	5.18012	0.489561	10.5812	3.64389e-26	2.08967e-24	TRUE	CG12093
FBgn0035407	31.2287	1.45211	0.536027	2.70903	0.00674805	0.0223156	TRUE	Asciz
FBgn0035416	148.675	1.86664	0.551856	3.38249	0.000718331	0.00337063	FALSE	gry
FBgn0035422	8066.56	1.41055	0.411189	3.43041	0.000602674	0.00288158	TRUE	RpL28
FBgn0035437	213.608	1.41674	0.397114	3.56759	0.000360275	0.00183823	TRUE	Strip
FBgn0035443	898.115	6.6766	0.536243	12.4507	1.38614e-35	1.3546e-33	TRUE	CG12010
FBgn0035445	72.4056	2.71811	0.802979	3.38503	0.000711713	0.00334778	TRUE	Ids
FBgn0035464	289.908	1.27426	0.407899	3.12395	0.00178439	0.00725344	TRUE	PIG-B
FBgn0035501	206.435	1.13494	0.345704	3.28298	0.00102715	0.0045839	FALSE	CG1299
FBgn0035515	159.255	1.03607	0.4005	2.58694	0.00968314	0.029761	TRUE	Sqor
FBgn0035519	189.042	1.16861	0.419719	2.78426	0.00536494	0.0185086	TRUE	CG1309
FBgn0035581	105.709	3.40288	0.597669	5.69358	1.24402e-08	1.62316e-07	FALSE	Dnah3
FBgn0035591	39.214	1.65436	0.553713	2.98776	0.00281029	0.0105753	TRUE	CG4611
FBgn0035600	1477.06	1.18954	0.419769	2.83379	0.00459993	0.0162379	TRUE	Cyt-c1
FBgn0035631	457.419	1.41101	0.358567	3.93515	8.31461e-05	0.000507515	TRUE	Txl
FBgn0035649	55.4983	1.66309	0.587273	2.83189	0.00462744	0.016305	TRUE	CG10483
FBgn0035703	131.927	2.10624	0.532483	3.95551	7.6371e-05	0.000471266	TRUE	Bulli
FBgn0035713	793.431	1.59954	0.428188	3.73559	0.000187272	0.00104092	TRUE	velo
FBgn0035722	102.12	1.95377	0.474581	4.11684	3.84108e-05	0.000256527	TRUE	Uqcc1
FBgn0035724	35.1496	3.01028	0.881311	3.41569	0.000636211	0.00302983	FALSE	CG10064
FBgn0035726	100.769	1.21718	0.475585	2.55934	0.0104872	0.0318137	TRUE	CG9953
FBgn0035753	5419.33	1.86335	0.428322	4.35034	1.35925e-05	0.000101068	TRUE	RpL18
FBgn0035756	1372.89	1.86266	0.377869	4.92938	8.24923e-07	7.91612e-06	TRUE	unc-13-4A
FBgn0035762	86.008	1.79348	0.514163	3.48815	0.000486372	0.00237774	TRUE	Rint1
FBgn0035769	465.482	4.05792	0.426718	9.5096	1.91399e-21	8.00449e-20	TRUE	CTCF
FBgn0035793	421.466	0.829364	0.314157	2.63997	0.00829145	0.0262157	TRUE	CG7546
FBgn0035802	802.292	3.21993	0.422602	7.6193	2.55056e-14	6.10668e-13	TRUE	Pura
FBgn0035825	158.041	3.05464	0.415389	7.35369	1.92816e-13	4.28444e-12	TRUE	Tmem43
FBgn0035839	488.952	4.77895	0.385266	12.4043	2.4775e-35	2.34921e-33	TRUE	CG7550
FBgn0035850	311.803	1.40134	0.445364	3.14651	0.00165232	0.00680614	TRUE	Atg18a
FBgn0035867	74.5208	2.20141	0.700347	3.14332	0.00167044	0.00686895	TRUE	CG13671
FBgn0035872	286.803	1.23885	0.393044	3.15195	0.00162186	0.00670951	TRUE	Cpsf6
FBgn0035878	102.246	1.3895	0.469686	2.95837	0.00309274	0.0115071	TRUE	CG7182
FBgn0035934	37.2194	2.40913	0.740817	3.25199	0.00114601	0.00502765	FALSE	TrpA1
FBgn0035995	114.358	1.5397	0.487276	3.1598	0.00157877	0.00659105	TRUE	CG3529
FBgn0036040	20.4029	1.96	0.760922	2.57583	0.0100001	0.0306173	TRUE	CG6749
FBgn0036106	893.65	1.48481	0.394677	3.76208	0.000168508	0.000949296	TRUE	CG6409
FBgn0036133	196.658	2.20467	0.409649	5.38186	7.37212e-08	8.64171e-07	TRUE	emei
FBgn0036135	95.9565	2.7622	0.606478	4.5545	5.25093e-06	4.26171e-05	TRUE	mRpL2
FBgn0036141	439.266	5.40602	0.390444	13.8458	1.34833e-43	2.22637e-41	TRUE	wls
FBgn0036179	154.363	1.72135	0.47422	3.62985	0.00028359	0.00149086	TRUE	CG7368
FBgn0036181	23.398	2.52272	0.769547	3.27818	0.00104478	0.00465604	FALSE	Muc68Ca
FBgn0036184	44.9045	1.4138	0.56666	2.49497	0.0125966	0.0371995	TRUE	PCID2
FBgn0036194	69.9927	1.62402	0.50545	3.21301	0.00131352	0.00564361	TRUE	Dph1
FBgn0036235	38.2533	2.33538	0.744795	3.1356	0.00171501	0.0070191	FALSE	CG6938
FBgn0036237	265.077	2.7304	0.483016	5.65281	1.57846e-08	2.0264e-07	TRUE	viaf
FBgn0036240	219.356	1.5563	0.389547	3.99514	6.46558e-05	0.00040818	TRUE	CG6928
FBgn0036258	33549.3	6.92189	0.304663	22.7198	2.85213e-114	9.10495e-111	TRUE	eIF3l
FBgn0036260	448.202	2.1657	0.382677	5.65933	1.51967e-08	1.96144e-07	TRUE	Rh7
FBgn0036271	95.8856	2.7838	0.596548	4.66652	3.06348e-06	2.62189e-05	TRUE	Pbgs
FBgn0036273	238.489	1.99654	0.379603	5.25955	1.4441e-07	1.59701e-06	TRUE	INPP5E
FBgn0036278	323.061	4.19572	0.39005	10.7569	5.4995e-27	3.3125e-25	TRUE	CrzR
FBgn0036298	710.455	4.37101	0.332349	13.1519	1.66035e-39	2.09226e-37	TRUE	nst
FBgn0036299	96.295	1.41176	0.447125	3.15741	0.00159178	0.00662516	TRUE	Tsf2
FBgn0036302	878.178	4.9718	0.447796	11.1028	1.21558e-28	8.25646e-27	TRUE	sowah
FBgn0036306	66.0198	1.93593	0.529681	3.65491	0.000257277	0.00137267	TRUE	CG10973
FBgn0036318	469.63	2.21749	0.43484	5.09954	3.40472e-07	3.5481e-06	TRUE	Wbp2
FBgn0036333	460.511	1.59156	0.344871	4.61493	3.93226e-06	3.27472e-05	TRUE	MICAL-like
FBgn0036366	137.879	2.99374	0.45127	6.63403	3.26638e-11	5.91345e-10	TRUE	JMJD7
FBgn0036367	5.74886	4.04396	1.33995	3.01799	0.00254456	0.00969342	FALSE	CG10116
FBgn0036368	38.5314	2.21338	0.648257	3.41436	0.000639329	0.00304317	TRUE	CG10738
FBgn0036391	361.144	0.906627	0.357147	2.53853	0.0111321	0.0335047	TRUE	CG17364
FBgn0036396	64.6262	3.47408	0.658329	5.27712	1.31227e-07	1.46305e-06	TRUE	CG17359
FBgn0036397	630.211	5.47871	0.494787	11.0729	1.6986e-28	1.14559e-26	TRUE	Nprl3
FBgn0036416	31.2943	1.75268	0.647219	2.70801	0.00676877	0.0223687	FALSE	CG7924
FBgn0036446	662.681	1.26315	0.310893	4.06297	4.84525e-05	0.000316528	TRUE	Mgat4a
FBgn0036451	1683.08	1.53061	0.429993	3.55963	0.000371382	0.00188522	TRUE	Helz
FBgn0036454	2176.58	2.62822	0.334947	7.84665	4.27288e-15	1.09416e-13	TRUE	CG17839
FBgn0036485	1144.01	5.63128	0.558708	10.0791	6.83371e-24	3.44455e-22	TRUE	FucTA
FBgn0036489	39.5365	1.62839	0.614434	2.65022	0.00804383	0.0256529	TRUE	CG7011
FBgn0036494	800.66	3.05929	0.442265	6.91732	4.60265e-12	9.18324e-11	TRUE	Toll-6
FBgn0036512	201.292	2.72276	0.395814	6.87888	6.03241e-12	1.19118e-10	TRUE	Ufsp2
FBgn0036557	134.604	3.02561	0.413645	7.31451	2.58324e-13	5.71355e-12	TRUE	mRpS31
FBgn0036624	104.046	1.28537	0.443513	2.89817	0.0037535	0.0135958	TRUE	RAF2
FBgn0036641	639.981	5.61467	0.473326	11.8622	1.86097e-32	1.51038e-30	TRUE	Smn
FBgn0036643	210.972	1.92783	0.408753	4.71636	2.40098e-06	2.09419e-05	TRUE	Syx8
FBgn0036663	2881.79	0.736917	0.302928	2.43265	0.0149887	0.0426714	TRUE	CG9674
FBgn0036671	68.681	1.27219	0.491485	2.58845	0.00964076	0.0296594	TRUE	CG9951
FBgn0036691	87.3368	2.65236	0.600707	4.4154	1.00822e-05	7.72807e-05	TRUE	beg
FBgn0036702	347.116	1.2872	0.324411	3.96781	7.25366e-05	0.000450508	TRUE	Afg3l2
FBgn0036715	82.7744	1.33281	0.503014	2.64965	0.00805752	0.0256795	FALSE	Cad74A
FBgn0036725	900.84	3.71103	0.534024	6.94919	3.67385e-12	7.43857e-11	TRUE	CG18265
FBgn0036733	332.444	4.49472	0.489735	9.17787	4.39694e-20	1.68438e-18	TRUE	U4-U6-60K
FBgn0036741	331.946	1.05858	0.412435	2.56665	0.0102685	0.031289	TRUE	anchor
FBgn0036757	45.8339	2.77767	0.783975	3.54306	0.000395518	0.00198422	FALSE	Ir75a
FBgn0036762	1573.27	2.05221	0.340048	6.03505	1.5891e-09	2.3306e-08	TRUE	CG7430
FBgn0036789	53.4252	2.00397	0.477496	4.19683	2.70672e-05	0.00018757	TRUE	AstC-R2
FBgn0036808	13.9154	2.50179	0.998858	2.50465	0.0122573	0.0363768	FALSE	Dic4
FBgn0036824	1477.99	0.833388	0.305119	2.73136	0.0063074	0.0211062	TRUE	CG3902
FBgn0036825	7045.37	1.55196	0.522551	2.96996	0.00297838	0.0111465	TRUE	RpL26
FBgn0036842	169.423	1.04982	0.347711	3.01923	0.00253419	0.00967317	TRUE	Ugt316A1
FBgn0036843	839.312	3.86818	0.411918	9.39065	5.96301e-21	2.40961e-19	TRUE	Sfxn2
FBgn0036850	81.4669	2.21584	0.49169	4.50658	6.58812e-06	5.23171e-05	TRUE	Gem2
FBgn0036851	90.2004	1.18369	0.489171	2.4198	0.0155291	0.0439487	TRUE	CG14082
FBgn0036888	793.181	1.92455	0.305301	6.30377	2.90484e-10	4.69134e-09	TRUE	CG9330
FBgn0036899	1084.01	1.45922	0.574242	2.54112	0.0110498	0.0332991	TRUE	tey
FBgn0036910	135.928	2.09354	0.349831	5.98444	2.17142e-09	3.14134e-08	TRUE	Cyp305a1
FBgn0036919	84.4859	1.65584	0.448178	3.69461	0.000220227	0.00120659	TRUE	Grasp65
FBgn0036934	8115.27	7.58433	0.389966	19.4487	2.98923e-84	1.59043e-81	TRUE	sNPF-R
FBgn0036958	1458.25	4.07264	0.453443	8.9816	2.66849e-19	9.80458e-18	TRUE	CG17233
FBgn0036984	421.331	3.98013	0.426988	9.32139	1.14821e-20	4.50671e-19	TRUE	CG13248
FBgn0036986	87.4044	2.10497	0.576281	3.65269	0.000259512	0.00138151	TRUE	CG5282
FBgn0036987	171.1	3.9054	0.467143	8.36018	6.26247e-17	1.83974e-15	TRUE	CG5274
FBgn0037001	6018.39	3.88066	0.402167	9.64938	4.94544e-22	2.16267e-20	TRUE	ND-39
FBgn0037021	772.196	2.52483	0.382874	6.59442	4.26922e-11	7.59969e-10	TRUE	Pcif1
FBgn0037026	147.735	5.98783	0.520538	11.5032	1.2716e-30	9.5891e-29	TRUE	CG3634
FBgn0037027	444.001	0.900515	0.369032	2.44021	0.0146788	0.0419156	TRUE	HIPP1
FBgn0037037	2150	1.41192	0.499176	2.8285	0.0046767	0.0164242	FALSE	CG10588
FBgn0037050	266.01	2.41894	0.38922	6.21485	5.13743e-10	7.97425e-09	TRUE	ICA69
FBgn0037094	2662.37	3.5869	0.414382	8.65603	4.88474e-18	1.58044e-16	TRUE	CG7611
FBgn0037109	621.583	2.76815	0.411005	6.73509	1.63832e-11	3.10083e-10	TRUE	MED1
FBgn0037135	13247.9	4.4734	0.328173	13.6312	2.6118e-42	4.10053e-40	TRUE	eIF2A
FBgn0037162	8.75826	3.97333	1.11224	3.57238	0.000353749	0.00180878	FALSE	CG11449
FBgn0037171	41.9545	2.30523	0.775609	2.97216	0.00295714	0.0110757	TRUE	CG14459
FBgn0037202	69.2968	3.01053	0.589261	5.10898	3.23895e-07	3.39381e-06	FALSE	Ssl1
FBgn0037218	830.211	1.18631	0.385559	3.07685	0.00209203	0.00831687	TRUE	aux
FBgn0037232	75.5518	1.54771	0.534618	2.89498	0.00379183	0.0136984	TRUE	Suv3
FBgn0037238	902.451	1.18037	0.444793	2.65375	0.00796026	0.0254798	TRUE	CG1090
FBgn0037249	5105.29	3.81195	0.296906	12.8389	9.92689e-38	1.13178e-35	TRUE	eIF3a
FBgn0037270	18455.2	5.05952	0.36416	13.8936	6.92194e-44	1.16301e-41	TRUE	eIF3f1
FBgn0037295	1366.27	6.83153	0.509979	13.3957	6.4058e-41	9.4382e-39	TRUE	dpr16
FBgn0037297	120.642	1.49497	0.44734	3.34191	0.00083204	0.00381996	TRUE	CG1116
FBgn0037298	1006.66	2.40577	0.346499	6.94308	3.83628e-12	7.73476e-11	TRUE	Sccpdh1
FBgn0037301	69.2978	1.165	0.438957	2.65402	0.00795386	0.0254678	TRUE	Mms19
FBgn0037304	34.0361	2.37246	0.760279	3.12051	0.00180541	0.00731404	TRUE	CG1113
FBgn0037324	89.4464	5.26696	1.24867	4.21806	2.46416e-05	0.000172007	FALSE	Orco
FBgn0037329	919.164	3.40942	0.313866	10.8626	1.7364e-27	1.07984e-25	TRUE	POLDIP2
FBgn0037330	55.1268	1.4265	0.529984	2.69159	0.00711133	0.0232441	TRUE	mRpL44
FBgn0037341	173.133	1.4581	0.415572	3.50866	0.000450364	0.00222326	TRUE	CG12746
FBgn0037344	2017.54	1.12718	0.466725	2.41507	0.0157321	0.0443788	TRUE	CG2926
FBgn0037351	8758.23	1.04492	0.413785	2.52528	0.0115607	0.034664	TRUE	RpL13A
FBgn0037356	111.732	1.71944	0.486417	3.53492	0.000407904	0.00203853	TRUE	CG12170
FBgn0037375	271.738	2.97251	0.403347	7.36961	1.71126e-13	3.82914e-12	TRUE	kat-60L1
FBgn0037382	140.543	3.46964	0.415069	8.35917	6.31594e-17	1.84978e-15	TRUE	Hpr1
FBgn0037391	195.058	1.11772	0.39977	2.7959	0.00517548	0.0179172	TRUE	CG2017
FBgn0037398	46.0139	4.41212	0.694038	6.35717	2.05508e-10	3.36436e-09	FALSE	CG15580
FBgn0037408	421.925	4.32123	0.416773	10.3683	3.45574e-25	1.82849e-23	TRUE	NPFR
FBgn0037442	837.348	1.69102	0.396381	4.26616	1.9887e-05	0.000142132	TRUE	gzl
FBgn0037467	553.254	4.553	0.355595	12.8039	1.55916e-37	1.73628e-35	TRUE	Ufl1
FBgn0037515	102.438	1.23331	0.40304	3.06001	0.00221328	0.00869782	TRUE	Sp7
FBgn0037530	355.404	1.49067	0.375072	3.97437	7.05671e-05	0.000441136	TRUE	EMC1
FBgn0037541	581.081	2.41138	0.441573	5.46088	4.7379e-08	5.69321e-07	TRUE	CG2747
FBgn0037607	1719.86	1.52478	0.301075	5.06447	4.09537e-07	4.19031e-06	TRUE	CG8036
FBgn0037609	445.211	1.5599	0.601225	2.59453	0.00947204	0.0292154	TRUE	Unc50
FBgn0037632	99.4671	1.30536	0.429391	3.04001	0.00236567	0.00915764	TRUE	CCT7
FBgn0037633	396.473	5.1539	0.535038	9.63277	5.81408e-22	2.51952e-20	TRUE	CG9839
FBgn0037648	216.992	2.56684	0.398604	6.43957	1.1981e-10	2.03443e-09	TRUE	CG11975
FBgn0037653	271.991	2.61213	0.385408	6.77758	1.22205e-11	2.3454e-10	TRUE	Iru
FBgn0037671	7651.71	6.29607	0.366887	17.1608	5.22066e-66	1.56245e-63	TRUE	ATP6AP2
FBgn0037672	98.3654	3.15555	0.599295	5.26544	1.39853e-07	1.5538e-06	TRUE	sage
FBgn0037697	240.042	1.14747	0.36962	3.10445	0.00190634	0.0076485	TRUE	GstZ2
FBgn0037698	2808.76	1.96163	0.470751	4.16702	3.08604e-05	0.000210656	TRUE	CG16779
FBgn0037702	962368	2.80205	0.862044	3.25047	0.00115213	0.00505217	TRUE	CG8176
FBgn0037703	19.0836	2.60201	0.956787	2.71953	0.00653748	0.021747	TRUE	Kdm3
FBgn0037707	32.5572	1.81683	0.653305	2.78098	0.00541953	0.0186567	TRUE	RnpS1
FBgn0037716	234.049	3.33467	0.646657	5.15679	2.51225e-07	2.68225e-06	TRUE	Son
FBgn0037719	43.958	2.00985	0.722355	2.78236	0.00539657	0.0186044	TRUE	bocks
FBgn0037726	199.836	5.65581	0.674476	8.38549	5.05147e-17	1.49314e-15	FALSE	Dhc1
FBgn0037797	29.0293	4.7356	0.934379	5.06817	4.01656e-07	4.12845e-06	FALSE	CG12420
FBgn0037807	82.1715	1.40025	0.573512	2.44153	0.014625	0.0418101	TRUE	CG6293
FBgn0037841	6.61589	3.76716	1.59129	2.36736	0.0179153	0.0495307	TRUE	CG4565
FBgn0037842	87.5453	1.09254	0.422947	2.58315	0.00979018	0.0300611	TRUE	CG6567
FBgn0037850	13.3818	3.44814	0.902959	3.81871	0.000134152	0.000773496	TRUE	CG14695
FBgn0037877	221.439	2.01788	0.352874	5.71842	1.07522e-08	1.41254e-07	TRUE	CG6689
FBgn0037880	111.434	4.59204	0.510827	8.98943	2.48518e-19	9.1894e-18	TRUE	CG17726
FBgn0037897	202.448	1.79308	0.477149	3.7579	0.000171345	0.000963576	TRUE	Sptz
FBgn0037900	215.237	3.23053	0.499156	6.47199	9.67174e-11	1.65109e-09	TRUE	CG5276
FBgn0037908	192.561	3.26347	0.371677	8.78038	1.62919e-18	5.55259e-17	TRUE	dpr5
FBgn0037911	106.509	1.05284	0.442132	2.38127	0.017253	0.0479489	TRUE	CG10898
FBgn0037924	239.019	1.9689	0.538946	3.65324	0.000258949	0.00137928	TRUE	CG14712
FBgn0037931	177.915	1.97412	0.409533	4.82042	1.43255e-06	1.30663e-05	TRUE	CG18476
FBgn0037941	96.233	1.39355	0.481518	2.89408	0.00380275	0.0137274	TRUE	CG12594
FBgn0037944	427.149	1.68714	0.50471	3.34279	0.000829416	0.00380975	TRUE	CG6923
FBgn0037980	37.1263	1.57482	0.659169	2.3891	0.0168896	0.0471166	TRUE	DCAF12
FBgn0037981	28.2524	3.10503	0.887275	3.49951	0.000466115	0.00229157	TRUE	Spt3
FBgn0037993	160.608	2.76483	0.575485	4.80435	1.55254e-06	1.4027e-05	TRUE	dpr15
FBgn0037998	147.672	1.52702	0.404195	3.77792	0.00015814	0.000897222	TRUE	Cog1
FBgn0038016	145.829	1.9656	0.46241	4.25077	2.13038e-05	0.000150796	TRUE	MBD-R2
FBgn0038042	922.285	3.73348	0.424495	8.79512	1.42893e-18	4.88744e-17	TRUE	Scgβ
FBgn0038046	80.3735	1.14695	0.411971	2.78406	0.00536824	0.0185134	TRUE	CG5641
FBgn0038084	443.271	5.07457	0.469757	10.8025	3.34815e-27	2.04237e-25	TRUE	beat-Vc
FBgn0038106	61.5736	1.2344	0.508402	2.42799	0.0151826	0.0431465	TRUE	CG7488
FBgn0038108	682.238	2.52731	0.423419	5.96883	2.38966e-09	3.42602e-08	TRUE	CG7518
FBgn0038128	23.1313	1.97361	0.785033	2.51404	0.0119356	0.0355985	TRUE	Ravus
FBgn0038168	272.376	2.1841	0.323328	6.75504	1.42791e-11	2.72413e-10	TRUE	omd
FBgn0038237	2455.36	4.23764	0.315782	13.4195	4.64865e-41	6.95627e-39	TRUE	Pde6
FBgn0038244	541.721	1.54248	0.310827	4.9625	6.959e-07	6.75926e-06	TRUE	CG7987
FBgn0038248	129.147	1.26721	0.534424	2.37117	0.0177321	0.0490669	FALSE	CG7886
FBgn0038271	6525.42	2.63434	0.386989	6.80727	9.94658e-12	1.91667e-10	TRUE	UQCR-C1
FBgn0038274	38.2241	2.84067	0.679698	4.17931	2.92396e-05	0.000201314	TRUE	Nup93-2
FBgn0038290	169.224	1.22427	0.494138	2.4776	0.0132271	0.0385268	FALSE	CG6912
FBgn0038300	69.7731	1.38703	0.544884	2.54554	0.0109108	0.0329422	TRUE	Mau2
FBgn0038303	494.155	3.13054	0.417712	7.49448	6.656e-14	1.55096e-12	TRUE	SIDL
FBgn0038316	166.637	1.12462	0.363756	3.09168	0.00199024	0.0079419	TRUE	CG6276
FBgn0038325	310.295	2.3965	0.369595	6.48412	8.92526e-11	1.5346e-09	TRUE	Atg4b
FBgn0038332	79.2981	2.02736	0.452645	4.47893	7.50174e-06	5.90338e-05	TRUE	CG6136
FBgn0038339	38.7489	2.73316	0.694619	3.93476	8.32809e-05	0.000508014	FALSE	CG6118
FBgn0038365	46.3059	6.16542	0.785193	7.8521	4.09113e-15	1.05042e-13	FALSE	CG9593
FBgn0038397	85.0107	3.83927	0.616629	6.22623	4.77807e-10	7.45269e-09	FALSE	CG10185
FBgn0038398	181.714	1.69551	0.404486	4.19177	2.76789e-05	0.000191118	TRUE	sxe2
FBgn0038400	2273.28	1.52238	0.479787	3.17303	0.00150856	0.00635614	TRUE	Mic26-27
FBgn0038424	859.418	5.32572	0.399806	13.3208	1.75316e-40	2.36479e-38	TRUE	Fntb
FBgn0038425	261.377	4.91568	0.49483	9.93408	2.95904e-23	1.43125e-21	TRUE	CG14881
FBgn0038427	371.937	1.15628	0.375442	3.07978	0.00207153	0.00824222	TRUE	ema
FBgn0038465	318.298	1.62611	0.488879	3.32621	0.000880368	0.00400917	TRUE	Irc
FBgn0038467	363.287	1.96288	0.396133	4.95511	7.22911e-07	7.00741e-06	TRUE	Adsl
FBgn0038478	508.58	4.52638	0.458984	9.86175	6.09756e-23	2.86256e-21	TRUE	cal1
FBgn0038581	120.03	1.18406	0.375046	3.1571	0.00159347	0.00662932	TRUE	CG14314
FBgn0038585	270.586	3.69988	0.416191	8.88985	6.11903e-19	2.15448e-17	TRUE	Non3
FBgn0038590	69.9332	2.69379	0.440748	6.11186	9.84756e-10	1.4852e-08	TRUE	CG12320
FBgn0038593	138.829	1.37998	0.419807	3.28717	0.00101199	0.00453525	TRUE	Vps39
FBgn0038603	881.332	2.81182	0.345253	8.14423	3.81711e-16	1.05047e-14	TRUE	PKD
FBgn0038666	224.94	3.25182	0.401132	8.1066	5.20569e-16	1.41633e-14	TRUE	Smu1
FBgn0038693	19472.8	4.84054	0.518857	9.32924	1.06637e-20	4.22009e-19	TRUE	unc79
FBgn0038722	265.971	2.068	0.536467	3.85485	0.000115802	0.000677895	TRUE	Nup58
FBgn0038723	118.073	1.65342	0.432364	3.82415	0.000131226	0.000759171	TRUE	CG6195
FBgn0038725	199.729	4.16098	0.441396	9.42686	4.22562e-21	1.72207e-19	TRUE	CG6184
FBgn0038738	270.679	1.46999	0.381565	3.85253	0.000116906	0.000683104	TRUE	CG4572
FBgn0038742	126.155	2.03925	0.405326	5.03114	4.87571e-07	4.8895e-06	TRUE	Arc42
FBgn0038755	234.117	2.89975	0.330956	8.76176	1.92224e-18	6.43682e-17	TRUE	Hs6st
FBgn0038763	146.753	1.22094	0.366389	3.33236	0.000861139	0.00393846	TRUE	PIG-L
FBgn0038788	202.343	1.37528	0.35865	3.8346	0.000125768	0.000730431	TRUE	Sirt2
FBgn0038806	95.3483	1.44258	0.603334	2.39101	0.0168021	0.0468999	TRUE	CG5412
FBgn0038815	762.951	3.46186	0.356865	9.70077	2.99243e-22	1.34547e-20	TRUE	CG5466
FBgn0038840	127.414	2.08012	0.414129	5.02287	5.09049e-07	5.07301e-06	TRUE	Grik
FBgn0038845	19.3901	3.80673	0.950706	4.00411	6.22514e-05	0.0003943	FALSE	Alp5
FBgn0038922	3321.49	4.38204	0.422276	10.3772	3.1496e-25	1.68513e-23	TRUE	Idh3b
FBgn0038926	318.958	1.4803	0.379518	3.90046	9.60083e-05	0.000573594	TRUE	CG13409
FBgn0038948	389.331	3.53064	0.372301	9.4833	2.46368e-21	1.00832e-19	TRUE	JMJD6
FBgn0038960	105.21	4.18926	0.705328	5.93945	2.85978e-09	4.0515e-08	FALSE	CG13855
FBgn0038961	199.488	2.32313	0.463491	5.01224	5.38012e-07	5.32837e-06	TRUE	CG13850
FBgn0038964	138.139	1.24065	0.394589	3.14417	0.0016656	0.006852	TRUE	Nop56
FBgn0038975	1868.03	1.45019	0.465456	3.11563	0.00183549	0.0074171	TRUE	Nrx-1
FBgn0039003	92.1784	1.84236	0.477192	3.86084	0.000112999	0.000664328	TRUE	wfs1
FBgn0039004	33.2853	1.58948	0.611005	2.60141	0.00928409	0.0287584	TRUE	Nup133
FBgn0039016	183.221	1.86532	0.573209	3.25418	0.00113721	0.00499817	TRUE	Dcr-1
FBgn0039020	25.7608	2.97981	0.607735	4.90314	9.43176e-07	8.92569e-06	TRUE	CG17141
FBgn0039022	65.7441	1.86338	0.63525	2.93329	0.00335387	0.0123586	TRUE	Nepl13
FBgn0039024	266.69	1.29769	0.386114	3.36089	0.000776911	0.00359306	TRUE	Nepl15
FBgn0039026	1938.68	1.53495	0.355357	4.31946	1.56414e-05	0.000114524	TRUE	CG7029
FBgn0039040	173.852	1.63297	0.392236	4.16324	3.13765e-05	0.000213874	FALSE	CG13833
FBgn0039055	210.35	2.01578	0.407225	4.95005	7.41959e-07	7.17752e-06	TRUE	Rassf
FBgn0039067	61.1223	1.46212	0.516394	2.8314	0.0046345	0.0163179	TRUE	wda
FBgn0039075	341.181	0.940245	0.367096	2.56131	0.0104279	0.0316841	TRUE	CG4393
FBgn0039120	408.48	1.63581	0.383065	4.27033	1.95182e-05	0.000139915	TRUE	Nup98-96
FBgn0039160	170.595	2.24461	0.401517	5.59031	2.26661e-08	2.85622e-07	TRUE	CG5510
FBgn0039214	1119.37	1.88729	0.439374	4.29541	1.74372e-05	0.00012613	TRUE	puf
FBgn0039219	229.871	2.18082	0.448495	4.86252	1.15898e-06	1.07972e-05	TRUE	CG13630
FBgn0039241	1356.39	2.12488	0.321254	6.61432	3.73271e-11	6.70696e-10	TRUE	CG11089
FBgn0039249	196.512	4.0865	0.465574	8.77734	1.67383e-18	5.68448e-17	TRUE	CG11168
FBgn0039252	400.708	3.6149	0.418069	8.64665	5.30331e-18	1.70435e-16	TRUE	CG11771
FBgn0039257	811.784	4.11233	0.661641	6.21535	5.12097e-10	7.96161e-09	FALSE	tnc
FBgn0039286	94.1459	2.20681	0.454634	4.85403	1.20978e-06	1.11942e-05	TRUE	dan
FBgn0039296	43.8536	1.92911	0.771771	2.49959	0.0124339	0.0368097	TRUE	Sil1
FBgn0039302	492.197	1.04972	0.420883	2.49408	0.0126283	0.037259	TRUE	Nup358
FBgn0039325	198.51	2.49474	0.555474	4.49118	7.08285e-06	5.59674e-05	TRUE	CG10560
FBgn0039348	365.547	0.885959	0.358046	2.47443	0.013345	0.0388228	TRUE	Npl4
FBgn0039406	850.387	1.23691	0.455442	2.71585	0.00661054	0.021929	TRUE	RpL34a
FBgn0039419	738.59	2.75539	0.3629	7.5927	3.13316e-14	7.46426e-13	TRUE	CG12290
FBgn0039420	363.585	2.94294	0.440805	6.6763	2.45058e-11	4.51331e-10	TRUE	CG6154
FBgn0039459	21.0275	1.75495	0.734928	2.38792	0.016944	0.047241	TRUE	IntS12
FBgn0039508	678.489	3.69175	0.352619	10.4695	1.1925e-25	6.60147e-24	TRUE	CG3368
FBgn0039510	299.576	5.6218	0.509325	11.0378	2.5124e-28	1.6826e-26	FALSE	CG3339
FBgn0039536	3414.9	3.91725	0.590954	6.62869	3.38685e-11	6.11997e-10	TRUE	unc80
FBgn0039537	360.937	1.55627	0.368838	4.21938	2.44977e-05	0.000171252	TRUE	Hsdl2
FBgn0039555	5952.92	5.98663	0.409805	14.6085	2.47944e-48	5.16208e-46	TRUE	mRpS22
FBgn0039560	384.747	1.5682	0.31212	5.02435	5.0513e-07	5.04715e-06	TRUE	BOD1
FBgn0039566	107.626	2.68887	0.420643	6.39228	1.63428e-10	2.72674e-09	TRUE	CG4849
FBgn0039580	1525.09	5.46811	0.351466	15.558	1.40385e-54	3.44736e-52	TRUE	Gfat2
FBgn0039590	797.859	2.11085	0.416495	5.06812	4.01766e-07	4.12845e-06	TRUE	CG10011
FBgn0039601	57.7336	1.72713	0.546253	3.16178	0.00156808	0.006555	TRUE	CG1523
FBgn0039617	256.552	3.40981	0.508021	6.71194	1.92047e-11	3.59226e-10	TRUE	DIP-γ
FBgn0039635	5084.75	3.73422	0.372622	10.0215	1.22669e-23	6.08704e-22	TRUE	Pdhb
FBgn0039637	747.19	1.66538	0.329729	5.05076	4.40067e-07	4.45981e-06	TRUE	Ctl2
FBgn0039642	167.026	2.92819	0.551603	5.30851	1.10526e-07	1.25564e-06	TRUE	CG11882
FBgn0039645	11.394	2.87001	1.00034	2.86904	0.00411725	0.0147405	FALSE	CG11898
FBgn0039654	45.8699	1.57801	0.505345	3.12264	0.00179236	0.00727659	TRUE	Brd8
FBgn0039737	4539.62	1.89443	0.368178	5.14542	2.66927e-07	2.83724e-06	TRUE	CG7920
FBgn0039738	1413.11	0.799426	0.305183	2.6195	0.00880589	0.0276052	TRUE	Mgat2
FBgn0039751	230.588	1.1351	0.460793	2.46336	0.0137642	0.0398729	TRUE	CG1983
FBgn0039755	48.5113	4.80203	0.783605	6.12813	8.89175e-10	1.34954e-08	FALSE	CG15531
FBgn0039767	820.832	3.23986	0.327757	9.88493	4.83909e-23	2.3172e-21	TRUE	CG2218
FBgn0039809	124.232	1.99268	0.42428	4.69662	2.64495e-06	2.2903e-05	TRUE	CG15547
FBgn0039857	16393	2.08806	0.466252	4.4784	7.52034e-06	5.90885e-05	TRUE	RpL6
FBgn0039867	27.0924	2.73215	0.702174	3.89099	9.98378e-05	0.00059388	TRUE	CstF50
FBgn0039876	161.701	3.10181	0.504193	6.15203	7.64953e-10	1.17028e-08	TRUE	CG2126
FBgn0039882	988.92	3.21023	0.343133	9.35564	8.30983e-21	3.31597e-19	TRUE	Rift
FBgn0039883	1548.45	1.58193	0.519574	3.04467	0.00232934	0.00903894	TRUE	RhoGAP100F
FBgn0039904	1221.78	2.46971	0.388649	6.35461	2.08957e-10	3.40917e-09	TRUE	Hcf
FBgn0039937	48.3675	3.71149	0.66576	5.57482	2.47785e-08	3.08989e-07	TRUE	fd102C
FBgn0040060	229.997	1.17151	0.47954	2.44298	0.0145664	0.0416922	TRUE	yip7
FBgn0040068	364.227	1.16649	0.353287	3.30181	0.000960641	0.00432944	TRUE	Vav
FBgn0040092	50.1322	1.53845	0.599807	2.56491	0.0103203	0.0314269	TRUE	lectin-46Cb
FBgn0040211	100.691	1.14128	0.474753	2.40395	0.0162191	0.0455114	FALSE	hgo
FBgn0040227	1459.32	2.2219	0.309879	7.17022	7.48763e-13	1.58298e-11	TRUE	eIF3d1
FBgn0040234	209.617	2.09339	0.378927	5.52452	3.30383e-08	4.04096e-07	TRUE	c12.2
FBgn0040236	414.038	2.3257	0.491088	4.7358	2.1819e-06	1.92413e-05	TRUE	c11.1
FBgn0040253	43.5275	1.60699	0.542465	2.96239	0.00305265	0.0113815	FALSE	Ugt35E1
FBgn0040257	2.53775	5.82913	2.35071	2.47973	0.0131483	0.0383671	FALSE	Ugt302E1
FBgn0040259	44.6542	2.24622	0.624763	3.59531	0.000324001	0.00167547	TRUE	Ugt302C1
FBgn0040333	161.239	5.04609	0.570995	8.83735	9.80134e-19	3.37917e-17	TRUE	brv3
FBgn0040337	82.6522	1.98322	0.559024	3.54765	0.000388681	0.00195402	TRUE	CG3021
FBgn0040340	409.134	3.59869	0.354776	10.1435	3.54e-24	1.81297e-22	TRUE	TRAM
FBgn0040342	18.5791	3.81804	0.815792	4.68017	2.86635e-06	2.4664e-05	FALSE	CG3706
FBgn0040375	143.51	1.14479	0.402877	2.84154	0.00448959	0.0158835	TRUE	CG13760
FBgn0040382	829.984	0.816483	0.301842	2.70501	0.00683033	0.0225023	TRUE	CG5273
FBgn0040475	3324.36	1.6392	0.615275	2.66418	0.00771764	0.024836	TRUE	SH3PX1
FBgn0040765	309.766	1.88047	0.41784	4.50044	6.78116e-06	5.37164e-05	TRUE	luna
FBgn0040964	89.6635	2.14029	0.545831	3.92117	8.8121e-05	0.000533798	TRUE	CG18661
FBgn0041092	728.462	1.20701	0.490445	2.46105	0.0138532	0.04007	TRUE	tai
FBgn0041097	180.707	1.42607	0.470414	3.03151	0.0024333	0.00936644	TRUE	robo3
FBgn0041102	466.925	4.84449	0.704739	6.87416	6.23545e-12	1.22874e-10	FALSE	ocn
FBgn0041180	496.108	1.71307	0.349557	4.90069	9.54997e-07	9.02864e-06	TRUE	Tep4
FBgn0041210	3580.09	3.48391	0.473726	7.35427	1.91974e-13	4.27566e-12	TRUE	HDAC4
FBgn0041582	533.253	0.757368	0.317344	2.38659	0.0170057	0.0473991	TRUE	tamo
FBgn0041588	606.088	4.12066	0.395831	10.4102	2.22858e-25	1.21268e-23	TRUE	eIF2D
FBgn0041629	178.619	0.926959	0.379294	2.4439	0.0145293	0.0416234	TRUE	Hexo2
FBgn0041630	1718.52	3.64107	0.373197	9.75643	1.73142e-22	7.93389e-21	TRUE	Hexo1
FBgn0041707	963.615	2.49909	0.31917	7.82997	4.87975e-15	1.24622e-13	TRUE	7B2
FBgn0041712	153.585	2.78929	0.41995	6.64197	3.09527e-11	5.64636e-10	TRUE	yellow-d
FBgn0041723	192.303	1.87772	0.324926	5.7789	7.5189e-09	1.01278e-07	TRUE	rho-5
FBgn0041789	1738.52	3.82186	0.359023	10.6452	1.83643e-26	1.07241e-24	TRUE	Pax
FBgn0042085	342.964	2.70709	0.48552	5.57565	2.4661e-08	3.07925e-07	TRUE	Bap170
FBgn0042132	225.673	1.01661	0.428136	2.37451	0.0175724	0.0487029	TRUE	CG18809
FBgn0042177	119.902	2.93105	0.412494	7.10568	1.19734e-12	2.49281e-11	TRUE	Arts
FBgn0042630	72.0943	2.59093	0.54839	4.72462	2.30551e-06	2.01827e-05	TRUE	Sox21b
FBgn0042712	475.957	3.48282	0.340187	10.2379	1.34058e-24	7.05425e-23	TRUE	HBS1
FBgn0043005	380.428	3.11061	0.446348	6.96903	3.19125e-12	6.47513e-11	TRUE	prt
FBgn0043010	712.773	3.99719	0.362966	11.0126	3.32441e-28	2.19572e-26	TRUE	Fsn
FBgn0043070	1212.83	1.01452	0.305687	3.31883	0.000903952	0.00409903	TRUE	MESK2
FBgn0043362	1492.59	2.06157	0.384727	5.35853	8.39003e-08	9.75137e-07	TRUE	bchs
FBgn0043791	619.12	2.45559	0.365333	6.7215	1.79857e-11	3.39073e-10	TRUE	phu
FBgn0043884	5953.52	2.0387	0.482362	4.2265	2.37359e-05	0.000166412	TRUE	mask
FBgn0043903	108.638	1.76968	0.482009	3.67147	0.000241157	0.00129824	TRUE	dome
FBgn0044011	81.5856	2.41439	0.483379	4.99483	5.88885e-07	5.77843e-06	FALSE	Spn43Ad
FBgn0044823	57.1517	1.2955	0.526233	2.46184	0.0138225	0.0399934	TRUE	Spec2
FBgn0045063	285.249	2.1101	0.37493	5.62799	1.82322e-08	2.32194e-07	TRUE	fdl
FBgn0046225	377.712	3.58454	0.422128	8.49159	2.03823e-17	6.27656e-16	TRUE	CG17230
FBgn0046301	108.448	2.65112	0.423724	6.25672	3.93158e-10	6.24424e-09	TRUE	CG7148
FBgn0046685	191.867	1.44755	0.443307	3.26535	0.00109328	0.00483843	TRUE	Wsck
FBgn0046696	281.063	5.07131	0.515234	9.84272	7.36939e-23	3.42605e-21	TRUE	RNaseP:RNA
FBgn0046878	16.5597	2.31745	0.860199	2.69409	0.00705809	0.0231095	FALSE	Obp83cd
FBgn0046879	248.25	1.46313	0.52717	2.77544	0.00551279	0.0189437	FALSE	Obp56c
FBgn0050015	1161.95	2.18923	0.33136	6.6068	3.92729e-11	7.04338e-10	TRUE	CG30015
FBgn0050044	41.1357	1.72433	0.576358	2.99176	0.00277372	0.0104541	TRUE	s-cup
FBgn0050053	33.1692	1.89492	0.785754	2.41159	0.015883	0.0447386	TRUE	CG30053
FBgn0050085	26.9417	2.05923	0.776579	2.65167	0.00800943	0.0255858	TRUE	Rif1
FBgn0050098	128.596	2.95654	0.758574	3.8975	9.71915e-05	0.00057994	FALSE	CG30098
FBgn0050125	176.792	2.32293	0.526299	4.4137	1.01619e-05	7.77939e-05	TRUE	Ir56a
FBgn0050157	16.801	2.30642	0.745049	3.09566	0.00196377	0.00784607	TRUE	Ufsp1
FBgn0050263	285.739	2.47485	0.545249	4.53893	5.65395e-06	4.5395e-05	FALSE	stum
FBgn0050360	60.5491	2.35572	0.683338	3.44738	0.000566055	0.00273104	FALSE	Mal-A6
FBgn0050361	245.311	1.40208	0.416955	3.36267	0.000771926	0.00358002	TRUE	mtt
FBgn0050377	78.3045	3.99474	0.459456	8.6945	3.48364e-18	1.14256e-16	FALSE	CG30377
FBgn0050418	120.937	3.2675	0.584813	5.58725	2.30694e-08	2.89562e-07	TRUE	nord
FBgn0050443	124.522	1.61599	0.401134	4.02855	5.6123e-05	0.00036049	TRUE	Opbp
FBgn0050446	232.295	2.73501	0.594144	4.60327	4.15902e-06	3.45454e-05	TRUE	Tdc2
FBgn0050463	539.233	2.70288	0.460807	5.86555	4.47654e-09	6.15974e-08	TRUE	Pgant9
FBgn0051019	17.6768	4.15601	1.02714	4.0462	5.20556e-05	0.000337077	FALSE	CG31019
FBgn0051030	2723.31	3.08507	0.327459	9.42122	4.45882e-21	1.80941e-19	TRUE	VhaAC45RP
FBgn0051040	160.857	2.73548	0.426755	6.40996	1.4556e-10	2.44566e-09	TRUE	Cog7
FBgn0051092	681.941	1.5933	0.4284	3.71919	0.000199859	0.00110447	TRUE	LpR2
FBgn0051119	79.1508	2.18803	0.472249	4.63321	3.60042e-06	3.02202e-05	TRUE	HDAC11
FBgn0051140	5736.16	2.85458	0.402828	7.08634	1.37707e-12	2.86079e-11	TRUE	CG31140
FBgn0051145	591.504	0.819158	0.318558	2.57146	0.0101271	0.0309371	TRUE	CG31145
FBgn0051217	287.047	1.00299	0.384679	2.60734	0.009125	0.0283642	FALSE	modSP
FBgn0051224	1241.86	1.23907	0.41347	2.99676	0.00272869	0.0103128	TRUE	CG31224
FBgn0051352	279.99	1.7988	0.388822	4.62629	3.7228e-06	3.11382e-05	TRUE	Unc-115a
FBgn0051361	739.939	4.09703	0.472059	8.67907	3.99007e-18	1.29976e-16	TRUE	dpr17
FBgn0051368	98.0636	1.856	0.447664	4.14596	3.38387e-05	0.000229027	TRUE	CG31368
FBgn0051388	162.604	2.37739	0.380305	6.25128	4.07107e-10	6.44441e-09	TRUE	CG31388
FBgn0051457	25.1871	2.61498	0.846601	3.0888	0.00200966	0.00801603	TRUE	CG31457
FBgn0051547	226.121	0.961875	0.389325	2.47062	0.0134878	0.0391789	TRUE	NKCC
FBgn0051619	26370.8	6.959	0.387879	17.9412	5.62697e-72	2.15558e-69	TRUE	nolo
FBgn0051632	81.929	3.16476	0.561408	5.63717	1.72863e-08	2.20734e-07	FALSE	sens-2
FBgn0051642	300.288	6.61992	1.19015	5.56227	2.66292e-08	3.30775e-07	TRUE	CG31642
FBgn0051646	2110.9	6.97323	0.479009	14.5576	5.22519e-48	1.06472e-45	TRUE	DIP-θ
FBgn0051660	1843.08	2.91949	0.367281	7.94893	1.88134e-15	4.96353e-14	TRUE	smog
FBgn0051665	951.151	2.89956	0.367461	7.8908	3.00258e-15	7.83535e-14	TRUE	wry
FBgn0051678	2987.67	6.85254	0.394197	17.3836	1.09913e-67	3.50879e-65	TRUE	CG31678
FBgn0051690	352.471	3.70385	0.34281	10.8044	3.28071e-27	2.02706e-25	TRUE	Tmtc1
FBgn0051760	332.028	2.45773	0.511208	4.8077	1.52678e-06	1.38074e-05	TRUE	CG31760
FBgn0051774	1474.14	5.02091	0.320426	15.6695	2.44492e-55	6.16185e-53	TRUE	fred
FBgn0051935	106.016	2.41668	0.470911	5.13193	2.86786e-07	3.02817e-06	TRUE	Rab3GAP1
FBgn0052062	3632.4	1.84969	0.325063	5.69027	1.26838e-08	1.65269e-07	TRUE	Rbfox1
FBgn0052076	53.006	1.84223	0.547923	3.3622	0.000773241	0.00358438	TRUE	Alg10
FBgn0052085	3158.91	4.94441	0.403498	12.2539	1.60163e-34	1.46084e-32	TRUE	CG32085
FBgn0052170	162.632	1.56664	0.484613	3.23276	0.00122601	0.00533222	FALSE	CG32170
FBgn0052206	611.66	1.76918	0.373807	4.73287	2.21363e-06	1.94852e-05	TRUE	CG32206
FBgn0052225	229.793	1.31099	0.412662	3.1769	0.00148859	0.00628306	TRUE	CG32225
FBgn0052227	380.18	3.65848	0.380158	9.62357	6.35864e-22	2.73079e-20	TRUE	gogo
FBgn0052264	2873.22	1.4928	0.326373	4.5739	4.78717e-06	3.92524e-05	TRUE	CG32264
FBgn0052333	1347.89	2.46605	0.430162	5.73284	9.87651e-09	1.30645e-07	TRUE	CG32333
FBgn0052369	2938.45	4.50036	0.431953	10.4186	2.03835e-25	1.1155e-23	TRUE	CG32369
FBgn0052406	238.315	2.08545	0.39167	5.3245	1.01231e-07	1.15829e-06	TRUE	PVRAP
FBgn0052432	2296.52	3.90282	0.554052	7.04414	1.86615e-12	3.84347e-11	TRUE	CG32432
FBgn0052479	1149.09	1.2211	0.311535	3.91963	8.86853e-05	0.000536537	TRUE	Usp10
FBgn0052484	252.745	3.22413	0.394413	8.17451	2.9708e-16	8.24676e-15	TRUE	Sk2
FBgn0052523	162.46	1.41899	0.482542	2.94066	0.00327514	0.0121011	FALSE	CG32523
FBgn0052529	1528.98	2.41964	0.409792	5.90455	3.53615e-09	4.93669e-08	TRUE	Hers
FBgn0052533	59.4839	1.31599	0.525619	2.50369	0.0122906	0.0364623	TRUE	CG32533
FBgn0052649	127.253	1.73772	0.442583	3.92631	8.62599e-05	0.000523518	TRUE	Coq8
FBgn0052654	2758.45	3.5315	0.368336	9.5877	9.00666e-22	3.81667e-20	TRUE	Sec16
FBgn0052676	794.082	1.41782	0.423089	3.35111	0.000804879	0.00371485	TRUE	stx
FBgn0052677	1707.75	1.87382	0.4282	4.37604	1.20855e-05	9.1352e-05	TRUE	X11Lβ
FBgn0052683	1433.42	4.34474	0.311289	13.9573	2.84159e-44	4.85963e-42	TRUE	CG32683
FBgn0052685	335.306	0.797089	0.322993	2.46782	0.0135938	0.0394232	TRUE	ZAP3
FBgn0052702	280.938	2.79498	0.577158	4.84265	1.28117e-06	1.17999e-05	TRUE	Cubn
FBgn0052732	68.5597	1.62043	0.636397	2.54625	0.0108888	0.032886	TRUE	Setd3
FBgn0052808	221.777	3.84579	0.423273	9.08585	1.0289e-19	3.84911e-18	TRUE	CG32808
FBgn0052843	123.957	1.34254	0.523009	2.56695	0.0102597	0.0312722	TRUE	Dh31-R
FBgn0052982	332.898	0.935305	0.317475	2.94607	0.00321835	0.0119272	TRUE	CG32982
FBgn0053087	603.164	1.33046	0.413968	3.21392	0.00130934	0.00562818	TRUE	LRP1
FBgn0053110	1523.2	1.50677	0.569982	2.64354	0.0082045	0.0260094	FALSE	CG33110
FBgn0053113	1846.13	1.46091	0.384073	3.80372	0.000142538	0.000817418	TRUE	Rtnl1
FBgn0053138	461.372	1.0239	0.391424	2.61584	0.00890095	0.0278304	TRUE	AGBE
FBgn0053144	3059.59	2.6057	0.306554	8.49998	1.89629e-17	5.8583e-16	TRUE	CG33144
FBgn0053145	165.305	1.95573	0.496435	3.93955	8.16353e-05	0.000500206	TRUE	GalT1
FBgn0053147	1641.34	2.54102	0.390325	6.51002	7.51399e-11	1.2966e-09	TRUE	Hs3st-A
FBgn0053156	321.322	1.66021	0.436554	3.80298	0.000142965	0.000818886	TRUE	Nadk1b
FBgn0053196	10156	1.12866	0.447154	2.5241	0.0115994	0.0347583	FALSE	dpy
FBgn0053202	4612.86	5.84323	0.454422	12.8586	7.69578e-38	8.87982e-36	TRUE	dpr11
FBgn0053208	1566.75	1.50926	0.43899	3.43802	0.000585987	0.00281727	TRUE	Mical
FBgn0053294	273.755	4.47851	0.543223	8.24434	1.66073e-16	4.73359e-15	FALSE	CR33294
FBgn0053303	109.461	1.47239	0.484644	3.03809	0.00238087	0.00920903	TRUE	CG33303
FBgn0053512	424.935	2.96774	0.444053	6.68329	2.3363e-11	4.31945e-10	TRUE	dpr4
FBgn0053513	1097.85	3.02068	0.47283	6.38852	1.67504e-10	2.78504e-09	TRUE	Nmdar2
FBgn0053516	348.716	3.08817	0.39897	7.74036	9.91352e-15	2.47244e-13	TRUE	dpr3
FBgn0053523	438.365	0.947459	0.314652	3.01113	0.00260275	0.00988366	TRUE	CG33523
FBgn0053531	185.515	3.14062	0.566624	5.54269	2.97859e-08	3.66657e-07	TRUE	Ddr
FBgn0053547	4033.27	2.71903	0.362792	7.49474	6.64305e-14	1.55096e-12	TRUE	Rim
FBgn0053558	598.5	1.07492	0.432314	2.48644	0.0129028	0.0378701	TRUE	mim
FBgn0053978	3331.37	4.60298	0.442714	10.3972	2.55351e-25	1.38164e-23	FALSE	CG33978
FBgn0058006	215.919	2.67969	0.38052	7.04219	1.89244e-12	3.88925e-11	FALSE	CG40006
FBgn0061200	733.301	1.62761	0.437298	3.72198	0.000197668	0.001093	TRUE	Nup153
FBgn0062413	303.33	1.799	0.403252	4.46122	8.14954e-06	6.36089e-05	TRUE	Ctr1A
FBgn0064225	208329	4.55059	0.507724	8.96272	3.16772e-19	1.14914e-17	TRUE	RpL5
FBgn0064237	90.722	2.19795	0.451001	4.87349	1.09644e-06	1.02445e-05	TRUE	Idgf5
FBgn0065098	27.1083	2.37071	0.742023	3.19493	0.00139864	0.00595057	TRUE	RNaseMRP:RNA
FBgn0065099	72.9193	2.2491	0.498055	4.51577	6.30874e-06	5.02652e-05	TRUE	snRNA:7SKa
FBgn0066101	1249.99	2.27602	0.423889	5.36937	7.90129e-08	9.20568e-07	TRUE	LpR1
FBgn0066114	309.587	3.10185	0.492513	6.29802	3.01479e-10	4.85255e-09	TRUE	GlcAT-I
FBgn0082831	524.606	2.55879	0.5472	4.67616	2.92293e-06	2.51057e-05	TRUE	pps
FBgn0083949	465.643	2.01357	0.518241	3.88539	0.000102165	0.000606969	TRUE	side-III
FBgn0083950	477.365	2.29256	0.363259	6.31111	2.77048e-10	4.48948e-09	TRUE	side-VI
FBgn0083962	2788.89	3.30267	0.399042	8.27648	1.26868e-16	3.63776e-15	TRUE	CG34126
FBgn0083963	545.396	1.71935	0.391775	4.38862	1.1407e-05	8.66335e-05	TRUE	Nlg3
FBgn0083975	2301.86	6.20852	0.58235	10.6612	1.54663e-26	9.14323e-25	TRUE	Nlg4
FBgn0085376	239.647	1.5157	0.463231	3.27201	0.00106786	0.00474567	TRUE	CG34347
FBgn0085386	2977.16	5.2162	0.5872	8.88318	6.49743e-19	2.27934e-17	TRUE	CG34357
FBgn0085390	449.261	1.80612	0.469536	3.8466	0.000119767	0.000698117	TRUE	Dgk
FBgn0085395	452.978	3.02179	0.478892	6.30997	2.79087e-10	4.5149e-09	TRUE	Shawl
FBgn0085397	83.5252	2.48666	0.518419	4.79663	1.61359e-06	1.45238e-05	TRUE	Fili
FBgn0085400	855.838	2.57115	0.382662	6.71912	1.82824e-11	3.4399e-10	TRUE	side-V
FBgn0085410	353.663	4.4541	0.500983	8.89072	6.07126e-19	2.14555e-17	TRUE	TrissinR
FBgn0085417	343.22	5.50045	0.568282	9.67908	3.70019e-22	1.63303e-20	TRUE	natalisin
FBgn0085419	417.869	1.63055	0.458944	3.55283	0.000381108	0.00192402	TRUE	Rgk2
FBgn0085420	713.028	5.52613	0.615677	8.97571	2.81535e-19	1.02519e-17	TRUE	DIP-δ
FBgn0085424	19.2033	2.40539	0.875592	2.74715	0.0060115	0.0203076	FALSE	nub
FBgn0085428	60.3811	2.86153	0.657219	4.35401	1.33672e-05	9.95474e-05	FALSE	Nox
FBgn0085430	3247.02	2.57096	0.467518	5.49916	3.81612e-08	4.6262e-07	TRUE	Dora
FBgn0085431	49.3152	3.49766	0.522992	6.6878	2.26549e-11	4.20477e-10	TRUE	Sol1
FBgn0085434	3760.33	2.00083	0.61287	3.26469	0.00109586	0.00484759	TRUE	NaCP60E
FBgn0085437	388.234	1.27922	0.462393	2.76653	0.00566569	0.0193717	TRUE	CG34408
FBgn0085440	33.7018	2.77553	0.894771	3.10195	0.0019225	0.00770369	TRUE	Lgr4
FBgn0085443	357.194	1.75336	0.419869	4.17596	2.96727e-05	0.000203856	TRUE	spri
FBgn0085447	1940.76	3.03576	0.532254	5.70359	1.17309e-08	1.53479e-07	TRUE	sif
FBgn0085451	423.706	2.24121	0.629629	3.55958	0.000371453	0.00188522	TRUE	htk
FBgn0085478	468.332	1.35428	0.418801	3.23371	0.00122195	0.00531778	TRUE	Zdhhc8
FBgn0085753	3867.19	1.63159	0.519699	3.13949	0.0016924	0.00693842	FALSE	28SrRNA-Ψ:CR40596
FBgn0086130	143.488	4.44556	0.663375	6.70142	2.06398e-11	3.8382e-10	TRUE	Dbp21E2
FBgn0086134	326.35	1.27783	0.337169	3.78987	0.000150729	0.000858733	TRUE	Prosα2
FBgn0086346	409.908	1.91822	0.34201	5.60867	2.03891e-08	2.58288e-07	TRUE	ALiX
FBgn0086357	909.907	3.17815	0.300147	10.5886	3.36451e-26	1.94108e-24	TRUE	Sec61α
FBgn0086368	19.7884	2.23664	0.867168	2.57924	0.00990177	0.0303454	FALSE	tw
FBgn0086451	127.359	1.61688	0.492691	3.28174	0.00103167	0.00460191	TRUE	l(2)k09022
FBgn0086602	11.0589	4.40202	1.02785	4.28276	1.84593e-05	0.000132921	TRUE	snoRNA:Ψ28S-3436b
FBgn0086604	455.149	2.06177	0.402073	5.12785	2.93072e-07	3.07757e-06	TRUE	side-VIII
FBgn0086706	6007.07	3.80358	0.354846	10.719	8.29263e-27	4.96365e-25	TRUE	pix
FBgn0086712	120.668	2.08746	0.446641	4.67369	2.95833e-06	2.53865e-05	TRUE	Egm
FBgn0086768	592.728	2.32807	0.396782	5.86736	4.42787e-09	6.11033e-08	TRUE	Pcmt
FBgn0086784	242916	8.71128	0.31705	27.4761	3.38971e-166	1.62316e-162	TRUE	stmA
FBgn0086855	146.166	2.3699	0.387371	6.11792	9.48062e-10	1.43437e-08	TRUE	CG17078
FBgn0086909	2378.93	5.11621	0.394731	12.9613	2.0291e-38	2.42909e-36	TRUE	CG31751
FBgn0087008	1851.2	3.38024	0.455441	7.4219	1.15452e-13	2.64517e-12	TRUE	e(y)3
FBgn0087012	1522.96	4.29273	0.35778	11.9982	3.62914e-33	3.07578e-31	TRUE	5-HT2A
FBgn0250755	95.2136	2.33321	0.500954	4.65753	3.20022e-06	2.72293e-05	TRUE	CG42233
FBgn0250788	944.546	1.05526	0.363188	2.90555	0.00366605	0.0133364	TRUE	β-Spec
FBgn0250789	2474	1.04977	0.350742	2.99299	0.00276257	0.0104244	TRUE	α-Spec
FBgn0250814	6931.78	2.89479	0.322307	8.98146	2.67202e-19	9.80458e-18	TRUE	UQCR-C2
FBgn0250820	147.553	1.37805	0.406398	3.39089	0.000696664	0.00328668	TRUE	meigo
FBgn0250848	330.207	1.9111	0.422031	4.52833	5.94513e-06	4.7566e-05	TRUE	26-29-p
FBgn0250850	68.5567	1.27666	0.513667	2.48538	0.0129413	0.0379599	TRUE	rig
FBgn0250862	80.9567	2.1877	0.830944	2.63279	0.00846876	0.0266882	FALSE	CG42237
FBgn0250874	169.992	2.41037	0.450855	5.34622	8.98106e-08	1.03753e-06	TRUE	ttm50
FBgn0250907	363.411	5.32907	0.560579	9.50638	1.97421e-21	8.22043e-20	FALSE	Cht10
FBgn0250910	814.157	2.82879	0.351067	8.0577	7.77414e-16	2.09138e-14	TRUE	Octβ3R
FBgn0259108	10036.9	1.64721	0.421205	3.9107	9.20289e-05	0.000553619	TRUE	futsch
FBgn0259145	1582.04	2.65832	0.452236	5.87818	4.14806e-09	5.74075e-08	TRUE	CG42260
FBgn0259146	209.486	1.34464	0.432437	3.10945	0.00187437	0.0075519	TRUE	fid
FBgn0259166	224.737	0.844111	0.337394	2.50186	0.0123544	0.036631	TRUE	CG42271
FBgn0259212	1708.5	2.40274	0.41936	5.72954	1.00706e-08	1.32846e-07	TRUE	cno
FBgn0259213	281.761	1.2929	0.460016	2.81056	0.00494549	0.0172291	TRUE	side-II
FBgn0259222	2397.91	3.06852	0.37375	8.21009	2.21015e-16	6.20721e-15	TRUE	CG42322
FBgn0259224	5896.07	4.0728	0.376981	10.8037	3.30479e-27	2.02885e-25	TRUE	CG42324
FBgn0259228	519.771	0.831716	0.343826	2.419	0.0155631	0.0440177	TRUE	C3G
FBgn0259231	608.765	5.53942	0.435056	12.7327	3.89321e-37	4.14281e-35	TRUE	CCKLR-17D1
FBgn0259239	463.419	1.95286	0.327603	5.96107	2.50594e-09	3.57666e-08	TRUE	CG42337
FBgn0259244	3193.28	4.43518	0.347055	12.7795	2.1355e-37	2.32406e-35	TRUE	CG42342
FBgn0259246	4622.01	1.513	0.488535	3.09701	0.0019548	0.00781677	TRUE	brp
FBgn0259247	2591.06	6.06852	0.457215	13.2728	3.32993e-40	4.3686e-38	FALSE	stw
FBgn0259677	257.644	1.47605	0.360562	4.09375	4.24455e-05	0.000280733	TRUE	CG42346
FBgn0259685	572.606	0.937877	0.387131	2.42263	0.0154086	0.0436849	TRUE	crb
FBgn0259716	279.007	2.83517	0.532886	5.32041	1.03535e-07	1.18183e-06	FALSE	Nepl6
FBgn0259789	644.34	3.89406	0.457163	8.51787	1.62511e-17	5.0705e-16	TRUE	zld
FBgn0259818	130.418	2.82853	0.561965	5.03329	4.82131e-07	4.84508e-06	TRUE	CG42399
FBgn0259821	36642	7.98246	0.389384	20.5003	2.14172e-93	1.86466e-90	TRUE	CG42402
FBgn0259824	392.481	1.17053	0.352443	3.3212	0.000896328	0.00407217	TRUE	Hip14
FBgn0259896	24.0086	1.94336	0.742613	2.61692	0.00887264	0.0277691	TRUE	NimC1
FBgn0259926	2.60834	5.18719	2.16482	2.39614	0.016569	0.0463302	FALSE	CG42449
FBgn0259935	32.5533	1.72561	0.717794	2.40404	0.0162149	0.0455114	TRUE	CG42458
FBgn0259993	765.474	1.68668	0.353981	4.7649	1.88948e-06	1.6761e-05	TRUE	lncRNA:CR42491
FBgn0260003	847.038	1.48549	0.454088	3.27136	0.0010703	0.00475429	TRUE	Dys
FBgn0260441	13060.3	2.70975	0.447841	6.05069	1.44226e-09	2.12173e-08	FALSE	RpS12
FBgn0260442	5872.63	2.98678	0.386153	7.73471	1.03642e-14	2.57144e-13	TRUE	rhea
FBgn0260444	3353.46	6.12227	0.346117	17.6884	5.15157e-70	1.82728e-67	TRUE	Not10
FBgn0260450	38.6823	2.2424	0.599761	3.73882	0.000184887	0.00103012	FALSE	CalpC
FBgn0260487	67.7274	4.56454	0.535879	8.51785	1.6254e-17	5.0705e-16	FALSE	CG42534
FBgn0260655	671.382	3.01481	0.323209	9.32773	1.08161e-20	4.26278e-19	TRUE	l(3)76BDm
FBgn0260722	797.457	2.73394	0.694445	3.93687	8.25516e-05	0.000504851	TRUE	lncRNA:CR42549
FBgn0260747	601.457	1.04581	0.399987	2.61462	0.00893256	0.0278837	TRUE	Chchd2
FBgn0260748	144.221	1.84882	0.511628	3.6136	0.000301978	0.00157347	TRUE	CG5004
FBgn0260794	3850.45	2.53238	0.516379	4.90412	9.38477e-07	8.90763e-06	TRUE	ctrip
FBgn0260817	2830.06	9.04017	0.458556	19.7144	1.62076e-86	9.70124e-84	TRUE	gkt
FBgn0260874	231.043	2.86518	0.417578	6.86142	6.81771e-12	1.33798e-10	TRUE	Ir76a
FBgn0260936	1600.45	3.01694	0.32416	9.30695	1.31551e-20	5.12139e-19	TRUE	scny
FBgn0260941	1722.18	2.65204	0.406471	6.52455	6.82074e-11	1.18768e-09	TRUE	app
FBgn0260960	813.85	1.38306	0.30883	4.47838	7.52102e-06	5.90885e-05	TRUE	Baldspot
FBgn0260964	4489.33	2.56072	0.462049	5.5421	2.98863e-08	3.67421e-07	TRUE	Vmat
FBgn0260970	2953.02	3.03327	0.350395	8.65671	4.85571e-18	1.57638e-16	TRUE	Ubr3
FBgn0261041	1192.9	2.64206	0.586002	4.50862	6.52498e-06	5.19018e-05	TRUE	stj
FBgn0261046	711.777	2.13159	0.494631	4.30945	1.6366e-05	0.000119464	TRUE	Dscam3
FBgn0261053	6838.89	7.51529	0.51834	14.4988	1.23323e-47	2.46055e-45	FALSE	Cad86C
FBgn0261065	40.0402	1.56983	0.52945	2.96501	0.0030267	0.0112964	TRUE	Cpsf73
FBgn0261086	127.503	3.20833	0.683862	4.69149	2.71225e-06	2.34222e-05	TRUE	Syt14
FBgn0261109	103.813	2.66799	0.579748	4.60198	4.18491e-06	3.46703e-05	TRUE	mrn
FBgn0261238	1253.8	1.90539	0.569843	3.34371	0.000826668	0.00380065	TRUE	Alh
FBgn0261239	664.756	2.42157	0.454204	5.33146	9.74238e-08	1.1174e-06	TRUE	Hr39
FBgn0261244	762.393	2.50469	0.480741	5.21006	1.88782e-07	2.0545e-06	TRUE	inaE
FBgn0261260	1068.8	1.16951	0.327628	3.56964	0.000357474	0.00182491	TRUE	mgl
FBgn0261261	1345.4	2.73725	0.358325	7.63903	2.18859e-14	5.25318e-13	TRUE	plx
FBgn0261270	148.311	2.88405	0.596793	4.83259	1.34769e-06	1.23629e-05	TRUE	Sps1
FBgn0261285	983.06	1.74255	0.325679	5.35052	8.77028e-08	1.01563e-06	TRUE	Ppcs
FBgn0261402	1213.06	1.60372	0.597703	2.68315	0.0072933	0.0237094	FALSE	Ir75b
FBgn0261439	4251.35	3.95141	0.304181	12.9903	1.38883e-38	1.72738e-36	TRUE	SdhA
FBgn0261444	935.39	1.29514	0.374003	3.46291	0.000534368	0.00260175	TRUE	CG3638
FBgn0261458	173.106	1.96537	0.460165	4.27102	1.94577e-05	0.00013969	TRUE	capt
FBgn0261509	2916.02	6.45326	0.319503	20.1978	1.02337e-90	7.53908e-88	TRUE	haf
FBgn0261524	199.84	1.23128	0.453144	2.71719	0.00658385	0.021868	TRUE	lic
FBgn0261532	697.183	3.63192	0.449328	8.083	6.31916e-16	1.70475e-14	TRUE	cdm
FBgn0261550	1156.06	0.961936	0.358887	2.68033	0.00735497	0.0238351	TRUE	Orp8
FBgn0261552	45484.1	3.00439	0.35635	8.43102	3.42669e-17	1.02876e-15	TRUE	ps
FBgn0261554	270.665	1.18314	0.327065	3.61743	0.00029754	0.00155373	TRUE	Arms
FBgn0261556	2230.28	2.75141	0.346439	7.94197	1.98987e-15	5.23545e-14	TRUE	CG42674
FBgn0261561	386.931	4.84641	0.36522	13.2698	3.46419e-40	4.48331e-38	FALSE	CG42675
FBgn0261563	149.754	1.7575	0.479645	3.66416	0.000248149	0.00133139	FALSE	wb
FBgn0261592	21957.4	2.95764	0.450246	6.56895	5.06715e-11	8.98668e-10	TRUE	RpS6
FBgn0261597	10696.1	1.26624	0.48369	2.61788	0.00884778	0.0277094	TRUE	RpS26
FBgn0261602	54638.2	3.80817	0.44584	8.54157	1.32409e-17	4.16168e-16	TRUE	RpL8
FBgn0261610	146.909	1.41137	0.447436	3.15435	0.00160857	0.00667472	TRUE	CG42699
FBgn0261618	5566.93	2.30201	0.376011	6.12219	9.23003e-10	1.39867e-08	TRUE	larp
FBgn0261649	612.135	2.8487	0.397203	7.17189	7.3972e-13	1.56732e-11	TRUE	tinc
FBgn0261671	976.985	2.33334	0.51187	4.55846	5.15291e-06	4.19282e-05	TRUE	tweek
FBgn0261698	8560.01	3.82912	0.541609	7.06989	1.55057e-12	3.21425e-11	TRUE	SLO2
FBgn0261788	18828.8	3.06516	0.410452	7.46776	8.15688e-14	1.88692e-12	TRUE	Ank2
FBgn0261797	3995.45	3.2148	0.417469	7.7007	1.3532e-14	3.30603e-13	TRUE	Dhc64C
FBgn0261802	3966	3.18107	0.369032	8.62005	6.69234e-18	2.14356e-16	TRUE	CG42748
FBgn0261804	1228.92	2.53242	0.369124	6.86063	6.85561e-12	1.34266e-10	TRUE	CG42750
FBgn0261811	2772	3.10747	0.392722	7.91265	2.51977e-15	6.61145e-14	TRUE	pico
FBgn0261836	8767.8	1.95077	0.384661	5.0714	3.94906e-07	4.06669e-06	TRUE	Msp300
FBgn0261854	863.922	1.90902	0.353056	5.40713	6.40437e-08	7.57218e-07	TRUE	aPKC
FBgn0261859	992.133	1.33518	0.428061	3.11912	0.00181391	0.00733916	TRUE	CG42788
FBgn0261862	598.307	1.13711	0.371874	3.05777	0.00222994	0.00874175	TRUE	whd
FBgn0261873	4199.12	1.83046	0.324569	5.63968	1.70366e-08	2.18128e-07	TRUE	sdt
FBgn0261885	1681.23	1.14168	0.423268	2.69731	0.00699032	0.0229335	TRUE	osa
FBgn0261929	321.602	2.29089	0.46913	4.88326	1.04346e-06	9.8165e-06	TRUE	5-HT2B
FBgn0261931	1720.35	4.11206	0.4636	8.86984	7.32502e-19	2.56028e-17	TRUE	Hecw
FBgn0261955	6910.41	4.03433	0.380954	10.5901	3.31349e-26	1.92323e-24	TRUE	kdn
FBgn0261985	1927.58	2.16108	0.339243	6.37032	1.88635e-10	3.11475e-09	TRUE	Ptpmeg
FBgn0261995	5150.79	3.31254	0.404608	8.18702	2.67763e-16	7.47628e-15	TRUE	CG42813
FBgn0262018	573.516	3.35672	0.470797	7.12987	1.0046e-12	2.10989e-11	TRUE	CadN2
FBgn0262103	1031.39	2.74841	0.440355	6.24135	4.33808e-10	6.82198e-09	TRUE	Sik3
FBgn0262125	452.135	1.43013	0.315407	4.53423	5.78147e-06	4.6334e-05	TRUE	Sec23
FBgn0262126	672.476	1.56145	0.367975	4.24335	2.20205e-05	0.000155524	TRUE	Sec24CD
FBgn0262475	621.318	4.24539	0.340754	12.4588	1.25245e-35	1.23657e-33	TRUE	bru2
FBgn0262508	1645.75	1.65404	0.418121	3.95589	7.62488e-05	0.000470815	TRUE	CG43078
FBgn0262511	3906.6	2.24417	0.313905	7.14919	8.72901e-13	1.83731e-11	TRUE	Vha44
FBgn0262515	4220.25	2.45129	0.295989	8.28169	1.21436e-16	3.49247e-15	TRUE	VhaAC45
FBgn0262519	8847.58	5.74917	0.408261	14.0821	4.89488e-45	8.68116e-43	TRUE	Mi-2
FBgn0262579	3047.54	1.7724	0.365303	4.85185	1.22313e-06	1.1296e-05	TRUE	Sarm
FBgn0262614	11195.8	3.54223	0.4079	8.68408	3.81834e-18	1.24806e-16	TRUE	pyd
FBgn0262617	457.369	1.1566	0.418895	2.76107	0.00576115	0.0196281	TRUE	Nuak
FBgn0262636	73573.8	8.1363	0.394116	20.6444	1.09533e-94	1.049e-91	TRUE	dati
FBgn0262699	1043.15	1.7616	0.286406	6.15071	7.71377e-10	1.17823e-08	TRUE	fzr
FBgn0262728	411.334	0.986025	0.332853	2.96234	0.00305306	0.0113815	TRUE	Pal2
FBgn0262730	1611.69	1.63448	0.382655	4.27142	1.94233e-05	0.000139548	TRUE	dtn
FBgn0262739	5166.26	1.29089	0.327777	3.93831	8.20572e-05	0.000502148	TRUE	AGO1
FBgn0262741	257.733	2.5171	0.699506	3.59839	0.000320188	0.00165754	TRUE	lncRNA:CR43126
FBgn0262866	299.993	1.09131	0.410463	2.65874	0.00784346	0.0251732	TRUE	S6kII
FBgn0262869	866.405	2.61894	0.407455	6.42756	1.29672e-10	2.19025e-09	TRUE	Gfrl
FBgn0262870	378.542	1.65182	0.4112	4.01708	5.89245e-05	0.000376967	TRUE	axo
FBgn0262905	148.58	3.03647	0.716007	4.24084	2.22683e-05	0.000157158	FALSE	lncRNA:CR43260
FBgn0262955	450.728	2.50275	0.324698	7.70793	1.27876e-14	3.13214e-13	TRUE	Polr2B
FBgn0263006	5827.79	0.865875	0.351603	2.46265	0.0137913	0.0399292	TRUE	SERCA
FBgn0263109	119.298	4.7112	0.652102	7.22464	5.0244e-13	1.07408e-11	FALSE	CG43366
FBgn0263110	1336.89	1.43865	0.410388	3.50558	0.000455606	0.00224417	TRUE	CG43367
FBgn0263113	40.7664	4.56495	0.907684	5.02923	4.92461e-07	4.93337e-06	FALSE	Cc2d2a
FBgn0263120	1767.77	0.751223	0.303521	2.47503	0.0133227	0.0387697	TRUE	Acsl
FBgn0263131	370.338	4.14443	0.620609	6.678	2.42233e-11	4.46987e-10	TRUE	CG43373
FBgn0263143	26.727	4.56159	0.934413	4.88177	1.05136e-06	9.8811e-06	FALSE	vret
FBgn0263144	980.465	0.987674	0.341455	2.89254	0.00382135	0.013779	TRUE	bin3
FBgn0263197	1568.47	3.22443	0.375353	8.59038	8.66803e-18	2.75793e-16	TRUE	Patronin
FBgn0263219	3442.68	4.0272	0.415949	9.68196	3.59737e-22	1.595e-20	TRUE	Dscam4
FBgn0263236	158.465	1.19821	0.371645	3.22408	0.00126379	0.00547371	TRUE	SP1029
FBgn0263237	27.0123	1.77891	0.700121	2.54086	0.0110582	0.0333136	TRUE	Cdk7
FBgn0263257	26268	6.099	0.456841	13.3504	1.17854e-40	1.63577e-38	TRUE	Cngl
FBgn0263289	4834.7	3.23295	0.424447	7.61687	2.59906e-14	6.20729e-13	TRUE	scrib
FBgn0263354	365.465	1.65901	0.470048	3.52945	0.000416423	0.00207066	TRUE	CG42784
FBgn0263392	3297.44	1.7588	0.487528	3.60759	0.000309056	0.00160598	TRUE	Tet
FBgn0263397	4091.39	0.841209	0.339261	2.47953	0.0131555	0.0383766	TRUE	Ih
FBgn0263583	104.876	1.7665	0.550515	3.20881	0.00133283	0.00571121	TRUE	lncRNA:CR43608
FBgn0263593	1086.13	1.51139	0.312613	4.8347	1.33347e-06	1.22559e-05	TRUE	Lpin
FBgn0263598	825.222	1.296	0.325209	3.98512	6.74471e-05	0.00042329	TRUE	Vha68-2
FBgn0263697	83.9607	1.73945	0.499821	3.48014	0.000501148	0.00244373	TRUE	Uba3
FBgn0263740	521.948	1.18565	0.330153	3.59122	0.000329131	0.00169558	TRUE	eIF2γ
FBgn0263772	1057.82	2.91775	0.38653	7.54858	4.40038e-14	1.04056e-12	TRUE	CG43689
FBgn0263782	144.898	1.33237	0.509949	2.61274	0.00898183	0.0279919	TRUE	Hmgcr
FBgn0263832	446.284	1.9156	0.353439	5.41988	5.96387e-08	7.06007e-07	TRUE	Rcd5
FBgn0263838	983.966	1.60298	0.645011	2.4852	0.012948	0.0379678	FALSE	lncRNA:CR43700
FBgn0263846	1365.75	2.80475	0.445806	6.29142	3.14579e-10	5.0549e-09	TRUE	CG43707
FBgn0263873	2748.9	3.14842	0.456049	6.9037	5.06661e-12	1.00879e-10	TRUE	sick
FBgn0263916	170.494	3.97677	0.633957	6.27293	3.54319e-10	5.64611e-09	TRUE	Ent2
FBgn0263929	1041.94	0.991029	0.41183	2.4064	0.0161105	0.0452701	TRUE	jvl
FBgn0263933	222.9	2.84457	0.339641	8.37524	5.51093e-17	1.62395e-15	TRUE	ebi
FBgn0263934	186.611	2.25489	0.369204	6.10743	1.01245e-09	1.52217e-08	TRUE	esn
FBgn0263968	508.116	2.89783	0.393032	7.37301	1.66817e-13	3.74147e-12	TRUE	nonC
FBgn0263980	3681.92	1.99462	0.390855	5.10321	3.33934e-07	3.48755e-06	TRUE	Stacl
FBgn0263994	5946.67	5.13325	0.472449	10.8652	1.68866e-27	1.05701e-25	TRUE	CG43737
FBgn0263995	5222.97	1.92854	0.376025	5.12875	2.91667e-07	3.06619e-06	TRUE	cpo
FBgn0263998	469.353	0.920884	0.340716	2.70279	0.00687597	0.0226202	TRUE	Ack-like
FBgn0264000	1082.1	4.81613	0.432741	11.1294	9.02628e-29	6.26411e-27	TRUE	GluRIB
FBgn0264002	152.468	2.33922	0.568014	4.11824	3.81785e-05	0.000255332	TRUE	MsR2
FBgn0264087	7664.39	3.05113	0.354063	8.61748	6.84423e-18	2.18491e-16	TRUE	Slob
FBgn0264089	1029.08	2.71075	0.455177	5.95538	2.59473e-09	3.69238e-08	TRUE	sli
FBgn0264090	1006.48	4.72011	0.442278	10.6723	1.37233e-26	8.16325e-25	TRUE	CG43759
FBgn0264272	273.389	2.52152	0.463496	5.44022	5.3215e-08	6.3467e-07	FALSE	mwh
FBgn0264273	713.74	1.29318	0.355988	3.63265	0.000280524	0.00147858	TRUE	Sema2b
FBgn0264308	632.311	1.28841	0.359375	3.58513	0.000336907	0.00173099	TRUE	hbt
FBgn0264324	765.575	1.85581	0.488961	3.79541	0.000147401	0.000842277	TRUE	spg
FBgn0264339	343.068	2.32981	0.365055	6.38207	1.74712e-10	2.89986e-09	TRUE	CG43795
FBgn0264386	3083.72	2.20525	0.425038	5.18836	2.12153e-07	2.29064e-06	TRUE	Ca-α1T
FBgn0264449	3193.47	1.90677	0.447512	4.26083	2.03665e-05	0.000144829	TRUE	CG43867
FBgn0264494	14686.8	5.19757	0.304463	17.0713	2.4286e-65	7.04808e-63	TRUE	CG17646
FBgn0264495	1119.11	1.02992	0.375515	2.74269	0.0060938	0.0205205	TRUE	gpp
FBgn0264502	2618.74	2.38698	0.389143	6.13393	8.57325e-10	1.30327e-08	TRUE	CG43901
FBgn0264503	207.606	1.12469	0.369866	3.04081	0.00235942	0.00914084	TRUE	CG43902
FBgn0264560	429.404	1.63806	0.390422	4.1956	2.72145e-05	0.000188319	TRUE	garz
FBgn0264561	237.28	1.70823	0.430282	3.97002	7.18658e-05	0.000447794	TRUE	Glg1
FBgn0264574	1799.52	2.04595	0.462934	4.41953	9.89181e-06	7.60914e-05	TRUE	Glut1
FBgn0264598	4186.06	1.99618	0.41496	4.81053	1.50529e-06	1.36517e-05	TRUE	PsGEF
FBgn0264606	1914.91	0.869881	0.299589	2.90358	0.00368924	0.0133985	TRUE	Fife
FBgn0264707	3083.54	2.1474	0.40653	5.28226	1.27597e-07	1.43259e-06	TRUE	RhoGEF3
FBgn0264839	7.19506	2.61488	1.07885	2.42376	0.0153607	0.0435882	TRUE	asRNA:CR44047
FBgn0264907	895.802	3.59889	0.420996	8.54852	1.24674e-17	3.94059e-16	TRUE	CG44098
FBgn0264908	776.344	1.7511	0.428827	4.08347	4.43682e-05	0.000292439	TRUE	pHCl-1
FBgn0264953	803.693	1.50192	0.478055	3.14172	0.00167956	0.00689463	TRUE	Piezo
FBgn0264959	1527.81	4.28709	0.409292	10.4744	1.13245e-25	6.3797e-24	TRUE	Src42A
FBgn0264978	90.3056	1.19937	0.448658	2.67323	0.00751245	0.0242817	TRUE	Slh
FBgn0264979	207.863	1.93635	0.428981	4.51383	6.36675e-06	5.06853e-05	FALSE	CG4267
FBgn0265002	8828.83	8.34952	0.412312	20.2505	3.51862e-91	2.80815e-88	TRUE	CG44153
FBgn0265082	6343.75	2.49698	0.46595	5.35891	8.37255e-08	9.74288e-07	TRUE	Cdep
FBgn0265137	96.3166	2.06563	0.450154	4.58871	4.45997e-06	3.67222e-05	TRUE	Spn42Da
FBgn0265140	1628.92	2.43527	0.407823	5.9714	2.35228e-09	3.38763e-08	TRUE	Meltrin
FBgn0265182	660.278	0.823979	0.30663	2.68721	0.00720522	0.0234949	TRUE	CG44247
FBgn0265184	32.9574	1.96296	0.712461	2.75518	0.00586596	0.0199214	TRUE	CG44249
FBgn0265191	315.474	2.06604	0.386646	5.3435	9.11679e-08	1.04942e-06	TRUE	Gyg
FBgn0265193	284.413	3.42369	0.350602	9.76518	1.58831e-22	7.31311e-21	TRUE	Atf-2
FBgn0265194	687.51	2.82373	0.53494	5.27858	1.30186e-07	1.45823e-06	TRUE	Trpm
FBgn0265262	1375.55	0.767682	0.305131	2.51591	0.0118726	0.0354327	TRUE	Vha68-1
FBgn0265296	10066	4.15562	0.446011	9.31731	1.19329e-20	4.66456e-19	TRUE	Dscam2
FBgn0265379	54.4753	3.53713	0.595908	5.9357	2.92602e-09	4.13922e-08	TRUE	lncRNA:CR44320
FBgn0265434	1670.87	2.45406	0.487449	5.03448	4.79136e-07	4.82005e-06	TRUE	zip
FBgn0265523	2416.66	2.09504	0.41166	5.08926	3.59467e-07	3.73386e-06	TRUE	Smr
FBgn0265574	99.1996	2.15712	0.543039	3.97231	7.11797e-05	0.00044423	TRUE	Cdc5
FBgn0265597	2339.65	1.8645	0.384373	4.85075	1.22996e-06	1.13481e-05	TRUE	rsh
FBgn0265623	794.369	1.6278	0.364028	4.47165	7.7619e-06	6.08312e-05	TRUE	Su(z)2
FBgn0265778	1279.43	2.54666	0.466658	5.45723	4.83609e-08	5.80392e-07	TRUE	PDZ-GEF
FBgn0265784	509.616	4.42273	0.373344	11.8462	2.25054e-32	1.81121e-30	TRUE	CrebB
FBgn0265935	189.696	1.16519	0.398922	2.92084	0.00349086	0.0127896	TRUE	coro
FBgn0265974	612.221	1.15045	0.360281	3.1932	0.00140707	0.00597848	TRUE	ttv
FBgn0266000	288.873	3.8421	0.366923	10.4711	1.17225e-25	6.52711e-24	TRUE	CG44774
FBgn0266064	1374.55	2.55191	0.337323	7.56518	3.87342e-14	9.18212e-13	TRUE	Glys
FBgn0266098	387.453	7.07745	0.601482	11.7667	5.79552e-32	4.54948e-30	TRUE	rg
FBgn0266129	620.921	4.26604	0.488504	8.73286	2.48322e-18	8.25756e-17	TRUE	lov
FBgn0266137	792.272	4.4033	0.550368	8.00064	1.23779e-15	3.31126e-14	TRUE	Dop1R2
FBgn0266268	142.036	1.2403	0.434154	2.85681	0.0042792	0.0152576	TRUE	FeCH
FBgn0266284	108.556	1.8777	0.529118	3.54874	0.000387086	0.00194804	TRUE	Ns3
FBgn0266348	23.5982	2.92503	0.972716	3.00707	0.00263777	0.0100007	TRUE	lncRNA:CR44997
FBgn0266354	1002.54	1.45013	0.375993	3.8568	0.000114882	0.000674569	TRUE	CG45002
FBgn0266377	3450.42	4.03598	0.362352	11.1383	8.1669e-29	5.70908e-27	TRUE	Pde8
FBgn0266418	835.597	1.07478	0.411625	2.61107	0.00902591	0.0281018	TRUE	wake
FBgn0266429	787.798	4.35846	0.436644	9.98174	1.83227e-23	8.9988e-22	TRUE	AstA-R1
FBgn0266446	7829.82	5.82661	0.456801	12.7552	2.91472e-37	3.13644e-35	FALSE	CG45076
FBgn0266599	13527.2	1.64649	0.323312	5.09256	3.53255e-07	3.67332e-06	TRUE	Hsc70-4
FBgn0266670	636.896	3.9342	0.394017	9.98485	1.77565e-23	8.76568e-22	TRUE	Sec5
FBgn0266696	9429.4	3.39441	0.465388	7.29372	3.01517e-13	6.60784e-12	TRUE	Svil
FBgn0266709	12.3373	2.00755	0.795093	2.52493	0.0115722	0.0346877	FALSE	Zmynd10
FBgn0266717	2033.89	1.31836	0.45463	2.89984	0.00373349	0.0135284	TRUE	Bruce
FBgn0266756	6494.15	3.89452	0.341086	11.418	3.39996e-30	2.52414e-28	TRUE	btsz
FBgn0266801	9158.3	5.25952	0.434106	12.1158	8.71503e-34	7.80036e-32	TRUE	CG45263
FBgn0267001	13728.7	4.44657	0.448322	9.91823	3.46845e-23	1.66921e-21	TRUE	Ten-a
FBgn0267002	15055	2.34402	0.31714	7.39113	1.45586e-13	3.28066e-12	TRUE	unc-104
FBgn0267035	26.9589	2.38118	0.79929	2.97911	0.00289083	0.0108528	TRUE	asRNA:CR45479
FBgn0267089	12.7422	2.8769	0.879228	3.27208	0.00106761	0.00474567	TRUE	lncRNA:CR45533
FBgn0267337	361.937	1.83408	0.393074	4.666	3.07119e-06	2.62563e-05	TRUE	rn
FBgn0267350	30256	6.12328	0.388543	15.7596	5.89879e-56	1.52683e-53	TRUE	Pi4KIIIα
FBgn0267795	652	2.86037	0.363297	7.87335	3.45257e-15	8.93656e-14	TRUE	Frl
FBgn0270924	218.088	1.09708	0.328116	3.34358	0.00082704	0.00380065	FALSE	zf30C
FBgn0270928	3225.62	1.87483	0.367931	5.09559	3.47656e-07	3.61903e-06	FALSE	VAChT
FBgn0275436	323.257	3.11659	0.315796	9.86899	5.67353e-23	2.68987e-21	FALSE	PheRS-m
FBgn0283440	103.789	3.28216	0.813468	4.03478	5.46538e-05	0.000352471	FALSE	solo
FBgn0283476	46.6442	3.94081	0.777634	5.06769	4.02664e-07	4.13324e-06	FALSE	Dhc16F
FBgn0283478	3651.31	3.07016	0.350087	8.7697	1.7914e-18	6.01972e-17	FALSE	und
FBgn0283494	26.5248	1.79576	0.741064	2.42322	0.0153837	0.0436274	FALSE	Ak2
FBgn0283503	544.924	3.02793	0.463905	6.52705	6.70787e-11	1.17015e-09	FALSE	Neurl4
FBgn0283510	320.294	2.07541	0.48279	4.29878	1.7174e-05	0.000124557	FALSE	Pal1
FBgn0283521	3496	1.58933	0.365978	4.34269	1.40748e-05	0.000104168	FALSE	lola
FBgn0283649	80.2438	1.36802	0.559167	2.44653	0.014424	0.0413756	FALSE	elgi
FBgn0283651	398.944	3.76252	0.410462	9.16655	4.88395e-20	1.86349e-18	FALSE	CG46301
FBgn0284082	126.113	5.68461	0.648022	8.77224	1.75153e-18	5.92735e-17	FALSE	CG46304
FBgn0284243	2735.06	2.65694	0.279757	9.49734	2.15313e-21	8.88815e-20	FALSE	βTub56D
FBgn0284247	205.505	1.55446	0.508442	3.0573	0.00223339	0.00874815	FALSE	ds
FBgn0284254	165.638	1.3275	0.384611	3.45154	0.000557399	0.00269743	FALSE	Impβ11
FBgn0284256	253.558	1.51682	0.349346	4.34188	1.41266e-05	0.000104472	FALSE	bsf
FBgn0284435	718.633	4.86676	0.505918	9.61966	6.60491e-22	2.82389e-20	FALSE	tyn
FBgn0284436	213.412	2.47649	0.37222	6.6533	2.8659e-11	5.25799e-10	FALSE	CCT8
FBgn0285896	214.692	3.57882	0.687874	5.20272	1.96388e-07	2.13002e-06	FALSE	btl
FBgn0285944	3285.41	1.42655	0.426942	3.34133	0.000833783	0.0038243	FALSE	para
FBgn0285991	3772.09	1.91961	0.361799	5.30574	1.12219e-07	1.27186e-06	FALSE	hpRNA:CR18854

## Sheet: Smn_nucl_significant_enriched
Flybase ID	baseMean	log2FoldChange	lfcSE	stat	pvalue	padj	Neuronal	Symbol
FBgn0000018	194.155	0.788661	0.279051	2.82623	0.00471	0.0427606	TRUE	abo
FBgn0000146	46.0369	1.72201	0.498237	3.4562	0.000547851	0.00897555	FALSE	aub
FBgn0000357	95.8917	2.67815	0.356155	7.51961	5.49381e-14	9.99221e-12	FALSE	Cp18
FBgn0000520	462.201	0.831106	0.260315	3.19269	0.00140954	0.0182085	TRUE	dwg
FBgn0000644	49.0346	1.47986	0.444593	3.32857	0.000872943	0.0129796	FALSE	Fcp3C
FBgn0000723	1869.85	0.729396	0.204545	3.56594	0.000362553	0.00647553	TRUE	FER
FBgn0000826	31.983	2.54823	0.666204	3.825	0.000130774	0.00282361	FALSE	png
FBgn0000927	34.3795	2.03424	0.592817	3.43148	0.00060029	0.00962887	FALSE	fs(1)Ya
FBgn0001208	3143.9	0.662181	0.216603	3.05711	0.00223479	0.025814	TRUE	Hn
FBgn0001257	1914.15	0.670584	0.232883	2.87949	0.0039832	0.0386327	TRUE	ImpL2
FBgn0002781	5151.19	0.584704	0.194023	3.01358	0.00258184	0.0287106	FALSE	mod(mdg4)
FBgn0002905	253.78	1.85457	0.310116	5.98026	2.22784e-09	2.17197e-07	TRUE	PolQ
FBgn0003267	56.6182	1.20575	0.405567	2.97299	0.00294911	0.0316152	FALSE	ro
FBgn0003482	27.9477	2.04111	0.623266	3.27486	0.00105713	0.0147516	FALSE	spn-D
FBgn0003483	84.7309	1.13968	0.379328	3.00448	0.00266035	0.0292503	FALSE	spn-E
FBgn0003517	6151.13	0.929296	0.271721	3.42003	0.000626137	0.00995418	TRUE	sta
FBgn0003751	101.8	1.74296	0.395967	4.40177	1.07371e-05	0.000379014	TRUE	trk
FBgn0003965	1302.87	0.948975	0.257324	3.68786	0.000226151	0.00447753	TRUE	v
FBgn0004034	29.3144	1.69931	0.555319	3.06006	0.00221292	0.0257	FALSE	y
FBgn0004401	5401.68	0.538797	0.186349	2.89133	0.00383615	0.037663	TRUE	Pep
FBgn0004431	18.6217	2.0098	0.687745	2.92231	0.00347451	0.035532	FALSE	LysX
FBgn0004842	87.2128	1.16753	0.365253	3.1965	0.00139105	0.0180719	TRUE	RYa-R
FBgn0004895	81.4753	8.09869	1.0762	7.52526	5.26143e-14	9.88912e-12	FALSE	FoxL1
FBgn0005355	147.646	0.859743	0.300246	2.86346	0.00419036	0.0397233	TRUE	Su(fu)
FBgn0005390	31.9555	1.96106	0.64059	3.06133	0.00220358	0.0256471	TRUE	fs(1)M3
FBgn0005670	74.8431	1.15019	0.40829	2.81708	0.00484624	0.0435918	FALSE	Cyp4d1
FBgn0010220	343.988	0.935639	0.274001	3.41473	0.000638444	0.0101049	TRUE	Dbp45A
FBgn0010241	65.6125	2.35548	0.418735	5.62521	1.85279e-08	1.52941e-06	FALSE	Mdr50
FBgn0010434	4917.17	0.790251	0.205364	3.84804	0.000119065	0.00264532	TRUE	cora
FBgn0010803	1003.8	0.911736	0.232081	3.92853	8.5465e-05	0.00205633	TRUE	TrpRS
FBgn0011279	80.9757	1.10716	0.378626	2.92416	0.00345382	0.0354635	FALSE	Obp69a
FBgn0011294	6.71302	4.14314	1.40687	2.94493	0.00323027	0.0336871	FALSE	a5
FBgn0011569	103.543	1.85491	0.469197	3.95338	7.70543e-05	0.00189215	FALSE	can
FBgn0011573	230.347	0.841743	0.270726	3.1092	0.00187593	0.022767	TRUE	Cdc37
FBgn0011596	347.462	0.737178	0.245258	3.00573	0.00264945	0.0291742	FALSE	fzo
FBgn0011762	174.997	0.838276	0.288074	2.90993	0.00361513	0.0363239	TRUE	Prim1
FBgn0013717	452.757	0.986039	0.257113	3.83505	0.00012554	0.00275396	TRUE	not
FBgn0013812	79.5495	2.37181	0.40681	5.83028	5.53348e-09	5.03219e-07	FALSE	Dhc93AB
FBgn0014023	754.263	1.11314	0.318751	3.4922	0.00047906	0.00803248	TRUE	mRpL47
FBgn0014033	372.874	1.02177	0.322393	3.16934	0.00152784	0.0194487	TRUE	Sr-CI
FBgn0014092	128.673	1.9661	0.348079	5.64845	1.61905e-08	1.35734e-06	TRUE	CG4278
FBgn0014189	3462.85	0.669803	0.20825	3.21634	0.00129836	0.0172434	TRUE	Hel25E
FBgn0014396	12066.5	0.864601	0.23693	3.64919	0.000263072	0.00503213	TRUE	tim
FBgn0014427	881.159	0.822007	0.232361	3.53762	0.000403747	0.00707434	TRUE	CG11899
FBgn0014465	90.6201	1.16058	0.380446	3.05058	0.00228396	0.026185	FALSE	Cp7Fb
FBgn0015376	110.13	1.39232	0.342137	4.06948	4.71183e-05	0.00129316	FALSE	cutlet
FBgn0015905	179.163	0.975753	0.346705	2.81436	0.0048875	0.043816	TRUE	ast
FBgn0015925	332.698	1.04369	0.295441	3.53266	0.000411407	0.00715528	TRUE	csul
FBgn0016047	1434.42	5.99684	0.242312	24.7485	3.22007e-135	3.45546e-131	FALSE	nompA
FBgn0016687	1508.7	0.866366	0.215895	4.01289	5.99788e-05	0.00153979	TRUE	Nurf-38
FBgn0016919	263.808	1.54002	0.369457	4.16833	3.06835e-05	0.000914625	FALSE	nompB
FBgn0016926	5778.74	0.563723	0.199461	2.82624	0.00470985	0.0427606	TRUE	Pino
FBgn0017482	98.174	1.06281	0.351978	3.01954	0.00253158	0.0282688	FALSE	T3dh
FBgn0019660	59356.8	0.99641	0.352036	2.83042	0.00464864	0.0424549	TRUE	lncRNA:roX2
FBgn0019982	2323.8	0.878677	0.248091	3.54175	0.000397484	0.00700395	TRUE	Gs1l
FBgn0020270	423.4	1.01792	0.281179	3.62017	0.000294412	0.00552331	TRUE	mre11
FBgn0020618	8988.89	1.18296	0.297693	3.97377	7.07442e-05	0.00177373	TRUE	Rack1
FBgn0020764	1260.95	1.08226	0.320341	3.37845	0.000728952	0.0111113	TRUE	Alas
FBgn0021856	358.655	0.732252	0.246466	2.971	0.0029683	0.0316673	TRUE	l(2)k14505
FBgn0023172	2155.5	0.786146	0.214312	3.66822	0.000244241	0.00474809	TRUE	RhoGEF2
FBgn0023515	103.174	1.21891	0.329511	3.69915	0.000216327	0.00431479	FALSE	Gcna
FBgn0023521	155.799	0.839757	0.295275	2.84398	0.00445534	0.0412513	TRUE	CG3587
FBgn0024510	323.651	0.805738	0.289963	2.77876	0.00545663	0.0472218	TRUE	dlt
FBgn0024754	1597.06	0.748822	0.20442	3.66316	0.000249127	0.00479961	TRUE	Flo1
FBgn0024804	4461.44	0.771824	0.222916	3.46239	0.000535393	0.00882534	TRUE	Dbp80
FBgn0024975	92.0851	1.07636	0.390937	2.75329	0.00589996	0.0497348	TRUE	CG2712
FBgn0025839	1344.92	0.759767	0.24933	3.04723	0.00230959	0.0264224	TRUE	ND-B14.5A
FBgn0025874	437.165	0.720396	0.251049	2.86954	0.00411064	0.0393851	TRUE	Meics
FBgn0025878	183.822	0.808412	0.278053	2.9074	0.00364442	0.0364476	TRUE	wrapper
FBgn0026385	90.4492	10.0282	1.26283	7.94105	2.00471e-15	4.57715e-13	FALSE	Or47b
FBgn0026402	422.123	0.717506	0.238267	3.01135	0.0026009	0.0287734	TRUE	NiPp1
FBgn0026593	400.761	0.749747	0.257764	2.90866	0.00362983	0.0363761	TRUE	CG5707
FBgn0026597	1574.11	0.599913	0.21055	2.84926	0.00438204	0.0409775	TRUE	Axn
FBgn0026713	310.814	0.823518	0.287222	2.86719	0.00414137	0.0394945	TRUE	Prp16
FBgn0027054	390.083	0.798378	0.255633	3.12314	0.00178932	0.0220197	TRUE	CSN4
FBgn0027055	1160.37	0.793753	0.21761	3.6476	0.000264706	0.00505438	TRUE	CSN3
FBgn0027091	184.629	0.888239	0.299349	2.96723	0.00300495	0.0319902	TRUE	CysRS
FBgn0027378	276.283	0.756796	0.271297	2.78954	0.00527822	0.0460119	TRUE	MRG15
FBgn0027500	18.9622	2.36093	0.711209	3.31959	0.000901487	0.0132337	FALSE	spd-2
FBgn0027507	1396.78	0.65558	0.225394	2.9086	0.00363049	0.0363761	TRUE	CG1344
FBgn0027548	570.728	0.731117	0.254346	2.8745	0.00404671	0.0389813	TRUE	nito
FBgn0027553	209.426	0.937382	0.31213	3.00318	0.00267174	0.0293153	TRUE	NELF-B
FBgn0027562	897.376	0.676552	0.235666	2.87081	0.00409427	0.0392633	FALSE	CG10345
FBgn0027795	113.937	1.53906	0.356123	4.32171	1.54828e-05	0.000519206	FALSE	CG14785
FBgn0028487	1428.61	0.713179	0.246706	2.89081	0.00384253	0.0376912	TRUE	f-cup
FBgn0028543	532.689	0.746382	0.259833	2.87254	0.00407184	0.0391181	TRUE	NimB2
FBgn0028740	45.6006	2.42955	0.627337	3.87281	0.000107589	0.00244089	FALSE	CG6362
FBgn0028857	99.0656	1.68735	0.373687	4.51541	6.31952e-06	0.000240478	FALSE	CG12448
FBgn0028892	156.312	5.08716	0.493333	10.3118	6.23019e-25	3.51875e-22	FALSE	CG4161
FBgn0029523	821.263	0.999498	0.251764	3.96998	7.18785e-05	0.00179379	TRUE	CR18275
FBgn0029587	377.057	1.33053	0.294192	4.52266	6.1066e-06	0.000234035	TRUE	CG14797
FBgn0029791	211.215	0.756212	0.264165	2.86265	0.0042012	0.0397277	TRUE	AdamTS-B
FBgn0029795	128.794	1.17546	0.347408	3.38352	0.000715622	0.0109862	TRUE	CG15773
FBgn0029887	9952.79	0.623751	0.22011	2.83382	0.00459955	0.0420424	TRUE	CG3198
FBgn0029906	338.247	1.15735	0.349157	3.31469	0.000917456	0.0134314	TRUE	xit
FBgn0030010	163.679	0.822348	0.283848	2.89714	0.00376579	0.0372521	TRUE	CG10959
FBgn0030028	64.3629	1.27627	0.438537	2.91029	0.00361098	0.0363162	FALSE	Corp
FBgn0030029	54.9439	1.46735	0.459499	3.19337	0.00140623	0.018203	FALSE	CG15343
FBgn0030057	549.231	0.875165	0.266164	3.28807	0.00100877	0.014376	TRUE	Ppt1
FBgn0030067	250.839	1.53878	0.296049	5.19774	2.01729e-07	1.22997e-05	TRUE	Rbm13
FBgn0030087	7646.65	0.767093	0.217408	3.52836	0.00041814	0.00724377	TRUE	CG7766
FBgn0030091	1035.27	0.657922	0.218187	3.01541	0.00256633	0.0285677	TRUE	CG7065
FBgn0030103	191.952	1.01206	0.305489	3.31291	0.000923301	0.0134379	TRUE	Obp8a
FBgn0030104	71.3016	1.43126	0.422848	3.3848	0.000712293	0.0109507	FALSE	CG15368
FBgn0030105	8.2749	3.14532	1.12727	2.7902	0.0052676	0.0459566	FALSE	CG15369
FBgn0030305	179.525	1.04146	0.301948	3.44914	0.000562367	0.0091022	TRUE	Uba5
FBgn0030367	734.017	0.80386	0.276057	2.91193	0.00359202	0.0362275	FALSE	Cyp311a1
FBgn0030468	1244.42	0.977888	0.2212	4.42084	9.83192e-06	0.000352864	TRUE	CG1622
FBgn0030625	483.117	1.14376	0.218433	5.2362	1.63915e-07	1.07254e-05	TRUE	CG5877
FBgn0030721	342.84	1.67122	0.367493	4.54762	5.42563e-06	0.000213269	FALSE	CG12698
FBgn0031117	768.255	0.927195	0.230328	4.02555	5.68422e-05	0.00148052	TRUE	GstT3
FBgn0031142	125.418	1.89965	0.386235	4.91839	8.72608e-07	4.37568e-05	FALSE	r-cup
FBgn0031145	1663.66	0.655687	0.219212	2.9911	0.00277972	0.0302528	TRUE	Ntf-2
FBgn0031148	988.69	0.896736	0.262161	3.42055	0.000624935	0.00994982	TRUE	Cbs
FBgn0031191	438.913	0.732484	0.239947	3.05269	0.002268	0.0260857	TRUE	Cp110
FBgn0031235	384.954	1.25616	0.340968	3.6841	0.000229508	0.00451899	TRUE	CG13693
FBgn0031289	54.2457	2.81108	0.667609	4.21066	2.54623e-05	0.000796607	FALSE	CG13950
FBgn0031314	64.1473	1.63815	0.42189	3.88289	0.000103224	0.00237194	TRUE	IntS14
FBgn0031432	283.637	0.872959	0.26584	3.28377	0.00102427	0.0144624	FALSE	Cyp309a1
FBgn0031434	258.467	0.749403	0.263344	2.84571	0.00443119	0.0411437	FALSE	insv
FBgn0031435	134.797	1.13249	0.327823	3.45457	0.000551164	0.00900234	TRUE	Elba2
FBgn0031449	5650.46	0.733727	0.228363	3.21298	0.00131366	0.0173199	TRUE	CG31689
FBgn0031468	83.5406	3.54342	0.447865	7.91179	2.53705e-15	5.6719e-13	FALSE	CG2975
FBgn0031472	35.1184	3.67837	0.649247	5.6656	1.46514e-08	1.23798e-06	FALSE	CG2983
FBgn0031473	881.608	0.63666	0.218969	2.90753	0.00364294	0.0364476	TRUE	CG3104
FBgn0031573	201.312	0.877173	0.295013	2.97334	0.00294579	0.0316112	TRUE	CG3407
FBgn0031600	699.731	0.782591	0.249556	3.13593	0.00171308	0.021203	TRUE	CG3652
FBgn0031655	230.34	2.51671	0.32655	7.70695	1.28856e-14	2.60896e-12	TRUE	Marcal1
FBgn0031675	1255.81	0.784598	0.258531	3.03483	0.00240674	0.0272147	TRUE	CG9121
FBgn0031688	451.648	1.07069	0.259716	4.12253	3.74731e-05	0.00108389	TRUE	Cyp28d2
FBgn0031689	2451.68	0.892886	0.229662	3.88783	0.000101145	0.00233919	TRUE	Cyp28d1
FBgn0031737	489.428	0.793563	0.244981	3.23929	0.00119828	0.0162564	FALSE	obst-E
FBgn0031771	2571.28	0.797166	0.242597	3.28596	0.00101635	0.0143885	TRUE	ND-51
FBgn0031876	120.313	0.978702	0.339931	2.87912	0.00398788	0.0386327	TRUE	Atac1
FBgn0031925	2313.47	0.837672	0.24612	3.40351	0.000665258	0.0104217	FALSE	Cyp4d21
FBgn0031970	83.7736	1.47314	0.372333	3.95651	7.60533e-05	0.00187616	FALSE	CG7227
FBgn0031976	93.2738	1.35252	0.468683	2.88579	0.00390436	0.0380542	FALSE	CG7367
FBgn0032026	1149.55	0.662944	0.236357	2.80484	0.00503421	0.0444627	TRUE	CG7627
FBgn0032030	68.8112	1.4204	0.445362	3.18932	0.00142609	0.0183713	TRUE	Wdr82
FBgn0032157	928.076	0.672235	0.213376	3.15047	0.00163006	0.0203634	TRUE	Etl1
FBgn0032166	249.872	0.796579	0.273691	2.9105	0.00360847	0.0363162	TRUE	CG4619
FBgn0032195	155.456	0.933371	0.296679	3.14606	0.00165485	0.0206491	TRUE	Bcs1
FBgn0032234	178.202	1.09213	0.360313	3.03105	0.00243707	0.0274997	TRUE	gny
FBgn0032235	113.826	1.92794	0.481476	4.00423	6.222e-05	0.00158219	FALSE	CG5096
FBgn0032265	23.9329	1.96796	0.624563	3.15094	0.00162748	0.0203634	FALSE	CG18301
FBgn0032431	209.047	1.25365	0.412268	3.04087	0.00235899	0.0267877	TRUE	CG5435
FBgn0032444	450.883	0.888335	0.257464	3.45032	0.000559921	0.0090763	TRUE	CCT4
FBgn0032456	6905.45	0.585026	0.189295	3.09054	0.00199791	0.0239281	TRUE	MRP
FBgn0032612	23.603	3.22199	0.711522	4.52831	5.94584e-06	0.000229514	FALSE	CG13282
FBgn0032613	268.612	1.81726	0.32741	5.55041	2.85004e-08	2.24881e-06	FALSE	Nepl9
FBgn0032620	110.044	1.1014	0.384883	2.86165	0.00421444	0.0397571	TRUE	CG12288
FBgn0032634	206.26	0.955832	0.327041	2.92266	0.00347051	0.035532	TRUE	Polr2J
FBgn0032693	166.506	1.37916	0.340111	4.05503	5.0128e-05	0.00134481	FALSE	Cyp310a1
FBgn0032705	197.004	1.55339	0.278916	5.56939	2.5564e-08	2.03205e-06	TRUE	Grip71
FBgn0032734	8.30924	4.0775	1.37259	2.97065	0.00297167	0.0316673	FALSE	CG15169
FBgn0032785	637.399	0.77452	0.272546	2.84179	0.00448608	0.0413378	FALSE	CG10026
FBgn0032787	565.014	0.849526	0.255642	3.3231	0.000890229	0.0131585	TRUE	CG10195
FBgn0032789	10.9806	2.91284	0.980263	2.97149	0.00296358	0.0316673	FALSE	CG13083
FBgn0032818	191.981	0.961939	0.271904	3.53779	0.000403492	0.00707434	TRUE	CG10628
FBgn0032819	336.481	1.34203	0.323332	4.15064	3.3155e-05	0.000980127	TRUE	Dus3
FBgn0032914	12.5231	3.21256	0.969612	3.31324	0.000922209	0.0134379	FALSE	CG14397
FBgn0032945	232.121	1.03779	0.281466	3.68708	0.000226841	0.00448293	TRUE	CG8665
FBgn0032974	868.757	0.674434	0.239704	2.81361	0.00489882	0.0438402	TRUE	CG3651
FBgn0033019	593.97	0.885256	0.31534	2.8073	0.00499582	0.0442608	TRUE	CG10395
FBgn0033110	67.216	1.18649	0.41955	2.82801	0.00468384	0.0426313	FALSE	CG9447
FBgn0033112	147.643	3.56175	1.04489	3.40873	0.00065267	0.0102846	FALSE	Spn42Db
FBgn0033137	110.39	2.02495	0.337754	5.99536	2.03039e-09	2.03628e-07	FALSE	Tsp42Ep
FBgn0033138	843.048	5.81643	0.356487	16.316	7.59732e-60	2.03817e-56	FALSE	Tsp42Eq
FBgn0033141	154.522	5.3231	1.29888	4.09824	4.16311e-05	0.00117874	FALSE	CG12831
FBgn0033208	132.325	0.909305	0.309782	2.93531	0.00333219	0.0346154	TRUE	mRpL52
FBgn0033271	56.1218	2.02674	0.519702	3.89982	9.62658e-05	0.00226046	FALSE	CG8708
FBgn0033350	340.727	1.13432	0.278728	4.06963	4.70881e-05	0.00129316	TRUE	CG8237
FBgn0033351	231.727	1.35053	0.35112	3.84637	0.000119883	0.0026525	TRUE	AIMP1
FBgn0033354	239.154	2.39029	0.736012	3.24762	0.00116373	0.0159083	FALSE	FANCI
FBgn0033356	805.423	0.862196	0.248032	3.47614	0.000508682	0.0084369	TRUE	CG8229
FBgn0033367	835.328	0.951365	0.242116	3.92937	8.51687e-05	0.00205381	TRUE	PPO2
FBgn0033374	189.407	1.29704	0.333707	3.88677	0.000101585	0.00233987	FALSE	Boot
FBgn0033375	299.529	0.937499	0.288912	3.24493	0.00117479	0.0160391	TRUE	Ctu1
FBgn0033405	861.937	0.598231	0.211921	2.82289	0.00475923	0.0430981	TRUE	CG13954
FBgn0033464	800.925	1.31111	0.246757	5.31337	1.07616e-07	7.4505e-06	FALSE	CG1441
FBgn0033508	288.138	1.70924	0.315416	5.41902	5.99267e-08	4.34509e-06	FALSE	Obp46a
FBgn0033696	72.0083	1.30146	0.449664	2.89429	0.00380017	0.0375503	TRUE	Cyp6g2
FBgn0033749	370.597	0.97199	0.24515	3.96488	7.34333e-05	0.0018258	TRUE	achi
FBgn0033756	220.203	0.993607	0.329944	3.01144	0.00260008	0.0287734	TRUE	CG17760
FBgn0033769	588.263	0.702329	0.221284	3.17388	0.00150413	0.0192153	TRUE	CG8768
FBgn0033782	1070.21	1.11366	0.271956	4.095	4.22161e-05	0.00118903	TRUE	sug
FBgn0033842	478.758	1.69248	0.291167	5.81275	6.14564e-09	5.45032e-07	TRUE	cbc
FBgn0033885	504.605	1.47347	0.320206	4.60164	4.19175e-06	0.000171686	TRUE	DJ-1α
FBgn0033949	423.705	1.39924	0.290999	4.8084	1.52142e-06	7.03724e-05	TRUE	Had2
FBgn0033951	210.408	0.887609	0.270433	3.28217	0.00103011	0.0145067	TRUE	CG10139
FBgn0033955	55.3125	1.82046	0.609677	2.98594	0.00282711	0.0305823	FALSE	Targ
FBgn0033985	1047.12	1.08641	0.216609	5.01554	5.28852e-07	2.79562e-05	TRUE	CG10257
FBgn0034076	42.1345	1.82603	0.600128	3.04273	0.00234443	0.0266505	FALSE	Jhedup
FBgn0034117	1213.84	0.796771	0.26009	3.06344	0.0021881	0.0254945	TRUE	CG7997
FBgn0034182	646.937	0.929898	0.280123	3.31961	0.000901433	0.0132337	TRUE	SmydA-7
FBgn0034187	66.8471	1.35051	0.422276	3.19817	0.00138305	0.0180192	FALSE	Mov10
FBgn0034219	68.0494	1.19396	0.407405	2.93064	0.00338267	0.0350043	FALSE	mthl4
FBgn0034321	313.511	0.822492	0.249033	3.30273	0.00095747	0.0138285	TRUE	CG14502
FBgn0034387	969.962	0.659096	0.213591	3.08579	0.00203014	0.024233	TRUE	Cyp12b2
FBgn0034440	19.3008	2.43686	0.760925	3.20249	0.00136246	0.0177944	FALSE	CG10073
FBgn0034454	44.9197	1.61858	0.504439	3.20867	0.0013335	0.0175061	FALSE	CG15120
FBgn0034479	523.065	0.707267	0.256024	2.7625	0.00573609	0.0488136	TRUE	CG8654
FBgn0034487	142.756	1.46207	0.377857	3.86937	0.000109115	0.00247028	FALSE	Efhc1.2
FBgn0034500	411.648	0.834854	0.2607	3.20236	0.00136306	0.0177944	TRUE	CG11200
FBgn0034505	209.023	1.17236	0.336332	3.48573	0.000490793	0.00820358	FALSE	CG16739
FBgn0034506	169.48	1.64023	0.321989	5.09405	3.50493e-07	1.97955e-05	FALSE	CG13870
FBgn0034639	603.442	0.802499	0.234766	3.4183	0.000630146	0.00998832	TRUE	CG15673
FBgn0034644	10142.7	0.932417	0.20515	4.54505	5.49219e-06	0.000214315	TRUE	Ip6k
FBgn0034646	163.509	1.27454	0.376932	3.38134	0.000721322	0.0110579	TRUE	Rae1
FBgn0034793	603.696	0.815223	0.281178	2.89932	0.00373975	0.0370556	TRUE	asrij
FBgn0034804	533.808	0.618694	0.222217	2.78419	0.00536611	0.0465135	TRUE	CG3831
FBgn0034982	712.409	1.06874	0.257541	4.14977	3.32816e-05	0.000981167	TRUE	Naa35
FBgn0035035	274.947	1.04706	0.334848	3.12699	0.00176607	0.0217585	TRUE	Samtor
FBgn0035154	55.7907	2.59233	0.54334	4.77111	1.8321e-06	8.29547e-05	FALSE	hiro
FBgn0035158	582.647	1.1315	0.263268	4.29791	1.72417e-05	0.000567548	TRUE	CG13895
FBgn0035181	442.847	1.04603	0.237906	4.39681	1.09855e-05	0.00038651	TRUE	CG9205
FBgn0035227	4980.6	0.651681	0.198118	3.28936	0.00100415	0.0143585	TRUE	Iml1
FBgn0035245	1530.22	0.813959	0.294037	2.76822	0.00563633	0.048348	TRUE	GC
FBgn0035290	2591.65	0.626894	0.214381	2.92421	0.00345337	0.0354635	TRUE	dsb
FBgn0035359	244.988	0.910257	0.293877	3.0974	0.00195224	0.0235917	FALSE	CG1143
FBgn0035382	1301.03	0.973949	0.31761	3.06649	0.00216585	0.0254008	TRUE	Or63a
FBgn0035443	106.397	1.12096	0.394381	2.84232	0.00447863	0.0413378	TRUE	CG12010
FBgn0035445	265.595	0.994668	0.299448	3.32167	0.000894813	0.0131909	TRUE	Ids
FBgn0035483	296.163	0.999107	0.254178	3.93074	8.46858e-05	0.00205006	TRUE	Mul1
FBgn0035515	652.307	0.926912	0.240964	3.84668	0.000119727	0.0026525	TRUE	Sqor
FBgn0035523	1420.3	0.567912	0.202129	2.80966	0.0049594	0.0440557	TRUE	Ctl1
FBgn0035678	52.0323	1.67369	0.583556	2.86809	0.00412963	0.0394613	TRUE	CG10469
FBgn0035679	843.29	0.888816	0.276988	3.20886	0.00133262	0.0175061	TRUE	CG10467
FBgn0035718	41.0811	1.59771	0.483564	3.30402	0.000953089	0.0137838	FALSE	CG14820
FBgn0035754	102.221	1.01339	0.359687	2.81742	0.00484109	0.043582	TRUE	MED4
FBgn0035777	18.2836	3.63679	0.862574	4.2162	2.48448e-05	0.000784146	FALSE	CG8563
FBgn0035960	154.05	0.895237	0.292706	3.05848	0.00222461	0.0257429	TRUE	CG4942
FBgn0035999	574.829	0.891092	0.289638	3.07658	0.00209393	0.0248287	TRUE	CG3552
FBgn0036080	110.593	1.65609	0.439968	3.76411	0.000167146	0.00351007	FALSE	Or67d
FBgn0036093	66.7994	1.42943	0.425759	3.35738	0.000786842	0.0118924	FALSE	CG14154
FBgn0036106	1241.17	0.846802	0.217649	3.89068	9.99625e-05	0.00233195	TRUE	CG6409
FBgn0036128	33.0603	2.19573	0.572601	3.83466	0.00012574	0.00275396	FALSE	Elo68β
FBgn0036198	238.608	1.06626	0.262558	4.06103	4.88563e-05	0.00132393	TRUE	crim
FBgn0036224	403.756	1.03978	0.301232	3.45175	0.000556971	0.00905584	FALSE	Rpt4R
FBgn0036264	184.16	1.18873	0.331683	3.58394	0.000338449	0.00616621	FALSE	CG11529
FBgn0036277	77.6529	1.20122	0.391805	3.06586	0.00217044	0.0254269	TRUE	CG10418
FBgn0036286	1273.65	0.615302	0.220646	2.78864	0.00529298	0.0461031	TRUE	CG10616
FBgn0036290	283.271	0.825719	0.265384	3.11141	0.00186194	0.0226536	TRUE	CG10638
FBgn0036306	369.71	0.898546	0.245351	3.66228	0.000249978	0.00480738	TRUE	CG10973
FBgn0036486	105.215	1.78281	0.440997	4.04268	5.28432e-05	0.0013967	TRUE	Msh6
FBgn0036515	468.729	0.659786	0.230873	2.85779	0.00426605	0.0400516	TRUE	AIMP2
FBgn0036529	164.053	1.02149	0.338638	3.01646	0.00255743	0.0285278	FALSE	Pgant8
FBgn0036556	4365.48	1.1464	0.303335	3.77931	0.000157262	0.00333514	TRUE	hzg
FBgn0036641	276.55	2.01777	0.268778	7.50721	6.04011e-14	1.08027e-11	TRUE	Smn
FBgn0036670	293.794	1.26945	0.360989	3.51659	0.000437128	0.00748136	FALSE	CG13029
FBgn0036698	156.251	0.906492	0.303249	2.98926	0.0027965	0.030343	FALSE	CG7724
FBgn0036749	55.5115	2.26886	0.457915	4.95476	7.24195e-07	3.71834e-05	TRUE	CG7460
FBgn0036754	98.981	1.16101	0.357035	3.25182	0.0011467	0.0157054	TRUE	ais
FBgn0036796	130.975	1.40748	0.417248	3.37326	0.00074284	0.011275	FALSE	CG18231
FBgn0036809	270.36	5.98325	0.442626	13.5176	1.23109e-41	1.88726e-38	FALSE	CG12477
FBgn0036812	160.952	1.2166	0.345225	3.52408	0.000424956	0.00734332	TRUE	Nufip
FBgn0036826	144.871	1.02847	0.304572	3.37677	0.000733429	0.0111637	TRUE	arx
FBgn0036850	248.586	0.900911	0.322144	2.79661	0.00516417	0.0452751	TRUE	Gem2
FBgn0036880	167.437	0.956922	0.31633	3.02507	0.00248572	0.0278728	FALSE	Cpr76Bc
FBgn0036911	2219.85	0.647378	0.194897	3.32165	0.000894885	0.0131909	TRUE	Fibp
FBgn0036974	5999.32	1.11058	0.215661	5.14965	2.60977e-07	1.51381e-05	TRUE	eRF1
FBgn0036975	4439.25	0.872772	0.283143	3.08244	0.0020531	0.0244527	TRUE	CG5618
FBgn0037085	94.6571	1.03583	0.369391	2.80416	0.00504486	0.0445201	FALSE	Neu2
FBgn0037087	307.478	0.678664	0.241027	2.81572	0.00486685	0.0437039	TRUE	CG7519
FBgn0037141	163.689	1.04537	0.367136	2.84736	0.00440837	0.0411001	TRUE	PolH
FBgn0037146	3473.53	0.794613	0.250785	3.1685	0.00153226	0.0194818	TRUE	P5CS
FBgn0037186	626.013	0.925271	0.269743	3.4302	0.000603138	0.00966011	TRUE	CG11241
FBgn0037205	14.8651	2.6366	0.881312	2.99168	0.00277445	0.0302261	FALSE	BoYb
FBgn0037220	946.389	1.34317	0.292682	4.58919	4.44961e-06	0.000179507	TRUE	CG14641
FBgn0037310	215.399	1.04019	0.318692	3.26395	0.00109871	0.0152329	FALSE	Tim17b1
FBgn0037368	232.812	0.93807	0.26302	3.56653	0.000361737	0.00647553	TRUE	CG1239
FBgn0037449	10.4981	3.35074	1.19252	2.80981	0.00495715	0.0440557	FALSE	CG15185
FBgn0037470	2972.77	0.653	0.213092	3.06441	0.00218103	0.0254672	TRUE	Tailor
FBgn0037672	553.295	1.24078	0.287684	4.313	1.61054e-05	0.000535477	TRUE	sage
FBgn0037678	515.308	1.23868	0.27226	4.54964	5.37376e-06	0.000212007	FALSE	CG16749
FBgn0037696	254.4	0.910303	0.309899	2.93741	0.00330962	0.0344143	TRUE	GstZ1
FBgn0037827	295.98	3.11538	0.798785	3.90014	9.61353e-05	0.00226046	FALSE	CG4073
FBgn0037850	31.7661	1.50448	0.545717	2.75688	0.00583552	0.0494238	TRUE	CG14695
FBgn0037870	79.3399	2.46118	0.44787	5.49529	3.90063e-08	2.98983e-06	TRUE	CG18577
FBgn0037876	280.209	1.19121	0.263867	4.51443	6.34863e-06	0.000240732	TRUE	CG4820
FBgn0038005	6.56907	6.23449	1.65709	3.7623	0.000168355	0.00352854	FALSE	Cyp313a5
FBgn0038039	1120.44	0.589647	0.204524	2.88302	0.00393879	0.0382855	TRUE	CG5196
FBgn0038051	37.5714	2.16481	0.59591	3.63279	0.000280375	0.00528771	FALSE	CG17207
FBgn0038095	50.2473	3.09668	0.582107	5.31978	1.0389e-07	7.23927e-06	FALSE	Cyp304a1
FBgn0038170	145.219	0.885473	0.316485	2.79784	0.00514458	0.0451772	TRUE	CG14367
FBgn0038274	65.8665	1.91784	0.40046	4.78909	1.67542e-06	7.65059e-05	TRUE	Nup93-2
FBgn0038290	1448.5	1.8304	0.286894	6.38005	1.77028e-10	2.11076e-08	FALSE	CG6912
FBgn0038292	148.183	1.38942	0.370257	3.75258	0.000175027	0.00363996	FALSE	CG3987
FBgn0038339	37.4468	3.06926	0.831396	3.69169	0.000222766	0.00441867	FALSE	CG6118
FBgn0038389	114.922	1.13435	0.332923	3.40723	0.000656254	0.0103108	TRUE	CG5516
FBgn0038398	1047.33	1.05428	0.242136	4.35408	1.33629e-05	0.000458139	TRUE	sxe2
FBgn0038450	154.768	1.31785	0.456311	2.88804	0.00387649	0.0378858	FALSE	CG17560
FBgn0038549	418.923	0.943721	0.287164	3.28635	0.00101494	0.0143885	TRUE	Nnk
FBgn0038558	61.6673	1.39082	0.49304	2.82092	0.00478863	0.0432185	TRUE	CG12347
FBgn0038597	84.2745	1.08003	0.358158	3.01552	0.00256537	0.0285677	TRUE	CG8064
FBgn0038705	145.439	1.01828	0.338359	3.00947	0.00261704	0.0288924	FALSE	CG11626
FBgn0038789	24.098	2.74113	0.784585	3.49373	0.000476314	0.00799894	FALSE	Ir92a
FBgn0038795	255.38	0.758944	0.260283	2.91584	0.0035473	0.0360133	TRUE	Tmlh
FBgn0038832	332.618	1.11082	0.282626	3.93035	8.48223e-05	0.00205006	FALSE	CG15695
FBgn0038873	129.658	1.82743	0.452777	4.03605	5.43581e-05	0.00143321	FALSE	CG5892
FBgn0038894	48.0111	1.89548	0.466359	4.06443	4.81501e-05	0.0013081	FALSE	Jhbp16
FBgn0039013	72.1714	1.12438	0.398876	2.81888	0.00481912	0.0434572	TRUE	RNF220
FBgn0039017	126.188	1.13246	0.358486	3.15901	0.00158304	0.0199974	FALSE	CG6985
FBgn0039092	27.5359	2.70741	0.638888	4.23769	2.25827e-05	0.000721236	FALSE	CG16723
FBgn0039101	189.693	1.22731	0.391664	3.13358	0.0017269	0.0213496	FALSE	CG16710
FBgn0039152	597.408	1.16697	0.289393	4.03246	5.51967e-05	0.0014482	FALSE	Root
FBgn0039154	58.8314	1.59348	0.40998	3.88671	0.00010161	0.00233987	FALSE	Npc2f
FBgn0039293	384.705	0.736381	0.250481	2.93987	0.00328349	0.0341756	TRUE	Alg9
FBgn0039294	75.5534	1.81034	0.410953	4.40523	1.05673e-05	0.000375488	FALSE	Cad96Cb
FBgn0039325	1054.83	1.0866	0.283419	3.83391	0.000126123	0.00275396	TRUE	CG10560
FBgn0039428	21.1236	2.063	0.661638	3.11801	0.00182076	0.0223043	FALSE	CG14237
FBgn0039429	95.6831	1.17129	0.40703	2.87765	0.00400646	0.0387327	FALSE	CG14238
FBgn0039479	125.638	0.9581	0.346404	2.76585	0.00567751	0.0485075	FALSE	CG14257
FBgn0039488	62.2901	1.23195	0.432896	2.84582	0.00442973	0.0411437	TRUE	CG6066
FBgn0039555	315.243	1.04391	0.272852	3.82592	0.000130284	0.00281871	TRUE	mRpS22
FBgn0039563	330.124	1.01094	0.271514	3.72333	0.000196609	0.00403406	TRUE	CG4951
FBgn0039600	9676.41	0.665333	0.19021	3.49789	0.000468963	0.00791264	TRUE	Prp39
FBgn0039609	2927.1	0.95303	0.24594	3.87505	0.000106601	0.00242671	TRUE	Nepl17
FBgn0039726	559.874	0.89854	0.225164	3.99061	6.59042e-05	0.00166404	TRUE	eIF2Bα
FBgn0039779	17.0369	2.16564	0.743056	2.91451	0.00356248	0.0360991	FALSE	PH4αSG2
FBgn0039821	296.728	0.905362	0.318968	2.83841	0.00453383	0.0416189	FALSE	CG15556
FBgn0039827	385.511	1.0293	0.304548	3.37975	0.00072551	0.0110904	FALSE	CG1544
FBgn0039937	216.576	1.74544	0.334576	5.21688	1.8196e-07	1.14188e-05	TRUE	fd102C
FBgn0040009	145.663	1.87776	0.385608	4.8696	1.11827e-06	5.40547e-05	TRUE	CG17490
FBgn0040211	715.658	0.913818	0.222093	4.11458	3.87893e-05	0.00111	FALSE	hgo
FBgn0040227	1551.06	0.793668	0.245505	3.2328	0.00122583	0.0164842	TRUE	eIF3d1
FBgn0040337	220.861	0.965471	0.303001	3.18636	0.00144073	0.0185377	TRUE	CG3021
FBgn0040507	281.659	1.1333	0.302085	3.75159	0.000175715	0.0036472	FALSE	ACXD
FBgn0040528	191.519	1.23641	0.300577	4.11345	3.89783e-05	0.00111244	FALSE	CG15864
FBgn0040606	3497.78	0.758105	0.250328	3.02845	0.00245813	0.0276398	TRUE	CG6503
FBgn0040649	86.1286	1.34541	0.346017	3.88827	0.000100961	0.00233919	TRUE	CG15461
FBgn0041182	1262.08	0.710752	0.237181	2.99667	0.00272945	0.0297963	TRUE	Tep2
FBgn0041225	188.202	1.2065	0.433221	2.78495	0.0053536	0.0464676	TRUE	Gr94a
FBgn0041621	91.7302	1.18434	0.36157	3.27554	0.0010546	0.0147355	FALSE	Or82a
FBgn0041622	8.6487	3.89117	1.32899	2.92792	0.00341238	0.0351761	FALSE	Or69a
FBgn0042094	602.376	0.690619	0.241126	2.86415	0.00418134	0.0397079	TRUE	Ak3
FBgn0050076	168.772	1.03325	0.323667	3.19231	0.00141139	0.0182085	FALSE	CG30076
FBgn0050081	64.1413	1.38965	0.423792	3.27909	0.00104143	0.0145895	TRUE	Ir51b
FBgn0050083	139.368	1.46281	0.318691	4.59005	4.43149e-06	0.00017945	FALSE	CG30083
FBgn0050098	55.5655	2.08749	0.639365	3.26494	0.00109486	0.0151991	FALSE	CG30098
FBgn0050099	225.082	1.20752	0.329272	3.66724	0.000245185	0.00475783	FALSE	CG30099
FBgn0050284	174.49	0.849514	0.285488	2.97566	0.0029236	0.0314361	TRUE	CG30284
FBgn0050291	266.776	1.00648	0.302017	3.33252	0.000860643	0.0128359	TRUE	CG30291
FBgn0050349	196.095	0.893935	0.319091	2.80151	0.0050864	0.0448129	TRUE	CG30349
FBgn0050431	300.849	1.00771	0.307609	3.27596	0.00105304	0.014733	FALSE	CG30431
FBgn0051262	152.859	1.4683	0.371084	3.95679	7.59647e-05	0.00187616	FALSE	CG31262
FBgn0051390	242.053	0.834643	0.26146	3.19224	0.00141175	0.0182085	TRUE	MED7
FBgn0051445	738.975	0.657812	0.222968	2.95025	0.00317521	0.0333398	TRUE	CG31445
FBgn0051469	249.109	0.81935	0.275705	2.97184	0.00296023	0.0316673	TRUE	Argp
FBgn0051481	222.869	0.717652	0.25996	2.76062	0.00576914	0.0490171	FALSE	pb
FBgn0051612	186.669	1.13015	0.294039	3.84355	0.000121269	0.00267765	FALSE	CG31612
FBgn0051634	52.1653	2.09198	0.520603	4.01838	5.85986e-05	0.00151523	FALSE	Oatp26F
FBgn0051759	513.717	1.36372	0.270673	5.03827	4.69753e-07	2.53313e-05	TRUE	CG31759
FBgn0051860	178.409	1.14574	0.354316	3.23366	0.00122216	0.0164842	TRUE	ZnT33D
FBgn0051861	45.4814	1.46283	0.518351	2.82208	0.00477139	0.0431355	TRUE	CG31861
FBgn0051907	186.688	1.51775	0.468097	3.24237	0.0011854	0.0161351	TRUE	Mst27D
FBgn0052068	777.349	1.17664	0.231984	5.07207	3.93503e-07	2.17664e-05	TRUE	Adi1
FBgn0052199	91.7215	1.53988	0.415776	3.70362	0.000212542	0.00426316	FALSE	CG32199
FBgn0052238	59.8785	1.28415	0.454043	2.82825	0.00468027	0.0426313	FALSE	TTLL1B
FBgn0052344	247.676	0.875267	0.264895	3.30421	0.000952443	0.0137838	TRUE	CG32344
FBgn0052383	25.1923	2.29878	0.638981	3.59757	0.000321208	0.0059022	FALSE	sphinx1
FBgn0052452	302.774	1.04126	0.341971	3.04487	0.00232785	0.0265201	TRUE	CG32452
FBgn0052475	1379.35	1.5313	0.347515	4.40644	1.05082e-05	0.000374629	TRUE	mthl8
FBgn0052483	51.5574	2.175	0.460059	4.72764	2.2714e-06	0.00010156	FALSE	CG32483
FBgn0052733	36.6666	2.25642	0.574672	3.92645	8.6208e-05	0.00206495	FALSE	CR32733
FBgn0052755	479.638	1.33062	0.305173	4.36021	1.29938e-05	0.000451251	TRUE	CG32755
FBgn0053158	127.084	0.994572	0.351532	2.82925	0.00466578	0.0425752	TRUE	CG33158
FBgn0053160	44.5339	1.7437	0.608795	2.86419	0.00418079	0.0397079	FALSE	CG33160
FBgn0053329	630.789	0.875921	0.24688	3.54796	0.000388231	0.00689753	FALSE	Sp212
FBgn0053926	151.589	2.66618	0.381494	6.98877	2.773e-12	4.13292e-10	TRUE	Srg3
FBgn0053965	112.46	1.52791	0.338164	4.51824	6.23553e-06	0.000238126	FALSE	CG33965
FBgn0054028	28.1577	2.29938	0.599898	3.83295	0.000126617	0.00275604	FALSE	CG34028
FBgn0061356	630.612	1.96987	0.282059	6.98392	2.87057e-12	4.21974e-10	TRUE	Hao
FBgn0063496	9.40734	2.66875	0.961705	2.77502	0.0055198	0.0475984	FALSE	GstE4
FBgn0065070	47.084	1.45392	0.522694	2.78159	0.00540939	0.0468508	TRUE	snoRNA:291
FBgn0083050	84.2629	1.82262	0.510006	3.57372	0.000351945	0.00633679	TRUE	snoRNA:Ψ18S-1377b
FBgn0083124	1482.25	0.830311	0.292875	2.83504	0.004582	0.0419177	TRUE	Uhg4
FBgn0083945	42.442	1.40704	0.50114	2.80768	0.00499005	0.0442608	FALSE	CG34109
FBgn0083988	36.9486	1.48729	0.540125	2.75361	0.00589422	0.0497255	TRUE	snoRNA:Me28S-C3420a
FBgn0084049	77.0806	1.64943	0.513617	3.21139	0.00132092	0.0173924	FALSE	CR41440
FBgn0085195	216.521	0.880371	0.30128	2.92211	0.00347671	0.035532	TRUE	CG34166
FBgn0085279	355.884	0.720547	0.247262	2.91411	0.00356708	0.0361072	TRUE	CG34250
FBgn0085371	19.6765	2.05706	0.686362	2.99705	0.00272604	0.0297894	FALSE	CG34342
FBgn0085390	2747.88	0.556179	0.189951	2.92801	0.00341139	0.0351761	TRUE	Dgk
FBgn0085428	163.869	3.92391	0.358504	10.9452	7.00359e-28	5.36825e-25	FALSE	Nox
FBgn0085454	55.5722	1.47305	0.452684	3.25403	0.00113781	0.0156536	FALSE	CG34425
FBgn0085457	26.6147	4.36634	0.796406	5.48255	4.19233e-08	3.19063e-06	FALSE	CG34428
FBgn0085485	18.7774	2.06329	0.696039	2.96434	0.00303337	0.032197	FALSE	CG34456
FBgn0085582	26.8908	2.2244	0.617394	3.60288	0.000314705	0.00581257	FALSE	lncRNA:CR41257
FBgn0085786	30.5829	2.19637	0.637173	3.44705	0.000566738	0.00915914	FALSE	CR41501
FBgn0086693	57.2438	1.77191	0.544285	3.25549	0.00113197	0.0155933	FALSE	iav
FBgn0086785	236.922	0.828879	0.258663	3.20447	0.0013531	0.0177075	TRUE	Vps36
FBgn0259099	260.576	0.787236	0.269659	2.91938	0.00350729	0.0357424	FALSE	DCX-EMAP
FBgn0259140	38.956	2.45762	0.632047	3.88835	0.000100928	0.00233919	FALSE	Cubn2
FBgn0259224	3824.06	0.72105	0.205155	3.51466	0.000440315	0.0075156	TRUE	CG42324
FBgn0259682	1959.34	0.812534	0.210879	3.85307	0.000116645	0.00260232	TRUE	Jabba
FBgn0259737	128.562	1.43632	0.398226	3.6068	0.000309998	0.00575534	TRUE	CG42391
FBgn0259935	199.777	0.867069	0.294324	2.94597	0.00321946	0.0336398	TRUE	CG42458
FBgn0259937	1605.57	0.792323	0.215987	3.66838	0.000244097	0.00474809	TRUE	Nop60B
FBgn0260386	177.082	0.909795	0.293913	3.09546	0.0019651	0.0236938	FALSE	mtg
FBgn0260444	453.185	0.89597	0.287267	3.11894	0.00181503	0.0222595	TRUE	Not10
FBgn0260477	131.117	1.90334	0.418649	4.54639	5.45727e-06	0.00021373	FALSE	CG30283
FBgn0260718	15.8787	2.71187	0.795714	3.4081	0.000654164	0.010293	FALSE	CR42545
FBgn0260780	72.8407	1.07403	0.38549	2.78613	0.00533412	0.0463605	FALSE	wisp
FBgn0260817	152.592	1.42468	0.348867	4.08373	4.43185e-05	0.00123208	TRUE	gkt
FBgn0260874	1524.76	1.00264	0.307358	3.26214	0.00110576	0.0153058	TRUE	Ir76a
FBgn0261053	571.866	1.12963	0.300745	3.75612	0.00017257	0.00359582	FALSE	Cad86C
FBgn0261113	5474.53	0.773276	0.205827	3.75692	0.000172019	0.00359131	TRUE	Xrp1
FBgn0261270	192.409	0.927631	0.311873	2.97439	0.00293574	0.031535	TRUE	Sps1
FBgn0261286	331.646	0.809793	0.280037	2.89174	0.00383115	0.0376484	TRUE	Mat89Ba
FBgn0261356	17.269	2.82173	0.87226	3.23496	0.00121659	0.0164839	FALSE	CG42633
FBgn0261429	71.9141	2.06206	0.392797	5.24968	1.52365e-07	1.01555e-05	FALSE	lncRNA:CR42646
FBgn0261535	264.748	2.11886	0.334539	6.33368	2.39388e-10	2.79226e-08	TRUE	l(2)34Fd
FBgn0261808	1343.11	0.685877	0.200624	3.41872	0.000629163	0.00998749	TRUE	cu
FBgn0261983	744.338	0.8068	0.225634	3.5757	0.000349298	0.00629968	TRUE	l(2)gd1
FBgn0261994	51.2987	6.77767	0.940952	7.20299	5.89054e-13	9.57749e-11	FALSE	CG42812
FBgn0262789	64.1489	1.33351	0.436973	3.05169	0.00227556	0.0261446	TRUE	CR43170
FBgn0262866	1016.92	0.598066	0.215378	2.77682	0.00548941	0.0474673	TRUE	S6kII
FBgn0263049	416.884	1.04385	0.272427	3.83168	0.000127272	0.00276468	TRUE	lncRNA:let7C
FBgn0263232	645.177	0.969565	0.236704	4.09611	4.20153e-05	0.00118649	TRUE	Nxf3
FBgn0263456	11171.9	0.550812	0.189152	2.91201	0.00359117	0.0362275	TRUE	nwk
FBgn0263663	528.191	0.793117	0.259488	3.05647	0.00223957	0.025814	TRUE	lncRNA:CR43654
FBgn0263738	565.12	1.34109	0.250679	5.34983	8.80361e-08	6.21523e-06	TRUE	Ada2a
FBgn0263744	29.9346	1.94566	0.664812	2.92662	0.00342663	0.0352551	TRUE	CR43669
FBgn0263864	866.606	0.802669	0.259565	3.09236	0.00198571	0.0238619	TRUE	Dark
FBgn0264291	44.6658	1.68234	0.457062	3.68078	0.000232524	0.00456165	TRUE	Det
FBgn0264347	130.672	1.19359	0.340932	3.50096	0.000463585	0.00783422	TRUE	lncRNA:CR43803
FBgn0264380	155.799	0.964835	0.317084	3.04284	0.0023436	0.0266505	FALSE	lncRNA:CR43832
FBgn0264481	297.569	0.944318	0.259147	3.64395	0.00026849	0.00511752	TRUE	asRNA:CR43889
FBgn0264546	17.493	2.12956	0.744749	2.85944	0.00424393	0.0399488	FALSE	CG43925
FBgn0264571	451.136	0.884051	0.319944	2.76314	0.00572479	0.0487561	TRUE	lncRNA:CR43943
FBgn0264572	80.1123	1.10418	0.370588	2.97955	0.00288671	0.0311017	TRUE	asRNA:CR43944
FBgn0264574	13431.5	0.561829	0.197873	2.83935	0.00452058	0.0415684	TRUE	Glut1
FBgn0264745	71.1365	2.47172	0.433995	5.69529	1.23165e-08	1.04895e-06	TRUE	CR44003
FBgn0264817	161.857	1.26558	0.383425	3.30072	0.000964371	0.0139095	TRUE	pre-lola-G
FBgn0264822	135.655	1.03751	0.349804	2.96598	0.00301723	0.0320573	TRUE	asRNA:CR44030
FBgn0264878	119.75	0.944646	0.340344	2.77556	0.0055107	0.0475747	TRUE	asRNA:CR44069
FBgn0264912	18.1651	2.78907	0.778932	3.58063	0.000342767	0.00622374	FALSE	lncRNA:CR44103
FBgn0264942	113.889	1.42877	0.491514	2.90687	0.00365064	0.0364758	FALSE	lncRNA:CR44111
FBgn0264947	63.7071	1.35789	0.417594	3.25169	0.00114721	0.0157054	TRUE	asRNA:CR44116
FBgn0265149	419.082	0.937507	0.333371	2.8122	0.00492032	0.0439257	TRUE	lncRNA:CR44218
FBgn0265152	123.893	1.2656	0.379794	3.33233	0.000861228	0.0128359	TRUE	lncRNA:CR44221
FBgn0265184	148.635	1.22119	0.338858	3.60383	0.000313556	0.00580133	TRUE	CG44249
FBgn0265496	22.3462	1.91148	0.62533	3.05675	0.00223749	0.025814	FALSE	lncRNA:CR44365
FBgn0265611	113.318	1.14178	0.346807	3.29225	0.000993877	0.0142557	FALSE	asRNA:CR44429
FBgn0265629	142.773	1.49803	0.401033	3.73543	0.000187392	0.0038597	TRUE	CG44437
FBgn0265699	384.697	0.868548	0.291339	2.98123	0.00287095	0.0309942	FALSE	lncRNA:CR44506
FBgn0265813	18.4765	3.35039	0.793177	4.22401	2.39992e-05	0.00075969	FALSE	lncRNA:CR44602
FBgn0265839	22.2579	1.87844	0.679525	2.76434	0.00570387	0.0486931	TRUE	lncRNA:CR44628
FBgn0265847	47.5287	1.57018	0.437404	3.58979	0.000330951	0.00606047	FALSE	lncRNA:CR44636
FBgn0265853	177.169	1.13647	0.373914	3.0394	0.00237051	0.0268616	TRUE	lncRNA:CR44642
FBgn0265873	610.408	0.802595	0.290125	2.76638	0.00566821	0.0484818	FALSE	lncRNA:CR44662
FBgn0266001	241.726	0.786224	0.280217	2.80576	0.00501975	0.0443715	FALSE	lncRNA:CR44775
FBgn0266275	199.696	1.02685	0.276205	3.71772	0.000201031	0.00409748	FALSE	asRNA:CR44960
FBgn0266284	218.016	0.883632	0.30371	2.90946	0.00362057	0.0363446	TRUE	Ns3
FBgn0266355	40.7804	7.19366	1.12524	6.39302	1.62642e-10	1.96102e-08	FALSE	lncRNA:CR45003
FBgn0266363	79.5378	1.43693	0.439824	3.26706	0.00108669	0.0151249	FALSE	CG45011
FBgn0266408	132.443	1.19358	0.404748	2.94894	0.00318866	0.0334155	TRUE	lncRNA:CR45048
FBgn0266450	2844.26	0.703685	0.245473	2.86665	0.00414839	0.0394945	TRUE	Kr-h1
FBgn0266616	14.1661	2.56759	0.926625	2.7709	0.00559011	0.0480669	FALSE	lncRNA:CR45123
FBgn0266627	87.6721	1.50412	0.365083	4.11993	3.7899e-05	0.00109326	TRUE	asRNA:CR45134
FBgn0266636	7.924	3.80564	1.23133	3.09067	0.00199709	0.0239281	FALSE	asRNA:CR45143
FBgn0266851	964.838	0.832846	0.232182	3.58704	0.000334455	0.0061142	TRUE	lncRNA:CR45312
FBgn0266872	449.087	0.853623	0.296689	2.87716	0.00401267	0.0387578	TRUE	lncRNA:CR45333
FBgn0266993	47.096	1.44746	0.51265	2.82347	0.00475061	0.0430565	TRUE	lncRNA:CR45444
FBgn0267027	17.5582	3.01617	0.810792	3.72003	0.000199197	0.00407936	FALSE	lncRNA:CR45471
FBgn0267035	187.84	0.88978	0.310288	2.8676	0.00413602	0.0394872	TRUE	asRNA:CR45479
FBgn0267160	278.183	2.05176	0.325027	6.31261	2.74375e-10	3.13225e-08	FALSE	asRNA:CR45600
FBgn0267240	27.6996	2.13838	0.585137	3.65449	0.000257695	0.00493809	FALSE	lncRNA:CR45680
FBgn0267398	2235.79	0.800508	0.283722	2.82145	0.0047807	0.0431833	TRUE	Yeti
FBgn0267485	21.1103	2.0165	0.654037	3.08316	0.00204817	0.024421	TRUE	asRNA:CR45835
FBgn0267623	124.426	1.17727	0.352691	3.33796	0.000843971	0.0126137	TRUE	lncRNA:CR45961
FBgn0267641	129.44	0.934306	0.32525	2.87258	0.00407138	0.0391181	TRUE	lncRNA:CR45979
FBgn0267655	247.272	1.45019	0.311806	4.65095	3.30414e-06	0.000140701	TRUE	lncRNA:CR45993
FBgn0267656	66.3625	1.66742	0.459612	3.6279	0.000285739	0.00537941	FALSE	lncRNA:CR45994
FBgn0267733	1223.41	1.05277	0.26752	3.9353	8.30915e-05	0.00202257	TRUE	lncRNA:CR46064
FBgn0267744	124.178	1.39395	0.330793	4.21397	2.50916e-05	0.000787305	FALSE	lncRNA:CR46075
FBgn0267764	53.6146	1.26437	0.451425	2.80084	0.005097	0.0448327	FALSE	lncRNA:CR46095
FBgn0267769	37.4709	1.91905	0.516424	3.71604	0.000202373	0.00409748	TRUE	lncRNA:CR46100
FBgn0267790	1801.84	0.709139	0.230241	3.07999	0.00207008	0.0246002	TRUE	rump
FBgn0267791	3381.78	0.689391	0.224782	3.06693	0.00216267	0.0254008	TRUE	HnRNP-K
FBgn0267793	49.1666	1.90247	0.588872	3.2307	0.00123485	0.0165353	FALSE	lncRNA:CR45232
FBgn0267983	20.3154	3.11504	0.803141	3.87857	0.000105072	0.00240127	FALSE	lncRNA:CR46250
FBgn0283652	205.41	0.850177	0.276451	3.07533	0.0021027	0.0249052	FALSE	Rpp30
FBgn0284435	523.848	0.950542	0.220554	4.3098	1.63402e-05	0.000541194	FALSE	tyn

## Sheet: Tbph_cyto_significant_enriched
Flybase ID	baseMean	log2FoldChange	lfcSE	stat	pvalue	padj	Neuronal	Symbol
FBgn0000017	5309.62	2.64255	0.306565	8.61988	6.70266e-18	1.69835e-16	TRUE	Abl
FBgn0000028	651.513	2.90734	0.357465	8.13321	4.18075e-16	8.74634e-15	TRUE	acj6
FBgn0000032	237.901	1.29844	0.418903	3.09962	0.0019377	0.0064241	TRUE	Acph-1
FBgn0000036	5911.3	2.92128	0.309909	9.42624	4.25064e-21	1.4098e-19	TRUE	nAChRα1
FBgn0000037	1772.06	1.74262	0.281726	6.18552	6.18997e-10	6.58461e-09	TRUE	mAChR-A
FBgn0000038	2959.08	1.73632	0.4071	4.26509	1.99821e-05	0.00010566	TRUE	nAChRβ1
FBgn0000108	3035.07	1.28005	0.251382	5.09206	3.54203e-07	2.5306e-06	TRUE	Appl
FBgn0000114	882.655	0.992756	0.284376	3.491	0.00048121	0.00185811	TRUE	bru1
FBgn0000140	43.5007	2.71125	0.868566	3.12152	0.0017992	0.00602613	FALSE	asp
FBgn0000157	1447.17	3.84363	0.331499	11.5947	4.38417e-31	2.95624e-29	TRUE	Dll
FBgn0000173	2185.18	1.81436	0.308292	5.88522	3.97525e-09	3.82851e-08	TRUE	ben
FBgn0000179	696.438	1.03265	0.342861	3.01186	0.00259652	0.00826894	TRUE	bi
FBgn0000183	1515.69	1.5466	0.287931	5.37142	7.81172e-08	6.18794e-07	TRUE	BicD
FBgn0000221	96.2444	2.25726	0.549732	4.10611	4.02371e-05	0.000198846	TRUE	brn
FBgn0000228	1307.26	1.4647	0.305527	4.79402	1.63473e-06	1.05639e-05	TRUE	Nin
FBgn0000250	5511.49	3.73638	0.329702	11.3326	9.04657e-30	5.23482e-28	TRUE	cact
FBgn0000257	518.86	1.26909	0.328674	3.86124	0.000112815	0.000508257	TRUE	car
FBgn0000259	2322.68	2.67635	0.296427	9.02871	1.73704e-19	5.11644e-18	TRUE	CkIIβ
FBgn0000273	7973.9	2.0086	0.312916	6.41897	1.37196e-10	1.59229e-09	TRUE	Pka-C1
FBgn0000286	831.965	1.85641	0.303183	6.12305	9.17992e-10	9.57787e-09	TRUE	Cf2
FBgn0000303	4184.58	2.29875	0.282687	8.1318	4.22973e-16	8.82617e-15	TRUE	ChAT
FBgn0000308	3491.08	1.9303	0.248483	7.76834	7.95229e-15	1.44958e-13	TRUE	chic
FBgn0000320	288.906	1.55793	0.431638	3.60934	0.00030698	0.00124672	FALSE	eya
FBgn0000382	5679.49	1.42488	0.318774	4.46988	7.82633e-06	4.45915e-05	TRUE	csw
FBgn0000395	349.075	1.6776	0.351919	4.76701	1.86983e-06	1.19655e-05	TRUE	cv-2
FBgn0000412	359.331	1.94458	0.340828	5.70545	1.16036e-08	1.04381e-07	TRUE	D1
FBgn0000448	827.419	2.59201	0.347712	7.45449	9.0218e-14	1.48705e-12	TRUE	Hr3
FBgn0000459	11960.8	6.46621	0.309669	20.881	7.96974e-97	2.1675e-93	FALSE	disco
FBgn0000464	752.712	1.91415	0.37581	5.0934	3.51707e-07	2.51939e-06	TRUE	Lar
FBgn0000479	4507.99	1.41353	0.262105	5.39302	6.9284e-08	5.54748e-07	TRUE	dnc
FBgn0000500	63.4136	2.40704	0.677753	3.55149	0.000383054	0.00151568	TRUE	Dsk
FBgn0000535	7055.19	2.74999	0.260113	10.5723	4.0067e-26	1.84693e-24	TRUE	eag
FBgn0000546	1702.49	0.811371	0.289506	2.80261	0.00506911	0.0149041	TRUE	EcR
FBgn0000568	5996.52	2.32829	0.296037	7.86486	3.69507e-15	6.9949e-14	TRUE	Eip75B
FBgn0000625	296.582	3.0058	0.43249	6.94998	3.65337e-12	5.166e-11	FALSE	eyg
FBgn0000629	357.595	1.31875	0.382588	3.44692	0.000567007	0.00215273	TRUE	E(z)
FBgn0000633	3644.4	3.49594	0.26368	13.2583	4.03987e-40	4.51525e-38	TRUE	tei
FBgn0000635	3347.53	2.72402	0.27232	10.003	1.47849e-23	5.94235e-22	TRUE	Fas2
FBgn0000636	496.951	1.24283	0.32405	3.83529	0.000125416	0.000557336	TRUE	Fas3
FBgn0000662	2117.29	2.84146	0.371434	7.64995	2.01055e-14	3.52776e-13	TRUE	fl(2)d
FBgn0000711	7372.41	2.14593	0.287923	7.45312	9.11559e-14	1.49948e-12	TRUE	flw
FBgn0000715	57.2205	5.0665	0.836542	6.05648	1.39134e-09	1.42434e-08	TRUE	FMRFa
FBgn0000723	1544.16	1.68328	0.308826	5.45058	5.02051e-08	4.13344e-07	TRUE	FER
FBgn0000826	52.5948	2.93214	0.982631	2.98397	0.00284537	0.00893931	FALSE	png
FBgn0000996	85.8539	2.60916	0.617652	4.22432	2.39661e-05	0.000124003	TRUE	dup
FBgn0001078	2380.68	2.96493	0.304418	9.73967	2.04208e-22	7.60792e-21	TRUE	ftz-f1
FBgn0001085	950.28	2.64352	0.310304	8.51913	1.60752e-17	3.90351e-16	TRUE	fz
FBgn0001105	18954	3.36517	0.292364	11.5102	1.17224e-30	7.53097e-29	TRUE	Gβ13F
FBgn0001122	4401.68	0.913819	0.339532	2.69141	0.00711512	0.0200734	TRUE	Gαo
FBgn0001139	978.895	1.36873	0.298838	4.58016	4.6462e-06	2.74301e-05	TRUE	gro
FBgn0001149	1265.56	0.719299	0.308373	2.33257	0.019671	0.0476106	TRUE	GstD1
FBgn0001185	208.088	2.60518	0.442678	5.88506	3.97913e-09	3.82851e-08	TRUE	her
FBgn0001186	2984.86	0.822769	0.332785	2.47237	0.0134219	0.0345783	TRUE	Hex-A
FBgn0001216	314.037	3.16512	0.4221	7.49852	6.45425e-14	1.08132e-12	FALSE	Hsc70-1
FBgn0001218	3271.19	0.808936	0.249772	3.2387	0.00120074	0.00424843	TRUE	Hsc70-3
FBgn0001234	59502.8	2.46351	0.434289	5.67252	1.40716e-08	1.23452e-07	TRUE	lncRNA:Hsrω
FBgn0001235	4899.68	1.26296	0.294756	4.28476	1.82937e-05	9.74274e-05	TRUE	hth
FBgn0001250	2110.32	4.24563	0.367741	11.5452	7.80794e-31	5.0964e-29	TRUE	if
FBgn0001255	40.112	3.24927	0.799736	4.06292	4.84616e-05	0.000234797	TRUE	ImpE3
FBgn0001256	11.7097	4.5812	1.67516	2.73478	0.00624222	0.0178202	FALSE	ImpL1
FBgn0001297	1849.03	1.31782	0.320187	4.11578	3.85875e-05	0.000191622	TRUE	kay
FBgn0001316	1935.42	1.12103	0.302174	3.70988	0.000207355	0.00088069	TRUE	klar
FBgn0001325	159.608	1.183	0.466842	2.53405	0.0112753	0.0296759	TRUE	Kr
FBgn0001404	1919.2	1.36625	0.319691	4.27365	1.923e-05	0.000102014	TRUE	egh
FBgn0001624	4492.41	1.61425	0.265698	6.07551	1.23597e-09	1.27166e-08	TRUE	dlg1
FBgn0001961	1019.43	1.90799	0.306661	6.22183	4.91393e-10	5.3103e-09	TRUE	Arpc1
FBgn0001978	704.291	2.28623	0.335096	6.82262	8.9395e-12	1.20359e-10	TRUE	stc
FBgn0001991	1702.33	1.11433	0.433762	2.56899	0.0101994	0.0273291	TRUE	Ca-α1D
FBgn0002413	1436.43	2.01659	0.309605	6.51343	7.34515e-11	8.82608e-10	TRUE	dco
FBgn0002525	242.164	1.24377	0.439057	2.83282	0.00461391	0.0136883	TRUE	Lam
FBgn0002579	5977.65	1.1656	0.305526	3.81507	0.000136144	0.000600431	TRUE	RpL36
FBgn0002643	1281.76	1.05143	0.339259	3.09919	0.0019405	0.00643075	TRUE	mam
FBgn0002723	9700.93	4.74884	0.296963	15.9913	1.46816e-57	4.60719e-55	TRUE	Met
FBgn0002868	516.778	1.47549	0.343509	4.29535	1.7442e-05	9.33176e-05	TRUE	MtnA
FBgn0002905	153.34	1.61803	0.464814	3.48102	0.000499509	0.00191968	TRUE	PolQ
FBgn0002921	49688.9	1.87855	0.254251	7.38854	1.4845e-13	2.38426e-12	TRUE	Atpα
FBgn0002931	515.918	3.27243	0.427499	7.65482	1.93583e-14	3.41132e-13	TRUE	net
FBgn0002940	177649	1.24672	0.292201	4.26665	1.98433e-05	0.000104995	TRUE	ninaE
FBgn0002973	520.691	1.46071	0.317891	4.59499	4.32769e-06	2.57359e-05	TRUE	numb
FBgn0003086	102.651	5.25121	0.737083	7.12431	1.04603e-12	1.5574e-11	FALSE	Pig1
FBgn0003093	6015.42	1.79332	0.292153	6.1383	8.3408e-10	8.76967e-09	TRUE	Pkc98E
FBgn0003139	442.219	2.07011	0.356443	5.80769	6.33397e-09	5.89268e-08	TRUE	PpV
FBgn0003165	4642.27	0.925575	0.309937	2.98633	0.00282347	0.0088842	TRUE	pum
FBgn0003169	501.787	1.58229	0.331513	4.77293	1.81564e-06	1.16369e-05	TRUE	put
FBgn0003175	2195.46	1.03983	0.281768	3.69037	0.000223925	0.00094196	TRUE	px
FBgn0003205	463.096	1.42427	0.382028	3.72819	0.00019286	0.00082514	TRUE	Ras85D
FBgn0003210	678.038	1.21612	0.341744	3.55856	0.000372889	0.00147905	TRUE	rb
FBgn0003248	4076.88	1.19837	0.273275	4.38523	1.15863e-05	6.41337e-05	TRUE	Rh2
FBgn0003255	373.969	3.99557	0.45111	8.85719	8.20541e-19	2.26176e-17	FALSE	rk
FBgn0003274	11468.4	0.920061	0.308317	2.98414	0.00284376	0.0089377	TRUE	RpLP2
FBgn0003285	441.503	1.00473	0.31463	3.19336	0.00140628	0.00487211	TRUE	rst
FBgn0003301	2410.52	1.56782	0.293428	5.34314	9.13509e-08	7.16665e-07	TRUE	rut
FBgn0003310	1656.9	2.22802	0.30621	7.27613	3.43539e-13	5.34911e-12	TRUE	S
FBgn0003319	85.5978	4.04245	0.756825	5.34133	9.22657e-08	7.23147e-07	FALSE	Sb
FBgn0003326	478.481	3.12167	0.394564	7.91168	2.53939e-15	4.92136e-14	TRUE	sca
FBgn0003339	237.552	1.72331	0.470992	3.65889	0.000253312	0.00105179	TRUE	Scr
FBgn0003345	2307.52	1.15382	0.328864	3.50849	0.000450653	0.00175254	TRUE	sd
FBgn0003371	8179.55	3.08798	0.257949	11.9713	5.02366e-33	4.01844e-31	TRUE	sgg
FBgn0003374	34.731	3.59903	0.891766	4.03584	5.44066e-05	0.000262044	FALSE	Sgs4
FBgn0003380	24905.3	2.31347	0.255067	9.07005	1.18966e-19	3.52961e-18	TRUE	Sh
FBgn0003386	1500.99	0.925055	0.2814	3.28733	0.00101141	0.00363688	TRUE	Shaw
FBgn0003410	677.913	1.8832	0.303288	6.20927	5.32305e-10	5.72211e-09	TRUE	sina
FBgn0003415	3316.97	1.61049	0.320316	5.02781	4.9612e-07	3.46562e-06	TRUE	skd
FBgn0003416	294.65	2.31112	0.38392	6.0198	1.74633e-09	1.77218e-08	TRUE	sl
FBgn0003423	4428.52	2.11787	0.257881	8.21257	2.16509e-16	4.66094e-15	TRUE	slgA
FBgn0003429	8345.14	2.31338	0.387617	5.9682	2.39881e-09	2.38101e-08	TRUE	slo
FBgn0003430	172.375	2.3625	0.445769	5.29982	1.15917e-07	8.92234e-07	TRUE	slp1
FBgn0003480	19.3341	4.74857	1.6602	2.86024	0.00423315	0.0127354	TRUE	spn-B
FBgn0003499	521.481	1.71829	0.337123	5.09693	3.45208e-07	2.47718e-06	TRUE	sr
FBgn0003502	1456.31	2.35554	0.304016	7.74807	9.32987e-15	1.68786e-13	TRUE	Btk
FBgn0003557	1280.11	1.39794	0.287804	4.85727	1.19018e-06	7.84385e-06	TRUE	Su(dx)
FBgn0003575	343.871	1.23423	0.367169	3.36148	0.000775258	0.00285053	TRUE	su(sable)
FBgn0003655	305.031	8.00783	0.737925	10.8518	1.95517e-27	9.60979e-26	FALSE	swa
FBgn0003660	379.695	1.15013	0.333691	3.4467	0.000567472	0.00215349	TRUE	Syb
FBgn0003710	358.299	1.81907	0.382843	4.75146	2.01948e-06	1.28626e-05	TRUE	tipE
FBgn0003721	1434.72	1.07636	0.280106	3.8427	0.000121688	0.000542966	TRUE	Tm1
FBgn0003862	11482.8	3.51222	0.297066	11.823	2.96849e-32	2.20181e-30	TRUE	trx
FBgn0003892	170.258	1.8034	0.462328	3.9007	9.59151e-05	0.000437435	FALSE	ptc
FBgn0003941	12344	1.50671	0.31299	4.81392	1.47995e-06	9.62142e-06	TRUE	RpL40
FBgn0003965	1368.22	2.53789	0.313766	8.08848	6.04145e-16	1.24162e-14	TRUE	v
FBgn0004049	849.33	0.902321	0.290757	3.10335	0.00191345	0.00634885	TRUE	yrt
FBgn0004055	698.141	1.7769	0.323174	5.49828	3.83516e-08	3.1995e-07	TRUE	uzip
FBgn0004102	1215.08	1.802	0.349445	5.15676	2.51261e-07	1.8419e-06	TRUE	oc
FBgn0004118	1624.79	2.94537	0.541364	5.44064	5.30888e-08	4.34891e-07	TRUE	nAChRβ2
FBgn0004168	1949.81	4.00943	0.292475	13.7086	9.01864e-43	1.22638e-40	TRUE	5-HT1A
FBgn0004177	1311.94	1.27496	0.307134	4.15116	3.30796e-05	0.000166705	TRUE	mts
FBgn0004198	2517.49	1.13217	0.308723	3.66727	0.000245149	0.0010205	TRUE	ct
FBgn0004227	1798.97	1.64871	0.358937	4.59332	4.36251e-06	2.58863e-05	TRUE	nonA
FBgn0004244	36339.6	3.91453	0.285104	13.7302	6.69719e-43	9.26141e-41	TRUE	Rdl
FBgn0004369	7816.07	2.60202	0.268174	9.70272	2.93555e-22	1.07404e-20	TRUE	Ptp99A
FBgn0004373	4488.2	1.48239	0.268282	5.52551	3.2853e-08	2.76337e-07	TRUE	fwd
FBgn0004394	172.804	1.85476	0.628006	2.95342	0.00314278	0.00975351	FALSE	pdm2
FBgn0004395	2707.54	2.22622	0.334928	6.64685	2.99425e-11	3.7935e-10	TRUE	unk
FBgn0004396	752.671	1.4941	0.317189	4.71046	2.47163e-06	1.53354e-05	TRUE	CrebA
FBgn0004401	1520.72	0.96465	0.327302	2.94728	0.00320583	0.00991522	TRUE	Pep
FBgn0004403	6772.24	0.932286	0.290949	3.20429	0.00135396	0.00472294	TRUE	RpS14a
FBgn0004435	3460.64	1.75891	0.274193	6.41486	1.40948e-10	1.6312e-09	TRUE	Gαq
FBgn0004449	3530.69	1.16341	0.245368	4.7415	2.12141e-06	1.34175e-05	TRUE	Ten-m
FBgn0004456	439.317	1.94517	0.327264	5.94374	2.78599e-09	2.74196e-08	TRUE	mew
FBgn0004509	1848.63	1.15749	0.273607	4.23049	2.33181e-05	0.000121103	TRUE	Fur1
FBgn0004514	152.388	2.16679	0.441069	4.91258	8.98845e-07	6.03098e-06	TRUE	Oct-TyrR
FBgn0004573	609.669	1.50165	0.372163	4.03493	5.46188e-05	0.000262757	TRUE	5-HT7
FBgn0004611	14022.3	3.30495	0.25388	13.0178	9.69703e-39	1.06916e-36	TRUE	Plc21C
FBgn0004622	276.416	2.98074	0.439693	6.77914	1.20897e-11	1.61176e-10	TRUE	TkR99D
FBgn0004635	1020.43	1.49696	0.301745	4.96101	7.01258e-07	4.78792e-06	TRUE	rho
FBgn0004636	672.77	1.09955	0.293633	3.74463	0.000180662	0.00077908	TRUE	Rap1
FBgn0004638	1456.3	2.59719	0.282821	9.18318	4.1853e-20	1.26944e-18	TRUE	drk
FBgn0004643	110.207	2.69635	0.526379	5.12246	3.01572e-07	2.18908e-06	TRUE	Zw10
FBgn0004648	1581.71	0.696292	0.269907	2.57975	0.00988723	0.0266396	TRUE	svr
FBgn0004652	2147.9	1.08852	0.30515	3.56716	0.000360871	0.00143767	TRUE	fru
FBgn0004655	917.995	1.05802	0.294481	3.59282	0.000327113	0.00131863	TRUE	wapl
FBgn0004656	8453.25	2.04249	0.259945	7.85739	3.9222e-15	7.39058e-14	TRUE	fs(1)h
FBgn0004838	25351.3	2.23552	0.303354	7.36936	1.71449e-13	2.73748e-12	TRUE	Hrb27C
FBgn0004841	299.674	2.60834	0.392364	6.64776	2.97593e-11	3.77614e-10	TRUE	TkR86C
FBgn0004852	913.967	1.70222	0.360128	4.72673	2.28167e-06	1.43201e-05	TRUE	Ac76E
FBgn0004878	30.4366	3.88821	0.977236	3.97878	6.92699e-05	0.00032669	FALSE	cas
FBgn0004882	1192.07	0.866101	0.335743	2.57966	0.00988984	0.0266396	TRUE	orb
FBgn0004896	217.858	1.81838	0.399508	4.55155	5.3251e-06	3.12797e-05	TRUE	fd59A
FBgn0004907	20192.6	2.39851	0.279876	8.56991	1.03568e-17	2.55291e-16	TRUE	14-3-3ζ
FBgn0004910	577.141	1.69817	0.335827	5.05669	4.26597e-07	3.01612e-06	TRUE	Eip63F-1
FBgn0004924	922.516	1.04747	0.308273	3.39788	0.000679094	0.00253696	TRUE	Top1
FBgn0005533	7802.45	1.22727	0.305799	4.01332	5.98705e-05	0.000285997	TRUE	RpS17
FBgn0005564	1498.99	1.75529	0.281491	6.23569	4.49777e-10	4.89951e-09	TRUE	Shal
FBgn0005586	7013.73	1.63532	0.332155	4.92336	8.50705e-07	5.73628e-06	TRUE	Rab3
FBgn0005617	545.231	1.29268	0.342842	3.7705	0.000162923	0.000706695	TRUE	msl-1
FBgn0005638	34.8323	2.26353	0.949515	2.38388	0.0171312	0.0422659	FALSE	slbo
FBgn0005640	1218.42	1.7661	0.291358	6.06159	1.34779e-09	1.38148e-08	TRUE	Eip63E
FBgn0005649	1276.26	0.999524	0.325695	3.0689	0.0021485	0.00702871	TRUE	Rox8
FBgn0005658	840.974	3.6858	0.311072	11.8487	2.18575e-32	1.6361e-30	TRUE	Ets65A
FBgn0005660	22.5697	2.39383	0.990743	2.41619	0.0156838	0.0393372	FALSE	Ets21C
FBgn0005694	2582.13	2.42599	0.337168	7.1952	6.23678e-13	9.49364e-12	TRUE	Aef1
FBgn0005775	2994.16	3.20458	0.315609	10.1536	3.19288e-24	1.33594e-22	TRUE	Con
FBgn0010014	10790.8	4.38581	0.272638	16.0866	3.16908e-58	1.03426e-55	TRUE	CanB
FBgn0010044	9.44861	4.23968	1.72749	2.45424	0.0141182	0.0361098	FALSE	GstD8
FBgn0010053	222.125	1.53901	0.535286	2.87511	0.00403886	0.0122094	TRUE	Jheh1
FBgn0010105	499.167	2.57775	0.321193	8.02557	1.01058e-15	2.02587e-14	TRUE	comm
FBgn0010113	4694.17	2.09165	0.306504	6.82424	8.83925e-12	1.19403e-10	TRUE	heca
FBgn0010228	697.192	1.40079	0.329288	4.254	2.09983e-05	0.000110491	TRUE	HmgZ
FBgn0010300	7526.98	2.52496	0.296781	8.50784	1.77207e-17	4.22762e-16	TRUE	brat
FBgn0010303	2824.8	2.58409	0.29108	8.87759	6.83241e-19	1.90258e-17	TRUE	hep
FBgn0010315	121.796	2.20704	0.633647	3.48308	0.000495681	0.00190677	TRUE	CycD
FBgn0010323	70.5319	3.59249	0.767375	4.68153	2.84738e-06	1.74282e-05	FALSE	Gsc
FBgn0010328	689.431	0.87462	0.315184	2.77495	0.00552101	0.0160363	TRUE	woc
FBgn0010329	413.432	1.59023	0.343308	4.63209	3.61991e-06	2.17809e-05	TRUE	Tbh
FBgn0010333	487.845	1.77041	0.398178	4.44628	8.73711e-06	4.94356e-05	TRUE	Rac1
FBgn0010341	485.19	1.83853	0.339777	5.41099	6.26778e-08	5.06325e-07	TRUE	Cdc42
FBgn0010397	431.089	1.57353	0.357062	4.4069	1.04862e-05	5.86811e-05	TRUE	LamC
FBgn0010411	4689.07	0.705346	0.296587	2.37821	0.0173969	0.042792	TRUE	RpS18
FBgn0010415	4052.07	2.07229	0.288913	7.1727	7.35333e-13	1.10747e-11	TRUE	Sdc
FBgn0010416	172.719	0.93924	0.394758	2.37928	0.0173466	0.0426811	TRUE	TH1
FBgn0010435	2149.75	1.08236	0.281095	3.85051	0.000117871	0.000527254	TRUE	emp
FBgn0010473	7809.87	1.77794	0.274097	6.48652	8.7841e-11	1.0402e-09	TRUE	tutl
FBgn0010504	119.763	1.35289	0.539385	2.5082	0.0121346	0.0316315	TRUE	kermit
FBgn0010762	1339.44	1.06437	0.311408	3.41794	0.000630971	0.00236803	TRUE	simj
FBgn0010768	90.4576	1.33586	0.542938	2.46043	0.0138771	0.0356016	TRUE	sqz
FBgn0010812	143.742	1.94772	0.549259	3.54609	0.000390995	0.00154187	TRUE	unc-45
FBgn0010825	3086.49	2.3963	0.312217	7.6751	1.65285e-14	2.92529e-13	TRUE	Gug
FBgn0010877	1658.41	3.42479	0.325556	10.5198	7.00002e-26	3.19068e-24	TRUE	l(3)05822
FBgn0010905	7267.29	2.07615	0.260776	7.96144	1.70048e-15	3.36752e-14	TRUE	Spn
FBgn0010909	2114.02	1.24414	0.284377	4.37497	1.21451e-05	6.70448e-05	TRUE	msn
FBgn0011206	8042.99	1.5953	0.323566	4.93039	8.20677e-07	5.53838e-06	TRUE	bol
FBgn0011217	1086.36	0.919588	0.333112	2.7606	0.00576949	0.0166749	TRUE	eff
FBgn0011227	117.735	1.46552	0.502329	2.91746	0.00352893	0.0108121	TRUE	ox
FBgn0011272	9127.72	0.780496	0.30697	2.54258	0.0110037	0.0290924	TRUE	RpL13
FBgn0011289	592.662	2.72664	0.373312	7.30392	2.79504e-13	4.41097e-12	TRUE	TfIIA-L
FBgn0011294	15.35	6.87954	1.76909	3.88874	0.000100766	0.000457765	FALSE	a5
FBgn0011300	1026.52	0.860696	0.334529	2.57286	0.0100861	0.0270777	TRUE	babo
FBgn0011481	1923.8	1.65368	0.318823	5.18683	2.139e-07	1.58511e-06	TRUE	Ssdp
FBgn0011559	65.6344	1.98455	0.708475	2.80116	0.00509193	0.0149604	TRUE	Acp36DE
FBgn0011581	178.116	1.15938	0.491075	2.3609	0.0182305	0.0445203	TRUE	Ms
FBgn0011582	4128.26	2.42667	0.28799	8.42623	3.5699e-17	8.31542e-16	TRUE	Dop1R1
FBgn0011586	364.775	1.2157	0.431697	2.8161	0.00486102	0.0143543	TRUE	e(r)
FBgn0011589	1327.3	1.16649	0.287354	4.05943	4.91917e-05	0.000238052	TRUE	Elk
FBgn0011606	610.095	5.1459	0.468901	10.9744	5.0747e-28	2.57171e-26	FALSE	Klp3A
FBgn0011648	345.12	1.43162	0.387378	3.69566	0.000219317	0.000923803	TRUE	Mad
FBgn0011655	345.583	1.41388	0.3697	3.82441	0.000131086	0.000579376	TRUE	Med
FBgn0011656	4741.33	1.63336	0.327324	4.99004	6.03672e-07	4.14989e-06	TRUE	Mef2
FBgn0011661	3195.93	0.682063	0.262846	2.59491	0.0094615	0.0256466	TRUE	Moe
FBgn0011672	538.525	1.53697	0.633023	2.42799	0.0151828	0.0383636	TRUE	Mvl
FBgn0011708	500.473	1.40567	0.311051	4.5191	6.21041e-06	3.60646e-05	TRUE	Syx5
FBgn0011726	699.585	2.26754	0.299046	7.58258	3.38753e-14	5.77012e-13	TRUE	tsr
FBgn0011739	11066.3	4.92383	0.302695	16.2666	1.70298e-59	6.04114e-57	TRUE	wts
FBgn0011742	6668.63	4.3763	0.251022	17.4339	4.56191e-68	2.48138e-65	TRUE	Arp2
FBgn0011758	468.502	4.85016	0.443156	10.9446	7.05359e-28	3.53069e-26	FALSE	B-H1
FBgn0011760	7530	1.12596	0.34417	3.27153	0.00106968	0.0038312	TRUE	ctp
FBgn0011766	978.099	0.876619	0.296898	2.95259	0.00315116	0.00977579	TRUE	E2f1
FBgn0011818	893.14	0.883446	0.283588	3.11525	0.0018379	0.00613309	TRUE	oaf
FBgn0011826	5177.76	2.95738	0.32049	9.22766	2.76604e-20	8.45248e-19	TRUE	Pp2B-14D
FBgn0011891	19.9586	5.3552	1.40977	3.79862	0.000145503	0.000637572	FALSE	tRNA:Lys-CTT-1-1
FBgn0012034	4699.21	1.28461	0.253233	5.07285	3.91896e-07	2.78042e-06	TRUE	AcCoAS
FBgn0013308	54.5194	3.32587	0.72522	4.58601	4.51791e-06	2.67307e-05	FALSE	Odc2
FBgn0013343	3293.1	1.41667	0.292539	4.84268	1.28102e-06	8.42214e-06	TRUE	Syx1A
FBgn0013433	3443.13	6.42744	0.336342	19.1098	2.09109e-81	2.84353e-78	TRUE	beat-Ia
FBgn0013467	1740.93	1.10084	0.342477	3.21434	0.00130745	0.00457637	TRUE	igl
FBgn0013576	18060.3	1.61367	0.246879	6.53625	6.30795e-11	7.64733e-10	TRUE	mtd
FBgn0013672	6201.27	0.917738	0.288831	3.17742	0.00148593	0.00511459	TRUE	mt:ATPase6
FBgn0013679	1301.76	0.955285	0.365838	2.61123	0.00902182	0.0246574	TRUE	mt:ND1
FBgn0013684	1478.05	1.27277	0.473133	2.69009	0.00714332	0.020146	TRUE	mt:ND5
FBgn0013686	812331	1.64814	0.359618	4.58302	4.58304e-06	2.70964e-05	TRUE	mt:lrRNA
FBgn0013762	1002.54	4.86064	0.430229	11.2978	1.34577e-29	7.6784e-28	TRUE	Cdk5
FBgn0013765	785.862	1.04817	0.347118	3.01963	0.00253081	0.00810078	TRUE	cnn
FBgn0013973	2805.87	2.55512	0.250919	10.183	2.36084e-24	9.92892e-23	TRUE	Gycβ100B
FBgn0013995	1239.58	0.981707	0.342186	2.86893	0.00411862	0.012432	TRUE	Calx
FBgn0014006	367.127	0.884636	0.370023	2.39076	0.0168134	0.0415951	TRUE	Ask1
FBgn0014009	657.284	1.55005	0.324432	4.77774	1.77279e-06	1.13891e-05	TRUE	Rab2
FBgn0014010	1785.35	1.55594	0.281428	5.52873	3.22564e-08	2.7188e-07	TRUE	Rab5
FBgn0014011	11627.4	6.38092	0.334198	19.0932	2.87561e-81	3.35173e-78	TRUE	Rac2
FBgn0014020	2736.36	2.17962	0.296061	7.36207	1.81078e-13	2.87995e-12	TRUE	Rho1
FBgn0014076	25.9798	4.74379	1.22906	3.85969	0.000113533	0.000511211	TRUE	Vm32E
FBgn0014163	8285.16	2.20918	0.322998	6.83962	7.94021e-12	1.07974e-10	TRUE	fax
FBgn0014184	2838.93	0.773173	0.298748	2.58804	0.00965238	0.026112	TRUE	Oda
FBgn0014388	4409.59	2.00238	0.298081	6.71757	1.84784e-11	2.40455e-10	TRUE	sty
FBgn0014391	236.3	1.36248	0.398764	3.41675	0.000633738	0.00237513	TRUE	sun
FBgn0014395	111.504	3.77863	0.741115	5.09857	3.42222e-07	2.46008e-06	FALSE	tilB
FBgn0014417	3180.54	6.15486	0.329698	18.6682	8.98586e-78	7.33157e-75	TRUE	Naglu
FBgn0015024	1534.29	1.03375	0.31486	3.28321	0.00102632	0.00368886	TRUE	CkIα
FBgn0015229	428.727	0.907314	0.363118	2.49868	0.0124657	0.0323601	TRUE	glec
FBgn0015240	520.777	1.27789	0.326456	3.91442	9.06208e-05	0.000414913	TRUE	Hr96
FBgn0015269	1517.77	1.10343	0.281606	3.91835	8.91572e-05	0.0004089	TRUE	Nf1
FBgn0015351	94.4323	1.88485	0.618304	3.04842	0.00230045	0.00745407	TRUE	Mettl4
FBgn0015371	3257.51	1.50234	0.266155	5.64461	1.65554e-08	1.44466e-07	TRUE	chn
FBgn0015380	415.733	1.4093	0.324075	4.3487	1.36948e-05	7.46399e-05	TRUE	drl
FBgn0015396	191.344	2.0473	0.664758	3.07977	0.00207161	0.00682094	TRUE	jumu
FBgn0015399	17780.5	5.08735	0.361171	14.0857	4.65029e-45	7.43955e-43	TRUE	kek1
FBgn0015400	1453.95	2.29853	0.315134	7.29379	3.01346e-13	4.72824e-12	TRUE	kek2
FBgn0015519	9529.95	4.84513	0.288352	16.8029	2.32588e-63	1.05427e-60	TRUE	nAChRα3
FBgn0015521	935.296	1.15499	0.333048	3.46794	0.000524467	0.00200615	TRUE	RpS21
FBgn0015524	496.739	3.74227	0.43731	8.55747	1.15369e-17	2.83523e-16	TRUE	otp
FBgn0015584	38.8224	5.76011	1.12212	5.13325	2.84782e-07	2.08016e-06	TRUE	Acp53Ea
FBgn0015591	258.451	4.40933	0.456938	9.64973	4.92855e-22	1.76368e-20	TRUE	AstA
FBgn0015609	1953.61	1.26933	0.252149	5.03405	4.80231e-07	3.36615e-06	TRUE	CadN
FBgn0015774	1093.6	1.50518	0.282888	5.32074	1.03343e-07	8.02264e-07	TRUE	NetB
FBgn0015778	1862.48	1.45311	0.318358	4.56437	5.00988e-06	2.95131e-05	TRUE	rin
FBgn0015789	1112.66	1.88655	0.323548	5.83082	5.5154e-09	5.18435e-08	TRUE	Rab10
FBgn0015791	1030.57	1.70063	0.32613	5.21457	1.8424e-07	1.38163e-06	TRUE	Rab14
FBgn0015801	1738.73	3.86173	0.289074	13.359	1.05e-40	1.22385e-38	TRUE	Reg-5
FBgn0016013	409.725	1.24638	0.386365	3.22591	0.00125572	0.00441421	FALSE	Faa
FBgn0016061	1107.04	2.01966	0.336169	6.00786	1.87983e-09	1.89118e-08	TRUE	side
FBgn0016078	389.789	1.08503	0.342291	3.16991	0.00152489	0.00522534	TRUE	wun
FBgn0016641	1939.81	2.06018	0.291705	7.06256	1.63465e-12	2.39445e-11	TRUE	PTP-ER
FBgn0016685	169.024	1.18763	0.496425	2.39236	0.0167406	0.0414653	TRUE	Nlp
FBgn0016693	1425.43	1.32521	0.335401	3.95113	7.7784e-05	0.000362858	TRUE	Past1
FBgn0016726	710.256	0.903723	0.315041	2.86859	0.00412304	0.0124404	TRUE	RpL29
FBgn0016917	3774.35	2.09329	0.303234	6.90322	5.08384e-12	7.03125e-11	TRUE	Stat92E
FBgn0016919	268.622	3.39228	0.671225	5.05386	4.32964e-07	3.05584e-06	FALSE	nompB
FBgn0016974	829.216	7.86072	0.510204	15.407	1.4686e-53	3.74447e-51	FALSE	swaΨ
FBgn0016978	493.215	1.60074	0.412677	3.87892	0.000104921	0.000475055	TRUE	snRNP-U1-70K
FBgn0017590	2816.3	2.6514	0.312875	8.47432	2.36457e-17	5.5598e-16	TRUE	klg
FBgn0019940	7411.03	1.65938	0.263914	6.28756	3.22491e-10	3.575e-09	FALSE	Rh6
FBgn0019968	4025.35	1.96274	0.289697	6.77515	1.24273e-11	1.65138e-10	TRUE	Khc-73
FBgn0020248	69.2915	2.08762	0.735853	2.83701	0.00455383	0.0135354	TRUE	stet
FBgn0020249	526.775	1.33424	0.359567	3.7107	0.000206691	0.000878328	TRUE	stck
FBgn0020251	4251.95	3.55423	0.264368	13.4443	3.3264e-41	4.11214e-39	TRUE	sfl
FBgn0020255	453.177	1.06971	0.32793	3.26201	0.00110624	0.00395175	TRUE	Ran
FBgn0020389	255.757	1.70687	0.405193	4.21248	2.52585e-05	0.000129904	TRUE	Papss
FBgn0020412	1136.35	1.33268	0.349634	3.81165	0.000138042	0.000607487	TRUE	JIL-1
FBgn0020445	157.448	2.25485	0.422853	5.33246	9.68931e-08	7.56508e-07	TRUE	E23
FBgn0020497	5352.89	4.05925	0.262064	15.4896	4.07927e-54	1.14768e-51	TRUE	emb
FBgn0020621	2073.89	1.94189	0.290395	6.68705	2.27716e-11	2.92128e-10	TRUE	Pkn
FBgn0020622	1433.63	2.36162	0.312902	7.54748	4.43757e-14	7.51164e-13	TRUE	Pi3K21B
FBgn0020660	90.0559	2.09302	0.540316	3.8737	0.000107196	0.000484819	TRUE	eIF4B
FBgn0020762	3405.1	2.2771	0.270363	8.42239	3.68869e-17	8.52578e-16	TRUE	Atet
FBgn0021750	382.472	3.28919	0.393815	8.35212	6.7049e-17	1.50703e-15	TRUE	SerRS-m
FBgn0021764	1250.58	1.65442	0.295533	5.59808	2.1674e-08	1.87329e-07	TRUE	sdk
FBgn0021768	125.368	1.79194	0.448948	3.99142	6.56778e-05	0.000310827	TRUE	nudC
FBgn0021800	5640.53	2.77714	0.365279	7.60278	2.89831e-14	4.98888e-13	TRUE	Reph
FBgn0022224	13.4998	3.07242	1.31531	2.33589	0.0194971	0.04726	TRUE	ubl
FBgn0022238	1298.43	2.13594	0.294933	7.24213	4.41697e-13	6.77407e-12	TRUE	lolal
FBgn0022382	2615.45	1.6783	0.339744	4.93989	7.81681e-07	5.30153e-06	TRUE	Pka-R2
FBgn0022710	2296.83	2.12848	0.312229	6.81706	9.29214e-12	1.24695e-10	TRUE	Ac13E
FBgn0022764	1492.66	0.787619	0.267765	2.94145	0.00326675	0.0100883	TRUE	Sin3A
FBgn0022800	377.896	2.55786	0.371994	6.87608	6.1524e-12	8.45074e-11	FALSE	Cad96Ca
FBgn0022893	540.788	1.46713	0.318016	4.61338	3.96177e-06	2.36806e-05	TRUE	Df31
FBgn0022987	433.553	0.844989	0.338218	2.49836	0.012477	0.0323791	TRUE	qkr54B
FBgn0023091	148.382	5.15214	0.695055	7.41257	1.23874e-13	2.00534e-12	FALSE	dimm
FBgn0023097	194.214	1.36333	0.398977	3.41707	0.000632981	0.00237339	TRUE	bon
FBgn0023170	478.599	1.69711	0.389013	4.36259	1.28531e-05	7.04761e-05	TRUE	RpL39
FBgn0023178	166.975	1.39787	0.49663	2.81471	0.00488214	0.0144115	TRUE	Pdf
FBgn0023179	2628.08	2.57318	0.316574	8.1282	4.35706e-16	9.06868e-15	TRUE	amon
FBgn0023215	1898.67	2.82833	0.307811	9.18852	3.9828e-20	1.21252e-18	TRUE	Mnt
FBgn0023407	2512.21	1.82511	0.288311	6.33036	2.44582e-10	2.77545e-09	TRUE	B4
FBgn0023416	1596.13	3.06228	0.458587	6.67765	2.42802e-11	3.10505e-10	TRUE	Ac3
FBgn0023524	3390.63	3.09109	0.304939	10.1368	3.79467e-24	1.57963e-22	TRUE	CG3078
FBgn0023526	853.164	1.71439	0.291256	5.8862	3.95172e-09	3.81112e-08	TRUE	CG2865
FBgn0023528	1101.74	1.50917	0.318515	4.73815	2.15676e-06	1.36094e-05	TRUE	CG2924
FBgn0023534	448.082	0.949797	0.364006	2.60929	0.00907314	0.0247644	TRUE	CG17778
FBgn0023550	100.133	2.92568	0.567058	5.1594	2.47749e-07	1.82271e-06	FALSE	FarO
FBgn0024184	739.229	3.85683	0.381878	10.0996	5.54483e-24	2.27338e-22	FALSE	unc-4
FBgn0024189	1239.44	2.37004	0.294182	8.05637	7.85942e-16	1.60313e-14	TRUE	sns
FBgn0024230	221.907	1.23599	0.432619	2.85698	0.00427693	0.0128528	TRUE	Hs2st
FBgn0024232	1082.81	1.63466	0.342358	4.7747	1.79973e-06	1.1544e-05	TRUE	gprs
FBgn0024236	768.144	1.46385	0.321768	4.54939	5.38021e-06	3.15807e-05	TRUE	foi
FBgn0024238	615.921	0.95369	0.314185	3.03544	0.00240182	0.00773645	TRUE	Fim
FBgn0024250	194.707	1.55118	0.440584	3.52074	0.000430347	0.0016808	TRUE	brk
FBgn0024251	76.9017	4.71293	0.673945	6.99305	2.68977e-12	3.83669e-11	TRUE	bbx
FBgn0024326	660.184	0.693665	0.297008	2.3355	0.0195171	0.04727	TRUE	Mkk4
FBgn0024362	451.033	1.89362	0.350396	5.40425	6.50818e-08	5.23671e-07	TRUE	Naa30A
FBgn0024491	133.998	2.30129	0.564367	4.07765	4.54925e-05	0.000222259	TRUE	Bin1
FBgn0024510	201.035	1.58606	0.397615	3.98893	6.63727e-05	0.000313751	TRUE	dlt
FBgn0024734	226.387	1.68014	0.504812	3.32824	0.000873966	0.00318619	TRUE	PRL-1
FBgn0024836	1396.4	2.45167	0.284557	8.61576	6.94772e-18	1.755e-16	TRUE	stan
FBgn0024943	1215.84	2.39709	0.327885	7.31076	2.65645e-13	4.20854e-12	FALSE	PIP82
FBgn0024944	712.821	0.93239	0.322653	2.88976	0.00385532	0.011724	TRUE	Oamb
FBgn0024963	28281.3	3.79668	0.326248	11.6374	2.66002e-31	1.83925e-29	TRUE	GluClα
FBgn0025391	189.911	1.38642	0.438106	3.16457	0.00155311	0.00529981	TRUE	Scgδ
FBgn0025455	2150.81	1.0423	0.311485	3.34623	0.000819173	0.00300325	TRUE	CycT
FBgn0025456	240.159	1.69919	0.436737	3.89064	9.99787e-05	0.000454444	TRUE	CREG
FBgn0025573	154.189	6.34078	0.678359	9.34724	8.99683e-21	2.86739e-19	FALSE	PpN58A
FBgn0025628	180.955	1.09145	0.429504	2.54119	0.0110476	0.029199	TRUE	CG4199
FBgn0025632	108.435	2.03405	0.478987	4.24657	2.17069e-05	0.000113822	TRUE	CG4313
FBgn0025639	995.861	1.25198	0.271122	4.61776	3.879e-06	2.32029e-05	TRUE	Hmt4-20
FBgn0025740	1339.97	1.91334	0.310944	6.15332	7.58798e-10	7.99875e-09	TRUE	PlexB
FBgn0025741	2400.2	1.24611	0.277633	4.48835	7.17763e-06	4.12004e-05	TRUE	PlexA
FBgn0025743	1146.71	3.23224	0.312278	10.3505	4.16301e-25	1.78768e-23	TRUE	mbt
FBgn0025790	369.606	1.80323	0.399627	4.51228	6.41356e-06	3.71649e-05	TRUE	TBPH
FBgn0025800	3296.23	1.56544	0.318385	4.91682	8.79621e-07	5.91172e-06	TRUE	Smox
FBgn0025835	58.529	3.25048	0.727739	4.46655	7.94912e-06	4.52279e-05	FALSE	CG17707
FBgn0025864	998.198	1.04833	0.293966	3.56618	0.000362223	0.00144235	TRUE	Crag
FBgn0026015	1000.37	2.27558	0.297245	7.65555	1.92484e-14	3.39931e-13	TRUE	Top3β
FBgn0026083	2697.31	1.59152	0.315224	5.04885	4.44475e-07	3.13437e-06	TRUE	tyf
FBgn0026086	2180.83	0.7081	0.278219	2.54512	0.0109241	0.0288913	TRUE	Adar
FBgn0026160	2487.65	1.72022	0.494214	3.48073	0.000500056	0.00192088	TRUE	tna
FBgn0026197	35345.3	1.75967	0.320286	5.49405	3.92813e-08	3.26704e-07	TRUE	lncRNA:noe
FBgn0026206	26150.6	2.0365	0.327275	6.22258	4.89056e-10	5.29205e-09	TRUE	mei-P26
FBgn0026238	493.808	1.35103	0.331882	4.0708	4.6851e-05	0.00022835	TRUE	gus
FBgn0026257	346.335	4.45425	0.381786	11.6669	1.88223e-31	1.3354e-29	TRUE	cav
FBgn0026313	1962.65	1.88403	0.444509	4.23844	2.25079e-05	0.000117384	TRUE	X11L
FBgn0026375	33111.7	5.20625	0.276902	18.8018	7.30379e-79	7.44896e-76	TRUE	RhoGAPp190
FBgn0026395	60.3695	8.85457	1.34594	6.57872	4.74505e-11	5.82178e-10	FALSE	Or23a
FBgn0026396	33.6834	5.53646	1.19348	4.63891	3.50255e-06	2.11684e-05	FALSE	Or22c
FBgn0026411	270.6	1.58628	0.358698	4.42231	9.7649e-06	5.48326e-05	TRUE	Lim1
FBgn0026533	1477	2.55028	0.294289	8.66591	4.47929e-18	1.15654e-16	TRUE	Dek
FBgn0026602	192.109	1.08772	0.405452	2.68273	0.0073023	0.0205801	TRUE	Adk3
FBgn0026756	44.7652	3.51601	0.922567	3.81112	0.000138338	0.000608463	FALSE	Ugt37A1
FBgn0026878	161.226	2.60812	0.471988	5.52582	3.27955e-08	2.76139e-07	FALSE	CG4325
FBgn0026879	170.019	1.82485	0.452224	4.03528	5.4537e-05	0.000262518	TRUE	CG13364
FBgn0027052	274.508	1.79479	0.377799	4.75064	2.02771e-06	1.28949e-05	TRUE	STUB1
FBgn0027066	663.248	1.56123	0.300395	5.19726	2.0225e-07	1.50562e-06	TRUE	Eb1
FBgn0027087	459.246	1.4967	0.339941	4.40281	1.06858e-05	5.9716e-05	TRUE	HisRS
FBgn0027109	39.8825	1.95396	0.734608	2.65987	0.00781713	0.0218275	TRUE	NPF
FBgn0027287	503.483	1.84161	0.308078	5.97775	2.26239e-09	2.25383e-08	TRUE	Gmap
FBgn0027339	7142.65	0.866085	0.29557	2.93022	0.0033872	0.0104178	TRUE	jim
FBgn0027453	290.019	1.32887	0.364025	3.65049	0.00026174	0.00108074	TRUE	Dnz1
FBgn0027492	15415	2.28776	0.345588	6.6199	3.59445e-11	4.50493e-10	TRUE	wdb
FBgn0027494	29.334	2.75465	0.873791	3.15252	0.00161865	0.00548556	TRUE	RpS10a
FBgn0027507	691.186	1.28526	0.333904	3.84918	0.000118516	0.000529847	TRUE	CG1344
FBgn0027528	318.648	1.84358	0.376038	4.90264	9.45559e-07	6.31844e-06	TRUE	goe
FBgn0027546	1449.22	5.26641	0.351449	14.9848	9.22401e-51	2.09052e-48	TRUE	CG4766
FBgn0027548	510.27	2.03924	0.359147	5.67801	1.36275e-08	1.19942e-07	TRUE	nito
FBgn0027569	408.431	0.900168	0.349691	2.57418	0.0100478	0.0270027	TRUE	cert
FBgn0027598	1142.8	0.898148	0.300416	2.98968	0.00279269	0.00880433	TRUE	cindr
FBgn0027788	104.42	3.66204	0.663671	5.51786	3.43153e-08	2.88044e-07	FALSE	Hey
FBgn0027865	345.82	1.00961	0.350044	2.88424	0.00392357	0.0119049	TRUE	Tsp96F
FBgn0027948	3289.42	1.91045	0.300788	6.35148	2.13253e-10	2.43688e-09	TRUE	msps
FBgn0027951	573.742	1.22967	0.322848	3.80883	0.000139626	0.000613797	TRUE	MTA1-like
FBgn0028331	3776.84	1.96518	0.248717	7.90124	2.7615e-15	5.32649e-14	TRUE	l(1)G0289
FBgn0028341	3588.58	1.29368	0.308257	4.19677	2.70748e-05	0.000138411	TRUE	Ptpmeg2
FBgn0028369	945.257	2.5329	0.307951	8.22501	1.95178e-16	4.22402e-15	TRUE	kirre
FBgn0028374	145.587	1.82152	0.439031	4.14896	3.33996e-05	0.000168007	TRUE	Hug
FBgn0028397	11448.8	1.46041	0.321918	4.53659	5.71717e-06	3.34383e-05	TRUE	Tob
FBgn0028407	281.345	2.3155	0.369249	6.27082	3.59157e-10	3.97068e-09	TRUE	Drep3
FBgn0028408	2838.78	2.67029	0.342958	7.78606	6.91287e-15	1.27319e-13	TRUE	Drep2
FBgn0028412	85.177	1.49352	0.6171	2.42022	0.0155112	0.0390365	TRUE	Mst33A
FBgn0028426	83.6569	1.79156	0.768274	2.33193	0.0197046	0.0476779	TRUE	RNaseZ
FBgn0028476	980.418	1.67694	0.311781	5.37859	7.507e-08	5.97557e-07	TRUE	Usp1
FBgn0028481	1532.05	1.94244	0.267543	7.26029	3.86264e-13	6.0029e-12	TRUE	Tmtc2
FBgn0028499	88.9952	1.39383	0.538644	2.58766	0.00966294	0.0261232	TRUE	CG7985
FBgn0028509	461.807	1.30491	0.372433	3.50376	0.000458745	0.00177952	TRUE	CenG1A
FBgn0028513	200.71	2.64899	0.448418	5.90742	3.4751e-09	3.37942e-08	TRUE	CG9254
FBgn0028644	803.113	3.30371	0.291024	11.352	7.24559e-30	4.22263e-28	TRUE	beat-Ic
FBgn0028645	552.812	1.4186	0.335619	4.22681	2.37031e-05	0.000122946	TRUE	beat-Ib
FBgn0028708	84.7129	2.20668	0.519698	4.24609	2.17533e-05	0.000113992	TRUE	Mst85C
FBgn0028734	539.333	1.29511	0.316273	4.09491	4.22327e-05	0.000207827	TRUE	Fmr1
FBgn0028743	1588.41	1.09423	0.33389	3.27723	0.00104832	0.00376132	TRUE	Dhit
FBgn0028856	148.44	3.62735	0.647018	5.60626	2.06746e-08	1.7907e-07	TRUE	CG18063
FBgn0028863	6108.14	4.27147	0.318265	13.4211	4.54971e-41	5.54046e-39	TRUE	stol
FBgn0028875	8117.28	3.01441	0.319388	9.4381	3.79602e-21	1.27456e-19	TRUE	nAChRα5
FBgn0028878	243.392	8.42031	0.953042	8.83519	9.99248e-19	2.70859e-17	FALSE	CG15269
FBgn0028887	193.562	3.32252	0.569313	5.83602	5.34638e-09	5.0429e-08	FALSE	CG3491
FBgn0028920	68.1362	2.57133	0.60668	4.23836	2.25158e-05	0.000117384	FALSE	CG8997
FBgn0028941	50.6065	3.81349	0.872603	4.37024	1.24111e-05	6.83739e-05	TRUE	CG16853
FBgn0028953	2171.95	1.51812	0.332794	4.56175	5.07278e-06	2.98621e-05	TRUE	CG14478
FBgn0028999	170.427	5.46854	0.617648	8.85382	8.45741e-19	2.32337e-17	FALSE	nerfin-1
FBgn0029002	147.088	3.09102	0.530702	5.8244	5.73195e-09	5.35713e-08	TRUE	miple2
FBgn0029067	1606.07	3.95928	0.341687	11.5875	4.77111e-31	3.19078e-29	TRUE	Dd
FBgn0029092	907.029	1.21095	0.297954	4.06422	4.81931e-05	0.000233774	TRUE	ced-6
FBgn0029152	501.91	0.909068	0.362924	2.50485	0.0122504	0.0319011	TRUE	Mkrn1
FBgn0029157	277.081	1.64362	0.349485	4.70298	2.5639e-06	1.58476e-05	TRUE	ssh
FBgn0029504	2373.18	1.18071	0.330211	3.57564	0.000349375	0.0013975	TRUE	CHES-1-like
FBgn0029590	62.3467	5.41995	0.980207	5.5294	3.21336e-08	2.71125e-07	FALSE	CG14811
FBgn0029657	35.9126	3.13722	0.999723	3.13809	0.00170053	0.00572622	TRUE	CG12535
FBgn0029659	55.9276	3.68969	0.719976	5.12473	2.97961e-07	2.1648e-06	FALSE	CG16782
FBgn0029662	296.806	1.21438	0.415353	2.92372	0.00345873	0.0106209	FALSE	CG12206
FBgn0029663	1146.3	0.827743	0.337148	2.45513	0.0140832	0.0360655	TRUE	CG10804
FBgn0029687	1097.49	0.752471	0.319575	2.3546	0.0185426	0.0452283	TRUE	Vap33
FBgn0029708	3714.92	2.1166	0.251919	8.40191	4.39282e-17	1.01246e-15	TRUE	CG3556
FBgn0029711	1727.23	1.50677	0.333921	4.51235	6.41145e-06	3.71649e-05	TRUE	Usf
FBgn0029713	392.673	3.88414	0.371326	10.4602	1.31594e-25	5.89931e-24	TRUE	CG11436
FBgn0029719	120.448	2.15526	0.585754	3.67947	0.000233721	0.000978916	FALSE	CG15473
FBgn0029730	340.64	3.64046	0.392657	9.27136	1.83787e-20	5.70159e-19	TRUE	boil
FBgn0029745	307.928	4.17902	0.639662	6.53317	6.43908e-11	7.79473e-10	FALSE	Rpn13R
FBgn0029747	390.189	4.50363	0.445859	10.101	5.46662e-24	2.25263e-22	FALSE	CG5062
FBgn0029756	180.036	3.4164	0.485917	7.03082	2.05316e-12	2.97544e-11	TRUE	CG3309
FBgn0029761	20862.4	3.08363	0.281991	10.9352	7.82406e-28	3.86888e-26	TRUE	SK
FBgn0029765	227.232	1.25901	0.406874	3.09435	0.00197244	0.00651938	TRUE	CG16756
FBgn0029766	537.638	2.94488	0.316877	9.29343	1.494e-20	4.68828e-19	TRUE	CG15784
FBgn0029768	166.213	1.42678	0.441261	3.23343	0.00122314	0.00431458	TRUE	SPR
FBgn0029771	4565.94	4.91166	0.278413	17.6416	1.18016e-69	7.40689e-67	TRUE	CG12730
FBgn0029785	7529.59	0.953282	0.283578	3.36162	0.000774872	0.0028504	TRUE	RpL35
FBgn0029791	104.683	1.291	0.506944	2.54663	0.0108769	0.0288131	TRUE	AdamTS-B
FBgn0029795	179.074	3.56359	0.496524	7.17707	7.1223e-13	1.08013e-11	TRUE	CG15773
FBgn0029800	124.285	1.49394	0.490066	3.04846	0.0023002	0.00745407	TRUE	lin-52
FBgn0029804	1273.81	5.24843	0.369075	14.2205	6.83739e-46	1.16221e-43	TRUE	CG3097
FBgn0029807	76.0826	3.2581	0.648954	5.02054	5.15265e-07	3.58401e-06	FALSE	CG3108
FBgn0029810	359.11	1.38636	0.432598	3.20473	0.00135188	0.00471772	TRUE	CG12239
FBgn0029814	4681.93	4.26745	0.318451	13.4007	5.99312e-41	7.10667e-39	TRUE	CG15765
FBgn0029838	100.114	1.59771	0.551719	2.89588	0.00378095	0.0115279	FALSE	CG4666
FBgn0029839	3169.96	4.47366	0.314571	14.2215	6.74168e-46	1.16221e-43	TRUE	CG4660
FBgn0029866	171.731	1.58274	0.446515	3.54466	0.000393127	0.00154878	TRUE	CG3842
FBgn0029878	659.855	1.12206	0.421228	2.66379	0.00772653	0.0216041	TRUE	Pat1
FBgn0029887	2109.84	1.96224	0.378244	5.18774	2.12857e-07	1.57882e-06	TRUE	CG3198
FBgn0029893	720.162	0.850457	0.332586	2.5571	0.0105548	0.0280967	TRUE	CG14442
FBgn0029903	3436.09	2.74796	0.260025	10.5681	4.1893e-26	1.92025e-24	TRUE	pod1
FBgn0029911	955.063	1.442	0.301955	4.77553	1.79232e-06	1.15055e-05	TRUE	CG14435
FBgn0029915	42.378	2.22425	0.782234	2.84346	0.00446261	0.0133567	TRUE	CG14434
FBgn0029920	111.379	6.87746	0.882763	7.79083	6.65684e-15	1.22881e-13	FALSE	CR4575
FBgn0029922	174.283	1.63553	0.447728	3.65297	0.000259229	0.00107363	TRUE	CG14431
FBgn0029930	1120.16	2.901	0.305243	9.50391	2.0215e-21	6.92999e-20	TRUE	CG12541
FBgn0029931	426.609	11.6752	1.23758	9.4339	3.95123e-21	1.32123e-19	FALSE	CG14427
FBgn0029939	282.931	0.890263	0.370173	2.40499	0.0161729	0.0403038	TRUE	Cph
FBgn0029943	950.888	4.68282	0.34036	13.7585	4.53073e-43	6.4853e-41	TRUE	Atg5
FBgn0029944	275.342	1.20616	0.455801	2.64624	0.00813915	0.0225722	TRUE	Dok
FBgn0029962	548.4	2.05807	0.336805	6.11057	9.92733e-10	1.0305e-08	TRUE	CARPA
FBgn0029974	1150.71	1.48932	0.29895	4.98184	6.29826e-07	4.32191e-06	TRUE	dpr14
FBgn0029979	3740.1	1.67067	0.347016	4.81441	1.47637e-06	9.60585e-06	TRUE	mahe
FBgn0029989	136.093	5.31536	0.634168	8.38163	5.21978e-17	1.18301e-15	FALSE	CG15333
FBgn0029994	908.612	1.18733	0.386785	3.06974	0.00214248	0.00701746	TRUE	Ldsdh1
FBgn0030001	190.331	4.79616	0.505366	9.49048	2.29982e-21	7.85113e-20	FALSE	cyr
FBgn0030005	137.941	5.26142	0.626759	8.39465	4.67289e-17	1.06497e-15	FALSE	CG2120
FBgn0030010	178.502	2.49192	0.561142	4.4408	8.96263e-06	5.05363e-05	TRUE	CG10959
FBgn0030011	498.109	1.73216	0.308279	5.61882	1.92265e-08	1.66704e-07	TRUE	Gβ5
FBgn0030017	1466.59	2.87492	0.303307	9.47858	2.57771e-21	8.76315e-20	TRUE	CG2278
FBgn0030018	1477.76	3.16385	0.323877	9.76867	1.53451e-22	5.79631e-21	TRUE	slpr
FBgn0030034	555.846	2.8101	0.375215	7.48931	6.9238e-14	1.15288e-12	TRUE	CG10555
FBgn0030049	2023.42	2.94119	0.264864	11.1045	1.19266e-28	6.4019e-27	TRUE	Trf4-1
FBgn0030074	91.5655	3.65308	0.846859	4.31368	1.60557e-05	8.64106e-05	FALSE	CG12662
FBgn0030089	2238.92	2.39524	0.299056	8.00935	1.15314e-15	2.29474e-14	TRUE	AP-1γ
FBgn0030090	750.729	1.19318	0.287856	4.14507	3.39708e-05	0.00017046	TRUE	fend
FBgn0030136	2474.8	1.01808	0.297803	3.41864	0.000629347	0.00236302	TRUE	RpS28b
FBgn0030141	552.277	2.46459	0.330965	7.44668	9.57161e-14	1.56702e-12	TRUE	Gga
FBgn0030158	1188.88	1.36461	0.306237	4.45607	8.34747e-06	4.73623e-05	TRUE	CG9686
FBgn0030174	1578.67	1.82984	0.330667	5.5338	3.13367e-08	2.64949e-07	TRUE	CG15312
FBgn0030183	428.288	1.10721	0.337598	3.27966	0.00103932	0.00373067	TRUE	Ypel
FBgn0030196	159.547	2.60182	0.452446	5.75056	8.89488e-09	8.10875e-08	TRUE	Psf3
FBgn0030204	31.7863	5.00144	1.1208	4.46238	8.10552e-06	4.60856e-05	FALSE	Or9a
FBgn0030224	196.487	4.54053	0.576055	7.88212	3.21879e-15	6.15038e-14	FALSE	CG12637
FBgn0030230	917.034	2.41454	0.295612	8.16795	3.13672e-16	6.6474e-15	TRUE	Rph
FBgn0030241	28.5131	3.14295	1.07261	2.9302	0.00338748	0.0104178	FALSE	feo
FBgn0030242	65.0795	1.73864	0.714227	2.4343	0.0149208	0.0378305	FALSE	sofe
FBgn0030243	2667.12	2.06564	0.301452	6.8523	7.26734e-12	9.93203e-11	TRUE	CG2186
FBgn0030266	1177.25	1.58192	0.376015	4.20706	2.58713e-05	0.000132757	TRUE	CG11122
FBgn0030268	705.171	1.60925	0.364474	4.41526	1.00887e-05	5.65343e-05	TRUE	Klp10A
FBgn0030269	838.043	3.03787	0.289545	10.4919	9.41497e-26	4.2676e-24	TRUE	CDK2AP1
FBgn0030276	1299.63	1.17352	0.272668	4.30384	1.67863e-05	9.01051e-05	TRUE	Dlic
FBgn0030328	320.158	1.79896	0.360133	4.99527	5.87543e-07	4.04879e-06	TRUE	Amun
FBgn0030330	1026.48	2.80804	0.285267	9.84356	7.30759e-23	2.85276e-21	TRUE	Tango10
FBgn0030331	42.3524	3.1131	0.935863	3.32645	0.000879593	0.00320384	FALSE	CG15221
FBgn0030345	932.939	3.44413	0.295912	11.639	2.60954e-31	1.81977e-29	TRUE	CG1847
FBgn0030346	170.185	1.30842	0.415561	3.14856	0.00164078	0.00554331	TRUE	BORCS5
FBgn0030377	56.6854	2.41111	0.802278	3.00534	0.00265288	0.00842213	FALSE	CG1924
FBgn0030396	121.476	1.75698	0.448944	3.91358	9.09364e-05	0.000416124	FALSE	CG2556
FBgn0030398	207.527	2.65391	0.478177	5.55005	2.85595e-08	2.42221e-07	FALSE	Cpr11B
FBgn0030400	1664.37	1.34056	0.338035	3.96576	7.31636e-05	0.000343194	TRUE	Pits
FBgn0030406	1447.48	4.02288	0.344026	11.6935	1.37545e-31	9.84415e-30	TRUE	CG1463
FBgn0030408	28.2905	3.99462	1.0684	3.73887	0.000184852	0.000795889	TRUE	CG11085
FBgn0030412	1978.23	0.968297	0.353628	2.73818	0.0061781	0.0176681	TRUE	Tomosyn
FBgn0030417	871.097	4.94184	0.382318	12.926	3.21111e-38	3.3589e-36	TRUE	CG15725
FBgn0030418	351.846	2.9291	0.391047	7.4904	6.86656e-14	1.14569e-12	TRUE	CG4004
FBgn0030429	121.075	2.50881	0.51285	4.8919	9.98662e-07	6.65693e-06	FALSE	CG4661
FBgn0030431	374.006	0.813226	0.320221	2.53957	0.0110988	0.0293057	TRUE	CG4407
FBgn0030432	469.969	1.95697	0.33564	5.83056	5.52401e-09	5.18646e-08	TRUE	CG4404
FBgn0030434	1503.96	4.73774	0.306222	15.4716	5.3976e-54	1.46797e-51	TRUE	Brms1
FBgn0030437	132.496	3.12261	0.546952	5.70911	1.13571e-08	1.0239e-07	TRUE	hec
FBgn0030440	72.5732	4.42653	0.884259	5.00591	5.55978e-07	3.85406e-06	FALSE	CG15719
FBgn0030441	48.8538	4.67976	1.02126	4.58236	4.59754e-06	2.71624e-05	FALSE	CG2209
FBgn0030477	42.1383	2.04137	0.779998	2.61715	0.00886668	0.0242926	FALSE	dmrt11E
FBgn0030479	2628.19	1.08694	0.337567	3.21991	0.00128232	0.00449805	TRUE	Rbp1-like
FBgn0030505	4690.78	2.88526	0.297816	9.68808	3.38849e-22	1.23423e-20	TRUE	NFAT
FBgn0030508	772.209	2.00314	0.346096	5.7878	7.13146e-09	6.58208e-08	TRUE	CG15760
FBgn0030512	1426.24	2.61322	0.302894	8.6275	6.27053e-18	1.59695e-16	TRUE	Nadsyn
FBgn0030529	408.314	0.913445	0.375068	2.43541	0.0148749	0.0377493	TRUE	Clic
FBgn0030536	130.778	2.24203	0.597221	3.7541	0.000173965	0.00075219	FALSE	CG11068
FBgn0030569	31.8507	3.40986	1.08804	3.13395	0.00172473	0.00579812	FALSE	CG9411
FBgn0030570	70.524	5.34467	0.938508	5.69485	1.23478e-08	1.09744e-07	FALSE	CG12540
FBgn0030597	174.124	1.16849	0.483484	2.41681	0.0156573	0.0392951	FALSE	Eo
FBgn0030598	12.2993	4.65663	1.64068	2.83823	0.00453642	0.0135156	FALSE	CG9503
FBgn0030603	274.068	0.850676	0.353473	2.40662	0.0161009	0.0401857	TRUE	CG5541
FBgn0030605	253.066	1.13658	0.383604	2.9629	0.00304759	0.00950145	TRUE	ND-B18
FBgn0030616	11848.9	1.14295	0.310991	3.67517	0.000237688	0.000992983	TRUE	RpL37-1
FBgn0030620	41.3213	3.50858	0.89145	3.93581	8.29166e-05	0.000383716	FALSE	CG5662
FBgn0030634	3254.39	3.6353	0.292352	12.4347	1.69439e-35	1.58903e-33	TRUE	CG9164
FBgn0030662	124.14	1.72806	0.483568	3.57357	0.000352147	0.00140497	TRUE	Chsy
FBgn0030670	2005.82	1.19196	0.281382	4.23609	2.27442e-05	0.000118424	TRUE	Pis
FBgn0030671	326.367	1.32324	0.400039	3.30778	0.0009404	0.0034116	TRUE	Hap40
FBgn0030672	1208.73	1.96728	0.302602	6.50123	7.96664e-11	9.51681e-10	TRUE	CG9281
FBgn0030683	46.2349	4.19968	0.810187	5.1836	2.17649e-07	1.60997e-06	TRUE	Mvd
FBgn0030745	447.702	1.53512	0.372292	4.12344	3.73259e-05	0.000185923	TRUE	CG4239
FBgn0030761	199.2	1.35011	0.396658	3.4037	0.000664796	0.00248469	TRUE	CG9784
FBgn0030766	454.49	1.10257	0.324985	3.3927	0.000692081	0.00258075	TRUE	mthl1
FBgn0030790	2351.62	3.76972	0.332913	11.3234	1.00466e-29	5.77256e-28	TRUE	CG4768
FBgn0030791	547.235	1.38097	0.359669	3.83957	0.000123249	0.0005489	TRUE	CG9132
FBgn0030792	240.591	1.24556	0.438764	2.8388	0.00452836	0.0135089	TRUE	CG4789
FBgn0030817	120.094	1.41705	0.480525	2.94897	0.00318838	0.00987247	TRUE	CG4991
FBgn0030838	962.047	2.47207	0.291631	8.47671	2.31655e-17	5.46264e-16	TRUE	CG5445
FBgn0030846	92.5864	2.60535	0.565015	4.61111	4.00521e-06	2.39053e-05	TRUE	CG12992
FBgn0030847	616.857	2.33153	0.377463	6.17684	6.53969e-10	6.94757e-09	TRUE	CG12991
FBgn0030863	2053.61	3.30678	0.350953	9.42229	4.41375e-21	1.45209e-19	TRUE	CG8188
FBgn0030869	727.927	0.841928	0.351487	2.39533	0.0166052	0.041205	TRUE	Socs16D
FBgn0030870	412.849	1.15928	0.350521	3.3073	0.000942013	0.00341443	FALSE	CG6398
FBgn0030881	134.41	3.86275	0.661226	5.8418	5.16408e-09	4.88224e-08	FALSE	CG12985
FBgn0030886	381.53	4.02994	0.453115	8.89386	5.90206e-19	1.64914e-17	FALSE	CG12672
FBgn0030889	150.234	3.6918	1.40741	2.62311	0.00871301	0.0239022	FALSE	CG15373
FBgn0030890	795.441	2.08651	0.308651	6.76008	1.37916e-11	1.82671e-10	TRUE	CG7536
FBgn0030913	1753.95	2.32328	0.300002	7.74422	9.61735e-15	1.73602e-13	TRUE	kairos
FBgn0030929	75.3006	4.72462	0.905972	5.21497	1.83846e-07	1.37995e-06	FALSE	CG15043
FBgn0030930	313.834	3.14006	0.438036	7.16851	7.58204e-13	1.13926e-11	TRUE	Pgant7
FBgn0030940	55.2776	3.09765	0.748203	4.14012	3.47125e-05	0.000173754	FALSE	CG15040
FBgn0030976	1052.98	1.19067	0.333077	3.57476	0.000350544	0.00140063	TRUE	CG7378
FBgn0031023	2426.71	2.23673	0.27151	8.2381	1.74967e-16	3.817e-15	TRUE	CG14200
FBgn0031030	2225.71	2.01139	0.300189	6.7004	2.07846e-11	2.68326e-10	TRUE	Tao
FBgn0031044	426.108	0.873242	0.356188	2.45163	0.014221	0.0363272	TRUE	MKP-4
FBgn0031057	3142.18	2.2244	0.331239	6.71539	1.87558e-11	2.43676e-10	TRUE	Ubqn
FBgn0031061	330.61	1.96248	0.364595	5.38262	7.34082e-08	5.86044e-07	TRUE	CG14232
FBgn0031062	86.8709	2.18588	0.711458	3.0724	0.00212346	0.00696355	TRUE	CG14230
FBgn0031064	2343.61	1.54776	0.259322	5.96848	2.39479e-09	2.37991e-08	TRUE	CG12531
FBgn0031065	736.885	3.2002	0.319951	10.0022	1.49112e-23	5.96374e-22	TRUE	CG14234
FBgn0031081	1024.63	2.78492	0.315285	8.83305	1.0186e-18	2.75191e-17	TRUE	Nep3
FBgn0031085	89.168	3.2078	0.788808	4.06664	4.7696e-05	0.000231638	FALSE	CG9570
FBgn0031090	4141.65	4.44032	0.312877	14.1919	1.02864e-45	1.71279e-43	TRUE	Rab35
FBgn0031100	298.878	3.79243	0.461068	8.22532	1.94675e-16	4.22402e-15	TRUE	CG1504
FBgn0031101	64.0662	4.41196	0.79182	5.57192	2.51947e-08	2.16155e-07	FALSE	CG1631
FBgn0031116	3504.95	1.13493	0.327236	3.46825	0.000523867	0.0020048	TRUE	CG1695
FBgn0031150	2440.33	2.08635	0.292691	7.12818	1.01708e-12	1.51707e-11	TRUE	bves
FBgn0031155	50.7799	3.18659	0.814474	3.91246	9.13622e-05	0.000417839	FALSE	CG15446
FBgn0031168	146.888	3.3485	0.504713	6.63447	3.2567e-11	4.10686e-10	TRUE	CG1722
FBgn0031169	50.4432	3.93362	0.85271	4.61308	3.96752e-06	2.36976e-05	FALSE	CG1494
FBgn0031187	1846.39	0.680267	0.291066	2.33716	0.019431	0.0471137	TRUE	Usp2
FBgn0031238	351.5	2.98338	0.343721	8.67964	3.97039e-18	1.03496e-16	TRUE	Dus1
FBgn0031239	2234.24	2.82567	0.292016	9.67644	3.79704e-22	1.37689e-20	TRUE	CG17075
FBgn0031273	98.4699	5.34219	0.717408	7.44651	9.58382e-14	1.56702e-12	FALSE	CG2839
FBgn0031275	4196.2	4.32021	0.300642	14.37	7.98616e-47	1.48089e-44	TRUE	GABA-B-R3
FBgn0031306	2067.58	1.98068	0.340991	5.80861	6.29948e-09	5.86729e-08	TRUE	CG4577
FBgn0031315	66.1679	1.8902	0.631596	2.99274	0.00276488	0.00873351	TRUE	CG14341
FBgn0031367	106.664	3.90441	0.733132	5.32565	1.00591e-07	7.82387e-07	TRUE	c-cup
FBgn0031374	6892.99	3.79038	0.302353	12.5363	4.72605e-36	4.53645e-34	TRUE	Wdr62
FBgn0031388	14.0886	4.83781	1.60512	3.01398	0.00257842	0.00822413	FALSE	CG12674
FBgn0031389	215.547	3.18368	0.536849	5.93031	3.02364e-09	2.95802e-08	TRUE	CG4259
FBgn0031442	33.503	5.52397	1.18413	4.66499	3.08634e-06	1.87641e-05	FALSE	Prosβ4R1
FBgn0031453	6855.42	2.70392	0.277201	9.75439	1.76659e-22	6.61173e-21	TRUE	Bacc
FBgn0031460	40.6792	3.41676	0.823071	4.15124	3.30682e-05	0.000166705	FALSE	CG15399
FBgn0031505	243.337	0.993281	0.422628	2.35025	0.0187608	0.0456515	TRUE	ND-B14.5B
FBgn0031530	816.047	1.89266	0.30513	6.2028	5.54668e-10	5.94683e-09	TRUE	Pgant2
FBgn0031558	82.8093	2.13523	0.574358	3.7176	0.000201125	0.000857358	TRUE	CG16704
FBgn0031560	78.8202	1.77153	0.624725	2.83569	0.00457272	0.0135773	TRUE	CG16713
FBgn0031561	216.273	2.16909	0.38036	5.70273	1.17903e-08	1.05474e-07	TRUE	IM33
FBgn0031601	144.149	2.04907	0.520817	3.93433	8.34287e-05	0.000385226	TRUE	Dim1
FBgn0031602	2398.44	2.69893	0.276203	9.77153	1.49186e-22	5.66143e-21	TRUE	CG15431
FBgn0031623	44.4107	3.59872	0.975213	3.69019	0.000224089	0.00094196	TRUE	Taf12L
FBgn0031632	1285.87	2.30524	0.305512	7.54551	4.50518e-14	7.6103e-13	TRUE	CG15628
FBgn0031673	244.765	1.56614	0.4103	3.81706	0.000135052	0.000596262	TRUE	CG31650
FBgn0031681	3299.03	3.52764	0.293226	12.0305	2.45766e-33	2.00521e-31	TRUE	Pgant5
FBgn0031694	116.449	1.28041	0.533065	2.40197	0.0163071	0.0405639	TRUE	Cyp4ac2
FBgn0031695	410.483	2.77567	0.466142	5.95456	2.60776e-09	2.57899e-08	TRUE	Cyp4ac3
FBgn0031698	4767.51	2.5591	0.393178	6.50874	7.57814e-11	9.0793e-10	TRUE	Ncoa6
FBgn0031702	387.628	0.922476	0.348748	2.64511	0.00816646	0.0226172	TRUE	fusl
FBgn0031733	51.8145	2.74906	0.820276	3.35138	0.000804087	0.00294989	TRUE	CG14006
FBgn0031736	1132.5	3.59739	0.288645	12.463	1.18768e-35	1.12678e-33	TRUE	CG11030
FBgn0031738	573.769	1.12316	0.362638	3.09719	0.00195366	0.00646888	TRUE	CG9171
FBgn0031739	125.024	1.69607	0.457963	3.70352	0.00021263	0.000897954	TRUE	CG14005
FBgn0031800	196.981	1.62129	0.400193	4.05128	5.0939e-05	0.000245924	TRUE	CG9497
FBgn0031835	1551.44	0.639282	0.272498	2.34601	0.0189758	0.0461333	TRUE	Dpp10
FBgn0031855	345.825	0.957229	0.344094	2.78189	0.00540442	0.0157425	TRUE	meng
FBgn0031858	726.127	1.83196	0.346569	5.28599	1.25027e-07	9.57839e-07	TRUE	CG17378
FBgn0031866	1416.01	2.3673	0.329971	7.17427	7.26916e-13	1.09832e-11	TRUE	Nlg2
FBgn0031897	1481.93	1.4517	0.346573	4.18873	2.80524e-05	0.000143139	TRUE	CG13784
FBgn0031908	261.515	2.62553	0.41656	6.30287	2.92181e-10	3.26115e-09	TRUE	CG5177
FBgn0031909	84.8268	1.87742	0.775251	2.4217	0.0154483	0.038902	TRUE	CG5181
FBgn0031948	584.925	1.36448	0.323655	4.21584	2.48853e-05	0.000128181	TRUE	CG7149
FBgn0031955	495.553	1.27495	0.321758	3.96245	7.41833e-05	0.000346855	TRUE	CG14535
FBgn0031977	129.348	1.33956	0.451637	2.966	0.00301696	0.00941676	TRUE	baf
FBgn0031980	3101.53	1.19768	0.301408	3.9736	7.07957e-05	0.000333308	TRUE	RpL36A
FBgn0032023	440.357	2.27913	0.348245	6.54462	5.96468e-11	7.26355e-10	TRUE	witty
FBgn0032024	56.9286	8.76859	1.34948	6.49776	8.15262e-11	9.69638e-10	FALSE	CG14273
FBgn0032026	2091.33	3.19701	0.308298	10.3699	3.39914e-25	1.49105e-23	TRUE	CG7627
FBgn0032079	151.226	1.87799	0.443574	4.23376	2.29816e-05	0.000119507	TRUE	CG31886
FBgn0032115	80.6812	5.82106	0.825989	7.04738	1.82315e-12	2.65627e-11	TRUE	CG4438
FBgn0032122	219.554	4.92888	0.525566	9.37823	6.70891e-21	2.17214e-19	FALSE	CG31883
FBgn0032123	2728.04	2.15681	0.285414	7.55678	4.13164e-14	7.00832e-13	TRUE	Oatp30B
FBgn0032127	70.7183	4.5836	0.773815	5.92338	3.15387e-09	3.08173e-08	FALSE	CG13114
FBgn0032151	6621.52	2.91085	0.262506	11.0887	1.42312e-28	7.58906e-27	TRUE	nAChRα6
FBgn0032157	1051.17	4.32379	0.355836	12.1511	5.66179e-34	4.86258e-32	TRUE	Etl1
FBgn0032181	8.37223	4.07819	1.70697	2.38915	0.0168876	0.0417407	FALSE	CG13133
FBgn0032184	109.415	6.25027	0.799201	7.82064	5.25556e-15	9.83488e-14	FALSE	CG13135
FBgn0032187	158.499	3.14115	0.573072	5.48126	4.22318e-08	3.50528e-07	FALSE	CG4839
FBgn0032191	1189.97	1.48195	0.322759	4.59151	4.40057e-06	2.60932e-05	TRUE	Snx17
FBgn0032197	315.93	0.987428	0.377244	2.61748	0.00885816	0.0242774	TRUE	ova
FBgn0032223	525.85	0.916303	0.34337	2.66856	0.00761775	0.0213292	TRUE	GATAd
FBgn0032224	269.865	1.13963	0.34615	3.29231	0.000993674	0.00357784	TRUE	Sps2
FBgn0032234	74.3414	2.83796	0.98557	2.87951	0.00398296	0.0120583	TRUE	gny
FBgn0032256	198.411	1.50991	0.495748	3.04573	0.00232115	0.00750924	TRUE	RluA-2
FBgn0032282	90.3343	1.34085	0.536257	2.50038	0.012406	0.0322358	FALSE	CG7299
FBgn0032285	918.334	0.876791	0.316778	2.76784	0.00564296	0.0163498	TRUE	CG17108
FBgn0032318	73.5793	5.40725	0.911273	5.93373	2.96134e-09	2.90753e-08	FALSE	CG14072
FBgn0032336	125.278	1.88032	0.438385	4.2892	1.79318e-05	9.58122e-05	TRUE	AstC
FBgn0032339	621.63	1.36781	0.333653	4.0995	4.14048e-05	0.000204122	TRUE	Wdr59
FBgn0032400	1811.61	1.77979	0.305576	5.82439	5.73205e-09	5.35713e-08	TRUE	CG6770
FBgn0032429	295.469	2.40273	0.376406	6.38337	1.73236e-10	1.98795e-09	TRUE	CG5446
FBgn0032472	410.401	1.94868	0.331265	5.88252	4.04064e-09	3.87854e-08	TRUE	CG9928
FBgn0032473	46.8297	2.23692	0.734172	3.04685	0.00231249	0.00749006	FALSE	kmg
FBgn0032485	565.302	1.12722	0.382023	2.95066	0.00317096	0.00982975	TRUE	CG9426
FBgn0032525	106.798	2.60964	0.870417	2.99815	0.00271624	0.00859318	TRUE	Hsp60D
FBgn0032530	57.6066	2.50141	0.674436	3.7089	0.000208163	0.000882747	FALSE	CG9263
FBgn0032582	69.6838	5.86875	0.87268	6.72498	1.75622e-11	2.30741e-10	FALSE	CG13258
FBgn0032587	674.456	2.09705	0.387406	5.41307	6.19542e-08	5.00976e-07	TRUE	CG5953
FBgn0032590	337.173	2.4318	0.450617	5.3966	6.79161e-08	5.45401e-07	TRUE	CG4631
FBgn0032602	145.85	10.1273	1.28499	7.88129	3.24025e-15	6.17692e-14	FALSE	ppk17
FBgn0032629	4099.85	5.17349	0.360873	14.336	1.30268e-46	2.3619e-44	TRUE	beat-IIIc
FBgn0032633	781.386	1.87958	0.281117	6.68611	2.29181e-11	2.93545e-10	TRUE	Lrch
FBgn0032637	143.2	2.48547	0.478672	5.19243	2.07564e-07	1.54237e-06	FALSE	CG5050
FBgn0032639	200.234	10.5829	1.25171	8.45477	2.79647e-17	6.55642e-16	FALSE	CG18563
FBgn0032719	2548.88	4.07303	0.28825	14.1302	2.4739e-45	4.03691e-43	TRUE	CG17321
FBgn0032725	129.033	1.9542	0.516338	3.78474	0.000153871	0.000671712	TRUE	Nedd8
FBgn0032824	21.0556	7.33763	1.56958	4.67491	2.94087e-06	1.79331e-05	FALSE	CG13962
FBgn0032850	272.416	4.18389	0.394017	10.6185	2.44328e-26	1.14567e-24	TRUE	Kua
FBgn0032851	19.7073	7.2358	1.59194	4.54528	5.4863e-06	3.21571e-05	FALSE	CG13970
FBgn0032857	418.747	1.23102	0.368859	3.33738	0.000845729	0.00309153	TRUE	CG10947
FBgn0032880	835.035	1.58573	0.31869	4.97578	6.49845e-07	4.44806e-06	TRUE	TM9SF2
FBgn0032881	636.711	3.92947	0.365823	10.7414	6.50253e-27	3.10258e-25	TRUE	Amacr
FBgn0032882	3226.72	6.32758	0.3556	17.7941	7.85232e-71	5.33892e-68	TRUE	Ns4
FBgn0032883	204.363	1.56721	0.497443	3.15053	0.00162973	0.00551512	TRUE	Rhau
FBgn0032886	981.501	1.28958	0.354369	3.63908	0.000273614	0.00112521	TRUE	CG9328
FBgn0032901	415.784	2.39714	0.358138	6.69332	2.18161e-11	2.80753e-10	TRUE	sky
FBgn0032907	254.613	3.58386	0.557089	6.43319	1.24954e-10	1.45228e-09	TRUE	Nthl1
FBgn0032934	299.226	2.20594	0.405179	5.44434	5.19976e-08	4.26809e-07	TRUE	CG8679
FBgn0032940	627.122	0.9131	0.304359	3.00008	0.0026991	0.00854227	TRUE	Mondo
FBgn0032946	9766.53	0.901912	0.277853	3.246	0.00117039	0.00415182	TRUE	nrv3
FBgn0032949	1202.06	1.23595	0.288235	4.28801	1.80284e-05	9.62023e-05	TRUE	Lamp1
FBgn0032957	1035.82	1.29741	0.299959	4.3253	1.52322e-05	8.22498e-05	TRUE	CG2225
FBgn0032997	599.902	2.45291	0.337928	7.25868	3.90896e-13	6.0621e-12	TRUE	CG17486
FBgn0033000	126.318	1.63809	0.495999	3.30262	0.000957876	0.00346423	TRUE	CG14464
FBgn0033005	1147.18	1.98356	0.360147	5.50765	3.63655e-08	3.0494e-07	TRUE	CG3107
FBgn0033017	151.539	1.16202	0.479369	2.42406	0.0153482	0.0387218	TRUE	CG10465
FBgn0033052	1108.45	1.83511	0.317552	5.77894	7.51745e-09	6.90708e-08	TRUE	SCAP
FBgn0033090	131.233	3.8866	0.633713	6.13306	8.6206e-10	9.01737e-09	TRUE	CG15909
FBgn0033100	100.535	2.26505	0.554352	4.08594	4.38995e-05	0.000214992	TRUE	CG3420
FBgn0033108	543.242	0.95917	0.326274	2.93977	0.00328457	0.0101357	TRUE	CG15236
FBgn0033117	686.344	4.45625	0.35336	12.6111	1.83496e-36	1.78231e-34	TRUE	CG3358
FBgn0033141	36.6965	2.57717	1.03488	2.4903	0.0127636	0.0330388	FALSE	CG12831
FBgn0033155	434.267	1.27732	0.344473	3.70805	0.000208862	0.000883874	TRUE	Br140
FBgn0033159	1910.48	1.26837	0.385551	3.28975	0.00100276	0.00360737	TRUE	Dscam1
FBgn0033192	2405.73	1.83452	0.287118	6.38942	1.66514e-10	1.9135e-09	TRUE	Corin
FBgn0033243	123.29	3.50606	0.50108	6.99701	2.6148e-12	3.74283e-11	TRUE	CG14763
FBgn0033244	1582.33	1.44693	0.279478	5.17726	2.25173e-07	1.66261e-06	TRUE	CG8726
FBgn0033249	511.813	1.60171	0.371921	4.30659	1.65793e-05	8.90525e-05	TRUE	CG11191
FBgn0033275	16.632	3.42818	1.31492	2.60713	0.00913038	0.0248897	FALSE	CG14756
FBgn0033340	36.5338	2.37855	0.762364	3.11997	0.00180868	0.00605293	TRUE	CG13751
FBgn0033357	96.3634	1.89979	0.508638	3.73506	0.000187671	0.000806321	TRUE	Tom7
FBgn0033367	265.09	1.52306	0.541324	2.81358	0.00489925	0.0144515	TRUE	PPO2
FBgn0033368	3735.48	2.89062	0.248186	11.647	2.37725e-31	1.67207e-29	TRUE	CG13743
FBgn0033397	143.584	1.68412	0.518645	3.24716	0.00116564	0.00413856	TRUE	Cyp4p3
FBgn0033402	470.321	0.963627	0.348263	2.76695	0.00565831	0.0163884	TRUE	Myd88
FBgn0033403	1000.7	2.05543	0.297419	6.91091	4.81549e-12	6.6819e-11	TRUE	CG13739
FBgn0033404	924.381	4.30075	0.383338	11.2192	3.28092e-29	1.82102e-27	TRUE	Or45a
FBgn0033405	486.998	1.34168	0.325533	4.12149	3.76433e-05	0.000187275	TRUE	CG13954
FBgn0033421	757.419	2.33035	0.302659	7.69959	1.36506e-14	2.43709e-13	TRUE	CG1888
FBgn0033434	457.038	0.780856	0.31338	2.49173	0.0127124	0.0329271	TRUE	CG1902
FBgn0033446	932.49	0.766655	0.269949	2.84001	0.00451127	0.0134762	TRUE	CG1648
FBgn0033464	253.063	1.63645	0.444915	3.67812	0.000234963	0.000983109	FALSE	CG1441
FBgn0033473	257.817	1.61633	0.48531	3.33051	0.000866857	0.00316451	TRUE	CG12128
FBgn0033507	29.8829	3.13331	0.848977	3.69069	0.000223644	0.000941544	TRUE	CG12909
FBgn0033508	250.596	2.23655	0.527939	4.23638	2.27156e-05	0.00011835	FALSE	Obp46a
FBgn0033515	71.7547	5.61921	0.932599	6.02533	1.68764e-09	1.71475e-08	TRUE	Ir47a
FBgn0033524	208.515	2.39279	0.503781	4.74967	2.03753e-06	1.29472e-05	TRUE	Cyp49a1
FBgn0033538	424.893	1.46577	0.333647	4.39317	1.1171e-05	6.21299e-05	TRUE	CG11883
FBgn0033539	278.26	2.04587	0.43991	4.65066	3.30867e-06	2.00561e-05	TRUE	Git
FBgn0033542	245.712	2.64773	0.440327	6.0131	1.82006e-09	1.84014e-08	TRUE	CAH13
FBgn0033593	352.561	3.42309	0.384845	8.89471	5.85705e-19	1.64219e-17	FALSE	Listericin
FBgn0033607	169.47	1.48718	0.407654	3.64814	0.000264141	0.0010901	TRUE	CG9062
FBgn0033636	2435.08	1.27644	0.277775	4.59523	4.32265e-06	2.57246e-05	TRUE	tou
FBgn0033638	5118.35	2.27874	0.320615	7.10739	1.18254e-12	1.75425e-11	TRUE	atos
FBgn0033652	1352.84	0.655162	0.27043	2.42267	0.0154071	0.0388346	TRUE	ths
FBgn0033654	204.197	2.56232	0.427252	5.99721	2.00738e-09	2.01207e-08	FALSE	Sobp
FBgn0033679	164.552	4.25996	0.635167	6.70684	1.98886e-11	2.57165e-10	FALSE	CG8888
FBgn0033716	179.318	1.17423	0.451578	2.60027	0.00931492	0.0253043	TRUE	Den1
FBgn0033757	193.965	1.67816	0.39866	4.20951	2.55925e-05	0.000131409	TRUE	muskelin
FBgn0033766	201.758	1.43028	0.415516	3.44217	0.000577066	0.00218685	TRUE	Nup188
FBgn0033777	133.365	1.1067	0.472747	2.341	0.0192321	0.0466591	TRUE	CG17574
FBgn0033791	3027.92	4.03552	0.276653	14.5869	3.40264e-48	6.94053e-46	TRUE	Drl-2
FBgn0033820	3054.17	0.882429	0.317244	2.78155	0.00541003	0.0157532	TRUE	CG4716
FBgn0033821	347.167	1.39106	0.352222	3.94938	7.83549e-05	0.000365313	TRUE	CG10799
FBgn0033828	41.416	2.52135	0.760907	3.31361	0.00092101	0.00334276	TRUE	CG17048
FBgn0033845	61.0931	2.73112	0.713258	3.82908	0.000128625	0.000569734	TRUE	mars
FBgn0033855	329.122	4.75273	0.531484	8.94237	3.80896e-19	1.10595e-17	FALSE	link
FBgn0033863	161.287	2.61208	0.559831	4.66583	3.07372e-06	1.87013e-05	FALSE	CG13337
FBgn0033864	110.957	2.70885	0.578873	4.67953	2.8753e-06	1.75859e-05	FALSE	CG18368
FBgn0033865	42.2107	3.16546	0.778016	4.06863	4.72911e-05	0.000230082	FALSE	CG6220
FBgn0033871	46.4867	2.00909	0.794947	2.52733	0.0114934	0.0301532	TRUE	CG13339
FBgn0033873	47.1062	2.88071	0.776574	3.70951	0.000207658	0.000881063	TRUE	CG6337
FBgn0033876	1633.58	1.25766	0.315711	3.98357	6.7887e-05	0.000320538	TRUE	Syngr
FBgn0033885	230.023	3.6312	0.579118	6.27023	3.60518e-10	3.98033e-09	TRUE	DJ-1α
FBgn0033893	44.5337	4.01777	0.809949	4.96052	7.03038e-07	4.79606e-06	FALSE	CG18371
FBgn0033912	3094.85	0.706756	0.291739	2.42256	0.0154114	0.0388346	TRUE	RpS23
FBgn0033943	58.8832	3.50806	0.844036	4.1563	3.23449e-05	0.000163306	FALSE	CG12869
FBgn0033981	36.2143	2.3334	0.983348	2.37291	0.0176484	0.0433323	FALSE	Cyp6a21
FBgn0033985	325.334	2.85735	0.412224	6.93154	4.16287e-12	5.83589e-11	TRUE	CG10257
FBgn0033987	803.465	1.05784	0.288128	3.67141	0.000241211	0.00100616	TRUE	ckn
FBgn0033988	564.608	1.45308	0.356869	4.07176	4.66602e-05	0.000227692	TRUE	pcs
FBgn0034010	24.5796	3.42134	1.06916	3.20002	0.00137419	0.00478534	TRUE	CG8157
FBgn0034012	42.7542	2.56307	0.7078	3.62117	0.000293268	0.00119856	TRUE	Hr51
FBgn0034021	349.655	1.50057	0.333834	4.49496	6.95816e-06	4.00646e-05	TRUE	CG8180
FBgn0034022	52.0664	2.86256	0.791942	3.61461	0.000300795	0.00122403	FALSE	CG12964
FBgn0034046	3989.03	3.51123	0.291822	12.0321	2.40894e-33	1.98531e-31	TRUE	tun
FBgn0034070	1151.06	1.08637	0.302794	3.58784	0.000333435	0.00134147	TRUE	SP2353
FBgn0034071	4188.7	3.80181	0.250529	15.1751	5.17046e-52	1.20531e-49	TRUE	CG8405
FBgn0034072	898.593	0.929321	0.384199	2.41885	0.0155695	0.0391683	TRUE	Dg
FBgn0034086	43.3839	2.2209	0.80761	2.74997	0.00596014	0.017153	TRUE	CG8441
FBgn0034091	851.359	2.29069	0.309356	7.4047	1.31451e-13	2.12378e-12	TRUE	mrj
FBgn0034099	50.3051	2.66204	0.874436	3.04429	0.00233229	0.00753033	FALSE	CG15708
FBgn0034103	110.528	2.29874	0.469999	4.89094	1.00355e-06	6.68408e-06	TRUE	prim
FBgn0034137	80.4633	4.24368	0.657539	6.45388	1.09021e-10	1.27985e-09	FALSE	CG4945
FBgn0034145	1404.48	1.38654	0.261561	5.30101	1.15162e-07	8.8726e-07	TRUE	CG5065
FBgn0034153	129.016	4.80329	0.647248	7.42109	1.16163e-13	1.89176e-12	TRUE	Acp53C14b
FBgn0034156	197.945	2.23696	0.497741	4.49421	6.98275e-06	4.01496e-05	TRUE	CG5348
FBgn0034166	133.423	2.29798	0.500789	4.58872	4.45963e-06	2.64242e-05	FALSE	CG6472
FBgn0034177	28.012	2.57234	0.997799	2.57801	0.00993708	0.0267491	TRUE	AsnRS-m
FBgn0034191	40.9068	2.31396	0.765997	3.02084	0.00252074	0.00807804	TRUE	CG6984
FBgn0034197	107.318	5.21438	0.692909	7.52535	5.25783e-14	8.82688e-13	FALSE	Cda9
FBgn0034199	266.015	1.10212	0.359611	3.06476	0.00217846	0.00711531	TRUE	Gbp1
FBgn0034201	9.82922	4.31761	1.74198	2.47857	0.0131911	0.0340697	FALSE	CG17290
FBgn0034245	131.265	1.08887	0.455	2.39311	0.0167061	0.041405	TRUE	UQCR-6.4
FBgn0034282	1455.54	2.69035	0.302078	8.90615	5.28339e-19	1.50724e-17	TRUE	Mapmodulin
FBgn0034284	10.944	5.39741	1.93926	2.78323	0.00538204	0.0156867	FALSE	CG14491
FBgn0034286	991.756	2.14418	0.309241	6.93368	4.10025e-12	5.758e-11	TRUE	dpr13
FBgn0034290	162.986	0.993094	0.417852	2.37666	0.01747	0.0429268	TRUE	CG5773
FBgn0034312	178.44	1.47273	0.446154	3.30094	0.000963604	0.00348186	TRUE	CG10916
FBgn0034313	315.216	1.00895	0.401106	2.51542	0.0118891	0.0310686	TRUE	CG5726
FBgn0034314	37.5652	2.30523	0.878393	2.62437	0.00868097	0.0238318	FALSE	nopo
FBgn0034321	117.335	2.31547	0.545665	4.24339	2.20164e-05	0.000115149	TRUE	CG14502
FBgn0034327	70.0715	3.29238	0.757604	4.34578	1.38782e-05	7.55386e-05	TRUE	CG14505
FBgn0034330	50.1015	1.59498	0.621512	2.5663	0.010279	0.0274792	TRUE	BomS4
FBgn0034352	178.866	5.28554	0.610565	8.6568	4.85194e-18	1.2488e-16	FALSE	Dnaaf3
FBgn0034382	91.5272	3.94464	0.751047	5.25219	1.503e-07	1.13968e-06	TRUE	CG18609
FBgn0034399	208.105	2.82568	0.426335	6.62785	3.40622e-11	4.28218e-10	TRUE	CG15083
FBgn0034435	672.692	2.83536	0.533508	5.31457	1.06911e-07	8.25249e-07	FALSE	fest
FBgn0034459	361.794	2.91437	0.439069	6.63762	3.18787e-11	4.02629e-10	TRUE	TTLL6A
FBgn0034468	165.418	4.38052	0.530209	8.26187	1.43411e-16	3.15175e-15	FALSE	Obp56a
FBgn0034511	136.921	2.30796	0.520061	4.43786	9.0856e-06	5.11943e-05	TRUE	GNBP-like3
FBgn0034530	52.2884	3.21856	0.877779	3.66671	0.000245689	0.00102222	FALSE	Rcd6
FBgn0034534	221.711	1.66618	0.413389	4.03053	5.56524e-05	0.000266942	TRUE	maf-S
FBgn0034565	27.938	5.26613	1.2076	4.36082	1.29574e-05	7.09527e-05	FALSE	CG15650
FBgn0034570	2511.94	2.47806	0.413133	5.9982	1.99512e-09	2.00223e-08	TRUE	CG10543
FBgn0034681	177.838	3.97313	0.501781	7.91805	2.41256e-15	4.70911e-14	TRUE	CG9308
FBgn0034694	612.865	1.83719	0.330899	5.55211	2.82243e-08	2.39628e-07	TRUE	Plekhm1
FBgn0034720	3126.9	1.99435	0.28999	6.87731	6.09927e-12	8.3919e-11	TRUE	Liprin-γ
FBgn0034721	54.8596	4.63749	0.922644	5.02631	5.00017e-07	3.48389e-06	TRUE	CG11298
FBgn0034725	1375.6	1.18649	0.288787	4.10852	3.982e-05	0.000197183	TRUE	CG6044
FBgn0034731	1201.94	1.35168	0.308107	4.38704	1.14904e-05	6.37325e-05	TRUE	CG10384
FBgn0034743	5026.38	1.05572	0.30681	3.44096	0.000579659	0.00219566	TRUE	RpS16
FBgn0034753	842.925	1.04578	0.287836	3.63323	0.000279891	0.00114928	TRUE	CG2852
FBgn0034774	189.642	4.55094	0.489843	9.29061	1.53403e-20	4.79546e-19	FALSE	CG13526
FBgn0034828	25.1354	3.88494	1.21019	3.21019	0.00132649	0.00463846	FALSE	CG13545
FBgn0034833	351.646	4.46254	0.405056	11.0171	3.16067e-28	1.62188e-26	FALSE	CG13539
FBgn0034861	465.673	5.12688	0.433986	11.8135	3.32579e-32	2.4446e-30	FALSE	CG9815
FBgn0034894	556.98	0.746126	0.320389	2.32881	0.0198691	0.0479906	TRUE	sigmar
FBgn0034910	225.482	4.75426	0.505185	9.41093	4.91777e-21	1.60496e-19	FALSE	CG4763
FBgn0034911	353.631	1.49425	0.372618	4.01013	6.06855e-05	0.000289382	TRUE	GlyT
FBgn0034913	183.182	1.50287	0.586147	2.56399	0.0103478	0.0276277	TRUE	Snap29
FBgn0034918	135.442	2.02255	0.515511	3.92339	8.73108e-05	0.000401561	TRUE	Pym
FBgn0034935	155.894	1.63806	0.467557	3.50345	0.000459276	0.00178016	TRUE	Orcokinin
FBgn0034968	11055.5	1.19119	0.302562	3.937	8.25059e-05	0.000382046	TRUE	RpL12
FBgn0035007	137.671	2.0844	0.582817	3.57642	0.000348332	0.0013959	FALSE	CG3492
FBgn0035010	490.767	1.68634	0.387869	4.3477	1.3757e-05	7.49287e-05	TRUE	CG13579
FBgn0035016	3502.32	1.26999	0.351184	3.61631	0.000298827	0.00121663	TRUE	CG4612
FBgn0035039	114.907	2.47169	0.516689	4.7837	1.72097e-06	1.10999e-05	TRUE	Adck1
FBgn0035040	1864.9	6.83009	0.412263	16.5673	1.20093e-61	4.89919e-59	TRUE	CG4741
FBgn0035041	1209.07	3.45627	0.278681	12.4022	2.54208e-35	2.35692e-33	TRUE	CG13594
FBgn0035059	4484.88	4.57923	0.292224	15.6703	2.41569e-55	7.29985e-53	TRUE	CG3894
FBgn0035087	724.563	1.29696	0.35751	3.62776	0.000285895	0.00117276	TRUE	CG2765
FBgn0035094	214.233	3.69048	0.53287	6.92566	4.33962e-12	6.05247e-11	TRUE	CG9380
FBgn0035147	858.493	0.925253	0.32398	2.8559	0.00429153	0.0128825	TRUE	Gale
FBgn0035157	248.084	2.63847	0.395135	6.67739	2.43234e-11	3.1057e-10	TRUE	CG13894
FBgn0035158	174.715	1.11028	0.412427	2.69205	0.00710136	0.0200415	TRUE	CG13895
FBgn0035160	270.199	2.08869	0.534842	3.90525	9.41278e-05	0.000430005	TRUE	hng3
FBgn0035170	1757.13	1.97884	0.357165	5.54039	3.01793e-08	2.55693e-07	TRUE	dpr20
FBgn0035171	717.933	1.09861	0.335744	3.27217	0.00106724	0.00382584	TRUE	CG12502
FBgn0035187	222.354	1.75893	0.479915	3.66508	0.000247262	0.00102812	TRUE	Trhn
FBgn0035236	1073.78	0.87958	0.320579	2.74372	0.0060747	0.017409	TRUE	Tmep
FBgn0035257	129.989	6.10211	0.751673	8.11805	4.73745e-16	9.81038e-15	FALSE	CG12011
FBgn0035260	742.45	3.66651	0.316853	11.5717	5.73616e-31	3.80499e-29	TRUE	CG7991
FBgn0035266	1981.44	2.35624	0.27695	8.50784	1.77209e-17	4.22762e-16	TRUE	Gk2
FBgn0035285	3774	1.55301	0.29775	5.21581	1.83015e-07	1.37497e-06	TRUE	CG12025
FBgn0035286	170.927	5.78309	0.590446	9.79444	1.1896e-22	4.5355e-21	FALSE	CG13924
FBgn0035287	585.433	0.952279	0.302253	3.1506	0.00162934	0.00551512	TRUE	CG13937
FBgn0035290	6470.39	4.22707	0.304479	13.883	8.03556e-44	1.21411e-41	TRUE	dsb
FBgn0035331	378.599	1.45024	0.417019	3.47763	0.000505865	0.00194228	TRUE	MsR1
FBgn0035357	53.5203	1.83928	0.678356	2.71139	0.00670024	0.0190081	TRUE	MEP-1
FBgn0035380	36.3019	2.52006	0.857546	2.93869	0.00329601	0.0101633	FALSE	CG9970
FBgn0035400	2269.8	1.3144	0.283528	4.63587	3.55439e-06	2.14499e-05	TRUE	CG11537
FBgn0035422	11902.2	1.64977	0.318497	5.17988	2.22033e-07	1.64091e-06	TRUE	RpL28
FBgn0035424	6008.02	1.98504	0.374605	5.29901	1.16429e-07	8.95333e-07	TRUE	Larp4B
FBgn0035427	123.031	2.89048	0.67869	4.25892	2.05417e-05	0.000108409	FALSE	ckd
FBgn0035434	142.827	1.453	0.432315	3.36097	0.000776683	0.0028532	TRUE	Drsl5
FBgn0035452	57.9559	1.69219	0.651528	2.59727	0.00939684	0.0254883	TRUE	CG10359
FBgn0035453	28.7265	3.66592	1.03429	3.54438	0.000393532	0.00154963	FALSE	CG10357
FBgn0035508	170.368	4.99695	1.56427	3.19443	0.00140106	0.00486022	FALSE	CG15005
FBgn0035521	183.461	1.81062	0.443058	4.08664	4.37668e-05	0.000214728	TRUE	VhaM9.7-a
FBgn0035533	981.278	0.893747	0.293781	3.04222	0.00234838	0.0075763	TRUE	Cip4
FBgn0035538	6463.65	2.42034	0.276047	8.76784	1.82125e-18	4.85606e-17	TRUE	DopEcR
FBgn0035542	11813	3.60224	0.300683	11.9802	4.51174e-33	3.64468e-31	TRUE	TP53INP
FBgn0035558	609.527	1.42552	0.329608	4.32489	1.52606e-05	8.23486e-05	TRUE	CG11357
FBgn0035586	151.663	2.97267	0.554333	5.36261	8.20274e-08	6.46629e-07	TRUE	Fitm
FBgn0035598	164.492	1.90079	0.649784	2.92527	0.00344161	0.0105763	TRUE	CG4669
FBgn0035608	83.7823	5.64251	0.772517	7.30406	2.79207e-13	4.41097e-12	FALSE	blanks
FBgn0035610	38.3643	3.15563	0.868756	3.63236	0.000280846	0.00115263	TRUE	Lkr
FBgn0035647	60.9142	4.75791	0.8689	5.47579	4.35559e-08	3.60784e-07	FALSE	CG10486
FBgn0035677	794.708	1.02216	0.280599	3.64276	0.000269729	0.00111091	TRUE	CG13293
FBgn0035688	2492.07	0.744446	0.262391	2.83717	0.00455154	0.0135354	TRUE	fmt
FBgn0035696	1383.71	1.80012	0.280993	6.4063	1.49094e-10	1.72303e-09	FALSE	Best2
FBgn0035699	411.571	2.84204	0.380099	7.4771	7.59787e-14	1.26255e-12	TRUE	CG13300
FBgn0035719	409.319	1.83198	0.336337	5.44685	5.12702e-08	4.21687e-07	TRUE	tow
FBgn0035755	108.566	1.9484	0.499364	3.90176	9.54972e-05	0.000436017	FALSE	CG14830
FBgn0035756	4529.55	2.58555	0.299233	8.64059	5.59254e-18	1.43039e-16	TRUE	unc-13-4A
FBgn0035827	151.6	1.20956	0.440026	2.74883	0.0059809	0.0172006	TRUE	Srp9
FBgn0035833	239.908	0.978525	0.420475	2.32719	0.0199552	0.0481071	TRUE	CG7565
FBgn0035855	145.674	4.19453	0.492635	8.51448	1.67343e-17	4.02759e-16	FALSE	CG7366
FBgn0035856	209.161	5.27902	0.535645	9.85546	6.49214e-23	2.5466e-21	FALSE	CG13679
FBgn0035857	50.221	2.48242	0.90428	2.74518	0.00604771	0.0173499	FALSE	CG8006
FBgn0035872	583.404	1.11746	0.339237	3.29403	0.000987625	0.0035592	TRUE	Cpsf6
FBgn0035879	271.824	1.04729	0.406339	2.57737	0.00995552	0.0267899	TRUE	GAPcenA
FBgn0035888	573.234	1.52086	0.371187	4.09729	4.18016e-05	0.00020583	TRUE	CG7120
FBgn0035909	285.591	1.01502	0.421621	2.40742	0.0160656	0.0401346	TRUE	ergic53
FBgn0035914	2884.2	2.61031	0.268593	9.71847	2.5154e-22	9.2865e-21	TRUE	CG6282
FBgn0035915	1016.24	1.51887	0.433507	3.50367	0.000458892	0.00177952	FALSE	S-Lap1
FBgn0035934	79.1765	2.59924	0.653535	3.97721	6.97289e-05	0.000328665	FALSE	TrpA1
FBgn0035936	926.144	1.91126	0.290448	6.58037	4.69265e-11	5.77314e-10	TRUE	Tsp66E
FBgn0035959	2391.77	1.0806	0.302086	3.57712	0.000347402	0.00139285	TRUE	CG4911
FBgn0035986	5645.37	5.14075	0.284217	18.0874	4.00332e-73	2.96937e-70	TRUE	CG4022
FBgn0035999	228.715	1.07267	0.440783	2.43355	0.0149514	0.0378847	TRUE	CG3552
FBgn0036040	191.08	4.62045	0.608467	7.59359	3.11154e-14	5.33342e-13	TRUE	CG6749
FBgn0036044	385.263	4.3737	0.39033	11.2051	3.84774e-29	2.1212e-27	TRUE	Zasp67
FBgn0036062	107.47	2.27632	0.471147	4.83144	1.35549e-06	8.86305e-06	TRUE	CG6685
FBgn0036072	43.5741	7.41257	1.37791	5.37959	7.46559e-08	5.94842e-07	FALSE	CG6628
FBgn0036075	50.8791	5.1609	0.970851	5.31585	1.0616e-07	8.20224e-07	FALSE	CG8065
FBgn0036090	119.903	2.87297	0.462903	6.20642	5.42036e-10	5.81904e-09	TRUE	Cnep1r2
FBgn0036091	54.6678	2.80601	0.882836	3.1784	0.0014809	0.00510464	TRUE	CG18628
FBgn0036093	119.455	3.54762	0.63315	5.60313	2.10521e-08	1.82147e-07	FALSE	CG14154
FBgn0036111	1418.37	1.00144	0.31001	3.23035	0.0012364	0.00435568	TRUE	Aps
FBgn0036144	916.176	1.58061	0.363148	4.35252	1.34579e-05	7.34962e-05	TRUE	GlcAT-P
FBgn0036150	146.858	1.34732	0.424581	3.17328	0.00150725	0.00517143	TRUE	Ir68a
FBgn0036165	16989	2.17746	0.330641	6.58556	4.53168e-11	5.61062e-10	TRUE	chrb
FBgn0036173	114.548	1.52699	0.514928	2.96545	0.00302243	0.0094302	TRUE	CG7394
FBgn0036195	85.4244	3.7562	0.675268	5.56253	2.65896e-08	2.26677e-07	FALSE	Dnai2
FBgn0036202	5486.66	3.35217	0.264176	12.6891	6.79374e-37	6.84323e-35	TRUE	loaf
FBgn0036239	685.967	1.37924	0.320934	4.29758	1.7267e-05	9.25633e-05	TRUE	Pop2
FBgn0036260	526.716	0.9359	0.336741	2.77929	0.00544777	0.0158348	TRUE	Rh7
FBgn0036266	92.5883	4.38083	0.69166	6.33379	2.39207e-10	2.72202e-09	TRUE	Tsen54
FBgn0036271	40.0587	1.6433	0.699533	2.34914	0.0188171	0.0457611	TRUE	Pbgs
FBgn0036272	537.218	1.42057	0.376843	3.76965	0.00016348	0.00070873	TRUE	Sms
FBgn0036277	54.2144	2.63081	0.627717	4.19108	2.77625e-05	0.000141748	TRUE	CG10418
FBgn0036306	104.226	1.2593	0.503388	2.50165	0.0123617	0.0321413	TRUE	CG10973
FBgn0036319	3206.16	3.10726	0.282601	10.9952	4.02858e-28	2.05432e-26	TRUE	Ent3
FBgn0036360	288.839	1.91899	0.360774	5.31909	1.0429e-07	8.08391e-07	TRUE	CG10713
FBgn0036381	676.712	1.79053	0.292949	6.1121	9.83301e-10	1.02201e-08	TRUE	CG8745
FBgn0036382	204.866	4.25259	0.488038	8.71364	2.9427e-18	7.77007e-17	TRUE	CG13737
FBgn0036390	30.4978	7.86741	1.44244	5.45425	4.91807e-08	4.05728e-07	FALSE	CG13738
FBgn0036391	753.319	1.21218	0.306419	3.95595	7.62322e-05	0.000356026	TRUE	CG17364
FBgn0036428	5102.73	1.39537	0.289918	4.813	1.48685e-06	9.65858e-06	TRUE	Gbs-70E
FBgn0036440	59.8646	4.75388	0.83363	5.70262	1.17981e-08	1.05474e-07	FALSE	CG17177
FBgn0036484	321.618	1.29877	0.347773	3.73454	0.000188062	0.000807577	TRUE	Pex3
FBgn0036485	510.737	2.83838	1.06393	2.66783	0.00763425	0.021368	TRUE	FucTA
FBgn0036486	231.954	3.48622	0.441897	7.88921	3.04111e-15	5.83822e-14	TRUE	Msh6
FBgn0036502	173.226	1.65747	0.502887	3.29591	0.000981028	0.00354169	TRUE	CG7841
FBgn0036512	223.94	2.11154	0.472332	4.47045	7.80557e-06	4.45043e-05	TRUE	Ufsp2
FBgn0036518	908.866	1.23831	0.292593	4.23217	2.31447e-05	0.000120279	TRUE	RhoGAP71E
FBgn0036544	6805.68	3.10462	0.26996	11.5003	1.31488e-30	8.31635e-29	TRUE	sff
FBgn0036556	1503.25	1.74762	0.300569	5.81439	6.08563e-09	5.67459e-08	TRUE	hzg
FBgn0036567	51.731	4.90644	0.849617	5.77488	7.70078e-09	7.06756e-08	TRUE	CG13074
FBgn0036576	341.702	1.26965	0.332964	3.81318	0.000137191	0.00060407	TRUE	CG5151
FBgn0036579	519.569	2.24568	0.342135	6.56371	5.24847e-11	6.42013e-10	TRUE	Tmx3
FBgn0036580	31.7807	2.34844	0.851783	2.75709	0.00583187	0.0168314	TRUE	PDCD-5
FBgn0036619	632.447	1.11054	0.311517	3.56493	0.000363948	0.00144781	FALSE	Cpr72Ec
FBgn0036621	2783.68	1.53872	0.290937	5.28885	1.23087e-07	9.44744e-07	TRUE	roq
FBgn0036627	213.33	1.21472	0.390917	3.10737	0.00188759	0.00627838	FALSE	Gagr
FBgn0036660	191.563	2.77482	0.48227	5.75367	8.7329e-09	7.96999e-08	TRUE	Mus302
FBgn0036667	28.2117	2.57607	0.84173	3.06045	0.00221006	0.00720123	TRUE	kud
FBgn0036713	267.834	1.20601	0.379622	3.17686	0.00148878	0.00512099	TRUE	Mip
FBgn0036725	779.965	1.70772	0.395004	4.32329	1.53717e-05	8.28933e-05	TRUE	CG18265
FBgn0036727	106.448	1.88568	0.503041	3.74856	0.000177854	0.00076819	FALSE	SecCl
FBgn0036741	993.937	1.6882	0.293918	5.74379	9.25811e-09	8.42107e-08	TRUE	anchor
FBgn0036742	203.506	1.30145	0.444995	2.92464	0.00344854	0.0105936	TRUE	CG7497
FBgn0036746	5047.37	3.16833	0.354752	8.93111	4.21771e-19	1.2117e-17	TRUE	Crtc
FBgn0036751	89.4467	3.81376	0.739384	5.15802	2.4957e-07	1.83115e-06	FALSE	Adgf-B
FBgn0036756	219.873	2.40729	0.690313	3.48725	0.000488022	0.00187819	TRUE	Cln3
FBgn0036787	150.771	2.56742	0.500795	5.1267	2.94867e-07	2.14423e-06	TRUE	CG4306
FBgn0036789	67.3035	1.44335	0.582792	2.47661	0.0132637	0.0342247	TRUE	AstC-R2
FBgn0036801	981.283	2.60996	0.311088	8.38978	4.87045e-17	1.10691e-15	TRUE	MYPT-75D
FBgn0036814	2102.2	2.13037	0.338635	6.29104	3.15339e-10	3.50524e-09	TRUE	CG14073
FBgn0036835	20.3206	7.28057	1.5713	4.63348	3.59565e-06	2.16668e-05	TRUE	CG14075
FBgn0036843	486.899	1.78715	0.596392	2.9966	0.0027301	0.00863032	TRUE	Sfxn2
FBgn0036844	2159.92	1.38449	0.336697	4.11197	3.92294e-05	0.000194573	TRUE	Mkp3
FBgn0036861	145.579	6.06309	1.67193	3.6264	0.000287404	0.00117835	TRUE	CG14089
FBgn0036886	51.3879	1.83001	0.746379	2.45186	0.0142122	0.036316	TRUE	CG9300
FBgn0036890	2884.54	2.99137	0.336127	8.89952	5.60885e-19	1.58348e-17	TRUE	CG9368
FBgn0036934	933.433	2.92744	0.33005	8.86968	7.33567e-19	2.03577e-17	TRUE	sNPF-R
FBgn0037003	61.982	3.36524	0.793151	4.24288	2.20672e-05	0.000115266	TRUE	CG18281
FBgn0037015	931.616	3.03285	0.312389	9.70859	2.77136e-22	1.01854e-20	TRUE	cmpy
FBgn0037060	988.345	2.03129	0.374727	5.42073	5.93563e-08	4.81879e-07	TRUE	CG10508
FBgn0037064	982.992	5.33961	0.463945	11.5091	1.18659e-30	7.56359e-29	TRUE	CG9389
FBgn0037082	384.985	1.96535	0.367298	5.35085	8.75425e-08	6.88111e-07	TRUE	CG5664
FBgn0037107	579.823	1.42083	0.355186	4.00023	6.32819e-05	0.000300709	TRUE	CG7166
FBgn0037120	790.084	1.21522	0.278984	4.35587	1.32537e-05	7.24778e-05	TRUE	CG11247
FBgn0037153	1924.01	1.17913	0.300669	3.92168	8.7932e-05	0.000403735	TRUE	olf413
FBgn0037169	96.2222	4.26697	0.643219	6.63378	3.27204e-11	4.11984e-10	FALSE	CG11404
FBgn0037171	191.965	3.17871	0.509279	6.2416	4.33119e-10	4.73703e-09	TRUE	CG14459
FBgn0037195	93.4119	3.37361	0.84904	3.97344	7.08429e-05	0.000333338	FALSE	CG11226
FBgn0037231	259.276	2.72344	0.468318	5.81536	6.05018e-09	5.64799e-08	TRUE	Vps24
FBgn0037282	539.499	2.93284	0.396149	7.40337	1.32774e-13	2.14091e-12	TRUE	CG14657
FBgn0037295	111.541	1.64246	0.567042	2.89654	0.00377308	0.0115083	TRUE	dpr16
FBgn0037310	193.334	2.99653	0.479778	6.24566	4.22025e-10	4.63433e-09	FALSE	Tim17b1
FBgn0037325	132.076	4.52371	0.585129	7.73114	1.06587e-14	1.91552e-13	FALSE	CG12147
FBgn0037326	1441.37	1.84369	0.330706	5.57502	2.47496e-08	2.12784e-07	TRUE	CG14669
FBgn0037365	451.683	3.12325	0.400084	7.80647	5.88097e-15	1.08805e-13	FALSE	CG2104
FBgn0037389	112.136	9.74683	1.27486	7.64541	2.08285e-14	3.64678e-13	FALSE	CR10991
FBgn0037455	166.044	3.83211	0.503674	7.6083	2.77717e-14	4.80063e-13	TRUE	CG2336
FBgn0037519	162.122	4.11039	0.601998	6.82792	8.61549e-12	1.16796e-10	FALSE	CG3014
FBgn0037525	5514.9	1.57576	0.247854	6.35763	2.04892e-10	2.34462e-09	TRUE	CG17816
FBgn0037551	1122.31	3.34954	0.311962	10.737	6.82301e-27	3.2235e-25	TRUE	Arl8
FBgn0037589	35.5704	5.62987	1.24851	4.50929	6.50451e-06	3.76385e-05	FALSE	Obp85a
FBgn0037625	565.577	10.2232	1.08614	9.41239	4.84976e-21	1.58912e-19	TRUE	CG11768
FBgn0037635	1090.59	3.05729	0.326299	9.3696	7.28095e-21	2.32962e-19	TRUE	CG9837
FBgn0037636	30319.3	1.28518	0.291884	4.40305	1.06739e-05	5.96903e-05	FALSE	aqz
FBgn0037637	11845.2	4.5192	0.257686	17.5376	7.39658e-69	4.31062e-66	TRUE	IscU
FBgn0037676	566.198	2.11412	0.314266	6.72718	1.72983e-11	2.2764e-10	TRUE	CG8861
FBgn0037683	93.8144	4.56069	0.678501	6.72171	1.79603e-11	2.34837e-10	FALSE	CG18473
FBgn0037686	3092.26	1.64849	0.338493	4.87009	1.11545e-06	7.37519e-06	TRUE	RpL34b
FBgn0037696	73.0029	1.86394	0.705354	2.64257	0.00822806	0.0227646	TRUE	GstZ1
FBgn0037697	374.516	1.3613	0.352845	3.85806	0.000114291	0.000513775	TRUE	GstZ2
FBgn0037698	9392.63	2.46807	0.287611	8.58126	9.38358e-18	2.33416e-16	TRUE	CG16779
FBgn0037760	1558.5	1.20864	0.342061	3.53341	0.00041023	0.00160994	TRUE	FBXO11
FBgn0037765	36.8065	3.77983	1.10427	3.42291	0.000619546	0.00232836	FALSE	CG9458
FBgn0037766	6080.7	4.07528	0.298159	13.6681	1.57353e-42	2.03785e-40	TRUE	Teh1
FBgn0037770	374.867	2.47716	0.419982	5.89827	3.67341e-09	3.55532e-08	TRUE	Art4
FBgn0037807	400.789	4.03678	0.457454	8.82445	1.09998e-18	2.96196e-17	TRUE	CG6293
FBgn0037848	516.817	1.29353	0.298534	4.33293	1.47138e-05	7.96614e-05	TRUE	Tsp86D
FBgn0037873	913.118	1.10079	0.326296	3.37358	0.000741965	0.00274419	TRUE	SdhC
FBgn0037906	102.793	2.14242	0.57771	3.70847	0.000208514	0.00088368	TRUE	PGRP-LB
FBgn0037908	146.892	1.48859	0.513772	2.89738	0.00376289	0.0114858	TRUE	dpr5
FBgn0037964	136	3.60204	0.579584	6.21487	5.13662e-10	5.54257e-09	FALSE	CG14731
FBgn0037972	331.217	6.74088	0.579685	11.6285	2.95165e-31	2.02374e-29	FALSE	CG10005
FBgn0037976	78.566	1.40467	0.597094	2.35251	0.018647	0.0454153	TRUE	Tk
FBgn0037989	1677.24	2.02886	0.339216	5.98103	2.2173e-09	2.2116e-08	TRUE	ATP8B
FBgn0037993	240.051	1.7734	0.527325	3.36301	0.000770985	0.00283866	TRUE	dpr15
FBgn0038063	2319.9	1.62363	0.280922	5.77964	7.48618e-09	6.8861e-08	TRUE	Octβ2R
FBgn0038065	628.021	0.923276	0.341413	2.70428	0.00684521	0.0193722	TRUE	Snx3
FBgn0038080	32.8295	2.90334	0.962182	3.01746	0.00254904	0.00814635	TRUE	CG12279
FBgn0038084	119.195	1.22375	0.460594	2.6569	0.00788637	0.0219682	TRUE	beat-Vc
FBgn0038087	247.026	2.15855	0.426366	5.06268	4.13412e-07	2.92544e-06	TRUE	beat-Va
FBgn0038118	41.6224	2.02487	0.821642	2.46441	0.0137238	0.035272	FALSE	timeout
FBgn0038160	117.138	1.46618	0.516269	2.83996	0.00451199	0.0134762	FALSE	CG9759
FBgn0038165	1406.59	1.66604	0.375111	4.44145	8.93557e-06	5.04884e-05	TRUE	Task6
FBgn0038168	2033.2	4.45231	0.31138	14.2986	2.2311e-46	3.95729e-44	TRUE	omd
FBgn0038191	66.8928	7.11746	1.26142	5.64243	1.67669e-08	1.46155e-07	FALSE	Kots
FBgn0038221	70.4887	8.11109	1.31095	6.18719	6.12447e-10	6.52344e-09	FALSE	IFT54
FBgn0038223	1808.52	3.42909	0.296846	11.5517	7.23482e-31	4.7604e-29	TRUE	Afti
FBgn0038237	952.154	1.54658	0.281057	5.50273	3.73957e-08	3.12294e-07	TRUE	Pde6
FBgn0038246	964.056	1.74244	0.285759	6.09757	1.07691e-09	1.11222e-08	TRUE	CG14853
FBgn0038252	45.2209	2.82402	0.882221	3.20104	0.00136933	0.00477297	FALSE	BigH1
FBgn0038280	32.4045	3.61435	1.1746	3.07709	0.00209031	0.00687142	FALSE	CG14861
FBgn0038281	43.4352	1.88611	0.793197	2.37786	0.0174133	0.0428196	FALSE	RpL10Aa
FBgn0038282	3060.13	2.90878	0.274609	10.5925	3.22949e-26	1.49713e-24	TRUE	dpr9
FBgn0038286	1270.63	1.26138	0.30299	4.16311	3.13947e-05	0.000158705	TRUE	CG6966
FBgn0038290	461.557	1.54097	0.333397	4.62201	3.80042e-06	2.27662e-05	FALSE	CG6912
FBgn0038292	60.1661	4.12446	0.874502	4.71635	2.40111e-06	1.49722e-05	FALSE	CG3987
FBgn0038331	328.037	0.954632	0.34843	2.73981	0.00614741	0.0175927	TRUE	Ccm3
FBgn0038339	85.8363	2.31568	0.600863	3.85392	0.000116241	0.000520639	FALSE	CG6118
FBgn0038365	16.2092	3.67208	1.44865	2.53483	0.0112501	0.0296224	FALSE	CG9593
FBgn0038377	47.845	1.92159	0.748625	2.56683	0.0102634	0.0274555	FALSE	CG9632
FBgn0038389	31.756	1.864	0.795338	2.34366	0.0190957	0.0463835	TRUE	CG5516
FBgn0038397	65.0545	2.46462	0.732466	3.36482	0.000765927	0.00282386	FALSE	CG10185
FBgn0038407	416.566	1.32108	0.33517	3.94153	8.09648e-05	0.000375977	TRUE	CG6126
FBgn0038425	41.9456	1.78038	0.702768	2.53338	0.0112969	0.0297231	TRUE	CG14881
FBgn0038437	83.8663	2.1962	0.617847	3.5546	0.000378548	0.00150076	TRUE	Sdhaf3
FBgn0038446	68.9287	1.75805	0.577488	3.04431	0.00233216	0.00753033	TRUE	CG14903
FBgn0038468	27.3418	2.97491	0.946197	3.14407	0.00166613	0.00561735	FALSE	CG5225
FBgn0038470	103.047	2.94146	0.573625	5.12785	2.93076e-07	2.1331e-06	TRUE	CG18213
FBgn0038494	137.109	1.35119	0.458146	2.94925	0.00318549	0.00987102	TRUE	beat-IIb
FBgn0038498	582.727	2.06872	0.326976	6.32683	2.50255e-10	2.82801e-09	TRUE	beat-IIa
FBgn0038504	924.133	1.0457	0.322108	3.24642	0.00116868	0.00414757	TRUE	Sur-8
FBgn0038533	50.159	3.81877	0.756744	5.04633	4.50388e-07	3.17059e-06	TRUE	CG7523
FBgn0038535	524.971	1.18197	0.328134	3.60209	0.00031567	0.00127819	TRUE	alt
FBgn0038542	322.278	2.84898	0.34834	8.17875	2.86807e-16	6.1098e-15	TRUE	TyrR
FBgn0038603	1264.08	2.07139	0.288717	7.17447	7.25887e-13	1.09832e-11	TRUE	PKD
FBgn0038606	814.723	1.82629	0.3349	5.45325	4.94565e-08	4.07592e-07	TRUE	CG15803
FBgn0038641	3910.45	2.57666	0.323873	7.95577	1.78017e-15	3.50831e-14	TRUE	ChT
FBgn0038642	77.4434	2.22829	0.625491	3.56246	0.000367394	0.0014608	FALSE	Muc91C
FBgn0038665	118.7	1.15595	0.450899	2.56365	0.0103578	0.0276354	TRUE	euc
FBgn0038690	95.3522	3.66971	0.656217	5.59222	2.24186e-08	1.93355e-07	FALSE	CG11703
FBgn0038692	52.6129	2.08318	0.866768	2.40339	0.0162439	0.040456	TRUE	Polr2M
FBgn0038730	14.1916	6.76353	1.68481	4.01442	5.95928e-05	0.000284838	FALSE	Acsx1L
FBgn0038731	26.9007	7.68838	1.4979	5.13279	2.85478e-07	2.08337e-06	FALSE	Acsx1R
FBgn0038746	31.9993	1.82564	0.781677	2.33554	0.0195153	0.04727	TRUE	Surf6
FBgn0038834	5172.86	0.869805	0.307564	2.82805	0.0046833	0.0138848	TRUE	RpS30
FBgn0038839	1461.14	1.01947	0.334816	3.04488	0.00232773	0.00752453	TRUE	Ktl
FBgn0038842	861.111	4.0225	0.337	11.9362	7.66477e-33	6.01316e-31	TRUE	hdly
FBgn0038847	6.81777	5.70576	2.06328	2.76538	0.00568562	0.01645	FALSE	CG12278
FBgn0038853	1643.3	1.82558	0.308505	5.9175	3.26869e-09	3.18628e-08	TRUE	RhoGAP93B
FBgn0038857	966.083	5.26851	0.507619	10.3789	3.09425e-25	1.36465e-23	TRUE	Bdbt
FBgn0038866	134.16	5.48754	1.84494	2.97437	0.00293589	0.00919538	TRUE	CG5810
FBgn0038881	3688.08	2.63765	0.288489	9.14296	6.07633e-20	1.82268e-18	TRUE	aus
FBgn0038893	152.678	2.10379	0.566259	3.71524	0.000203012	0.000864496	TRUE	Archease
FBgn0038924	222.382	2.91384	0.442593	6.58358	4.59258e-11	5.67215e-10	TRUE	CG6028
FBgn0038925	944.808	1.28015	0.291159	4.39672	1.09898e-05	6.13311e-05	TRUE	Cchl
FBgn0038930	228.417	1.19061	0.382274	3.11455	0.00184227	0.00614518	TRUE	BomT3
FBgn0038934	133.945	1.36764	0.566463	2.41435	0.0157635	0.0394644	FALSE	Gld2
FBgn0038956	68.0508	2.59272	0.598526	4.33185	1.47861e-05	7.99682e-05	TRUE	CAH8
FBgn0038975	4710.42	1.54379	0.302883	5.09698	3.45115e-07	2.47718e-06	TRUE	Nrx-1
FBgn0038980	2336.43	2.0642	0.27625	7.47223	7.88497e-14	1.30759e-12	TRUE	Octβ1R
FBgn0038981	355.31	2.18384	0.401221	5.44297	5.24005e-08	4.29684e-07	FALSE	CG5346
FBgn0039023	138.96	1.99456	0.530546	3.75945	0.000170286	0.000737063	TRUE	Nepl14
FBgn0039031	234.136	1.29386	0.382973	3.37845	0.000728946	0.00270403	TRUE	Gbp3
FBgn0039033	61.4968	5.66668	0.945584	5.99278	2.06283e-09	2.06511e-08	FALSE	Or94a
FBgn0039039	18.2652	3.55119	1.38037	2.57264	0.0100925	0.0270782	FALSE	lmd
FBgn0039054	1948.89	0.911199	0.314199	2.90007	0.00373076	0.0113962	TRUE	Cow
FBgn0039064	9185.6	2.09807	0.257663	8.14267	3.86657e-16	8.13075e-15	TRUE	CG4467
FBgn0039066	338.011	2.10089	0.370288	5.67366	1.39781e-08	1.22763e-07	TRUE	EloA
FBgn0039075	679.25	0.982324	0.315315	3.11537	0.00183712	0.00613301	TRUE	CG4393
FBgn0039089	5889.05	4.8435	0.258748	18.719	3.46504e-78	3.14125e-75	TRUE	beat-IV
FBgn0039186	803.042	1.81478	0.311446	5.82695	5.64483e-09	5.28773e-08	TRUE	CG5746
FBgn0039197	15.8524	3.11835	1.15364	2.70305	0.00687055	0.0194304	FALSE	CG17780
FBgn0039213	541.927	0.773528	0.307533	2.51527	0.0118941	0.0310686	TRUE	atl
FBgn0039240	1279.04	3.25687	0.272722	11.9421	7.14199e-33	5.65742e-31	TRUE	CG3744
FBgn0039282	630.23	0.957436	0.365415	2.62013	0.00878953	0.0240974	TRUE	Bili
FBgn0039294	126.945	2.3891	0.572948	4.16983	3.04827e-05	0.000154382	FALSE	Cad96Cb
FBgn0039300	4002.97	1.38411	0.316115	4.37851	1.19493e-05	6.60084e-05	TRUE	RpS27
FBgn0039339	22.6669	2.33557	0.922528	2.5317	0.0113511	0.0298465	TRUE	CG5116
FBgn0039346	102.279	2.02047	0.48623	4.15537	3.24761e-05	0.000163867	TRUE	CG5079
FBgn0039347	251.008	2.30133	0.382995	6.00876	1.86949e-09	1.88311e-08	TRUE	CG5071
FBgn0039380	1193.68	1.3276	0.279649	4.74737	2.06076e-06	1.30846e-05	TRUE	CG5890
FBgn0039381	553.438	1.05139	0.420706	2.49911	0.0124506	0.032331	TRUE	SppL
FBgn0039419	512.908	0.807703	0.335597	2.40677	0.0160943	0.0401817	TRUE	CG12290
FBgn0039420	875.283	3.03646	0.382706	7.93419	2.11871e-15	4.14546e-14	TRUE	CG6154
FBgn0039431	2468.61	3.4625	0.280454	12.3461	5.11554e-35	4.63752e-33	TRUE	plum
FBgn0039434	16.5395	6.98651	1.66879	4.18658	2.83187e-05	0.000144408	FALSE	TwdlM
FBgn0039466	1153.33	1.32227	0.299674	4.41237	1.02243e-05	5.72549e-05	TRUE	CG5521
FBgn0039510	43.284	1.64548	0.706417	2.32934	0.0198413	0.0479407	FALSE	CG3339
FBgn0039528	1166.69	1.72974	0.301669	5.7339	9.81481e-09	8.91749e-08	TRUE	dsd
FBgn0039537	745.879	2.31141	0.297425	7.77141	7.76202e-15	1.41996e-13	TRUE	Hsdl2
FBgn0039584	941.644	2.89514	0.299704	9.66001	4.45806e-22	1.60944e-20	TRUE	beat-VI
FBgn0039590	1203.03	1.27366	0.356386	3.57384	0.000351788	0.00140439	TRUE	CG10011
FBgn0039609	793.444	1.66777	0.533847	3.12407	0.00178369	0.00598154	TRUE	Nepl17
FBgn0039617	186.487	1.35352	0.533096	2.53897	0.0111179	0.0293278	TRUE	DIP-γ
FBgn0039633	5082.03	1.75416	0.35091	4.99888	5.76651e-07	3.97709e-06	TRUE	Bicra
FBgn0039634	267.651	1.59094	0.450496	3.53153	0.000413163	0.00161989	TRUE	α-Man-Ib
FBgn0039642	104.321	2.14928	0.547564	3.92517	8.66669e-05	0.000398824	TRUE	CG11882
FBgn0039648	33.1262	2.9942	0.949796	3.15247	0.00161898	0.00548556	FALSE	CG14515
FBgn0039663	23.6763	3.51444	1.23617	2.843	0.00446909	0.0133712	TRUE	CG2321
FBgn0039694	91.7776	3.90766	0.675761	5.78261	7.35512e-09	6.77319e-08	FALSE	fig
FBgn0039722	206.454	2.80479	0.443685	6.32157	2.58913e-10	2.91777e-09	TRUE	Capa
FBgn0039727	392.42	0.946751	0.317725	2.97978	0.00288457	0.00904503	TRUE	Vps13B
FBgn0039728	107.396	2.76342	0.788296	3.50556	0.000455651	0.00176863	FALSE	CG7896
FBgn0039816	425.287	1.57916	0.312968	5.04578	4.51684e-07	3.17698e-06	TRUE	CG11317
FBgn0039820	16.7855	3.4266	1.15935	2.95561	0.00312051	0.00969177	FALSE	CG15554
FBgn0039829	86.9961	1.32264	0.558044	2.37013	0.0177817	0.043594	TRUE	CG15561
FBgn0039831	3078.22	1.85485	0.299495	6.19327	5.89286e-10	6.29317e-09	TRUE	CG12054
FBgn0039862	6710.35	2.91577	0.309158	9.43135	4.04854e-21	1.34825e-19	TRUE	kek6
FBgn0039886	273.277	2.61443	0.458396	5.70342	1.17424e-08	1.05281e-07	TRUE	CG2003
FBgn0039887	147.952	6.69323	0.756601	8.84645	9.03503e-19	2.47372e-17	FALSE	Pos
FBgn0039897	401.845	2.22953	0.337852	6.59914	4.13556e-11	5.14361e-10	TRUE	CG1674
FBgn0039902	739.758	1.38536	0.325185	4.26022	2.0423e-05	0.000107852	TRUE	Zip102B
FBgn0039916	252.129	2.32596	0.461197	5.04332	4.57525e-07	3.21529e-06	TRUE	Ekar
FBgn0039920	1574.76	1.81315	0.403171	4.49722	6.88492e-06	3.97271e-05	TRUE	CG11360
FBgn0039925	229.356	0.913549	0.373187	2.44797	0.0143664	0.0366299	TRUE	Kif3C
FBgn0039946	58.9796	2.36552	0.753294	3.14023	0.00168815	0.00568922	TRUE	ATbp
FBgn0039965	349.654	1.92735	0.357956	5.38432	7.27178e-08	5.81102e-07	TRUE	Coa7
FBgn0040022	1444.16	0.737177	0.266052	2.77079	0.00559197	0.0162251	TRUE	Set1
FBgn0040068	1297.77	2.41459	0.289959	8.32735	8.26705e-17	1.8329e-15	TRUE	Vav
FBgn0040091	106.562	1.32932	0.556473	2.38883	0.0169019	0.0417634	TRUE	Ugt317A1
FBgn0040093	97.9349	1.42788	0.537153	2.65824	0.00785507	0.0219109	TRUE	lectin-46Ca
FBgn0040099	278.499	1.01203	0.361323	2.80091	0.00509586	0.0149666	TRUE	lectin-28C
FBgn0040153	506.708	2.40618	0.311754	7.7182	1.17981e-14	2.11562e-13	TRUE	l(1)G0469
FBgn0040206	1386.63	2.39103	0.279561	8.55278	1.20161e-17	2.94412e-16	TRUE	krz
FBgn0040239	372.785	1.67504	0.329816	5.07871	3.79999e-07	2.70306e-06	TRUE	bc10
FBgn0040297	879.683	0.980834	0.300254	3.26668	0.00108817	0.00389233	TRUE	Nhe2
FBgn0040321	225.456	1.51129	0.581755	2.5978	0.0093822	0.0254571	TRUE	GNBP3
FBgn0040324	2468.06	2.74802	0.391844	7.01305	2.33175e-12	3.34354e-11	TRUE	Ephrin
FBgn0040340	281.825	2.01834	0.390166	5.17304	2.30316e-07	1.69905e-06	TRUE	TRAM
FBgn0040366	620.558	4.46082	0.322938	13.8132	2.12114e-43	3.09043e-41	TRUE	CG11398
FBgn0040367	20.7907	4.83507	1.30779	3.69712	0.000218061	0.000918988	FALSE	CG11382
FBgn0040372	1211.09	1.795	0.298879	6.00576	1.90441e-09	1.91355e-08	TRUE	G9a
FBgn0040375	394.79	2.17806	0.397685	5.47685	4.32963e-08	3.58998e-07	TRUE	CG13760
FBgn0040377	286.528	3.23572	0.517088	6.25759	3.90984e-10	4.31087e-09	FALSE	Vha36-3
FBgn0040384	273.525	2.2573	0.45947	4.91282	8.97735e-07	6.02849e-06	TRUE	CG32795
FBgn0040396	43.1934	1.7405	0.667894	2.60596	0.00916176	0.0249412	TRUE	CG3939
FBgn0040397	622.347	0.998828	0.354165	2.82024	0.00479881	0.014186	TRUE	CG3655
FBgn0040505	4263.9	2.24652	0.268098	8.37945	5.31742e-17	1.2018e-15	TRUE	Alk
FBgn0040532	217.364	1.51555	0.404409	3.74758	0.000178552	0.000770796	TRUE	CG8369
FBgn0040582	173.39	1.58559	0.42524	3.72869	0.000192481	0.00082395	TRUE	BomBc3
FBgn0040606	2493.7	1.9847	0.2929	6.77603	1.23524e-11	1.6441e-10	TRUE	CG6503
FBgn0040636	161.995	2.57263	0.439612	5.85204	4.85575e-09	4.61211e-08	TRUE	CG13255
FBgn0040649	107.626	3.61209	0.731798	4.93592	7.97749e-07	5.40601e-06	TRUE	CG15461
FBgn0040666	66.9696	1.45847	0.563315	2.58908	0.00962321	0.0260417	TRUE	CG12848
FBgn0040726	2310.5	3.75989	0.275109	13.6669	1.6e-42	2.03976e-40	TRUE	dpr1
FBgn0040733	108.778	1.7299	0.48573	3.56144	0.000368823	0.00146577	TRUE	BomS6
FBgn0040736	246.004	1.15632	0.456178	2.53479	0.0112514	0.0296224	TRUE	BomS3
FBgn0040752	5215.02	2.26522	0.319135	7.09799	1.26584e-12	1.86763e-11	TRUE	Prosap
FBgn0040754	42.3957	1.73424	0.726441	2.38731	0.0169724	0.0419248	TRUE	CG17059
FBgn0040765	2137.14	3.80362	0.318964	11.9249	8.77685e-33	6.82003e-31	TRUE	luna
FBgn0040773	1084	0.978347	0.324898	3.01125	0.00260178	0.00828155	TRUE	COX7C
FBgn0040780	214.986	1.73209	0.417701	4.14673	3.37264e-05	0.000169503	TRUE	Atg10
FBgn0040817	1128.38	4.39083	0.386733	11.3537	7.11281e-30	4.17506e-28	FALSE	CG14132
FBgn0040823	1961.34	3.41874	0.307069	11.1335	8.62219e-29	4.65884e-27	TRUE	dpr6
FBgn0040850	1347.68	4.98592	0.343009	14.5358	7.18338e-48	1.39546e-45	TRUE	CG15210
FBgn0040899	77.4318	1.97443	0.561513	3.51626	0.00043767	0.00170378	TRUE	CG17776
FBgn0040906	33.6556	2.77688	1.0625	2.61354	0.00896097	0.0245121	FALSE	CG15579
FBgn0040923	464.668	1.73346	0.344754	5.0281	4.95374e-07	3.46338e-06	TRUE	CG11368
FBgn0040928	104.436	2.69031	0.605775	4.4411	8.94999e-06	5.05025e-05	TRUE	CR15345
FBgn0041097	644.065	2.37924	0.378913	6.27912	3.40494e-10	3.76945e-09	TRUE	robo3
FBgn0041111	1734.79	1.07161	0.291363	3.67792	0.00023514	0.000983347	TRUE	lilli
FBgn0041184	545.391	1.47405	0.33875	4.35146	1.35236e-05	7.38053e-05	TRUE	Socs36E
FBgn0041236	115.977	4.73475	1.99858	2.36906	0.0178334	0.0436815	FALSE	Gr59d
FBgn0041237	49.5455	3.80462	0.935812	4.06558	4.79131e-05	0.000232554	FALSE	Gr58c
FBgn0041585	567.825	1.12117	0.345818	3.24208	0.00118662	0.00420391	TRUE	Orai
FBgn0041604	2669.5	4.35558	0.278841	15.6203	5.29484e-55	1.54288e-52	TRUE	dlp
FBgn0041621	74.6169	3.58328	0.876874	4.08642	4.38078e-05	0.0002148	FALSE	Or82a
FBgn0041775	9071.79	3.32961	0.33829	9.84247	7.38712e-23	2.87007e-21	TRUE	tral
FBgn0042119	446.208	1.3828	0.35648	3.87904	0.000104869	0.000475055	TRUE	Cpr65Au
FBgn0042134	504.878	1.40258	0.34969	4.01092	6.04836e-05	0.000288588	TRUE	Capr
FBgn0042137	78.2814	6.77109	1.0297	6.57578	4.83993e-11	5.92927e-10	FALSE	CG18814
FBgn0042693	4828.86	2.81889	0.344645	8.17911	2.8594e-16	6.10729e-15	TRUE	wrd
FBgn0043070	6657.12	3.07653	0.275832	11.1536	6.87544e-29	3.76488e-27	TRUE	MESK2
FBgn0043900	841.052	1.98074	0.338793	5.84644	5.02198e-09	4.75341e-08	TRUE	pygo
FBgn0043903	256.668	1.81458	0.412854	4.39522	1.10661e-05	6.17145e-05	TRUE	dome
FBgn0044050	180.82	1.96093	0.477282	4.10854	3.98172e-05	0.000197183	TRUE	Ilp3
FBgn0044323	1911.97	0.913841	0.290122	3.14985	0.00163352	0.00552192	TRUE	Cka
FBgn0044328	348.753	1.19276	0.401147	2.97337	0.00294549	0.00921837	TRUE	CG32052
FBgn0044826	7139.15	3.92765	0.3442	11.4109	3.68711e-30	2.22838e-28	TRUE	Pak3
FBgn0045038	2370.77	4.02101	0.356764	11.2708	1.82955e-29	1.02947e-27	TRUE	Proc
FBgn0046294	592.219	1.93812	0.448566	4.3207	1.55533e-05	8.3817e-05	FALSE	CG12699
FBgn0046704	563.603	1.53354	0.298087	5.1446	2.68091e-07	1.96e-06	TRUE	Liprin-α
FBgn0047205	112.562	1.70186	0.608112	2.79859	0.00513263	0.0150421	FALSE	lncRNA:CR32385
FBgn0050055	466.096	1.65312	0.323285	5.11351	3.16227e-07	2.28529e-06	TRUE	lncRNA:CR30055
FBgn0050076	119.396	3.70122	0.800129	4.62578	3.73194e-06	2.23889e-05	FALSE	CG30076
FBgn0050110	197.615	6.08116	0.648503	9.37723	6.77313e-21	2.17837e-19	TRUE	CG30110
FBgn0050125	465.321	2.37514	0.375777	6.32061	2.60529e-10	2.93193e-09	TRUE	Ir56a
FBgn0050158	6284.95	3.67982	0.26791	13.7353	6.242e-43	8.78077e-41	TRUE	CG30158
FBgn0050267	79.036	4.51326	0.723079	6.24172	4.32783e-10	4.73703e-09	TRUE	asRNA:CR30267
FBgn0050271	112.287	1.66058	0.527769	3.14641	0.00165288	0.00557727	FALSE	CG30271
FBgn0050323	171.037	2.75522	0.558288	4.93513	8.00986e-07	5.42047e-06	FALSE	CG30323
FBgn0050325	67.6107	4.64337	0.855714	5.42631	5.75314e-08	4.68462e-07	TRUE	CG30325
FBgn0050361	528.211	1.62129	0.3597	4.50733	6.56471e-06	3.7933e-05	TRUE	mtt
FBgn0050372	1040.36	2.05738	0.312591	6.5817	4.65111e-11	5.73239e-10	TRUE	Asap
FBgn0050418	241.985	3.2843	0.431417	7.61281	2.68202e-14	4.64598e-13	TRUE	nord
FBgn0050419	1459.68	2.34795	0.323491	7.25816	3.92377e-13	6.06327e-12	TRUE	CG30419
FBgn0050428	291.425	1.82764	0.401353	4.55371	5.2709e-06	3.09836e-05	TRUE	CG30428
FBgn0050463	532.49	0.976056	0.34909	2.796	0.00517387	0.0151412	TRUE	Pgant9
FBgn0051088	233.842	3.36765	0.494556	6.80944	9.79782e-12	1.31265e-10	TRUE	CG31088
FBgn0051140	4496.3	0.725816	0.287044	2.52858	0.0114524	0.0300767	TRUE	CG31140
FBgn0051145	1076.57	0.893151	0.274982	3.24804	0.00116204	0.00412937	TRUE	CG31145
FBgn0051146	89.0876	2.98854	0.587204	5.08943	3.59135e-07	2.56135e-06	FALSE	Nlg1
FBgn0051151	3474.19	2.17752	0.295691	7.36419	1.7823e-13	2.84019e-12	TRUE	wge
FBgn0051158	3635.77	1.15454	0.283891	4.06685	4.76539e-05	0.000231571	TRUE	Efa6
FBgn0051163	567.381	1.66002	0.321762	5.15915	2.48077e-07	1.82347e-06	TRUE	SKIP
FBgn0051191	5399.76	4.0366	0.357673	11.2857	1.5437e-29	8.74654e-28	TRUE	CG31191
FBgn0051199	1220.95	2.3358	0.319848	7.30284	2.81751e-13	4.43785e-12	TRUE	CG31199
FBgn0051200	1083.47	2.18715	0.27171	8.0496	8.30651e-16	1.68589e-14	TRUE	CG31200
FBgn0051213	541.633	4.04261	0.415211	9.73626	2.11187e-22	7.83217e-21	TRUE	CG31213
FBgn0051301	262.353	1.6145	0.362885	4.44908	8.62389e-06	4.88288e-05	TRUE	CG31301
FBgn0051313	1219.14	2.03424	0.318326	6.39042	1.65426e-10	1.90369e-09	TRUE	CG31313
FBgn0051323	219.775	2.25857	0.414812	5.4448	5.18624e-08	4.26128e-07	TRUE	CG31323
FBgn0051324	21092.6	6.9706	0.300311	23.2113	3.50305e-119	2.85814e-115	TRUE	Cipc
FBgn0051327	80.1827	3.06383	0.725285	4.22431	2.39677e-05	0.000124003	FALSE	CG31327
FBgn0051361	318.765	0.916492	0.34697	2.64141	0.00825608	0.0228266	TRUE	dpr17
FBgn0051374	116.588	1.43251	0.485964	2.94778	0.00320068	0.00990306	FALSE	sals
FBgn0051386	32.7339	5.49227	1.19206	4.60738	4.07774e-06	2.43204e-05	FALSE	lncRNA:CR31386
FBgn0051439	62.736	4.1474	0.825288	5.0254	5.02373e-07	3.49732e-06	FALSE	Muc96D
FBgn0051450	132.853	1.74542	0.443954	3.93154	8.44044e-05	0.000389071	TRUE	mRpS18A
FBgn0051480	28.6412	6.80403	1.44078	4.72248	2.32989e-06	1.45779e-05	FALSE	tRNA:Thr-CGT-1-1
FBgn0051528	68.7154	3.2825	0.604375	5.43123	5.59663e-08	4.57086e-07	TRUE	CG31528
FBgn0051533	253.698	3.74385	1.46018	2.56397	0.0103481	0.0276277	FALSE	CG31533
FBgn0051660	2981.07	2.30412	0.275504	8.36329	6.09955e-17	1.37476e-15	TRUE	smog
FBgn0051663	734.976	2.85139	0.349167	8.16628	3.18053e-16	6.72279e-15	TRUE	CG31663
FBgn0051665	1988.03	2.9291	0.341483	8.5776	9.6877e-18	2.40249e-16	TRUE	wry
FBgn0051677	74.8032	4.63328	0.798295	5.80397	6.47645e-09	6.01838e-08	TRUE	CG31677
FBgn0051687	434.376	4.67523	0.407663	11.4684	1.90185e-30	1.18452e-28	TRUE	CG31687
FBgn0051704	40.3008	1.87196	0.775287	2.41454	0.0157551	0.0394554	TRUE	CG31704
FBgn0051708	261.868	2.00828	0.470237	4.27078	1.9479e-05	0.000103201	TRUE	DIP-ζ
FBgn0051710	154.265	1.2859	0.512472	2.50921	0.0121002	0.0315519	TRUE	CG31710
FBgn0051715	149.054	1.46079	0.431135	3.38824	0.000703415	0.00261889	TRUE	CG31715
FBgn0051759	229.52	2.07644	0.579304	3.58438	0.000337885	0.0013587	TRUE	CG31759
FBgn0051760	776.925	2.46834	0.50708	4.86775	1.12874e-06	7.45697e-06	TRUE	CG31760
FBgn0051774	426.775	1.8968	0.31851	5.95524	2.59686e-09	2.57134e-08	TRUE	fred
FBgn0051788	19.5626	2.87515	1.01292	2.83846	0.00453318	0.0135156	TRUE	CG31788
FBgn0051882	71.5046	3.63272	0.77189	4.70626	2.52304e-06	1.56069e-05	FALSE	CG31882
FBgn0051901	47.4591	4.81044	0.895455	5.37207	7.78396e-08	6.17795e-07	FALSE	Mur29B
FBgn0051910	73.9413	2.23223	0.647888	3.44539	0.000570242	0.002163	TRUE	CG31910
FBgn0051913	72.1538	1.83041	0.544073	3.36428	0.000767424	0.0028281	FALSE	CG31913
FBgn0051921	1003.78	4.04368	0.375489	10.7691	4.81692e-27	2.31184e-25	FALSE	CG31921
FBgn0051992	9134.48	2.02221	0.256729	7.87684	3.3577e-15	6.38589e-14	TRUE	gw
FBgn0052055	177.839	4.24825	0.672213	6.3198	2.61902e-10	2.94334e-09	TRUE	CG32055
FBgn0052056	669.654	0.903404	0.353621	2.55473	0.0106271	0.028261	TRUE	scramb1
FBgn0052057	701.697	2.94297	0.346583	8.49141	2.04153e-17	4.85622e-16	TRUE	dpr10
FBgn0052062	4738.62	1.03956	0.290174	3.58255	0.000340256	0.00136756	TRUE	Rbfox1
FBgn0052066	753.596	2.77943	0.320656	8.66796	4.3992e-18	1.13946e-16	TRUE	CG32066
FBgn0052107	715.194	6.54101	0.423644	15.4399	8.82424e-54	2.32248e-51	TRUE	CG32107
FBgn0052177	306.248	1.46773	0.380716	3.85518	0.000115645	0.000519005	TRUE	Ndfip
FBgn0052183	558.463	2.50348	0.383629	6.52579	6.76445e-11	8.17647e-10	TRUE	Ccn
FBgn0052202	54.2596	2.30713	0.960052	2.40313	0.0162555	0.0404601	TRUE	CG32202
FBgn0052204	260.747	2.01521	0.447007	4.50823	6.53715e-06	3.78006e-05	TRUE	CG32204
FBgn0052218	345.925	1.6744	0.43589	3.84133	0.000122372	0.000545592	TRUE	lncRNA:CR32218
FBgn0052226	260.47	0.906718	0.38887	2.33167	0.0197179	0.0476958	TRUE	Pex23
FBgn0052230	143.947	1.24142	0.459935	2.69912	0.0069523	0.019648	TRUE	ND-MLRQ
FBgn0052266	43.6724	3.0457	0.733817	4.15049	3.31769e-05	0.000167093	FALSE	CG32266
FBgn0052267	98.4829	1.65502	0.540461	3.06223	0.00219695	0.00716422	TRUE	CG32267
FBgn0052282	175.938	1.4275	0.429205	3.32591	0.000881294	0.0032086	TRUE	Drsl4
FBgn0052283	90.5627	9.4387	1.30664	7.22364	5.06142e-13	7.71891e-12	FALSE	Drsl3
FBgn0052333	1532.71	1.3491	0.325125	4.14947	3.3324e-05	0.00016773	TRUE	CG32333
FBgn0052350	1435.46	3.89131	0.308219	12.6252	1.53403e-36	1.50797e-34	TRUE	Vps11
FBgn0052364	118.436	1.96242	0.503876	3.89464	9.83443e-05	0.000447513	TRUE	tut
FBgn0052382	61.2305	6.39531	1.12105	5.70477	1.165e-08	1.04571e-07	FALSE	sphinx2
FBgn0052423	24108.7	2.48228	0.306949	8.08695	6.11773e-16	1.25413e-14	TRUE	shep
FBgn0052425	1716.45	2.01241	0.283422	7.10042	1.24382e-12	1.83846e-11	TRUE	CG32425
FBgn0052479	5049.12	2.89577	0.300385	9.64018	5.40915e-22	1.91884e-20	TRUE	Usp10
FBgn0052523	267.029	1.5635	0.532792	2.93454	0.00334039	0.0102885	FALSE	CG32523
FBgn0052529	2062.76	1.3203	0.324547	4.06814	4.73898e-05	0.000230425	TRUE	Hers
FBgn0052532	640.591	2.80633	0.31662	8.86338	7.76215e-19	2.14683e-17	TRUE	CG32532
FBgn0052537	237.404	2.44738	0.375391	6.51954	7.0523e-11	8.49922e-10	TRUE	CG32537
FBgn0052544	165.47	3.29933	0.453033	7.28276	3.27051e-13	5.11189e-12	TRUE	CG32544
FBgn0052547	285.238	2.3999	0.422159	5.68483	1.3094e-08	1.15622e-07	TRUE	CG32547
FBgn0052600	6125.39	3.91637	0.269807	14.5155	9.67143e-48	1.8351e-45	TRUE	dpr8
FBgn0052636	65.1552	2.46951	1.01938	2.42255	0.015412	0.0388346	TRUE	lncRNA:CR32636
FBgn0052647	3611.09	1.35845	0.270889	5.0148	5.30897e-07	3.68646e-06	TRUE	CG32647
FBgn0052654	2561.01	1.94428	0.268606	7.2384	4.53996e-13	6.94963e-12	TRUE	Sec16
FBgn0052655	343.603	3.65415	1.11992	3.26287	0.00110289	0.00394326	TRUE	CG32655
FBgn0052666	696.015	0.983122	0.30396	3.23438	0.00121909	0.004304	TRUE	Drak
FBgn0052672	2062.92	1.15726	0.323246	3.58012	0.000343435	0.00137898	TRUE	Atg8a
FBgn0052675	605.762	1.57253	0.299347	5.2532	1.49482e-07	1.13559e-06	TRUE	Tango5
FBgn0052676	3731.72	2.77302	0.345496	8.02621	1.00527e-15	2.02019e-14	TRUE	stx
FBgn0052677	3931.96	1.81725	0.297598	6.10638	1.01913e-09	1.05656e-08	TRUE	X11Lβ
FBgn0052683	753.878	2.13311	0.299833	7.11432	1.12467e-12	1.67144e-11	TRUE	CG32683
FBgn0052698	1816.52	2.60106	0.272788	9.53509	1.49755e-21	5.17732e-20	TRUE	CARPB
FBgn0052699	639.377	1.43652	0.321552	4.46747	7.91502e-06	4.50654e-05	TRUE	LPCAT
FBgn0052733	38.6701	4.73486	1.0154	4.66305	3.11556e-06	1.89277e-05	FALSE	CR32733
FBgn0052758	2002.49	2.33196	0.300192	7.76822	7.95947e-15	1.44958e-13	TRUE	Snx27
FBgn0052767	12030.2	3.44065	0.299204	11.4993	1.32924e-30	8.34251e-29	TRUE	CG32767
FBgn0052791	930.503	3.1158	0.31309	9.95176	2.47758e-23	9.86077e-22	TRUE	DIP-α
FBgn0052813	190.513	1.03424	0.40534	2.55155	0.0107245	0.0284558	TRUE	CG32813
FBgn0052815	1398.97	3.53446	0.308778	11.4466	2.44514e-30	1.51135e-28	TRUE	CG32815
FBgn0052845	60.7032	4.21708	0.991724	4.25227	2.11612e-05	0.000111103	TRUE	CG32845
FBgn0052846	149.584	3.40655	0.618873	5.50444	3.70353e-08	3.09919e-07	FALSE	CG32846
FBgn0052850	256.268	1.0145	0.426317	2.37969	0.017327	0.0426459	TRUE	Rnf11
FBgn0053087	1270.18	1.33691	0.331674	4.03078	5.55924e-05	0.000266811	TRUE	LRP1
FBgn0053113	2054.94	1.0873	0.262423	4.1433	3.4234e-05	0.00017157	TRUE	Rtnl1
FBgn0053147	4007.9	2.5853	0.300789	8.59505	8.32255e-18	2.08935e-16	TRUE	Hs3st-A
FBgn0053169	53.5775	1.80016	0.658011	2.73575	0.00622376	0.01778	TRUE	CG33169
FBgn0053179	1848.08	3.33606	0.273814	12.1837	3.79782e-34	3.33187e-32	TRUE	beat-IIIb
FBgn0053192	96.1035	8.56144	1.31756	6.49795	8.14195e-11	9.69638e-10	TRUE	MtnD
FBgn0053200	259.955	1.93933	0.470096	4.12539	3.70106e-05	0.000184578	TRUE	VepD
FBgn0053202	987.812	1.89242	0.348287	5.4335	5.52592e-08	4.51763e-07	TRUE	dpr11
FBgn0053203	1263.94	0.927694	0.30668	3.02496	0.00248666	0.00797823	TRUE	CG33203
FBgn0053233	218.419	1.87417	0.609886	3.07299	0.00211927	0.00695259	TRUE	CG33233
FBgn0053258	57.9813	4.54276	0.892954	5.08733	3.63132e-07	2.58759e-06	FALSE	CG33258
FBgn0053284	225.794	4.17796	0.514304	8.12352	4.52855e-16	9.40164e-15	FALSE	CG33284
FBgn0053288	339.535	4.07354	0.508331	8.01355	1.11446e-15	2.22319e-14	FALSE	CG33288
FBgn0053306	66.4835	3.90565	0.807375	4.83746	1.31508e-06	8.63214e-06	FALSE	CG33306
FBgn0053307	118.875	2.05166	0.573456	3.57771	0.000346617	0.00139039	TRUE	CG33307
FBgn0053319	185.999	3.81006	0.504995	7.54474	4.53192e-14	7.63965e-13	FALSE	CR33319
FBgn0053465	163.941	5.38897	0.656767	8.2053	2.30013e-16	4.93861e-15	FALSE	CG33465
FBgn0053512	1877.43	3.85948	0.323961	11.9134	1.00785e-32	7.7576e-31	TRUE	dpr4
FBgn0053513	2103.66	2.4739	0.297595	8.31298	9.33274e-17	2.06357e-15	TRUE	Nmdar2
FBgn0053514	33.7421	3.33287	0.835294	3.99006	6.60558e-05	0.000312435	FALSE	CG33514
FBgn0053516	420.358	1.97233	0.378393	5.21239	1.86426e-07	1.39546e-06	TRUE	dpr3
FBgn0053517	7023.22	4.13554	0.311074	13.2944	2.49555e-40	2.82794e-38	TRUE	Dop2R
FBgn0053530	42.798	5.45624	1.0339	5.27732	1.31088e-07	1.00051e-06	TRUE	Acp53C14c
FBgn0053531	187.344	1.34176	0.480765	2.79087	0.0052566	0.0153612	TRUE	Ddr
FBgn0053543	1634.93	2.11387	0.371558	5.6892	1.27639e-08	1.1332e-07	TRUE	CG33543
FBgn0053548	8078.14	4.43065	0.295943	14.9713	1.13132e-50	2.49472e-48	FALSE	SmydA-8
FBgn0053639	911.621	1.48377	0.303652	4.88641	1.0269e-06	6.82845e-06	TRUE	CG33639
FBgn0053640	184.77	4.01145	0.48384	8.29087	1.12423e-16	2.47907e-15	TRUE	CG33640
FBgn0053641	9.4626	5.18427	1.80736	2.86842	0.00412524	0.0124404	TRUE	CG33641
FBgn0053643	21.3494	3.19254	1.1671	2.73546	0.00622938	0.0177898	TRUE	CG33643
FBgn0053665	40.2012	6.39234	1.27764	5.00324	5.63734e-07	3.89458e-06	FALSE	CG33665
FBgn0053666	25.7651	7.62691	1.48971	5.11972	3.05983e-07	2.21715e-06	FALSE	CG33666
FBgn0053696	129.005	3.12432	0.49391	6.3257	2.52095e-10	2.84487e-09	TRUE	CNMaR
FBgn0053926	250.649	3.38188	0.487159	6.94205	3.86447e-12	5.44563e-11	TRUE	Srg3
FBgn0053977	67.6244	2.06222	0.652369	3.16113	0.00157158	0.00534716	TRUE	Dpm3
FBgn0053988	2903.34	1.67734	0.301131	5.57012	2.5457e-08	2.18176e-07	TRUE	Mid1
FBgn0054002	32.095	4.19336	1.18835	3.52873	0.000417556	0.00163476	FALSE	CG34002
FBgn0054025	128.051	3.92096	0.61505	6.37502	1.82937e-10	2.09632e-09	FALSE	CG34025
FBgn0054026	18.6738	4.63105	1.39407	3.32197	0.00089384	0.00324993	FALSE	CG34026
FBgn0054028	21.4015	7.35634	1.53122	4.80423	1.55351e-06	1.00676e-05	FALSE	CG34028
FBgn0054045	65.908	5.24873	0.904487	5.803	6.51399e-09	6.04638e-08	FALSE	CG34045
FBgn0054051	207.65	4.24354	1.50206	2.82515	0.00472586	0.0140008	TRUE	CG34051
FBgn0058263	773.596	1.10729	0.451968	2.44994	0.014288	0.0364755	TRUE	MFS17
FBgn0061200	1307.95	1.04447	0.285816	3.65436	0.000257821	0.00106834	TRUE	Nup153
FBgn0061435	96.0866	8.56025	1.32975	6.43747	1.21478e-10	1.41591e-09	FALSE	CG30270
FBgn0062440	139.153	1.73921	0.451595	3.85126	0.000117513	0.00052594	TRUE	EMRE
FBgn0063386	27.6015	7.72438	1.46313	5.27936	1.29639e-07	9.91308e-07	FALSE	snoRNA:Me18S-A28a
FBgn0063387	14.7359	6.8206	1.66019	4.10831	3.98556e-05	0.0001972	FALSE	snoRNA:U27:54Eb
FBgn0063649	289.285	1.2019	0.38553	3.11752	0.0018238	0.00609852	TRUE	CG6006
FBgn0064227	229.099	2.36637	0.457657	5.17062	2.33319e-07	1.71809e-06	TRUE	Rdh
FBgn0065099	251.116	3.64262	0.433685	8.39923	4.49416e-17	1.0329e-15	TRUE	snRNA:7SKa
FBgn0069923	154.889	2.27874	0.419962	5.42606	5.76111e-08	4.68643e-07	TRUE	CG41128
FBgn0083940	30.5299	3.42022	0.918192	3.72495	0.000195353	0.000834496	FALSE	RhoU
FBgn0083945	150.962	4.72652	0.572711	8.25288	1.54624e-16	3.38225e-15	FALSE	CG34109
FBgn0083946	96.3487	4.18706	0.887357	4.71858	2.37501e-06	1.48374e-05	FALSE	lobo
FBgn0083949	984.864	1.6592	0.279127	5.94425	2.77728e-09	2.7367e-08	TRUE	side-III
FBgn0083950	1163.76	2.56108	0.287644	8.90364	5.40442e-19	1.53106e-17	TRUE	side-VI
FBgn0083956	1696.06	2.14502	0.331085	6.47877	9.24739e-11	1.09347e-09	TRUE	ldd
FBgn0083963	4954.85	4.0148	0.296221	13.5534	7.56315e-42	9.4935e-40	TRUE	Nlg3
FBgn0083975	330.42	1.36108	0.422882	3.21858	0.00128827	0.00451504	TRUE	Nlg4
FBgn0083981	586.684	4.91537	0.349864	14.0494	7.77266e-45	1.19655e-42	TRUE	RunxA
FBgn0083991	159.493	1.10614	0.430234	2.57101	0.0101401	0.027188	TRUE	CG34155
FBgn0085188	229.093	1.15978	0.402759	2.8796	0.00398182	0.0120583	TRUE	CG34159
FBgn0085195	137.698	2.09289	0.507861	4.121	3.77237e-05	0.000187561	TRUE	CG34166
FBgn0085196	64.5123	2.44427	0.667227	3.66333	0.00024896	0.00103425	TRUE	CG34167
FBgn0085217	190.923	4.57519	0.568675	8.04534	8.60069e-16	1.73696e-14	TRUE	CG34188
FBgn0085229	41.4111	2.89109	0.733027	3.94404	8.01188e-05	0.000372685	TRUE	CG34200
FBgn0085232	17.2448	5.15193	1.43297	3.59527	0.00032405	0.00130758	FALSE	CG34203
FBgn0085279	128.58	2.42605	0.606562	3.99968	6.34293e-05	0.000301234	TRUE	CG34250
FBgn0085294	29.4049	2.96509	0.957853	3.09556	0.00196441	0.00649944	FALSE	CG34265
FBgn0085311	29.7346	6.85559	1.44648	4.73949	2.14253e-06	1.35406e-05	FALSE	CG34282
FBgn0085315	66.2955	3.41845	0.872857	3.91639	8.98834e-05	0.000411999	FALSE	CG34286
FBgn0085331	33.4585	8.00162	1.42096	5.63114	1.79026e-08	1.55556e-07	FALSE	CG34302
FBgn0085353	49.8197	3.18883	0.841401	3.78991	0.000150703	0.00065965	TRUE	CG34324
FBgn0085358	29.1371	2.66549	0.864962	3.08163	0.00205871	0.0067812	FALSE	Diedel3
FBgn0085377	1320.3	4.41548	0.288457	15.3072	6.84528e-53	1.69244e-50	TRUE	CG34348
FBgn0085382	2670.45	3.57734	0.295669	12.0991	1.06746e-33	8.9788e-32	TRUE	CG34353
FBgn0085383	2893	2.36567	0.30551	7.74335	9.68346e-15	1.74409e-13	TRUE	CG34354
FBgn0085384	818.451	1.58575	0.288468	5.49713	3.86011e-08	3.21702e-07	TRUE	CG34355
FBgn0085385	1925.12	2.36618	0.265748	8.90387	5.39346e-19	1.53106e-17	TRUE	bma
FBgn0085386	1829.35	2.73321	0.358079	7.633	2.29346e-14	3.99836e-13	TRUE	CG34357
FBgn0085390	702.668	0.892495	0.323761	2.75664	0.00583978	0.0168482	TRUE	Dgk
FBgn0085391	4860.58	0.956167	0.385114	2.48281	0.0130349	0.0337089	TRUE	trv
FBgn0085395	3316.84	4.61326	0.328167	14.0577	6.91199e-45	1.08452e-42	TRUE	Shawl
FBgn0085399	778.897	0.871467	0.333893	2.61002	0.00905365	0.0247301	TRUE	CG34370
FBgn0085400	1015.86	1.31624	0.303144	4.34195	1.41221e-05	7.67635e-05	TRUE	side-V
FBgn0085407	981.74	1.95243	0.299636	6.51601	7.2201e-11	8.68861e-10	TRUE	Pvf3
FBgn0085419	1205.53	1.98046	0.319441	6.19976	5.65476e-10	6.04682e-09	TRUE	Rgk2
FBgn0085423	1888.8	1.05238	0.291719	3.60753	0.000309124	0.0012548	TRUE	GramD1B
FBgn0085426	1983.98	3.74062	0.338265	11.0583	1.99944e-28	1.03907e-26	TRUE	Rgk3
FBgn0085428	172.958	3.95296	0.469274	8.42358	3.65156e-17	8.46394e-16	FALSE	Nox
FBgn0085432	6003.7	1.11784	0.388667	2.87608	0.00402644	0.0121763	TRUE	pan
FBgn0085436	6109.99	0.941471	0.269973	3.48728	0.000487965	0.00187819	TRUE	Not1
FBgn0085447	2190.53	1.41797	0.277787	5.10451	3.31653e-07	2.38621e-06	TRUE	sif
FBgn0085450	2011.81	2.23149	0.282318	7.90416	2.69753e-15	5.21544e-14	TRUE	Snoo
FBgn0085465	52.7377	4.79794	0.990965	4.84169	1.28741e-06	8.45734e-06	FALSE	CG34436
FBgn0085466	77.9463	4.56858	0.806755	5.66291	1.48831e-08	1.30291e-07	FALSE	CG34437
FBgn0085468	135.546	1.45239	0.426677	3.40395	0.000664182	0.00248353	TRUE	ND-MWFE
FBgn0085478	3017.85	3.17479	0.26702	11.8897	1.33869e-32	1.01133e-30	TRUE	Zdhhc8
FBgn0085638	817.245	3.73684	0.386963	9.65686	4.59732e-22	1.6524e-20	TRUE	CG41378
FBgn0086027	73.006	4.9139	0.746398	6.58349	4.59528e-11	5.67215e-10	TRUE	snoRNA:Me18S-C1968
FBgn0086350	359.656	3.08355	0.528632	5.83308	5.44129e-09	5.1265e-08	TRUE	tef
FBgn0086359	887.099	2.00795	0.310301	6.47098	9.73693e-11	1.14725e-09	TRUE	Invadolysin
FBgn0086370	595.491	1.40064	0.3424	4.09065	4.30174e-05	0.000211306	TRUE	sra
FBgn0086372	3522.62	1.03292	0.273372	3.77843	0.00015782	0.000686382	TRUE	lap
FBgn0086472	10608.6	0.811111	0.296303	2.73744	0.00619198	0.0176954	TRUE	RpS25
FBgn0086655	2684.28	2.17203	0.326399	6.65452	2.84233e-11	3.61224e-10	TRUE	jing
FBgn0086674	1633.93	3.0694	0.314263	9.76698	1.56036e-22	5.86679e-21	TRUE	Tpst
FBgn0086675	14090.2	2.02578	0.271889	7.45076	9.28075e-14	1.52357e-12	TRUE	fne
FBgn0086677	7531.5	2.35312	0.263431	8.93259	4.16132e-19	1.20398e-17	TRUE	jeb
FBgn0086691	622.001	1.10886	0.353482	3.13697	0.00170705	0.00574581	TRUE	UK114
FBgn0086694	403.176	1.24156	0.352763	3.51953	0.000432306	0.00168714	TRUE	Bre1
FBgn0086758	5100.37	2.26675	0.307343	7.37532	1.63946e-13	2.62282e-12	TRUE	chinmo
FBgn0086778	11594.8	3.13133	0.257363	12.167	4.66056e-34	4.04526e-32	TRUE	nAChRα7
FBgn0086782	194.412	1.67439	0.478136	3.5019	0.000461951	0.00178883	TRUE	amn
FBgn0086913	666.513	0.866051	0.358234	2.41756	0.0156249	0.0392499	TRUE	Rab26
FBgn0087008	1590.87	1.46036	0.329631	4.43027	9.41141e-06	5.29571e-05	TRUE	e(y)3
FBgn0243512	747.486	1.52292	0.35764	4.25824	2.0604e-05	0.000108667	TRUE	puc
FBgn0243516	1161.78	1.70873	0.308851	5.53255	3.15614e-08	2.66573e-07	TRUE	Vrp1
FBgn0250823	16824	3.81603	0.258653	14.7535	2.9216e-49	6.27297e-47	TRUE	gish
FBgn0250827	67.3189	2.16568	0.913784	2.37001	0.0177874	0.0435949	TRUE	whip
FBgn0250907	200.116	2.79515	0.520755	5.3675	7.98343e-08	6.3056e-07	FALSE	Cht10
FBgn0250908	3344.5	2.88768	0.278019	10.3866	2.85239e-25	1.26482e-23	TRUE	beat-VII
FBgn0250910	1063.22	1.94583	0.283008	6.87553	6.1759e-12	8.46877e-11	TRUE	Octβ3R
FBgn0259110	2714.11	1.44953	0.303351	4.77841	1.76687e-06	1.13601e-05	TRUE	mmd
FBgn0259143	812.271	2.00515	0.371766	5.3936	6.90615e-08	5.54016e-07	TRUE	CG42258
FBgn0259145	4434.88	2.78536	0.280336	9.93581	2.90808e-23	1.1518e-21	TRUE	CG42260
FBgn0259150	2439.32	2.14131	0.268943	7.96194	1.69357e-15	3.362e-14	TRUE	OtopLc
FBgn0259168	3023.34	3.59061	0.351775	10.2071	1.8423e-24	7.86983e-23	TRUE	mnb
FBgn0259170	1701.99	2.66994	0.271404	9.83751	7.76087e-23	3.00099e-21	TRUE	α-Man-Ia
FBgn0259171	5606.63	2.86553	0.308055	9.30203	1.37789e-20	4.34063e-19	TRUE	Pde9
FBgn0259173	1229.84	1.61147	0.266871	6.0384	1.55649e-09	1.58742e-08	TRUE	corn
FBgn0259176	9934.62	2.08956	0.334897	6.23943	4.39181e-10	4.79048e-09	TRUE	bun
FBgn0259211	1375.45	0.803231	0.315589	2.54518	0.010922	0.0288913	FALSE	grh
FBgn0259213	1722.56	3.21523	0.413464	7.77632	7.46635e-15	1.36894e-13	TRUE	side-II
FBgn0259214	2113.82	0.87608	0.356936	2.45445	0.01411	0.0361087	TRUE	PMCA
FBgn0259215	49.2778	4.45041	0.924078	4.81605	1.46424e-06	9.53452e-06	FALSE	Ir93a
FBgn0259216	447.76	1.34657	0.49716	2.70852	0.00675836	0.0191663	TRUE	RhoGAP102A
FBgn0259222	1679.44	0.774596	0.258138	3.00071	0.00269353	0.00852795	TRUE	CG42322
FBgn0259223	105.19	3.05492	0.533117	5.7303	1.00253e-08	9.07838e-08	FALSE	CG42323
FBgn0259224	2349.96	1.24085	0.497701	2.49316	0.0126613	0.0328053	TRUE	CG42324
FBgn0259228	1090.35	0.973298	0.288407	3.37474	0.000738867	0.00273398	TRUE	C3G
FBgn0259230	61.539	7.00952	1.19801	5.85098	4.88678e-09	4.63619e-08	FALSE	lectin-22C
FBgn0259231	139.15	1.93826	0.528259	3.66915	0.000243361	0.0010146	TRUE	CCKLR-17D1
FBgn0259234	2575.17	0.978722	0.303568	3.22406	0.00126385	0.00443708	TRUE	Camta
FBgn0259239	1974.01	3.1583	0.272267	11.6	4.12133e-31	2.80216e-29	TRUE	CG42337
FBgn0259241	786.038	3.08392	0.338259	9.11705	7.71946e-20	2.30707e-18	TRUE	vex
FBgn0259242	1320.93	3.11704	0.308309	10.1101	4.98124e-24	2.06304e-22	TRUE	CG42340
FBgn0259243	5458.53	2.9438	0.272479	10.8038	3.30397e-27	1.6142e-25	TRUE	Pka-R1
FBgn0259244	860.299	0.842697	0.356739	2.36222	0.0181657	0.0444002	TRUE	CG42342
FBgn0259245	619.126	2.54396	0.366648	6.93842	3.96503e-12	5.5777e-11	TRUE	DIP-β
FBgn0259246	9774.2	1.20983	0.296074	4.08623	4.38436e-05	0.000214847	TRUE	brp
FBgn0259481	3656.66	0.787524	0.279213	2.82052	0.00479464	0.0141789	TRUE	Mob2
FBgn0259677	589.369	1.73934	0.30616	5.68115	1.33792e-08	1.17885e-07	TRUE	CG42346
FBgn0259685	1297.74	1.08458	0.295656	3.66838	0.000244092	0.00101661	TRUE	crb
FBgn0259734	2566.74	4.04807	0.344413	11.7535	6.77167e-32	4.88939e-30	FALSE	Nost
FBgn0259741	32.9401	2.83804	0.89934	3.15569	0.00160118	0.00543428	FALSE	CG42395
FBgn0259745	1912.45	0.942898	0.320424	2.94265	0.00325412	0.010057	TRUE	wech
FBgn0259789	331.068	1.10882	0.416546	2.66195	0.00776905	0.0217081	TRUE	zld
FBgn0259821	1034.57	0.93204	0.352275	2.64578	0.00815036	0.0225956	TRUE	CG42402
FBgn0259822	1176.06	0.803738	0.27002	2.97658	0.00291482	0.00913638	TRUE	Ca-B
FBgn0259823	4776.99	3.58338	0.31362	11.4259	3.10586e-30	1.8911e-28	TRUE	CG42404
FBgn0259927	9616.04	1.4552	0.309771	4.69765	2.63171e-06	1.62422e-05	TRUE	CG42450
FBgn0259935	330.961	4.31223	0.484586	8.89879	5.64573e-19	1.5884e-17	TRUE	CG42458
FBgn0259950	45.2311	8.43722	1.36871	6.16435	7.0773e-10	7.48946e-09	FALSE	CG42460
FBgn0259972	10.8237	5.38356	1.75947	3.05977	0.0022151	0.00720996	FALSE	Sfp77F
FBgn0259984	1019.94	2.17646	0.324493	6.70727	1.98304e-11	2.5682e-10	TRUE	kuz
FBgn0259992	178.849	2.6861	0.452858	5.93144	3.00291e-09	2.9448e-08	TRUE	CG42489
FBgn0259994	1815.17	1.13618	0.366829	3.09729	0.001953	0.00646888	TRUE	OtopLa
FBgn0260027	42.3887	2.23886	0.774595	2.89036	0.00384798	0.0117139	TRUE	CG42495
FBgn0260400	8033.07	1.49925	0.272809	5.49561	3.89353e-08	3.24156e-07	TRUE	elav
FBgn0260441	6778.39	1.20645	0.291962	4.13221	3.59293e-05	0.000179404	FALSE	RpS12
FBgn0260446	2386.02	1.8961	0.285514	6.641	3.11555e-11	3.94105e-10	TRUE	GABA-B-R1
FBgn0260487	49.034	2.81699	0.819746	3.43642	0.000589452	0.00222655	FALSE	CG42534
FBgn0260657	4408.59	1.89661	0.368495	5.14691	2.64814e-07	1.93777e-06	TRUE	CG42540
FBgn0260722	1461.31	2.4891	0.314487	7.91481	2.47632e-15	4.82203e-14	TRUE	lncRNA:CR42549
FBgn0260744	1009.88	2.08137	0.315819	6.59039	4.38687e-11	5.43959e-10	TRUE	Tango9
FBgn0260776	141.334	3.76343	0.626288	6.0091	1.86553e-09	1.88144e-08	FALSE	CG42570
FBgn0260777	209.886	5.94735	0.619379	9.60211	7.83213e-22	2.75441e-20	FALSE	CG42571
FBgn0260798	992.92	1.50585	0.363181	4.14629	3.37903e-05	0.000169659	TRUE	Gprk1
FBgn0260855	712.896	0.98349	0.320531	3.06832	0.00215267	0.0070367	TRUE	Sec22
FBgn0260934	5462.65	0.975102	0.247059	3.94684	7.91896e-05	0.000368573	TRUE	par-1
FBgn0260938	2229.58	1.29268	0.31868	4.05637	4.98416e-05	0.000240768	TRUE	tay
FBgn0260941	2215.78	1.47165	0.28145	5.22879	1.70623e-07	1.28542e-06	TRUE	app
FBgn0260942	1773.95	3.7359	0.341403	10.9428	7.19582e-28	3.57992e-26	TRUE	bond
FBgn0260943	13412.4	0.842476	0.301463	2.79463	0.00519595	0.0152003	TRUE	Rbp6
FBgn0260945	22010	6.04345	0.308438	19.5937	1.74829e-85	3.56607e-82	TRUE	Atg1
FBgn0260960	4005.94	3.28189	0.266653	12.3078	8.2282e-35	7.37735e-33	TRUE	Baldspot
FBgn0260971	391.982	2.70091	0.432822	6.24024	4.36904e-10	4.77202e-09	TRUE	CG42594
FBgn0260990	4825.71	5.18792	0.309336	16.7711	3.96798e-63	1.70393e-60	TRUE	yata
FBgn0261004	149.25	3.20798	0.508288	6.31134	2.76631e-10	3.10031e-09	FALSE	asl
FBgn0261041	6032.56	3.647	0.46659	7.81628	5.44083e-15	1.01583e-13	TRUE	stj
FBgn0261089	1038.62	3.34036	0.340433	9.8121	9.98704e-23	3.82555e-21	TRUE	Sytα
FBgn0261090	1297.51	2.94871	0.310207	9.50562	1.98858e-21	6.84593e-20	TRUE	Sytβ
FBgn0261108	404.677	1.07823	0.379668	2.83992	0.00451245	0.0134762	TRUE	Atg13
FBgn0261239	1450.13	2.35697	0.341051	6.91092	4.81518e-12	6.6819e-11	TRUE	Hr39
FBgn0261244	877.286	0.939562	0.318922	2.94605	0.00321858	0.0099509	TRUE	inaE
FBgn0261258	835.408	0.869296	0.336639	2.58228	0.00981502	0.0264817	TRUE	rgn
FBgn0261261	1056.85	0.793915	0.31135	2.54991	0.0107749	0.0285709	TRUE	plx
FBgn0261262	1906.44	1.00573	0.30097	3.34164	0.000832849	0.00304992	TRUE	CG42613
FBgn0261277	101.256	3.44403	0.561114	6.13784	8.36493e-10	8.78371e-09	FALSE	rtv
FBgn0261287	222.253	1.99565	0.440122	4.53431	5.77914e-06	3.36889e-05	FALSE	ymp
FBgn0261383	1024.33	1.64608	0.390951	4.21045	2.54865e-05	0.000130947	TRUE	IntS6
FBgn0261387	1673.83	2.77611	0.399385	6.95096	3.62802e-12	5.13907e-11	TRUE	CG17528
FBgn0261395	27.2946	2.62773	0.914561	2.87321	0.00406322	0.0122785	FALSE	Prosα3T
FBgn0261434	97.463	5.05783	0.723148	6.99419	2.66793e-12	3.8122e-11	FALSE	hkb
FBgn0261444	2271.7	1.52981	0.284241	5.38207	7.36329e-08	5.87264e-07	TRUE	CG3638
FBgn0261509	277.725	1.4592	0.400634	3.64224	0.000270279	0.00111262	TRUE	haf
FBgn0261550	7005.74	3.04386	0.298232	10.2063	1.85732e-24	7.89266e-23	TRUE	Orp8
FBgn0261555	635.59	1.75097	0.30936	5.65996	1.51406e-08	1.32403e-07	TRUE	CG42673
FBgn0261573	546.569	0.860565	0.315574	2.72698	0.00639165	0.0182086	TRUE	CoRest
FBgn0261588	3706.09	2.4661	0.264423	9.32636	1.09572e-20	3.4786e-19	TRUE	pdm3
FBgn0261597	9292.44	0.880629	0.329224	2.67486	0.00747605	0.0209973	TRUE	RpS26
FBgn0261608	8704.67	1.77211	0.308275	5.74848	9.0051e-09	8.20007e-08	TRUE	RpL37A
FBgn0261612	62.7773	1.97452	0.645327	3.05973	0.00221539	0.00720996	TRUE	CngA
FBgn0261617	5336.64	2.03968	0.317027	6.43377	1.24479e-10	1.44883e-09	TRUE	nej
FBgn0261624	112.369	6.55886	0.860434	7.62274	2.48356e-14	4.32055e-13	FALSE	I-3
FBgn0261625	413.223	1.28649	0.373115	3.44798	0.000564797	0.00214533	TRUE	GLS
FBgn0261638	32.98	2.40822	0.78996	3.04854	0.00229958	0.00745407	FALSE	lncRNA:CR42721
FBgn0261649	648.357	1.34488	0.379375	3.54499	0.000392624	0.00154755	TRUE	tinc
FBgn0261674	348.117	1.67874	0.354529	4.73514	2.18904e-06	1.37918e-05	TRUE	CG42709
FBgn0261703	1190.54	1.32659	0.343762	3.85906	0.000113826	0.000512249	TRUE	gce
FBgn0261709	178.641	5.94681	0.660106	9.00887	2.08192e-19	6.08831e-18	FALSE	lncRNA:CR42746
FBgn0261722	748.018	1.16341	0.287416	4.04784	5.16933e-05	0.000249418	TRUE	fwe
FBgn0261790	109.482	2.46369	0.483807	5.09229	3.53767e-07	2.5297e-06	TRUE	SmE
FBgn0261793	2186.55	0.856737	0.352529	2.43026	0.0150881	0.0381954	TRUE	Trf2
FBgn0261802	2570.23	0.759541	0.260845	2.91185	0.00359301	0.0110001	TRUE	CG42748
FBgn0261804	2504.32	2.35797	0.291813	8.0804	6.45535e-16	1.32003e-14	TRUE	CG42750
FBgn0261808	865.837	2.13727	0.308961	6.9176	4.59366e-12	6.39585e-11	TRUE	cu
FBgn0261811	3825.32	2.17496	0.286328	7.59607	3.05268e-14	5.24354e-13	TRUE	pico
FBgn0261822	19956.9	3.01957	0.322016	9.37709	6.78155e-21	2.17837e-19	TRUE	Bsg
FBgn0261834	27.4036	3.57022	1.12162	3.18308	0.00145719	0.00503229	TRUE	CG42766
FBgn0261854	1066.19	0.750577	0.303454	2.47344	0.0133818	0.0344968	TRUE	aPKC
FBgn0261873	8449.34	1.98388	0.281712	7.04221	1.89212e-12	2.75183e-11	TRUE	sdt
FBgn0261929	778.224	2.28616	0.331811	6.88995	5.5813e-12	7.6922e-11	TRUE	5-HT2B
FBgn0261930	54.5707	3.20846	0.809531	3.96336	7.39014e-05	0.000346132	FALSE	vnd
FBgn0261988	1517.29	2.67289	0.318279	8.39796	4.54307e-17	1.0412e-15	TRUE	Gprk2
FBgn0261991	101.748	8.644	1.31364	6.58019	4.69833e-11	5.77314e-10	TRUE	CG42809
FBgn0261992	23.5523	2.51113	1.07859	2.32816	0.0199035	0.0480451	TRUE	CG42810
FBgn0261999	355.636	1.82666	0.386136	4.73063	2.23829e-06	1.40695e-05	TRUE	Ca-Ma2d
FBgn0262000	22.1962	5.5528	1.62004	3.42757	0.000609014	0.00229627	FALSE	CG42818
FBgn0262018	532.007	1.78767	0.303957	5.88132	4.07001e-09	3.90214e-08	TRUE	CadN2
FBgn0262081	1536.63	1.46079	0.333057	4.38602	1.15445e-05	6.39456e-05	TRUE	Csk
FBgn0262104	75.3601	4.31076	0.884542	4.87344	1.09671e-06	7.25714e-06	FALSE	CG42857
FBgn0262112	53.2314	2.66715	0.880287	3.02987	0.00244661	0.00787452	FALSE	sro
FBgn0262123	183.66	1.25576	0.510282	2.46092	0.0138582	0.0355787	TRUE	l(2)41Ab
FBgn0262146	92.8542	7.02654	0.995357	7.05931	1.67326e-12	2.44661e-11	TRUE	MtnE
FBgn0262148	55.2877	5.24097	1.04251	5.02726	4.97537e-07	3.47254e-06	FALSE	lncRNA:CR42874
FBgn0262150	19.7566	3.19649	1.31221	2.43597	0.014852	0.0377029	FALSE	CG42876
FBgn0262353	64.0928	1.33954	0.555501	2.41141	0.0158912	0.0397596	TRUE	CG43051
FBgn0262358	164.93	3.63259	1.37436	2.64311	0.00821486	0.0227358	TRUE	CG43056
FBgn0262364	91.6754	3.34667	0.761686	4.39376	1.11405e-05	6.20024e-05	FALSE	CG43062
FBgn0262475	321.766	1.87913	0.380306	4.9411	7.76824e-07	5.27297e-06	TRUE	bru2
FBgn0262477	3246.81	3.03044	0.963533	3.14514	0.00166009	0.00559929	TRUE	FoxP
FBgn0262511	2864.62	0.710629	0.271853	2.61402	0.00894828	0.0244914	TRUE	Vha44
FBgn0262515	4359.11	1.21823	0.292094	4.17068	3.03687e-05	0.000153899	TRUE	VhaAC45
FBgn0262524	34.2669	2.63037	0.820519	3.20573	0.00134718	0.00470533	TRUE	ver
FBgn0262527	1257.55	1.17999	0.278182	4.24178	2.21757e-05	0.000115759	TRUE	nsl1
FBgn0262531	111.027	4.90863	0.784901	6.25382	4.00542e-10	4.40434e-09	TRUE	CG43085
FBgn0262532	28.4437	4.51984	1.15215	3.92296	8.74673e-05	0.000402054	FALSE	CR43086
FBgn0262562	1954.39	2.03383	0.257015	7.91328	2.50685e-15	4.86986e-14	TRUE	CG43102
FBgn0262563	78.8387	1.39508	0.592746	2.35359	0.018593	0.0453243	TRUE	CG43103
FBgn0262567	6.86324	4.70526	1.99356	2.36023	0.0182634	0.0445875	FALSE	CG43107
FBgn0262568	8.25449	4.97663	1.90979	2.60585	0.00916457	0.0249412	FALSE	CG43108
FBgn0262576	33.1557	7.99024	1.42917	5.59082	2.25995e-08	1.94503e-07	FALSE	CG43116
FBgn0262593	6521.93	2.73613	0.315526	8.67166	4.25871e-18	1.10659e-16	TRUE	Shab
FBgn0262610	24.2764	5.04688	1.31418	3.84034	0.000122866	0.000547495	FALSE	CG43136
FBgn0262617	1547.89	1.98737	0.303729	6.54324	6.0202e-11	7.32024e-10	TRUE	Nuak
FBgn0262624	154.889	4.46214	0.584427	7.63507	2.25694e-14	3.94312e-13	FALSE	Tmhs
FBgn0262631	96.584	3.33762	0.585561	5.69987	1.19901e-08	1.06798e-07	TRUE	lncRNA:CR43148
FBgn0262656	2498.78	1.08103	0.270726	3.99306	6.52251e-05	0.000308863	TRUE	Myc
FBgn0262679	43.0491	3.73811	0.880396	4.24594	2.17682e-05	0.000113996	FALSE	CG43149
FBgn0262728	698.466	0.913441	0.313844	2.9105	0.00360856	0.0110436	TRUE	Pal2
FBgn0262730	32463.5	5.15046	0.267267	19.2708	9.44202e-83	1.54075e-79	TRUE	dtn
FBgn0262733	992.118	1.38784	0.295576	4.69536	2.66139e-06	1.63758e-05	TRUE	Src64B
FBgn0262734	1729.67	1.63419	0.294063	5.55727	2.7403e-08	2.32897e-07	TRUE	eIF4H1
FBgn0262737	16022.2	1.47022	0.336653	4.36716	1.2587e-05	6.92498e-05	TRUE	mub
FBgn0262739	16238.1	2.2003	0.276666	7.95291	1.82183e-15	3.58176e-14	TRUE	AGO1
FBgn0262740	6042.5	3.39873	0.268378	12.664	9.3622e-37	9.31539e-35	TRUE	Evi5
FBgn0262741	815.525	2.70973	0.45236	5.99019	2.0959e-09	2.09565e-08	TRUE	lncRNA:CR43126
FBgn0262743	42779.3	4.11787	0.309148	13.3201	1.76949e-40	2.03342e-38	TRUE	Fs(2)Ket
FBgn0262794	123.422	4.65173	0.571757	8.13585	4.09053e-16	8.5796e-15	FALSE	CG43175
FBgn0262817	19.6158	4.73168	1.29572	3.65179	0.000260424	0.00107698	FALSE	CG43188
FBgn0262821	13.3026	5.68472	1.68872	3.36629	0.000761867	0.00281016	TRUE	CG43192
FBgn0262842	22.8941	6.47862	1.51121	4.28705	1.81059e-05	9.65529e-05	FALSE	UQCR-6.4L
FBgn0262854	24.3555	3.76923	1.41439	2.66492	0.00770077	0.0215468	TRUE	CG43218
FBgn0262858	76.165	3.30377	0.680161	4.85734	1.18975e-06	7.84385e-06	TRUE	MtnF
FBgn0262866	820.668	1.74569	0.299332	5.83195	5.47838e-09	5.15549e-08	TRUE	S6kII
FBgn0262869	2006.16	2.5827	0.293911	8.78737	1.53105e-18	4.10916e-17	TRUE	Gfrl
FBgn0262872	1003.57	0.775297	0.300615	2.57904	0.00990761	0.0266786	TRUE	milt
FBgn0262876	48.0655	3.98322	1.12546	3.5392	0.000401347	0.00157964	FALSE	CG43231
FBgn0262879	18.7259	3.38609	1.16894	2.89672	0.00377086	0.0115058	FALSE	lncRNA:CR43234
FBgn0262901	36.112	2.68296	0.855858	3.13482	0.0017196	0.00578566	TRUE	lncRNA:CR43256
FBgn0262904	56.7226	1.84001	0.639714	2.8763	0.0040237	0.0121726	TRUE	asRNA:CR43259
FBgn0262954	28.8569	2.53744	0.854351	2.97002	0.00297778	0.00930513	TRUE	Polr2K
FBgn0262976	443.637	0.925572	0.366065	2.52844	0.0114571	0.0300767	TRUE	lawc
FBgn0262993	155.752	1.4512	0.480686	3.01902	0.00253598	0.00811095	FALSE	lncRNA:CR43301
FBgn0263004	45.1515	7.46883	1.41553	5.27635	1.31784e-07	1.00489e-06	TRUE	CG43312
FBgn0263005	1956.92	4.3949	0.396574	11.0822	1.53085e-28	8.11054e-27	TRUE	Chpf
FBgn0263029	1336.75	1.50322	0.419765	3.5811	0.000342152	0.00137451	TRUE	CG43324
FBgn0263036	259.96	5.01807	0.440403	11.3943	4.46632e-30	2.67946e-28	TRUE	CG43331
FBgn0263039	2846.89	2.94748	0.29763	9.90318	4.03248e-23	1.58942e-21	FALSE	lncRNA:CR43334
FBgn0263042	25.1948	3.82312	0.994219	3.84536	0.000120378	0.000537583	FALSE	lncRNA:CR43337
FBgn0263049	311.694	4.02635	0.572612	7.03154	2.0426e-12	2.9654e-11	TRUE	lncRNA:let7C
FBgn0263072	989.905	0.946499	0.317058	2.98525	0.00283346	0.00890875	TRUE	CG43347
FBgn0263083	45.2134	3.04366	0.759785	4.00595	6.17691e-05	0.000293691	TRUE	CG43351
FBgn0263102	3953.65	1.45584	0.332183	4.38265	1.17243e-05	6.48534e-05	TRUE	psq
FBgn0263109	464.691	5.35748	0.565888	9.46738	2.86963e-21	9.67491e-20	FALSE	CG43366
FBgn0263111	10194.1	1.80949	0.315729	5.73114	9.97583e-09	9.04364e-08	TRUE	cac
FBgn0263116	1231.69	2.53238	0.296543	8.53968	1.346e-17	3.27821e-16	TRUE	5-HT1B
FBgn0263197	1421.21	1.54737	0.281015	5.50637	3.66306e-08	3.06847e-07	TRUE	Patronin
FBgn0263219	4993.38	3.08881	0.261591	11.8078	3.55909e-32	2.59273e-30	TRUE	Dscam4
FBgn0263241	115.263	1.60389	0.465546	3.44517	0.000570701	0.00216373	TRUE	Mocs1
FBgn0263256	287.489	1.04912	0.35656	2.94233	0.00325751	0.0100636	TRUE	CG43394
FBgn0263257	6186.27	2.28064	0.273845	8.3282	8.20798e-17	1.82477e-15	TRUE	Cngl
FBgn0263325	101.521	8.63816	1.27989	6.74912	1.48744e-11	1.96059e-10	TRUE	lncRNA:CR43406
FBgn0263327	50.1065	8.5872	1.37931	6.22574	4.79292e-10	5.19328e-09	TRUE	lncRNA:CR43408
FBgn0263330	56.3884	2.04793	0.647339	3.16361	0.00155827	0.00531205	TRUE	lncRNA:CR43411
FBgn0263339	89.9896	5.56308	0.88319	6.29885	2.99857e-10	3.34226e-09	FALSE	lncRNA:CR43420
FBgn0263343	26.0686	4.77221	1.20231	3.9692	7.21148e-05	0.000339127	FALSE	lncRNA:CR43424
FBgn0263345	30.3606	3.55767	0.94164	3.77816	0.000157992	0.000686764	FALSE	asRNA:CR43426
FBgn0263352	2534.53	1.39484	0.287774	4.847	1.25343e-06	8.254e-06	TRUE	Unr
FBgn0263353	12605.1	1.52263	0.337288	4.51435	6.35122e-06	3.6856e-05	TRUE	CG11000
FBgn0263354	1770.8	2.85062	0.295436	9.64883	4.97196e-22	1.77145e-20	TRUE	CG42784
FBgn0263355	33424.4	7.34974	0.34216	21.4805	2.37196e-102	9.67641e-99	TRUE	CG31688
FBgn0263385	25.6146	3.63596	1.09589	3.31781	0.000907251	0.00329722	FALSE	lncRNA:CR43437
FBgn0263396	5144.64	0.798012	0.247497	3.22433	0.00126269	0.0044349	TRUE	sqd
FBgn0263400	23.2032	2.80826	1.09265	2.57015	0.0101654	0.0272469	TRUE	CG43446
FBgn0263408	73.612	3.17677	0.602453	5.27306	1.3417e-07	1.02212e-06	FALSE	asRNA:CR43454
FBgn0263413	8958.69	2.87205	0.277345	10.3555	3.94998e-25	1.70581e-23	TRUE	lncRNA:CR43459
FBgn0263414	123.097	3.7699	0.646852	5.82808	5.60689e-09	5.25824e-08	FALSE	asRNA:CR43460
FBgn0263415	1186.77	6.96189	0.424365	16.4054	1.74899e-60	6.48636e-58	TRUE	lncRNA:CR43461
FBgn0263456	1938.98	0.955101	0.36407	2.6234	0.00870577	0.0238918	TRUE	nwk
FBgn0263499	152.156	6.3042	0.687516	9.16954	4.75049e-20	1.43553e-18	FALSE	lncRNA:CR43488
FBgn0263504	70.9337	1.89071	0.745463	2.53629	0.0112033	0.029515	TRUE	lncRNA:CR43493
FBgn0263506	71.1157	6.203	0.918393	6.75418	1.43641e-11	1.89946e-10	FALSE	lncRNA:CR43495
FBgn0263507	65.2302	2.22922	0.638894	3.48918	0.000484501	0.00186817	TRUE	lncRNA:CR43496
FBgn0263589	9.10795	6.12169	1.90971	3.20555	0.00134804	0.00470632	TRUE	asRNA:CR43614
FBgn0263608	46.5256	2.34531	0.813494	2.883	0.00393901	0.0119474	TRUE	l(3)72Dr
FBgn0263620	178.103	2.88672	0.490698	5.88287	4.03202e-09	3.87483e-08	TRUE	asRNA:CR43629
FBgn0263659	4571.42	3.29677	0.307053	10.7368	6.83497e-27	3.2235e-25	FALSE	lncRNA:CR43650
FBgn0263662	64.3311	3.56699	0.770129	4.63168	3.6271e-06	2.18081e-05	FALSE	lncRNA:Irar
FBgn0263663	136.147	1.33578	0.500113	2.67095	0.00756372	0.0211997	TRUE	lncRNA:CR43654
FBgn0263664	86.9064	8.41541	1.31385	6.40514	1.50233e-10	1.73212e-09	FALSE	lncRNA:CR43655
FBgn0263747	72.7787	3.23289	0.985349	3.28096	0.00103455	0.00371518	FALSE	CG43672
FBgn0263772	1462.72	2.02359	0.320899	6.30601	2.86324e-10	3.20016e-09	TRUE	CG43689
FBgn0263831	126.512	5.57994	0.677366	8.23771	1.75541e-16	3.8193e-15	FALSE	Gen
FBgn0263841	90.4961	4.97582	0.787551	6.31809	2.64823e-10	2.97206e-09	FALSE	CG43702
FBgn0263852	58.0011	1.52796	0.631911	2.41799	0.0156065	0.0392157	TRUE	Dad1
FBgn0263929	3164.78	1.68835	0.267575	6.30981	2.79387e-10	3.12691e-09	TRUE	jvl
FBgn0263930	1675.97	1.89556	0.305144	6.21203	5.23028e-10	5.6298e-09	TRUE	dally
FBgn0263934	222.873	1.56953	0.382323	4.10525	4.03878e-05	0.000199349	TRUE	esn
FBgn0263980	7849.64	1.8178	0.241048	7.54126	4.65453e-14	7.83016e-13	TRUE	Stacl
FBgn0263987	871.459	0.713205	0.295046	2.41727	0.0156374	0.0392693	TRUE	spoon
FBgn0263994	3258.77	2.63197	0.436805	6.0255	1.68592e-09	1.71475e-08	TRUE	CG43737
FBgn0263995	16828.3	2.69102	0.349281	7.70445	1.31404e-14	2.35115e-13	TRUE	cpo
FBgn0263997	221.902	1.15315	0.473016	2.43787	0.014774	0.0375401	TRUE	CG43740
FBgn0263999	144.435	4.85508	0.82208	5.90584	3.50852e-09	3.40785e-08	FALSE	CG43742
FBgn0264000	736.937	2.67338	0.314223	8.50792	1.77085e-17	4.22762e-16	TRUE	GluRIB
FBgn0264001	7855.78	1.16781	0.349584	3.34057	0.000836064	0.00306032	TRUE	bru3
FBgn0264006	9006.41	1.27907	0.294985	4.33606	1.45062e-05	7.87467e-05	TRUE	dysc
FBgn0264077	70.8827	2.56388	0.709731	3.61247	0.000303295	0.00123359	FALSE	Cnx14D
FBgn0264078	855.519	2.0447	0.305479	6.69344	2.17986e-11	2.80753e-10	TRUE	Flo2
FBgn0264086	457.395	2.15168	0.349005	6.16518	7.04013e-10	7.4598e-09	TRUE	CG43755
FBgn0264090	603.163	2.3523	0.343814	6.84178	7.82134e-12	1.06535e-10	TRUE	CG43759
FBgn0264270	2652.44	1.06905	0.281298	3.80042	0.000144451	0.000633304	TRUE	Sxl
FBgn0264273	1266.13	1.09514	0.307511	3.56129	0.000369033	0.00146589	TRUE	Sema2b
FBgn0264305	642.129	2.45166	0.359066	6.82788	8.61765e-12	1.16796e-10	TRUE	CG43783
FBgn0264308	1446.28	1.47332	0.278634	5.28767	1.23886e-07	9.49986e-07	TRUE	hbt
FBgn0264329	28.6136	2.51846	0.89956	2.79966	0.00511572	0.0150104	TRUE	CG43788
FBgn0264330	178.342	4.23902	0.522323	8.1157	4.82973e-16	9.97614e-15	TRUE	CG43789
FBgn0264344	85.5846	2.76364	0.644944	4.28509	1.82664e-05	9.7345e-05	TRUE	CG43800
FBgn0264347	209.808	5.68648	0.536744	10.5944	3.16375e-26	1.47503e-24	TRUE	lncRNA:CR43803
FBgn0264357	2981.58	2.27514	0.26165	8.69535	3.45754e-18	9.04169e-17	TRUE	SNF4Aγ
FBgn0264366	244.902	10.8749	1.25814	8.64359	5.44745e-18	1.39766e-16	FALSE	lncRNA:CR43818
FBgn0264369	440.771	5.57671	1.32004	4.22464	2.39322e-05	0.000123976	TRUE	lncRNA:CR43821
FBgn0264373	109.674	5.37418	0.708572	7.58452	3.33728e-14	5.69642e-13	TRUE	lncRNA:CR43825
FBgn0264374	327.3	4.91509	0.537552	9.14348	6.04752e-20	1.82073e-18	TRUE	lncRNA:CR43826
FBgn0264379	7.90202	4.91247	1.96849	2.49555	0.012576	0.0326153	FALSE	lncRNA:CR43831
FBgn0264385	410.259	2.32618	0.409212	5.68455	1.31156e-08	1.15687e-07	TRUE	lncRNA:CR43837
FBgn0264386	5681.9	1.69086	0.293235	5.76622	8.10713e-09	7.43214e-08	TRUE	Ca-α1T
FBgn0264389	786.071	4.19526	0.389144	10.7807	4.24498e-27	2.04939e-25	TRUE	opm
FBgn0264395	32.0671	3.13797	0.870164	3.60618	0.000310739	0.0012601	FALSE	CG43843
FBgn0264431	23.1514	3.47948	1.26767	2.74479	0.00605496	0.0173647	FALSE	lncRNA:CR43849
FBgn0264435	358.687	10.4612	1.23206	8.49079	2.05237e-17	4.86781e-16	FALSE	lncRNA:CR43853
FBgn0264437	73.9488	4.52556	0.692098	6.5389	6.19719e-11	7.52424e-10	TRUE	lncRNA:CR43855
FBgn0264470	61.1087	3.47893	0.699622	4.97259	6.60643e-07	4.51818e-06	TRUE	lncRNA:CR43878
FBgn0264481	156.502	2.51222	0.479995	5.23386	1.6601e-07	1.25299e-06	TRUE	asRNA:CR43889
FBgn0264490	8218.53	1.63592	0.317422	5.15375	2.55326e-07	1.87002e-06	TRUE	Eip93F
FBgn0264492	2063.85	2.611	0.282465	9.24362	2.38302e-20	7.337e-19	TRUE	CkIIα
FBgn0264493	5660.65	4.01555	0.293059	13.7022	9.84716e-43	1.3171e-40	TRUE	rdx
FBgn0264495	3915.83	2.00827	0.323806	6.20209	5.57196e-10	5.9661e-09	TRUE	gpp
FBgn0264502	4363.62	1.75694	0.268299	6.54842	5.81482e-11	7.09165e-10	TRUE	CG43901
FBgn0264503	470.774	1.40264	0.3115	4.50285	6.70475e-06	3.87149e-05	TRUE	CG43902
FBgn0264540	97.7126	3.33654	0.668503	4.99106	6.00498e-07	4.13457e-06	FALSE	CG43919
FBgn0264542	4228.01	2.14899	0.296067	7.25845	3.91559e-13	6.0621e-12	TRUE	hwt
FBgn0264556	264.97	1.76286	0.567095	3.10857	0.00187995	0.00625551	TRUE	Gr39a
FBgn0264562	1496.93	4.416	0.400284	11.0322	2.67307e-28	1.38035e-26	FALSE	Hr4
FBgn0264574	2795.45	1.11183	0.293782	3.78456	0.000153979	0.000671826	TRUE	Glut1
FBgn0264606	6270.7	2.01672	0.249242	8.09139	5.89862e-16	1.21532e-14	TRUE	Fife
FBgn0264674	658.735	6.10782	0.418799	14.5841	3.54357e-48	7.0517e-46	TRUE	asRNA:CR43959
FBgn0264702	53.8588	6.80888	1.22342	5.56543	2.6151e-08	2.2342e-07	FALSE	asRNA:CR43971
FBgn0264704	38.6636	5.33346	1.06374	5.01387	5.3346e-07	3.7011e-06	TRUE	lncRNA:CR43973
FBgn0264706	26.0255	3.55182	1.19444	2.97364	0.00294287	0.00921368	FALSE	CR43975
FBgn0264712	290.658	0.933308	0.39369	2.37067	0.0177561	0.0435443	TRUE	CG1172
FBgn0264717	21.7183	5.48474	1.5038	3.64726	0.000265051	0.0010933	FALSE	lncRNA:CR43985
FBgn0264750	37.746	2.04031	0.725662	2.81165	0.00492883	0.0145231	TRUE	CG44008
FBgn0264753	1934.39	2.2845	0.278479	8.20347	2.33556e-16	5.00152e-15	TRUE	Rgk1
FBgn0264787	571.693	7.523	0.561399	13.4004	6.01005e-41	7.10667e-39	TRUE	lncRNA:CR44017
FBgn0264788	664.293	3.91415	0.323929	12.0834	1.29325e-33	1.0767e-31	FALSE	asRNA:CR44018
FBgn0264793	186.565	3.576	0.643138	5.56024	2.69401e-08	2.29201e-07	TRUE	lncRNA:CR44023
FBgn0264794	675.417	1.07154	0.406267	2.63752	0.00835144	0.0230434	TRUE	lncRNA:CR44024
FBgn0264815	3498.72	1.64914	0.255584	6.45242	1.10079e-10	1.29043e-09	TRUE	Pde1c
FBgn0264821	1578.51	1.67043	0.525933	3.17613	0.00149255	0.00512961	TRUE	asRNA:CR44029
FBgn0264822	56.8376	2.08567	0.655072	3.18389	0.00145312	0.00502162	TRUE	asRNA:CR44030
FBgn0264834	49.7462	3.57242	0.788514	4.53057	5.88243e-06	3.42331e-05	FALSE	lncRNA:CR44042
FBgn0264835	163.576	2.77045	0.488466	5.67172	1.41368e-08	1.2389e-07	FALSE	lncRNA:CR44043
FBgn0264842	233.275	4.61169	1.3112	3.51715	0.000436206	0.00169962	TRUE	lncRNA:CR44050
FBgn0264884	255.08	6.67082	1.73796	3.83831	0.000123883	0.000551425	FALSE	lncRNA:CR44075
FBgn0264885	32.5854	7.96095	1.46662	5.42808	5.69642e-08	4.64307e-07	FALSE	lncRNA:CR44076
FBgn0264886	17.0611	6.04641	1.59639	3.78755	0.000152141	0.000664576	FALSE	lncRNA:CR44077
FBgn0264908	4355.07	3.21916	0.286386	11.2406	2.57505e-29	1.43903e-27	TRUE	pHCl-1
FBgn0264922	355.842	1.91045	0.385199	4.95966	7.06182e-07	4.81348e-06	TRUE	Sumo
FBgn0264941	132.223	8.11947	1.12039	7.24698	4.26164e-13	6.56052e-12	FALSE	lncRNA:CR44110
FBgn0264957	46.1995	4.56369	0.897767	5.08338	3.70771e-07	2.63972e-06	FALSE	lncRNA:CR44126
FBgn0264975	3244.57	2.18064	0.271955	8.0184	1.07131e-15	2.14235e-14	TRUE	Nrg
FBgn0264999	86.1134	3.58297	0.599784	5.97376	2.31841e-09	2.30682e-08	FALSE	lncRNA:CR44150
FBgn0265002	232.283	1.23232	0.421711	2.92219	0.00347574	0.0106651	TRUE	CG44153
FBgn0265017	31.1176	2.57033	1.07428	2.39261	0.0167292	0.0414496	FALSE	lncRNA:CR43751
FBgn0265039	48.5583	5.07965	0.951796	5.33691	9.45452e-08	7.39592e-07	TRUE	lncRNA:CR44156
FBgn0265040	37.633	4.06831	0.931168	4.36904	1.24794e-05	6.87041e-05	TRUE	lncRNA:CR44157
FBgn0265041	115.09	6.90838	0.86954	7.94487	1.94389e-15	3.81256e-14	TRUE	CG44158
FBgn0265044	45.341	4.51822	0.884396	5.10882	3.24172e-07	2.33444e-06	TRUE	lncRNA:CR44161
FBgn0265050	66.1117	5.26347	0.87254	6.03235	1.61589e-09	1.64595e-08	TRUE	asRNA:CR44165
FBgn0265067	249.558	3.58905	0.502477	7.14271	9.15089e-13	1.37247e-11	TRUE	lncRNA:CR44178
FBgn0265084	151.468	2.15896	0.495014	4.36142	1.29224e-05	7.08084e-05	TRUE	CG44195
FBgn0265098	63.7347	2.1919	0.809874	2.70647	0.00680027	0.0192651	FALSE	lncRNA:CR44203
FBgn0265102	96.2867	1.69464	0.676303	2.50574	0.0122196	0.0318327	TRUE	Oseg1
FBgn0265104	130.307	3.03047	0.642709	4.71515	2.41531e-06	1.50335e-05	TRUE	lncRNA:CR44206
FBgn0265140	2367.78	1.57786	0.266448	5.92185	3.1833e-09	3.10677e-08	TRUE	Meltrin
FBgn0265149	207.059	4.85724	0.637387	7.62055	2.52602e-14	4.38506e-13	TRUE	lncRNA:CR44218
FBgn0265153	96.1258	4.18958	0.624167	6.71228	1.91607e-11	2.4854e-10	FALSE	lncRNA:CR44222
FBgn0265177	154.723	1.49744	0.475406	3.14981	0.00163377	0.00552192	TRUE	CG44242
FBgn0265191	383.071	0.945377	0.388426	2.43387	0.0149386	0.0378638	TRUE	Gyg
FBgn0265276	12044.1	3.96389	0.304605	13.0132	1.02893e-38	1.11934e-36	TRUE	l(3)neo38
FBgn0265296	14681.9	3.18117	0.267152	11.9077	1.07879e-32	8.226e-31	TRUE	Dscam2
FBgn0265299	24.3591	5.6582	1.42775	3.96303	7.40047e-05	0.000346417	FALSE	lncRNA:CR44272
FBgn0265340	16.0504	5.96337	1.62315	3.67396	0.000238821	0.000997208	TRUE	lncRNA:CR44294
FBgn0265416	471.982	2.81851	0.321017	8.77995	1.63547e-18	4.37503e-17	TRUE	Neto
FBgn0265420	70.4668	5.59917	0.957538	5.84746	4.99123e-09	4.72978e-08	TRUE	lncRNA:CR44332
FBgn0265447	46.0018	2.50372	0.791124	3.16476	0.00155212	0.00529865	FALSE	lncRNA:CR44347
FBgn0265448	132.404	4.48899	0.52704	8.51737	1.63216e-17	3.95158e-16	TRUE	lncRNA:CR44348
FBgn0265453	45.7721	3.78835	0.860563	4.40218	1.07168e-05	5.98485e-05	FALSE	lncRNA:CR44353
FBgn0265454	147.298	6.20913	1.59305	3.89763	9.71389e-05	0.000442769	FALSE	lncRNA:CR44354
FBgn0265487	22430.2	1.99909	0.288532	6.92849	4.25362e-12	5.95287e-11	TRUE	mbl
FBgn0265497	163.964	4.49761	0.558632	8.05111	8.20433e-16	1.6693e-14	TRUE	lncRNA:CR44366
FBgn0265523	3354.21	1.03985	0.287532	3.61648	0.000298636	0.00121646	TRUE	Smr
FBgn0265540	22.9975	2.42998	0.98128	2.47634	0.0132738	0.0342399	TRUE	asRNA:CR44390
FBgn0265546	139.493	5.14805	0.670317	7.68002	1.59069e-14	2.82139e-13	TRUE	lncRNA:CR44396
FBgn0265590	2097.94	5.23102	0.381986	13.6943	1.09851e-42	1.4456e-40	TRUE	lncRNA:CR44417
FBgn0265591	33.4503	5.146	1.20862	4.25774	2.06505e-05	0.000108842	FALSE	lncRNA:CR44418
FBgn0265592	91.4188	3.49137	0.763174	4.5748	4.76672e-06	2.81212e-05	TRUE	lncRNA:CR44419
FBgn0265595	3183.06	2.02838	0.284523	7.12907	1.0105e-12	1.51001e-11	TRUE	CG44422
FBgn0265597	21665.7	4.19637	0.254978	16.4578	7.37209e-61	2.86423e-58	TRUE	rsh
FBgn0265598	1980.92	2.93905	0.265462	11.0714	1.72598e-28	9.08535e-27	TRUE	Bx
FBgn0265605	4147.31	2.79475	0.308122	9.07027	1.18727e-19	3.52961e-18	TRUE	Ric
FBgn0265611	60.3516	3.55515	0.685661	5.185	2.16015e-07	1.59934e-06	FALSE	asRNA:CR44429
FBgn0265629	61.6924	2.23705	0.965336	2.31738	0.0204831	0.0492258	TRUE	CG44437
FBgn0265630	630.05	1.07926	0.344337	3.13433	0.00172249	0.00579301	TRUE	sno
FBgn0265632	22.6935	7.44407	1.5311	4.86192	1.16252e-06	7.67395e-06	FALSE	CG44439
FBgn0265667	78.867	4.84919	0.778145	6.23173	4.61305e-10	5.0117e-09	TRUE	lncRNA:CR44474
FBgn0265679	14.4918	4.2754	1.50428	2.84215	0.00448109	0.0134022	FALSE	lncRNA:CR44486
FBgn0265685	55.0747	5.01893	0.866227	5.79401	6.87251e-09	6.35026e-08	TRUE	lncRNA:CR44492
FBgn0265686	21.483	4.86447	1.30978	3.71396	0.000204037	0.000868409	TRUE	lncRNA:CR44493
FBgn0265688	139.99	10.0686	1.28706	7.82295	5.15992e-15	9.67811e-14	FALSE	lncRNA:CR44495
FBgn0265699	1854.6	7.18109	0.919173	7.81255	5.60419e-15	1.04156e-13	FALSE	lncRNA:CR44506
FBgn0265704	13.1179	3.63592	1.52655	2.38178	0.0172291	0.042469	FALSE	lncRNA:CR44511
FBgn0265726	2251.94	2.40449	0.266289	9.02964	1.72231e-19	5.09142e-18	TRUE	Nna1
FBgn0265758	137.298	7.58878	0.977156	7.76619	8.0883e-15	1.46976e-13	FALSE	lncRNA:CR44565
FBgn0265759	125.878	5.43357	0.629813	8.62728	6.28289e-18	1.59695e-16	TRUE	lncRNA:CR44566
FBgn0265760	32.2684	5.48333	1.16029	4.72582	2.2919e-06	1.43733e-05	FALSE	lncRNA:CR44567
FBgn0265762	36.5941	5.23201	1.16571	4.48826	7.18066e-06	4.12004e-05	FALSE	CG44569
FBgn0265778	1244.09	0.69322	0.274666	2.52387	0.0116071	0.0304216	TRUE	PDZ-GEF
FBgn0265784	253.771	1.96865	0.402141	4.89542	9.80978e-07	6.5444e-06	TRUE	CrebB
FBgn0265808	318.429	5.4679	0.49404	11.0677	1.79892e-28	9.40856e-27	FALSE	lncRNA:CR44597
FBgn0265809	84.6071	5.90392	0.860917	6.85771	6.99739e-12	9.57915e-11	TRUE	lncRNA:CR44598
FBgn0265814	49.7697	3.80594	0.962239	3.9553	7.6438e-05	0.000356783	FALSE	lncRNA:CR44603
FBgn0265817	43.3758	5.47926	1.15711	4.73528	2.18749e-06	1.37918e-05	FALSE	lncRNA:CR44606
FBgn0265830	98.0286	5.49579	0.722724	7.60427	2.86507e-14	4.94209e-13	FALSE	lncRNA:CR44619
FBgn0265855	46.2735	2.75624	1.05495	2.61268	0.00898347	0.0245631	FALSE	lncRNA:CR44644
FBgn0265856	66.4636	4.2286	0.773521	5.46669	4.58515e-08	3.79415e-07	FALSE	lncRNA:CR44645
FBgn0265888	186.566	6.42364	0.681612	9.42419	4.33443e-21	1.43177e-19	FALSE	lncRNA:CR44677
FBgn0265895	14.4188	2.9849	1.23311	2.42062	0.0154941	0.0390054	FALSE	lncRNA:CR44684
FBgn0265917	66.676	4.91554	0.945863	5.19688	2.02659e-07	1.50729e-06	FALSE	CR44706
FBgn0265928	242.837	5.97758	0.5958	10.0329	1.09294e-23	4.41451e-22	FALSE	lncRNA:CR44717
FBgn0265935	328.936	1.75971	0.365143	4.81923	1.44117e-06	9.39175e-06	TRUE	coro
FBgn0265937	46.2885	4.36755	1.09715	3.98082	6.86767e-05	0.000324079	FALSE	asRNA:CR44724
FBgn0265957	112.708	3.99451	0.588161	6.79153	1.1095e-11	1.48157e-10	TRUE	lncRNA:CR44744
FBgn0265974	2926.27	2.67783	0.265688	10.0788	6.85256e-24	2.7955e-22	TRUE	ttv
FBgn0265993	33.3956	2.27697	0.80609	2.8247	0.00473245	0.0140153	FALSE	lncRNA:CR44768
FBgn0265994	20.942	5.44529	1.38369	3.93533	8.30813e-05	0.000383839	FALSE	lncRNA:CR44769
FBgn0266000	140.919	1.29708	0.448652	2.89106	0.00383949	0.0116933	TRUE	CG44774
FBgn0266001	487.313	5.01243	0.529367	9.46872	2.83301e-21	9.5911e-20	FALSE	lncRNA:CR44775
FBgn0266005	69.9162	2.18858	0.590174	3.70837	0.0002086	0.00088368	FALSE	lncRNA:CR44779
FBgn0266008	117.194	8.84709	1.28159	6.9032	5.08449e-12	7.03125e-11	FALSE	lncRNA:CR44781
FBgn0266019	2623.71	0.799635	0.308492	2.59208	0.00953985	0.0258419	TRUE	rudhira
FBgn0266027	65.2388	8.96633	1.36653	6.56138	5.33115e-11	6.51151e-10	FALSE	asRNA:TS15
FBgn0266030	23.0333	3.18809	1.16459	2.73752	0.00619037	0.0176954	TRUE	lncRNA:CR44795
FBgn0266046	32.969	2.15802	0.866325	2.49101	0.0127382	0.0329835	FALSE	asRNA:bsAS
FBgn0266048	15.7314	3.32185	1.42494	2.33122	0.0197416	0.0477391	FALSE	lncRNA:CR44813
FBgn0266051	42.5599	5.89665	1.08617	5.42886	5.67139e-08	4.62729e-07	TRUE	lncRNA:CR44816
FBgn0266088	30.0131	5.35275	1.18652	4.51132	6.4425e-06	3.73061e-05	FALSE	lncRNA:CR44830
FBgn0266098	79.9967	3.01225	0.644746	4.67199	2.98292e-06	1.81624e-05	TRUE	rg
FBgn0266101	2721.33	2.1982	0.273274	8.04393	8.70019e-16	1.75271e-14	TRUE	CG44838
FBgn0266137	3084.46	4.84425	0.278701	17.3816	1.13819e-67	5.80406e-65	TRUE	Dop1R2
FBgn0266138	33.2657	4.76745	0.997454	4.77961	1.75634e-06	1.13101e-05	TRUE	lncRNA:CR44844
FBgn0266199	16.8892	2.95979	1.19284	2.4813	0.0130906	0.0338315	FALSE	asRNA:CR44894
FBgn0266206	426.973	7.23356	0.55667	12.9943	1.31725e-38	1.41414e-36	TRUE	lncRNA:CR44901
FBgn0266249	150.31	7.31344	0.877653	8.33295	7.88548e-17	1.76268e-15	FALSE	lncRNA:CR44944
FBgn0266252	207.291	5.43516	0.524334	10.3658	3.5471e-25	1.54764e-23	FALSE	lncRNA:CR44947
FBgn0266256	25.3782	3.18033	1.0721	2.96646	0.0030125	0.00940643	FALSE	lncRNA:CR44951
FBgn0266312	176.171	3.95809	0.634828	6.2349	4.52067e-10	4.91789e-09	FALSE	lncRNA:CR44977
FBgn0266313	670.701	4.18738	0.375993	11.1369	8.29893e-29	4.51406e-27	TRUE	lncRNA:CR44978
FBgn0266326	21.9092	2.51016	0.962041	2.6092	0.00907531	0.0247644	FALSE	lncRNA:CR44991
FBgn0266354	12952.9	4.44187	0.30298	14.6606	1.15176e-48	2.40953e-46	TRUE	CG45002
FBgn0266376	530.225	3.71102	0.326342	11.3716	5.79213e-30	3.44949e-28	TRUE	lncRNA:CR45018
FBgn0266377	2006.18	1.65529	0.254304	6.5091	7.56048e-11	9.07146e-10	TRUE	Pde8
FBgn0266381	101.731	7.73616	1.15141	6.71888	1.83126e-11	2.38678e-10	FALSE	lncRNA:CR45023
FBgn0266389	65.2651	2.67516	0.635069	4.2124	2.52674e-05	0.000129904	TRUE	lncRNA:CR45029
FBgn0266408	81.9209	3.47732	0.783941	4.43569	9.17762e-06	5.16771e-05	TRUE	lncRNA:CR45048
FBgn0266410	12787.3	2.77142	0.313516	8.83979	9.58961e-19	2.60805e-17	TRUE	drn
FBgn0266414	654.647	2.11673	0.397768	5.32153	1.02899e-07	7.99577e-07	TRUE	lncRNA:CR45054
FBgn0266418	3116.57	2.11118	0.282676	7.46856	8.10773e-14	1.3418e-12	TRUE	wake
FBgn0266441	504.566	3.94804	0.423661	9.31886	1.17594e-20	3.71879e-19	TRUE	CG45071
FBgn0266464	233.01	0.984608	0.422886	2.32831	0.0198957	0.0480406	TRUE	Nsf2
FBgn0266521	5647.21	3.4883	0.269246	12.9558	2.17921e-38	2.30911e-36	TRUE	stai
FBgn0266549	2426.85	4.07057	0.336067	12.1124	9.08209e-34	7.71883e-32	TRUE	lncRNA:CR45102
FBgn0266572	866.151	2.4851	0.281115	8.84015	9.55938e-19	2.60805e-17	TRUE	ebo
FBgn0266579	1378.94	1.05802	0.269959	3.91921	8.88394e-05	0.000407672	TRUE	tau
FBgn0266625	102.3	3.74475	0.630249	5.94171	2.82072e-09	2.7728e-08	TRUE	asRNA:CR45132
FBgn0266627	14.7921	3.54102	1.27845	2.76976	0.00560969	0.0162707	TRUE	asRNA:CR45134
FBgn0266630	165.705	3.09005	0.518392	5.96084	2.50952e-09	2.48787e-08	TRUE	asRNA:CR45137
FBgn0266633	60.6392	4.09442	0.861665	4.75175	2.01664e-06	1.28545e-05	TRUE	asRNA:CR45140
FBgn0266634	11.1879	3.91453	1.48349	2.63873	0.00832177	0.0229849	TRUE	asRNA:CR45141
FBgn0266649	306.071	4.16532	0.54129	7.69517	1.41304e-14	2.51724e-13	TRUE	lncRNA:CR45156
FBgn0266679	26.8071	5.81382	1.37769	4.21999	2.44316e-05	0.000126004	FALSE	lncRNA:CR45169
FBgn0266680	923.688	5.91271	0.364889	16.2041	4.71408e-59	1.60259e-56	FALSE	lncRNA:CR45170
FBgn0266689	140.678	3.86673	0.595612	6.49203	8.46901e-11	1.0058e-09	FALSE	lncRNA:CR45179
FBgn0266697	35.4921	8.08553	1.41821	5.70121	1.18961e-08	1.06076e-07	TRUE	lncRNA:CR45187
FBgn0266698	17.7307	5.18655	1.50194	3.45323	0.000553916	0.00210597	FALSE	lncRNA:CR45188
FBgn0266701	48.7521	3.13647	0.717423	4.37186	1.23195e-05	6.79156e-05	FALSE	lncRNA:CR45191
FBgn0266706	102.322	3.22661	0.788733	4.09088	4.29735e-05	0.000211217	FALSE	lncRNA:CR45196
FBgn0266711	1701.11	2.84849	0.279122	10.2052	1.87951e-24	7.94558e-23	TRUE	EloC
FBgn0266717	3757.02	0.7702	0.252818	3.04646	0.00231552	0.00749399	TRUE	Bruce
FBgn0266720	248.037	1.82576	0.37196	4.90847	9.17892e-07	6.14363e-06	TRUE	Snap24
FBgn0266725	16.8181	5.0875	1.49168	3.41057	0.000648268	0.00242625	FALSE	asRNA:CR45198
FBgn0266726	31.8027	7.92998	1.43523	5.52521	3.29089e-08	2.76522e-07	TRUE	lncRNA:CR45199
FBgn0266730	33.9983	2.69783	1.07435	2.51112	0.0120348	0.0313913	TRUE	lncRNA:CR45203
FBgn0266738	38.6821	5.3144	1.10962	4.78939	1.67286e-06	1.07981e-05	TRUE	lncRNA:CR45211
FBgn0266744	87.8132	2.13348	0.629485	3.38924	0.000700866	0.00261113	TRUE	lncRNA:CR45217
FBgn0266745	104.896	2.16979	0.603344	3.59627	0.000322815	0.00130324	TRUE	CG45218
FBgn0266749	41.1131	6.42362	1.2543	5.1213	3.03439e-07	2.20068e-06	FALSE	lncRNA:CR45222
FBgn0266750	1924.7	4.57585	0.300509	15.227	2.34037e-52	5.6162e-50	TRUE	lncRNA:CR45223
FBgn0266773	7.59599	5.8602	1.99593	2.93608	0.00332389	0.0102454	FALSE	lncRNA:CR45238
FBgn0266774	21.5198	7.36823	1.55823	4.72858	2.26097e-06	1.42011e-05	FALSE	lncRNA:CR45239
FBgn0266800	290.527	4.53293	0.51807	8.74966	2.14002e-18	5.66897e-17	TRUE	lncRNA:CR45262
FBgn0266801	11837.4	4.21549	0.304359	13.8504	1.26534e-43	1.87707e-41	TRUE	CG45263
FBgn0266805	139.503	2.39899	0.501763	4.78113	1.74316e-06	1.12342e-05	FALSE	lncRNA:CR45267
FBgn0266828	38.3422	3.93296	0.817941	4.80837	1.52167e-06	9.86908e-06	TRUE	lncRNA:CR45290
FBgn0266836	41.145	8.30082	1.38761	5.98211	2.20263e-09	2.19967e-08	FALSE	lncRNA:CR45298
FBgn0266848	821.34	2.3421	0.331282	7.06981	1.55146e-12	2.27668e-11	TRUE	wap
FBgn0266851	488.272	3.39012	0.406401	8.3418	7.31685e-17	1.64006e-15	TRUE	lncRNA:CR45312
FBgn0266858	48.9016	4.06801	0.93302	4.36004	1.30037e-05	7.11585e-05	FALSE	lncRNA:CR45319
FBgn0266868	18.0912	7.12032	1.76676	4.03016	5.57392e-05	0.000267201	FALSE	lncRNA:CR45329
FBgn0266871	123.593	3.83016	0.691796	5.53654	3.08507e-08	2.61111e-07	TRUE	lncRNA:CR45332
FBgn0266872	200.775	4.24085	0.475426	8.92012	4.65801e-19	1.3335e-17	TRUE	lncRNA:CR45333
FBgn0266897	34.9965	7.09871	1.42258	4.99002	6.03741e-07	4.14989e-06	FALSE	lncRNA:CR45357
FBgn0266915	65.6957	5.77332	0.917056	6.2955	3.06408e-10	3.41061e-09	TRUE	lncRNA:CR45375
FBgn0266918	7888.27	2.8009	0.32629	8.5841	9.15528e-18	2.28434e-16	TRUE	CG32486
FBgn0266937	42.3811	3.31941	0.888485	3.73603	0.000186946	0.000804032	TRUE	lncRNA:CR45388
FBgn0266950	201.957	7.72097	0.856565	9.01387	1.98905e-19	5.83766e-18	FALSE	lncRNA:CR45401
FBgn0266951	196.192	7.05394	1.39782	5.04639	4.50233e-07	3.17059e-06	FALSE	lncRNA:CR45402
FBgn0266955	17.8762	3.52773	1.34816	2.61671	0.00887816	0.0243158	FALSE	lncRNA:CR45406
FBgn0266958	499.96	2.88319	0.380877	7.56988	3.73557e-14	6.3497e-13	TRUE	lncRNA:CR45409
FBgn0266978	21.3318	4.85458	1.32687	3.65867	0.000253528	0.00105215	TRUE	lncRNA:CR45429
FBgn0266981	14.2891	4.25217	1.4631	2.90627	0.00365768	0.0111855	TRUE	lncRNA:CR45432
FBgn0266993	22.574	7.43356	1.51505	4.90648	9.27254e-07	6.2012e-06	TRUE	lncRNA:CR45444
FBgn0267001	15051.3	3.02982	0.24866	12.1846	3.75378e-34	3.32903e-32	TRUE	Ten-a
FBgn0267014	33.3597	8.00005	1.49978	5.33413	9.60011e-08	7.50262e-07	FALSE	CR45458
FBgn0267033	9232.52	1.90259	0.288266	6.60015	4.10753e-11	5.12436e-10	TRUE	mamo
FBgn0267036	105.676	4.3684	0.813326	5.37103	7.82861e-08	6.19531e-07	TRUE	lncRNA:CR45480
FBgn0267073	247.231	3.1889	0.66142	4.82129	1.42629e-06	9.30226e-06	TRUE	lncRNA:CR45517
FBgn0267078	54.9877	6.24092	1.12153	5.56464	2.62701e-08	2.24203e-07	FALSE	lncRNA:CR45522
FBgn0267087	157.751	4.54516	0.67618	6.72182	1.79468e-11	2.34837e-10	FALSE	lncRNA:CR45531
FBgn0267089	128.395	5.23864	0.6019	8.70351	3.21781e-18	8.44185e-17	TRUE	lncRNA:CR45533
FBgn0267117	468.785	4.74324	0.37309	12.7134	4.98214e-37	5.08116e-35	FALSE	lncRNA:CR45557
FBgn0267137	26.7476	4.4343	1.05416	4.20646	2.59402e-05	0.000133007	FALSE	lncRNA:CR45577
FBgn0267145	78.531	6.36191	0.933037	6.81849	9.20003e-12	1.23662e-10	FALSE	lncRNA:CR45585
FBgn0267155	101.74	4.97826	0.709689	7.0147	2.30435e-12	3.31591e-11	FALSE	lncRNA:CR45595
FBgn0267159	137.952	10.0471	1.28551	7.81567	5.46728e-15	1.01844e-13	FALSE	lncRNA:CR45599
FBgn0267160	101.059	3.2945	0.650072	5.0679	4.02234e-07	2.85128e-06	FALSE	asRNA:CR45600
FBgn0267180	72.6	3.4287	0.633751	5.41016	6.29675e-08	5.08162e-07	FALSE	asRNA:CR45620
FBgn0267187	32.0995	3.56921	1.14644	3.1133	0.00185005	0.00616609	FALSE	lncRNA:CR45627
FBgn0267228	47.507	3.83822	0.867159	4.4262	9.59062e-06	5.39282e-05	TRUE	lncRNA:CR45668
FBgn0267229	108.962	4.78412	0.608863	7.85746	3.92008e-15	7.39058e-14	TRUE	lncRNA:CR45669
FBgn0267238	75.7793	9.18116	1.31669	6.97292	3.10432e-12	4.41256e-11	FALSE	lncRNA:CR45678
FBgn0267243	61.8482	2.42951	0.674792	3.60039	0.000317745	0.00128532	TRUE	asRNA:CR45683
FBgn0267247	22.3419	7.41908	1.51805	4.88723	1.02262e-06	6.80552e-06	FALSE	lncRNA:CR45687
FBgn0267253	3087.33	3.28965	0.355032	9.26578	1.93649e-20	5.98478e-19	TRUE	CG32700
FBgn0267310	48.426	8.53614	1.36712	6.24389	4.2682e-10	4.68067e-09	FALSE	lncRNA:CR45746
FBgn0267323	82.7392	2.95272	0.575468	5.13098	2.88233e-07	2.1016e-06	TRUE	lncRNA:CR45759
FBgn0267336	8186.49	1.47156	0.313314	4.69677	2.6431e-06	1.62755e-05	TRUE	Glut4EF
FBgn0267376	1533.38	1.46929	0.316425	4.64342	3.42695e-06	2.07422e-05	TRUE	SelR
FBgn0267398	491.707	1.2959	0.362428	3.57561	0.000349418	0.0013975	TRUE	Yeti
FBgn0267454	53.1126	2.17971	0.680946	3.20101	0.00136947	0.00477297	TRUE	asRNA:CR45804
FBgn0267455	279.37	5.41152	1.53573	3.52375	0.000425487	0.00166501	TRUE	lncRNA:CR45805
FBgn0267461	202.607	3.99134	0.702022	5.68549	1.30436e-08	1.15301e-07	TRUE	lncRNA:CR45811
FBgn0267486	422.843	2.37679	0.320343	7.41952	1.17549e-13	1.91053e-12	TRUE	Ptp36E
FBgn0267488	3097.51	2.5386	0.282324	8.99181	2.43191e-19	7.08641e-18	TRUE	Mcr
FBgn0267495	53.9374	1.8849	0.687578	2.74137	0.00611844	0.0175159	FALSE	asRNA:CR45185
FBgn0267568	32.1417	3.80572	1.19061	3.19646	0.00139126	0.00483034	TRUE	asRNA:CR45908
FBgn0267570	856.292	2.71335	0.386893	7.01319	2.32949e-12	3.34354e-11	TRUE	lncRNA:CR45910
FBgn0267571	268.678	3.42865	0.541601	6.33059	2.44225e-10	2.77526e-09	TRUE	lncRNA:CR45911
FBgn0267576	339.868	4.17344	1.13444	3.67886	0.000234274	0.00098073	FALSE	lncRNA:CR45916
FBgn0267579	291.757	2.78765	0.430591	6.474	9.54392e-11	1.1269e-09	TRUE	lncRNA:CR45919
FBgn0267581	11.6101	5.47863	1.73282	3.16167	0.00156865	0.00533941	FALSE	lncRNA:CR45921
FBgn0267582	20.289	3.16045	1.29655	2.43759	0.0147854	0.0375456	FALSE	lncRNA:CR45922
FBgn0267623	188.499	4.35769	0.710513	6.13316	8.61491e-10	9.01737e-09	TRUE	lncRNA:CR45961
FBgn0267638	184.75	5.67153	0.614333	9.23202	2.65582e-20	8.14617e-19	TRUE	lncRNA:CR45976
FBgn0267641	212.129	5.00358	0.56022	8.93146	4.20433e-19	1.2117e-17	TRUE	lncRNA:CR45979
FBgn0267647	19.9433	3.65595	1.31496	2.78027	0.00543136	0.015804	FALSE	lncRNA:CR45985
FBgn0267655	187.732	4.32682	0.670384	6.45424	1.08763e-10	1.27868e-09	TRUE	lncRNA:CR45993
FBgn0267656	66.6511	4.912	0.861536	5.70145	1.18793e-08	1.06043e-07	FALSE	lncRNA:CR45994
FBgn0267659	29.6468	2.39389	0.981531	2.43894	0.0147305	0.0374528	FALSE	lncRNA:CR45997
FBgn0267665	691.509	3.75026	0.392108	9.56433	1.12925e-21	3.93743e-20	FALSE	lncRNA:CR46003
FBgn0267666	240.665	3.8147	0.567359	6.7236	1.77288e-11	2.32556e-10	TRUE	lncRNA:CR46004
FBgn0267667	63.0606	4.54675	0.744803	6.10464	1.03032e-09	1.06544e-08	FALSE	asRNA:CR46005
FBgn0267668	1277.72	2.69247	0.385203	6.98975	2.75377e-12	3.92111e-11	TRUE	lncRNA:CR46006
FBgn0267672	120.528	5.26787	0.671239	7.84798	4.22795e-15	7.94834e-14	TRUE	lncRNA:CR46008
FBgn0267674	23.4467	3.30969	1.14311	2.89535	0.00378739	0.011539	FALSE	lncRNA:CR46010
FBgn0267697	67.4596	3.02865	0.961413	3.15021	0.00163152	0.00551888	FALSE	asRNA:CR46033
FBgn0267698	1591.77	2.13938	0.295592	7.23762	4.5662e-13	6.97672e-12	TRUE	Pak
FBgn0267702	233.649	3.43856	0.465371	7.38887	1.48083e-13	2.38305e-12	FALSE	lncRNA:CR46035
FBgn0267703	106.146	3.69999	0.58328	6.34342	2.24719e-10	2.56073e-09	FALSE	lncRNA:CR46036
FBgn0267708	11.2839	3.47672	1.4476	2.40172	0.0163182	0.0405791	FALSE	lncRNA:CR46041
FBgn0267723	69.4029	4.67352	0.752011	6.21469	5.14245e-10	5.54257e-09	FALSE	lncRNA:CR46056
FBgn0267729	53.8403	3.85523	0.770313	5.00476	5.59311e-07	3.86731e-06	FALSE	lncRNA:CR46060
FBgn0267730	69.6203	1.8647	0.585827	3.18303	0.00145745	0.00503229	FALSE	lncRNA:CR46061
FBgn0267733	386.413	1.26548	0.427384	2.961	0.00306645	0.00953838	TRUE	lncRNA:CR46064
FBgn0267734	55.1469	5.01224	0.845081	5.93108	3.00953e-09	2.94775e-08	FALSE	asRNA:CR46065
FBgn0267735	30.5116	6.89909	1.46179	4.71962	2.36282e-06	1.47726e-05	TRUE	asRNA:CR46066
FBgn0267753	254.072	3.61683	0.385112	9.39163	5.90771e-21	1.92036e-19	FALSE	lncRNA:CR46084
FBgn0267758	72.6961	3.03531	0.896812	3.38456	0.000712935	0.00264883	FALSE	asRNA:CR46089
FBgn0267793	35.5527	2.52496	0.796408	3.17044	0.00152211	0.00521801	FALSE	lncRNA:CR45232
FBgn0267794	65.2063	3.61216	0.634982	5.6886	1.28085e-08	1.13477e-07	FALSE	lncRNA:CR43174
FBgn0267806	138.905	9.0931	1.28856	7.05676	1.70424e-12	2.48746e-11	FALSE	lncRNA:CR46131
FBgn0267826	21.6091	6.39649	1.52282	4.20042	2.66419e-05	0.000136283	FALSE	lncRNA:CR46147
FBgn0267861	1084.52	1.75448	0.405025	4.33179	1.479e-05	7.99682e-05	FALSE	Maf1
FBgn0267910	2719.48	2.73682	0.35175	7.78057	7.21963e-15	1.32669e-13	FALSE	lncRNA:CR34335
FBgn0267912	3675.95	1.56286	0.332731	4.69707	2.63918e-06	1.62651e-05	FALSE	CanA-14F
FBgn0267913	385.82	1.11967	0.40353	2.7747	0.00552522	0.0160428	FALSE	asRNA:CR46194
FBgn0267927	33.4502	4.52444	1.00652	4.49513	6.95269e-06	4.00614e-05	FALSE	lncRNA:CR46208
FBgn0267951	43.3382	2.79571	1.0543	2.65171	0.00800854	0.0222857	FALSE	lncRNA:CR46231
FBgn0267975	1440.75	1.27384	0.284018	4.48507	7.28887e-06	4.17919e-05	FALSE	vib
FBgn0278598	104.902	1.66761	0.526282	3.16866	0.00153142	0.00524112	FALSE	lncRNA:CR46268
FBgn0283426	59.377	3.21336	0.731283	4.39414	1.1121e-05	6.19596e-05	FALSE	lncRNA:acal
FBgn0283428	62.8303	3.5658	0.966714	3.68858	0.000225509	0.000947439	FALSE	lncRNA:CR46271
FBgn0283437	298.271	2.35803	0.416711	5.65867	1.52551e-08	1.33262e-07	FALSE	PPO1
FBgn0283451	3082.27	1.84767	0.318803	5.79563	6.80653e-09	6.29642e-08	FALSE	br
FBgn0283468	3116.28	3.14738	0.301551	10.4373	1.67477e-25	7.46691e-24	FALSE	slmb
FBgn0283472	2386.41	1.76486	0.309772	5.69728	1.21731e-08	1.0831e-07	FALSE	S6k
FBgn0283521	14020.5	2.73841	0.318968	8.5852	9.06773e-18	2.26944e-16	FALSE	lola
FBgn0283651	317.765	2.71851	0.3844	7.07208	1.52626e-12	2.24374e-11	FALSE	CG46301
FBgn0283657	2526.57	2.43921	0.2891	8.43724	3.24924e-17	7.59614e-16	FALSE	Tlk
FBgn0283682	171.132	1.96675	0.47905	4.10551	4.03416e-05	0.000199242	FALSE	Ge-1
FBgn0284082	57.7975	3.09518	1.05787	2.92587	0.00343496	0.0105598	FALSE	CG46304
FBgn0285879	521.061	2.1947	0.346739	6.32955	2.4588e-10	2.78243e-09	FALSE	disco-r
FBgn0285910	1393.98	1.30681	0.354906	3.68214	0.000231282	0.000969696	FALSE	VhaAC39-1
FBgn0285917	6889.62	1.59026	0.270981	5.86852	4.39708e-09	4.20583e-08	FALSE	sbb
FBgn0285926	4686.27	3.38959	0.309479	10.9526	6.46015e-28	3.2536e-26	FALSE	Imp
FBgn0285944	14267.5	2.61198	0.336585	7.76023	8.47729e-15	1.53703e-13	FALSE	para
FBgn0285947	4984.81	0.908629	0.329789	2.75519	0.00586588	0.0169175	FALSE	RpS10b
FBgn0285948	12377.1	2.00257	0.312654	6.40507	1.50305e-10	1.73212e-09	FALSE	RpL27A
FBgn0285949	2222.77	0.806941	0.318141	2.53642	0.0111991	0.029515	FALSE	RpL31
FBgn0285954	100.485	1.94041	0.53987	3.59422	0.000325368	0.00131225	FALSE	caz
FBgn0286028	94.6737	2.8456	0.855157	3.32757	0.000876072	0.00319244	FALSE	lncRNA:CR46348
FBgn0286034	98.3489	3.57686	0.856409	4.17658	2.95925e-05	0.000150339	FALSE	asRNA:CR46354

## Sheet: Tbph_nucl_significant_enriched
Flybase ID	baseMean	log2FoldChange	lfcSE	stat	pvalue	padj	Neuronal	Symbol
FBgn0000114	2196.49	0.629125	0.164022	3.83563	0.000125245	0.00159362	TRUE	bru1
FBgn0000179	949.21	0.512761	0.180432	2.84186	0.00448511	0.0257283	TRUE	bi
FBgn0000233	8.19753	2.87655	1.11464	2.58069	0.00986042	0.0462411	FALSE	btd
FBgn0000289	8092.28	0.418843	0.14918	2.80763	0.00499071	0.0278785	TRUE	cg
FBgn0000404	66.9859	1.25561	0.42178	2.97693	0.0029115	0.0184075	TRUE	CycA
FBgn0000412	404.78	0.676341	0.189147	3.57574	0.00034924	0.00348259	TRUE	D1
FBgn0000439	375.503	0.522318	0.198274	2.63432	0.00843058	0.0408024	FALSE	Dfd
FBgn0000459	329.526	0.663659	0.213948	3.10197	0.0019224	0.0132644	FALSE	disco
FBgn0000464	3071.86	0.586455	0.19367	3.02811	0.00246085	0.0160266	TRUE	Lar
FBgn0000504	933.306	0.761234	0.251527	3.02644	0.00247448	0.0160887	TRUE	dsx
FBgn0000546	4016.22	0.625824	0.161984	3.86349	0.000111779	0.0014562	TRUE	EcR
FBgn0000565	1129.85	0.688355	0.206849	3.32782	0.000875278	0.00723455	TRUE	MsrA
FBgn0000662	4647.1	0.562271	0.189309	2.97012	0.00297687	0.018724	TRUE	fl(2)d
FBgn0000723	2011.17	0.851534	0.170083	5.00659	5.54031e-07	1.71774e-05	TRUE	FER
FBgn0000996	136.482	0.92487	0.290593	3.1827	0.00145908	0.0106688	TRUE	dup
FBgn0001078	3020.59	0.833954	0.231836	3.59717	0.000321698	0.00327698	TRUE	ftz-f1
FBgn0001208	3039.76	0.528753	0.190081	2.78173	0.00540705	0.0295991	TRUE	Hn
FBgn0001235	10195.2	0.728841	0.259501	2.80863	0.00497535	0.0278149	TRUE	hth
FBgn0001991	11947.3	0.406808	0.14719	2.76382	0.00571289	0.0306356	TRUE	Ca-α1D
FBgn0001992	79.6986	1.0328	0.379424	2.72203	0.00648821	0.0335516	FALSE	Cyp303a1
FBgn0002579	3499.15	0.652282	0.168578	3.86931	0.000109143	0.00142784	TRUE	RpL36
FBgn0002593	5105.08	0.899726	0.227364	3.95721	7.58306e-05	0.00104951	TRUE	RpLP1
FBgn0002626	2046.86	0.870887	0.21101	4.12723	3.67158e-05	0.000589779	TRUE	RpL32
FBgn0002716	108.327	1.03836	0.293238	3.54102	0.000398579	0.0038819	TRUE	mei-W68
FBgn0002781	5107.68	0.514406	0.156814	3.28036	0.00103675	0.00821529	FALSE	mod(mdg4)
FBgn0002868	822.137	1.06321	0.261061	4.07265	4.64817e-05	0.000706681	TRUE	MtnA
FBgn0002905	184.147	1.19293	0.287557	4.14851	3.34649e-05	0.000543709	TRUE	PolQ
FBgn0003086	110.589	0.98703	0.350303	2.81765	0.00483769	0.0272267	FALSE	Pig1
FBgn0003118	753.645	0.586899	0.220095	2.66658	0.00766281	0.0380461	TRUE	pnt
FBgn0003175	2992.88	0.526431	0.151467	3.47554	0.000509817	0.00471315	TRUE	px
FBgn0003267	76.6336	1.77216	0.353432	5.01414	5.3272e-07	1.65891e-05	FALSE	ro
FBgn0003274	3716.31	0.70841	0.237817	2.9788	0.00289376	0.018328	TRUE	RpLP2
FBgn0003310	1506.53	0.468845	0.175783	2.66719	0.0076489	0.0380036	TRUE	S
FBgn0003319	34.2693	2.83707	0.54844	5.17298	2.30389e-07	7.94059e-06	FALSE	Sb
FBgn0003382	10.1055	2.81236	1.03651	2.71331	0.00666148	0.034248	FALSE	sha
FBgn0003410	1322.2	0.711798	0.204083	3.4878	0.000487019	0.0045438	TRUE	sina
FBgn0003459	208.576	0.606353	0.237344	2.55474	0.0106267	0.0488349	TRUE	stwl
FBgn0003462	2852.21	0.492325	0.181029	2.71959	0.00653624	0.0337262	TRUE	Sod1
FBgn0003495	603.944	0.573575	0.202724	2.82934	0.00466443	0.0265152	TRUE	spz
FBgn0003502	1453.32	0.517151	0.202391	2.5552	0.0106126	0.048833	TRUE	Btk
FBgn0003517	5843.25	0.762042	0.28328	2.69007	0.0071438	0.036049	TRUE	sta
FBgn0003654	1250.49	0.542066	0.205599	2.63653	0.00837592	0.0406487	TRUE	sw
FBgn0003862	4595.51	0.462868	0.161157	2.87215	0.0040769	0.0238631	TRUE	trx
FBgn0003965	1643.74	1.38754	0.210444	6.59337	4.29959e-11	3.76878e-09	TRUE	v
FBgn0004034	30.5937	1.74699	0.557206	3.13527	0.00171696	0.0120697	FALSE	y
FBgn0004237	1605.03	0.539879	0.166018	3.25192	0.00114627	0.00887519	TRUE	Hrb87F
FBgn0004401	5537.26	0.549619	0.147157	3.73492	0.000187776	0.00217699	TRUE	Pep
FBgn0004403	4407.22	0.662325	0.212934	3.11047	0.00186791	0.0129954	TRUE	RpS14a
FBgn0004611	14582.3	1.0628	0.146391	7.25999	3.87108e-13	5.38915e-11	TRUE	Plc21C
FBgn0004797	1309.88	0.591656	0.213819	2.76709	0.00565592	0.0303872	TRUE	mdy
FBgn0004858	1413.56	0.60761	0.22206	2.73625	0.00621447	0.0325389	TRUE	elB
FBgn0004870	340.246	0.536917	0.203645	2.63654	0.00837563	0.0406487	TRUE	bab1
FBgn0004876	3097.52	0.561917	0.160785	3.49484	0.000474339	0.00444889	TRUE	cdi
FBgn0004893	263.57	0.773234	0.286888	2.69525	0.00703359	0.0356959	FALSE	bowl
FBgn0005427	7900.49	0.440525	0.157765	2.79228	0.00523379	0.0288792	TRUE	ewg
FBgn0005533	2740.58	0.94038	0.177309	5.30363	1.13521e-07	4.28722e-06	TRUE	RpS17
FBgn0005778	41.666	1.9886	0.519659	3.82673	0.000129857	0.0016464	FALSE	PpD5
FBgn0010078	2009.48	0.773099	0.204631	3.77802	0.00015808	0.00190879	TRUE	RpL23
FBgn0010247	3394.06	0.929677	0.268737	3.45943	0.000541311	0.00495911	TRUE	Parp
FBgn0010280	2777.6	0.584188	0.159097	3.67191	0.000240748	0.00262971	TRUE	Taf4
FBgn0010303	2460.86	0.597193	0.147921	4.03724	5.40846e-05	0.000801672	TRUE	hep
FBgn0010382	109.258	0.77793	0.296219	2.6262	0.00863434	0.0415619	FALSE	CycE
FBgn0010434	4374.79	0.459381	0.179105	2.56487	0.0103215	0.0478346	TRUE	cora
FBgn0010825	3916.43	0.667712	0.189276	3.52771	0.000419171	0.00401635	TRUE	Gug
FBgn0010877	1204.89	0.972084	0.178429	5.448	5.09379e-08	2.16563e-06	TRUE	l(3)05822
FBgn0011294	8.09126	4.38313	1.33216	3.29025	0.001001	0.00800347	FALSE	a5
FBgn0011569	134.578	2.29483	0.418654	5.48146	4.21835e-08	1.88367e-06	FALSE	can
FBgn0011596	381.592	0.896895	0.242771	3.6944	0.000220406	0.00245665	FALSE	fzo
FBgn0011739	1494.3	1.18511	0.171892	6.8945	5.40532e-12	5.81482e-10	TRUE	wts
FBgn0011766	940.065	0.627377	0.166382	3.77071	0.000162787	0.00195565	TRUE	E2f1
FBgn0013433	1421.27	1.1676	0.193708	6.02761	1.66403e-09	1.04554e-07	TRUE	beat-Ia
FBgn0013672	12497.3	1.42668	0.551232	2.58816	0.00964895	0.0454596	TRUE	mt:ATPase6
FBgn0013688	14815.6	0.812647	0.214974	3.7802	0.0001567	0.00190183	TRUE	mt:srRNA
FBgn0013812	104.887	2.81219	1.04664	2.68688	0.00721234	0.0363156	FALSE	Dhc93AB
FBgn0013813	81.2672	1.29975	0.426777	3.04551	0.00232287	0.0152566	FALSE	Dhc98D
FBgn0013981	2090.74	0.561634	0.193143	2.90786	0.0036391	0.0219148	TRUE	His4r
FBgn0014033	366.918	0.939236	0.242154	3.87867	0.00010503	0.00138867	TRUE	Sr-CI
FBgn0014179	14.7739	2.68771	0.866124	3.10315	0.0019147	0.0132241	FALSE	gcm
FBgn0014184	6973.72	0.429278	0.13803	3.11004	0.0018706	0.0129954	TRUE	Oda
FBgn0014189	3247.39	0.464797	0.165594	2.80684	0.00500305	0.0279039	TRUE	Hel25E
FBgn0014342	201.579	1.48219	0.343393	4.3163	1.58665e-05	0.000288112	FALSE	mia
FBgn0014396	12718.8	0.930406	0.218985	4.24872	2.14999e-05	0.000373225	TRUE	tim
FBgn0015035	1361.48	1.06338	0.194119	5.47799	4.30182e-08	1.90893e-06	TRUE	Cyp4e3
FBgn0015524	469.98	1.68223	0.241564	6.96393	3.30905e-12	3.72924e-10	TRUE	otp
FBgn0015622	3516.95	0.465456	0.179866	2.5878	0.00965913	0.0454774	TRUE	Cnx99A
FBgn0015789	913.172	0.501014	0.171537	2.92074	0.00349203	0.0212273	TRUE	Rab10
FBgn0016687	1536.52	0.855863	0.257686	3.32134	0.000895876	0.00735343	TRUE	Nurf-38
FBgn0016694	13817.2	0.712517	0.249414	2.85677	0.0042798	0.0248224	TRUE	Pdp1
FBgn0016726	568.387	0.684595	0.212899	3.21559	0.00130176	0.00979905	TRUE	RpL29
FBgn0016919	560.069	2.82915	0.338487	8.35821	6.36795e-17	1.29178e-14	FALSE	nompB
FBgn0016926	6417.12	0.760539	0.161446	4.7108	2.46747e-06	6.083e-05	TRUE	Pino
FBgn0016974	21.5246	2.34574	0.697074	3.36513	0.000765076	0.00653675	FALSE	swaΨ
FBgn0017558	4409.57	0.447229	0.147453	3.03302	0.0024212	0.0158146	TRUE	Pdk
FBgn0017579	3992.09	0.540273	0.210209	2.57017	0.0101648	0.0472445	TRUE	RpL14
FBgn0019660	59450.4	0.951786	0.346597	2.74609	0.00603097	0.0318601	TRUE	lncRNA:roX2
FBgn0020279	1243.9	0.456272	0.168352	2.71023	0.00672371	0.0345179	TRUE	lig
FBgn0020307	243.779	0.684964	0.24745	2.76808	0.0056387	0.0303524	TRUE	dve
FBgn0020412	2098.42	0.652476	0.191309	3.4106	0.000648211	0.00573138	TRUE	JIL-1
FBgn0022893	1301.23	0.835198	0.185615	4.49961	6.8077e-06	0.000139875	TRUE	Df31
FBgn0023097	665.361	0.692512	0.188206	3.67954	0.000233652	0.00256008	TRUE	bon
FBgn0023172	2011.95	0.574381	0.167735	3.42434	0.000616305	0.00549719	TRUE	RhoGEF2
FBgn0024491	481.674	0.691735	0.222287	3.11189	0.00185892	0.0129547	TRUE	Bin1
FBgn0024510	312.488	0.681126	0.222445	3.06199	0.0021987	0.014755	TRUE	dlt
FBgn0024733	6358.96	0.502086	0.191852	2.61705	0.00886929	0.0425486	TRUE	RpL10
FBgn0024754	1520.52	0.583589	0.184805	3.15786	0.00158932	0.0113637	TRUE	Flo1
FBgn0024804	4735.79	0.865866	0.199764	4.33446	1.46121e-05	0.000270171	TRUE	Dbp80
FBgn0025676	855.05	0.640812	0.243051	2.63654	0.0083757	0.0406487	TRUE	CkIIα-i3
FBgn0025808	226.255	0.718009	0.222048	3.23358	0.00122251	0.0093432	TRUE	Rad17
FBgn0026160	2244.03	0.72225	0.187202	3.85814	0.000114253	0.00147594	TRUE	tna
FBgn0026257	474.201	0.863349	0.243753	3.5419	0.000397257	0.00387434	TRUE	cav
FBgn0026411	548.71	0.581149	0.200106	2.90421	0.00368184	0.0220973	TRUE	Lim1
FBgn0026430	1041.64	0.658989	0.173733	3.79312	0.000148767	0.00181485	TRUE	Grip84
FBgn0026597	1543.93	0.504049	0.16845	2.99227	0.00276911	0.0176329	TRUE	Axn
FBgn0026713	301.426	0.70324	0.265656	2.64718	0.00811654	0.0398255	TRUE	Prp16
FBgn0026879	306.227	0.731421	0.273165	2.67758	0.0074156	0.037078	TRUE	CG13364
FBgn0027504	1220.12	0.448714	0.16907	2.65401	0.00795416	0.0392184	TRUE	bsd
FBgn0027581	217.539	0.929002	0.230193	4.03576	5.4426e-05	0.0008019	TRUE	CG6191
FBgn0027788	59.1759	1.11831	0.438327	2.55132	0.0107316	0.0491892	FALSE	Hey
FBgn0028526	2489.58	0.973996	0.238567	4.08269	4.45175e-05	0.00067827	TRUE	CG15293
FBgn0028645	2558.97	0.889047	0.217687	4.08405	4.42571e-05	0.000677211	TRUE	beat-Ib
FBgn0028675	87.838	0.893938	0.313281	2.85347	0.00432448	0.0249928	FALSE	Sur
FBgn0028734	1049.53	0.506982	0.189051	2.68173	0.00732436	0.0368293	TRUE	Fmr1
FBgn0028856	119.097	1.47804	0.345746	4.27494	1.91185e-05	0.000339354	TRUE	CG18063
FBgn0028939	234.589	1.04399	0.346471	3.01321	0.00258497	0.0166244	FALSE	NimC2
FBgn0029092	1496.56	0.465929	0.153879	3.02789	0.00246269	0.0160266	TRUE	ced-6
FBgn0029587	308.147	0.861079	0.242398	3.55233	0.000381832	0.00375485	TRUE	CG14797
FBgn0029590	18.072	2.31714	0.803308	2.8845	0.00392036	0.0231184	FALSE	CG14811
FBgn0029656	79.9943	1.16114	0.339041	3.42476	0.000615341	0.00549549	FALSE	CG10793
FBgn0029765	476.521	0.784178	0.244844	3.20276	0.00136115	0.0101195	TRUE	CG16756
FBgn0029785	3933.79	0.702816	0.193272	3.6364	0.000276472	0.00289095	TRUE	RpL35
FBgn0029791	215.885	0.765852	0.250522	3.05702	0.00223548	0.0149313	TRUE	AdamTS-B
FBgn0029795	114.413	0.885232	0.28982	3.05442	0.00225498	0.0149928	TRUE	CG15773
FBgn0029831	687.33	0.635356	0.24455	2.59806	0.00937517	0.0445385	TRUE	CG5966
FBgn0029931	37.9266	1.62455	0.530713	3.06106	0.00220553	0.0147869	FALSE	CG14427
FBgn0029989	35.599	1.83096	0.667474	2.74313	0.00608575	0.0319865	FALSE	CG15333
FBgn0030005	26.7028	2.20573	0.750048	2.94079	0.00327381	0.0201947	FALSE	CG2120
FBgn0030028	82.3775	1.7219	0.381526	4.5132	6.38553e-06	0.000132565	FALSE	Corp
FBgn0030049	1627.79	0.545052	0.176221	3.093	0.00198144	0.0135532	TRUE	Trf4-1
FBgn0030057	650.515	1.19462	0.224279	5.32648	1.00137e-07	3.86398e-06	TRUE	Ppt1
FBgn0030063	212.337	0.68136	0.231219	2.94681	0.00321067	0.0198742	TRUE	CG1789
FBgn0030065	754.684	0.678624	0.205755	3.29821	0.000973038	0.00786853	FALSE	CG12075
FBgn0030091	1019.71	0.577687	0.167735	3.44404	0.00057309	0.00520991	TRUE	CG7065
FBgn0030136	1474.42	0.590478	0.17964	3.287	0.00101259	0.00807799	TRUE	RpS28b
FBgn0030242	50.951	1.51734	0.480308	3.15909	0.00158261	0.0113272	FALSE	sofe
FBgn0030328	285.629	0.6246	0.22526	2.7728	0.00555764	0.0300756	TRUE	Amun
FBgn0030364	986.34	0.480893	0.172592	2.7863	0.00533133	0.0292318	TRUE	Lsm12a
FBgn0030429	113.777	1.19068	0.369039	3.22645	0.00125337	0.00950738	FALSE	CG4661
FBgn0030433	235.367	0.683877	0.220975	3.09482	0.00196931	0.0134962	TRUE	mRpL49
FBgn0030468	1238.81	0.922742	0.204453	4.51321	6.38528e-06	0.000132565	TRUE	CG1622
FBgn0030571	981.324	0.75806	0.22193	3.41576	0.000636045	0.0056449	TRUE	CG14414
FBgn0030616	4863.46	0.693251	0.244723	2.8328	0.00461422	0.0263564	TRUE	RpL37-1
FBgn0030625	474.214	1.06216	0.186666	5.69017	1.26912e-08	6.30121e-07	TRUE	CG5877
FBgn0030634	2641.72	0.51138	0.167481	3.05336	0.00226291	0.015004	TRUE	CG9164
FBgn0030721	467.627	2.20486	0.355929	6.19466	5.84117e-10	4.14723e-08	FALSE	CG12698
FBgn0030846	304.588	0.661349	0.25089	2.63601	0.00838875	0.0406832	TRUE	CG12992
FBgn0030886	195.629	1.09353	0.272701	4.01001	6.07158e-05	0.000876923	FALSE	CG12672
FBgn0031023	1587.24	0.715023	0.158917	4.49934	6.81646e-06	0.000139875	TRUE	CG14200
FBgn0031030	4896.64	0.555667	0.155099	3.58265	0.000340123	0.00341566	TRUE	Tao
FBgn0031090	1765.99	0.621563	0.154182	4.03136	5.54555e-05	0.000815184	TRUE	Rab35
FBgn0031117	752.754	0.833756	0.218893	3.80898	0.000139544	0.0017321	TRUE	GstT3
FBgn0031145	1720.05	0.689239	0.194269	3.54786	0.00038838	0.00381352	TRUE	Ntf-2
FBgn0031148	944.42	0.738321	0.237574	3.10774	0.00188521	0.0130841	TRUE	Cbs
FBgn0031169	41.0987	1.56616	0.451855	3.46606	0.000528146	0.00485102	FALSE	CG1494
FBgn0031214	259.717	0.679011	0.238108	2.85169	0.00434872	0.0250543	TRUE	CG11374
FBgn0031235	426.872	1.43004	0.224784	6.36183	1.99364e-10	1.60851e-08	TRUE	CG13693
FBgn0031238	422.238	1.21512	0.231085	5.25833	1.45369e-07	5.2659e-06	TRUE	Dus1
[truncated: 527 more rows]
