# Supplementary material for: Analysis of asymptomatic Drosophila models for ALS and SMA reveals convergent impact on functional protein complexes linked to neuro-muscular degeneration
Source: BMC Genomics. 2023 Sep 27;24:576. doi: 10.1186/s12864-023-09562-4 (PMC10523761; doi:10.1186/s12864-023-09562-4)
Supplement: Supplementary file 4 — Additional file 4. Supplementary Dataset file 4. [file 12864_2023_9562_MOESM4_ESM.xlsx]

## Sheet: README
Supplementary Data 4. Alternative splicing analysis results
	Contents description:
	This file lists all splicing events identified by rMATS as different between each target gene siRNA and the control siRNA, with FDR<=0.05
	Worksheet names follow the rule "targetsiRNA_Splicingevent"; Worksheets named "targetsiRNA_"all compile all the genes displaying splicing changes for a given target
	and the corresponding type of AS event
	Types of alternative splicing considered are as follows (from the rMATS paper, PMID: 25480548):
										LI = effective length of the exon inclusion isoform
										LS = effective length of the exon skipping isoform
										IncLevel1 (Cond) = (I1/LI1) / (I1/LI1 + S1/LS1)
										IncLevel2 (Ctrl) = (I2/LI2) / (I2/LI2 + S2/LS2)
										Positive events: Cond > Ctrl
										Negative events: Cond < Ctrl

## Sheet: CazsiRNA_all
GeneID	geneSymbol	Splicing change
FBgn0031449	CG31689	A5SS
FBgn0051955	CG31955	A5SS
FBgn0004893	bowl	A5SS
FBgn0004893	bowl	A5SS
FBgn0004893	bowl	A5SS
FBgn0003423	slgA	A5SS
FBgn0003423	slgA	A5SS
FBgn0010408	RpS9	A5SS
FBgn0052057	dpr10	A5SS
FBgn0036433	CG9628	A5SS
FBgn0040322	GNBP2	A5SS
FBgn0040322	GNBP2	A5SS
FBgn0036821	CG3961	A5SS
FBgn0030850	stas	A5SS
FBgn0030693	CG8974	A5SS
FBgn0003345	sd	A5SS
FBgn0003345	sd	A5SS
FBgn0025790	TBPH	A5SS
FBgn0264078	Flo2	A5SS
FBgn0037117	CG11248	A5SS
FBgn0000083	AnxB9	A5SS
FBgn0000083	AnxB9	A5SS
FBgn0264695	Mhc	A5SS
FBgn0033204	CG2065	A5SS
FBgn0033668	exp	A5SS
FBgn0264489	CG43897	A5SS
FBgn0034049	bdg	A5SS
FBgn0039065	Rad60	A5SS
FBgn0039065	Rad60	A5SS
FBgn0050104	NT5E-2	A5SS
FBgn0032900	CG14401	A5SS
FBgn0086347	Myo31DF	A5SS
FBgn0034611	MFS16	A5SS
FBgn0029897	RpL17	A5SS
FBgn0029897	RpL17	A5SS
FBgn0033717	CG8839	A5SS
FBgn0037094	CG7611	A5SS
FBgn0032029	CG17292	A5SS
FBgn0051619	nolo	A5SS
FBgn0039790	CG2246	A5SS
FBgn0051522	CG31522	A5SS
FBgn0039665	CG2310	A5SS
FBgn0039594	CG9990	A5SS
FBgn0027492	wdb	A5SS
FBgn0027492	wdb	A5SS
FBgn0027492	wdb	A5SS
FBgn0039321	CG10550	A5SS
FBgn0046214	vig2	A5SS
FBgn0016061	side	A5SS
FBgn0262736	Vha16-1	A5SS
FBgn0038147	CCHa2	A5SS
FBgn0037442	godzilla	A5SS
FBgn0038693	unc79	A5SS
FBgn0010397	LamC	A5SS
FBgn0053156	CG33156	A5SS
FBgn0025693	ZnT41F	A5SS
FBgn0011640	lark	A5SS
FBgn0262527	nsl1	A5SS
FBgn0262527	nsl1	A5SS
FBgn0037288	CG14661	A5SS
FBgn0041781	SCAR	A5SS
FBgn0025595	AkhR	A5SS
FBgn0262975	cnc	A5SS
FBgn0010470	Fkbp14	A5SS
FBgn0263289	scrib	A5SS
FBgn0263289	scrib	A5SS
FBgn0263289	scrib	A5SS
FBgn0263289	scrib	A5SS
FBgn0263289	scrib	A5SS
FBgn0263289	scrib	A5SS
FBgn0033226	CG1882	A5SS
FBgn0038545	pasi1	A5SS
FBgn0014396	tim	A5SS
FBgn0053170	CG33170	A5SS
FBgn0032006	Pvr	A5SS
FBgn0035734	CG14823	A5SS
FBgn0000578	ena	A5SS
FBgn0028704	Nckx30C	A5SS
FBgn0039902	Zip102B	A5SS
FBgn0032833	COX4	A5SS
FBgn0032940	Mondo	A5SS
FBgn0086711	mol	A5SS
FBgn0024734	PRL-1	A5SS
FBgn0037443	Dmtn	A5SS
FBgn0037443	Dmtn	A5SS
FBgn0259978	vlc	A5SS
FBgn0031673	CG31650	A5SS
FBgn0031673	CG31650	A5SS
FBgn0031673	CG31650	A5SS
FBgn0031673	CG31650	A5SS
FBgn0002579	RpL36	A5SS
FBgn0002579	RpL36	A5SS
FBgn0261238	Alh	A5SS
FBgn0037234	CG9795	A5SS
FBgn0000108	Appl	A5SS
FBgn0029864	CG15894	A5SS
FBgn0026438	Eaat2	A5SS
FBgn0051973	Cda5	A5SS
FBgn0037135	CG7414	A5SS
FBgn0028371	jbug	A5SS
FBgn0051760	CG31760	A5SS
FBgn0034420	CG10737	A5SS
FBgn0029898	CG14439	A5SS
FBgn0261243	Psa	A5SS
FBgn0027621	Pfrx	A5SS
FBgn0261509	haf	A5SS
FBgn0039774	CDase	A5SS
FBgn0039774	CDase	A5SS
FBgn0039774	CDase	A5SS
FBgn0001987	Gli	A5SS
FBgn0013334	Sap47	A5SS
FBgn0035397	CG11486	A5SS
FBgn0035397	CG11486	A5SS
FBgn0027932	Akap200	A5SS
FBgn0001991	Ca-alpha1D	A5SS
FBgn0032801	CG10165	A5SS
FBgn0032801	CG10165	A5SS
FBgn0265784	CrebB	A5SS
FBgn0020618	Rack1	A5SS
FBgn0032889	CG9331	A5SS
FBgn0032889	CG9331	A5SS
FBgn0032889	CG9331	A5SS
FBgn0032889	CG9331	A5SS
FBgn0034605	CG15661	A5SS
FBgn0034371	SP2637	A5SS
FBgn0038165	Task6	A5SS
FBgn0000541	E(bx)	A5SS
FBgn0031515	CG9664	A5SS
FBgn0037592	CG11737	A5SS
FBgn0262871	lute	A5SS
FBgn0034364	CG5493	A5SS
FBgn0034364	CG5493	A5SS
FBgn0034364	CG5493	A5SS
FBgn0003464	sol	A5SS
FBgn0037525	CG17816	A5SS
FBgn0037525	CG17816	A5SS
FBgn0040551	CG11686	A5SS
FBgn0042111	CG18766	A5SS
FBgn0052803	CG32803	A5SS
FBgn0037565	CG9626	A5SS
FBgn0036423	CG3919	A5SS
FBgn0259923	2004-09-01	A5SS
FBgn0259923	2004-09-01	A5SS
FBgn0039622	eIF4E-6	A5SS
FBgn0032156	CG13124	A5SS
FBgn0032156	CG13124	A5SS
FBgn0041150	hoe1	A5SS
FBgn0003984	vn	A5SS
FBgn0003984	vn	A5SS
FBgn0004587	B52	A5SS
FBgn0024320	Npc1a	A5SS
FBgn0004907	14-3-3zeta	A5SS
FBgn0031016	kek5	A5SS
FBgn0029870	Marf	A5SS
FBgn0032666	CG5758	A5SS
FBgn0013576	mtd	A5SS
FBgn0027111	miple1	A5SS
FBgn0041775	tral	A5SS
FBgn0030151	CG1354	A5SS
FBgn0027588	GCS2alpha	A5SS
FBgn0051224	CG31224	A5SS
FBgn0024963	GluClalpha	A5SS
FBgn0013263	Trl	A5SS
FBgn0013263	Trl	A5SS
FBgn0013263	Trl	A5SS
FBgn0013765	cnn	A5SS
FBgn0033609	Fbl6	A5SS
FBgn0033609	Fbl6	A5SS
FBgn0038610	CG7675	A5SS
FBgn0026401	Nipped-B	A5SS
FBgn0031702	fusl	A5SS
FBgn0031702	fusl	A5SS
FBgn0031702	fusl	A5SS
FBgn0058263	MFS17	A5SS
FBgn0058263	MFS17	A5SS
FBgn0011754	PhKgamma	A5SS
FBgn0038251	Hexim	A5SS
FBgn0039431	plum	A5SS
FBgn0086768	Pcmt	A5SS
FBgn0250753	kra	A5SS
FBgn0259170	alpha-Man-Ia	A5SS
FBgn0085442	NKAIN	A5SS
FBgn0085442	NKAIN	A5SS
FBgn0085442	NKAIN	A5SS
FBgn0259224	CG42324	A5SS
FBgn0259994	CG42492	A5SS
FBgn0259994	CG42492	A5SS
FBgn0260745	mfas	A5SS
FBgn0031635	tank	A5SS
FBgn0261260	mgl	A5SS
FBgn0036331	CG14117	A5SS
FBgn0261514	NimA	A5SS
FBgn0261563	wb	A5SS
FBgn0262532	NA	A5SS
FBgn0262532	NA	A5SS
FBgn0262532	NA	A5SS
FBgn0034708	Vps35	A5SS
FBgn0261822	Bsg	A5SS
FBgn0261822	Bsg	A5SS
FBgn0261985	Ptpmeg	A5SS
FBgn0262508	CG43078	A5SS
FBgn0036053	iPLA2-VIA	A5SS
FBgn0263077	CG43340	A5SS
FBgn0035041	CG13594	A5SS
FBgn0001218	Hsc70-3	A5SS
FBgn0040777	CG14767	A5SS
FBgn0263846	CG43707	A5SS
FBgn0020496	CtBP	A5SS
FBgn0028697	RpL15	A5SS
FBgn0264894	CG44085	A5SS
FBgn0264906	NA	A5SS
FBgn0265045	Strn-Mlck	A5SS
FBgn0085414	dpr12	A5SS
FBgn0265192	Snp	A5SS
FBgn0016917	Stat92E	A5SS
FBgn0265575	yin	A5SS
FBgn0260934	par-1	A5SS
FBgn0266418	wake	A5SS
FBgn0039883	RhoGAP100F	A5SS
FBgn0034897	Sesn	A5SS
FBgn0263236	SP1029	A5SS
FBgn0037659	Kdm2	A5SS
FBgn0004889	tws	A5SS
FBgn0051374	sals	A5SS
FBgn0034345	CG5174	A5SS
FBgn0041605	cpx	A5SS
FBgn0036213	RpL10Ab	A5SS
FBgn0000536	eas	A5SS
FBgn0285949	RpL31	A5SS
FBgn0026418	Hsc70Cb	A5SS
FBgn0035438	PHGPx	A5SS
FBgn0035438	PHGPx	A5SS
FBgn0030258	CG1552	A5SS
FBgn0030274	Lint-1	A5SS
FBgn0030274	Lint-1	A5SS
FBgn0261802	CG42748	A5SS
FBgn0027279	l(1)G0196	A3SS
FBgn0061492	loj	A3SS
FBgn0017429	CG5989	A3SS
FBgn0017429	CG5989	A3SS
FBgn0027567	CG8108	A3SS
FBgn0036510	SCCRO	A3SS
FBgn0000212	brm	A3SS
FBgn0000535	eag	A3SS
FBgn0020621	Pkn	A3SS
FBgn0020621	Pkn	A3SS
FBgn0264489	CG43897	A3SS
FBgn0264489	CG43897	A3SS
FBgn0264489	CG43897	A3SS
FBgn0264489	CG43897	A3SS
FBgn0264489	CG43897	A3SS
FBgn0264489	CG43897	A3SS
FBgn0264489	CG43897	A3SS
FBgn0264489	CG43897	A3SS
FBgn0263199	Galk	A3SS
FBgn0020236	ATPCL	A3SS
FBgn0020236	ATPCL	A3SS
FBgn0036958	CG17233	A3SS
FBgn0039881	CG1971	A3SS
FBgn0263352	Unr	A3SS
FBgn0082582	tmod	A3SS
FBgn0082582	tmod	A3SS
FBgn0082582	tmod	A3SS
FBgn0041630	Hexo1	A3SS
FBgn0004607	zfh2	A3SS
FBgn0037560	NA	A3SS
FBgn0011640	lark	A3SS
FBgn0036890	CG9368	A3SS
FBgn0030087	CG7766	A3SS
FBgn0030087	CG7766	A3SS
FBgn0020910	RpL3	A3SS
FBgn0053170	CG33170	A3SS
FBgn0000578	ena	A3SS
FBgn0265991	Zasp52	A3SS
FBgn0265991	Zasp52	A3SS
FBgn0265991	Zasp52	A3SS
FBgn0003742	tra2	A3SS
FBgn0044323	Cka	A3SS
FBgn0036715	Cad74A	A3SS
FBgn0037443	Dmtn	A3SS
FBgn0037443	Dmtn	A3SS
FBgn0053558	mim	A3SS
FBgn0031228	ND-15	A3SS
FBgn0261509	haf	A3SS
FBgn0013334	Sap47	A3SS
FBgn0040297	Nhe2	A3SS
FBgn0264560	garz	A3SS
FBgn0031515	CG9664	A3SS
FBgn0264607	CaMKII	A3SS
FBgn0051719	RluA-1	A3SS
FBgn0051719	RluA-1	A3SS
FBgn0034693	CG11073	A3SS
FBgn0038652	CG7720	A3SS
FBgn0011260	Sema2a	A3SS
FBgn0041150	hoe1	A3SS
FBgn0015222	Fer1HCH	A3SS
FBgn0052694	CG32694	A3SS
FBgn0024963	GluClalpha	A3SS
FBgn0003638	su(w[a])	A3SS
FBgn0003638	su(w[a])	A3SS
FBgn0000055	NA	A3SS
FBgn0058191	CG40191	A3SS
FBgn0040022	Set1	A3SS
FBgn0040022	Set1	A3SS
FBgn0036765	CG7408	A3SS
FBgn0259170	alpha-Man-Ia	A3SS
FBgn0262103	Sik3	A3SS
FBgn0053143	CG33143	A3SS
FBgn0263873	sick	A3SS
FBgn0266579	tau	A3SS
FBgn0033809	CG4630	A3SS
FBgn0034858	eIF2B-delta	A3SS
FBgn0031374	Wdr62	SE
FBgn0031432	Cyp309a1	SE
FBgn0031118	RhoGAP19D	SE
FBgn0052521	CG32521	SE
FBgn0052521	CG32521	SE
FBgn0003423	slgA	SE
FBgn0052406	PVRAP	SE
FBgn0016694	Pdp1	SE
FBgn0016694	Pdp1	SE
FBgn0016694	Pdp1	SE
FBgn0001248	Idh	SE
FBgn0001248	Idh	SE
FBgn0000116	Argk	SE
FBgn0036030	CG6767	SE
FBgn0036030	CG6767	SE
FBgn0036141	wls	SE
FBgn0036454	CG17839	SE
FBgn0036481	CG16959	SE
FBgn0010280	Taf4	SE
FBgn0010280	Taf4	SE
FBgn0020887	Su(z)12	SE
FBgn0036926	CG7646	SE
FBgn0020389	Papss	SE
FBgn0021765	scu	SE
FBgn0027602	CG8611	SE
FBgn0030693	CG8974	SE
FBgn0014455	Ahcy	SE
FBgn0004242	Syt1	SE
FBgn0052600	dpr8	SE
FBgn0029506	Tsp42Ee	SE
FBgn0032456	MRP	SE
FBgn0032456	MRP	SE
FBgn0032456	MRP	SE
FBgn0032456	MRP	SE
FBgn0032456	MRP	SE
FBgn0001098	Gdh	SE
FBgn0039897	CG1674	SE
FBgn0039897	CG1674	SE
FBgn0039911	CG1909	SE
FBgn0016126	CaMKI	SE
FBgn0264695	Mhc	SE
FBgn0264695	Mhc	SE
FBgn0264695	Mhc	SE
FBgn0264695	Mhc	SE
FBgn0264695	Mhc	SE
FBgn0264695	Mhc	SE
FBgn0011286	RyR	SE
FBgn0030749	AnxB11	SE
FBgn0030749	AnxB11	SE
FBgn0005614	trpl	SE
FBgn0003071	Pfk	SE
FBgn0033635	Prip	SE
FBgn0033635	Prip	SE
FBgn0033699	RpS11	SE
FBgn0033699	RpS11	SE
FBgn0013305	Nmda1	SE
FBgn0264489	CG43897	SE
FBgn0264489	CG43897	SE
FBgn0264489	CG43897	SE
FBgn0264489	CG43897	SE
FBgn0028963	Or49b	SE
FBgn0050424	CG30424	SE
FBgn0027589	CG1688	SE
FBgn0003091	Pkc53E	SE
FBgn0003429	slo	SE
FBgn0003429	slo	SE
FBgn0003429	slo	SE
FBgn0003429	slo	SE
FBgn0003429	slo	SE
FBgn0003429	slo	SE
FBgn0013467	igl	SE
FBgn0263199	Galk	SE
FBgn0034558	Cib2	SE
FBgn0005666	bt	SE
FBgn0031187	Usp2	SE
FBgn0031187	Usp2	SE
FBgn0033802	CG17724	SE
FBgn0028646	aralar1	SE
FBgn0039790	CG2246	SE
FBgn0036043	CG8177	SE
FBgn0053203	CG33203	SE
FBgn0052000	CG32000	SE
FBgn0003495	spz	SE
FBgn0039465	Tsp97E	SE
FBgn0039381	SppL	SE
FBgn0030608	Lsd-2	SE
FBgn0264574	Glut1	SE
FBgn0036317	CG10948	SE
FBgn0003660	Syb	SE
FBgn0010548	Aldh-III	SE
FBgn0010548	Aldh-III	SE
FBgn0053181	CG33181	SE
FBgn0085423	CG34394	SE
FBgn0085423	CG34394	SE
FBgn0027580	PCB	SE
FBgn0031117	GstT3	SE
FBgn0000157	Dll	SE
FBgn0038693	unc79	SE
FBgn0003654	sw	SE
FBgn0015777	nrv2	SE
FBgn0032297	CG17124	SE
FBgn0011224	heph	SE
FBgn0034366	Atg7	SE
FBgn0262475	bru2	SE
FBgn0032005	Snx6	SE
FBgn0011640	lark	SE
FBgn0263112	Mitf	SE
FBgn0041182	Tep2	SE
FBgn0041182	Tep2	SE
FBgn0041182	Tep2	SE
FBgn0041182	Tep2	SE
FBgn0041182	Tep2	SE
FBgn0004169	up	SE
FBgn0038840	CG5621	SE
FBgn0046874	Pif1B	SE
FBgn0013995	Calx	SE
FBgn0013995	Calx	SE
FBgn0263289	scrib	SE
FBgn0030087	CG7766	SE
FBgn0030087	CG7766	SE
FBgn0030087	CG7766	SE
FBgn0032774	CG17549	SE
FBgn0032196	CG5708	SE
FBgn0015286	Rala	SE
FBgn0035734	CG14823	SE
FBgn0033853	CG6145	SE
FBgn0260003	Dys	SE
FBgn0260003	Dys	SE
FBgn0024728	Slip1	SE
FBgn0000370	crc	SE
FBgn0003612	Su(var)2-10	SE
FBgn0013750	Arf51F	SE
FBgn0013750	Arf51F	SE
FBgn0023407	B4	SE
FBgn0027066	Eb1	SE
FBgn0037443	Dmtn	SE
FBgn0037443	Dmtn	SE
FBgn0013718	nuf	SE
FBgn0052982	CG32982	SE
FBgn0052111	NA	SE
FBgn0263346	CG43427	SE
FBgn0263346	CG43427	SE
FBgn0263346	CG43427	SE
FBgn0031213	galectin	SE
FBgn0250839	CG2016	SE
FBgn0086254	CG6084	SE
FBgn0058178	CG40178	SE
FBgn0032946	nrv3	SE
FBgn0053558	mim	SE
FBgn0053558	mim	SE
FBgn0035049	Mmp1	SE
FBgn0266566	CG45105	SE
FBgn0039140	Miro	SE
FBgn0010352	Nc73EF	SE
FBgn0038826	Syp	SE
FBgn0038826	Syp	SE
FBgn0038826	Syp	SE
FBgn0026428	HDAC6	SE
FBgn0004838	Hrb27C	SE
FBgn0020503	CLIP-190	SE
FBgn0000114	bru1	SE
FBgn0032681	CG10283	SE
FBgn0261243	Psa	SE
FBgn0034860	CG9812	SE
FBgn0039938	Sox102F	SE
FBgn0002921	Atpalpha	SE
FBgn0002921	Atpalpha	SE
FBgn0261804	CG42750	SE
FBgn0053208	Mical	SE
FBgn0053208	Mical	SE
FBgn0032988	Tif-IA	SE
FBgn0033159	Dscam1	SE
FBgn0005561	sv	SE
FBgn0003371	sgg	SE
FBgn0003371	sgg	SE
FBgn0003371	sgg	SE
FBgn0003371	sgg	SE
FBgn0027932	Akap200	SE
FBgn0001991	Ca-alpha1D	SE
FBgn0032801	CG10165	SE
FBgn0005278	Sam-S	SE
FBgn0005278	Sam-S	SE
FBgn0003093	Pkc98E	SE
FBgn0037720	CG8312	SE
FBgn0032889	CG9331	SE
FBgn0032889	CG9331	SE
FBgn0032889	CG9331	SE
FBgn0032938	CG8671	SE
FBgn0034971	CG3209	SE
FBgn0030719	eIF5	SE
FBgn0264607	CaMKII	SE
FBgn0264607	CaMKII	SE
FBgn0264607	CaMKII	SE
FBgn0264607	CaMKII	SE
FBgn0264607	CaMKII	SE
FBgn0264607	CaMKII	SE
FBgn0264607	CaMKII	SE
FBgn0039970	CG17508	SE
FBgn0051523	CG31523	SE
FBgn0033504	CAP	SE
FBgn0015221	Fer2LCH	SE
FBgn0024321	NK7.1	SE
FBgn0031995	CG8475	SE
FBgn0259685	crb	SE
FBgn0013733	shot	SE
FBgn0032860	CG15130	SE
FBgn0033010	Atf6	SE
FBgn0033010	Atf6	SE
FBgn0032156	CG13124	SE
FBgn0053523	CG33523	SE
FBgn0085638	CG41378	SE
FBgn0085638	CG41378	SE
FBgn0085638	CG41378	SE
FBgn0037747	CG8481	SE
FBgn0025936	Eph	SE
FBgn0035978	UGP	SE
FBgn0053653	NA	SE
FBgn0015609	CadN	SE
FBgn0261808	cu	SE
FBgn0261808	cu	SE
FBgn0266492	SclB	SE
FBgn0002121	l(2)gl	SE
FBgn0002121	l(2)gl	SE
FBgn0002121	l(2)gl	SE
FBgn0261552	ps	SE
FBgn0261552	ps	SE
FBgn0261552	ps	SE
FBgn0261552	ps	SE
FBgn0032515	loqs	SE
FBgn0032515	loqs	SE
FBgn0016977	spen	SE
FBgn0003638	su(w[a])	SE
FBgn0033494	KCNQ	SE
FBgn0033494	KCNQ	SE
FBgn0010415	Sdc	SE
FBgn0010415	Sdc	SE
FBgn0010415	Sdc	SE
FBgn0010415	Sdc	SE
FBgn0038610	CG7675	SE
FBgn0058191	CG40191	SE
FBgn0040056	CG17698	SE
FBgn0026401	Nipped-B	SE
FBgn0058263	MFS17	SE
FBgn0058263	MFS17	SE
FBgn0011754	PhKgamma	SE
FBgn0011754	PhKgamma	SE
FBgn0069969	CG40498	SE
FBgn0069969	CG40498	SE
FBgn0069969	CG40498	SE
FBgn0069969	CG40498	SE
FBgn0069969	CG40498	SE
FBgn0069969	CG40498	SE
FBgn0259223	CG42323	SE
FBgn0266758	Esyt2	SE
FBgn0259163	CG42268	SE
FBgn0259174	Nedd4	SE
FBgn0259175	ome	SE
FBgn0259222	CG42322	SE
FBgn0259682	Jabba	SE
FBgn0260660	Mp	SE
FBgn0261046	Dscam3	SE
FBgn0264908	pHCl	SE
FBgn0261836	Msp300	SE
FBgn0260941	app	SE
FBgn0261988	Gprk2	SE
FBgn0051145	CG31145	SE
FBgn0051145	CG31145	SE
FBgn0039928	Cals	SE
FBgn0039928	Cals	SE
FBgn0039928	Cals	SE
FBgn0039928	Cals	SE
FBgn0262508	CG43078	SE
FBgn0262509	nrm	SE
FBgn0036053	iPLA2-VIA	SE
FBgn0036053	iPLA2-VIA	SE
FBgn0262870	axo	SE
FBgn0263111	cac	SE
FBgn0263077	CG43340	SE
FBgn0263116	5-HT1B	SE
FBgn0263219	Dscam4	SE
FBgn0053143	CG33143	SE
FBgn0261788	Ank2	SE
FBgn0261788	Ank2	SE
FBgn0261788	Ank2	SE
FBgn0261788	Ank2	SE
FBgn0261788	Ank2	SE
FBgn0261862	whd	SE
FBgn0261862	whd	SE
FBgn0263776	CG43693	SE
FBgn0263776	CG43693	SE
FBgn0264001	bru3	SE
FBgn0034720	Liprin-gamma	SE
FBgn0264953	Piezo	SE
FBgn0265434	zip	SE
FBgn0016917	Stat92E	SE
FBgn0260934	par-1	SE
FBgn0011656	Mef2	SE
FBgn0011656	Mef2	SE
FBgn0011656	Mef2	SE
FBgn0039883	RhoGAP100F	SE
FBgn0266579	tau	SE
FBgn0266579	tau	SE
FBgn0263236	SP1029	SE
FBgn0052017	CG32017	SE
FBgn0052017	CG32017	SE
FBgn0028487	f-cup	SE
FBgn0028487	f-cup	SE
FBgn0028487	f-cup	SE
FBgn0028487	f-cup	SE
FBgn0267002	unc-104	SE
FBgn0267002	unc-104	SE
FBgn0267002	unc-104	SE
FBgn0027611	LManII	SE
FBgn0028582	lqf	SE
FBgn0034345	CG5174	SE
FBgn0036318	Wbp2	SE
FBgn0036318	Wbp2	SE
FBgn0036318	Wbp2	SE
FBgn0035348	CG16758	SE
FBgn0035348	CG16758	SE
FBgn0035348	CG16758	SE
FBgn0000546	EcR	SE
FBgn0000536	eas	SE
FBgn0000536	eas	SE
FBgn0032479	CG16974	SE
FBgn0283451	br	SE
FBgn0263391	hts	SE
FBgn0285925	Fas1	SE
FBgn0285944	para	SE
FBgn0013342	nSyb	SE
FBgn0034858	eIF2B-delta	SE
FBgn0035438	PHGPx	SE
FBgn0035438	PHGPx	SE
FBgn0052521	CG32521	MXE
FBgn0016694	Pdp1	MXE
FBgn0001248	Idh	MXE
FBgn0036030	CG6767	MXE
FBgn0036030	CG6767	MXE
FBgn0052062	Rbfox1	MXE
FBgn0052062	Rbfox1	MXE
FBgn0004242	Syt1	MXE
FBgn0004242	Syt1	MXE
FBgn0004242	Syt1	MXE
FBgn0032456	MRP	MXE
FBgn0039897	CG1674	MXE
FBgn0039897	CG1674	MXE
FBgn0039897	CG1674	MXE
FBgn0039897	CG1674	MXE
FBgn0039897	CG1674	MXE
FBgn0264695	Mhc	MXE
FBgn0264695	Mhc	MXE
FBgn0264695	Mhc	MXE
FBgn0259822	Ca-beta	MXE
FBgn0003071	Pfk	MXE
FBgn0033699	RpS11	MXE
FBgn0013305	Nmda1	MXE
FBgn0003429	slo	MXE
FBgn0003429	slo	MXE
FBgn0003429	slo	MXE
FBgn0003429	slo	MXE
FBgn0003429	slo	MXE
FBgn0003429	slo	MXE
FBgn0003429	slo	MXE
FBgn0003429	slo	MXE
FBgn0003429	slo	MXE
FBgn0003429	slo	MXE
FBgn0003429	slo	MXE
FBgn0003429	slo	MXE
FBgn0003429	slo	MXE
FBgn0003429	slo	MXE
FBgn0004435	Galphaq	MXE
FBgn0015622	Cnx99A	MXE
FBgn0039198	CG5768	MXE
FBgn0010548	Aldh-III	MXE
FBgn0262475	bru2	MXE
FBgn0262475	bru2	MXE
FBgn0263112	Mitf	MXE
FBgn0041182	Tep2	MXE
FBgn0041182	Tep2	MXE
FBgn0041182	Tep2	MXE
FBgn0041182	Tep2	MXE
FBgn0041182	Tep2	MXE
FBgn0030087	CG7766	MXE
FBgn0265991	Zasp52	MXE
FBgn0261545	CG42663	MXE
FBgn0003721	Tm1	MXE
FBgn0263346	CG43427	MXE
FBgn0034419	CG15111	MXE
FBgn0058178	CG40178	MXE
FBgn0058178	CG40178	MXE
FBgn0058178	CG40178	MXE
FBgn0058178	CG40178	MXE
FBgn0058178	CG40178	MXE
FBgn0053558	mim	MXE
FBgn0053558	mim	MXE
FBgn0053558	mim	MXE
FBgn0053558	mim	MXE
FBgn0038826	Syp	MXE
FBgn0038156	CG14372	MXE
FBgn0033159	Dscam1	MXE
FBgn0033159	Dscam1	MXE
FBgn0033159	Dscam1	MXE
FBgn0033159	Dscam1	MXE
FBgn0033159	Dscam1	MXE
FBgn0033159	Dscam1	MXE
FBgn0033159	Dscam1	MXE
FBgn0033159	Dscam1	MXE
FBgn0033159	Dscam1	MXE
FBgn0033159	Dscam1	MXE
FBgn0033159	Dscam1	MXE
FBgn0033159	Dscam1	MXE
FBgn0033159	Dscam1	MXE
FBgn0033159	Dscam1	MXE
FBgn0033159	Dscam1	MXE
FBgn0033159	Dscam1	MXE
FBgn0033159	Dscam1	MXE
FBgn0033159	Dscam1	MXE
FBgn0033159	Dscam1	MXE
FBgn0033159	Dscam1	MXE
FBgn0033159	Dscam1	MXE
FBgn0033159	Dscam1	MXE
FBgn0033159	Dscam1	MXE
FBgn0033159	Dscam1	MXE
FBgn0033159	Dscam1	MXE
FBgn0033159	Dscam1	MXE
FBgn0033159	Dscam1	MXE
FBgn0033159	Dscam1	MXE
FBgn0033159	Dscam1	MXE
FBgn0033159	Dscam1	MXE
FBgn0033159	Dscam1	MXE
FBgn0033159	Dscam1	MXE
FBgn0033159	Dscam1	MXE
FBgn0033159	Dscam1	MXE
FBgn0033159	Dscam1	MXE
FBgn0033159	Dscam1	MXE
FBgn0033159	Dscam1	MXE
FBgn0033159	Dscam1	MXE
FBgn0033159	Dscam1	MXE
FBgn0033159	Dscam1	MXE
FBgn0033159	Dscam1	MXE
FBgn0033159	Dscam1	MXE
FBgn0033159	Dscam1	MXE
FBgn0033159	Dscam1	MXE
FBgn0033159	Dscam1	MXE
FBgn0033159	Dscam1	MXE
FBgn0033159	Dscam1	MXE
FBgn0033159	Dscam1	MXE
FBgn0033159	Dscam1	MXE
FBgn0033159	Dscam1	MXE
FBgn0033159	Dscam1	MXE
FBgn0033159	Dscam1	MXE
FBgn0033159	Dscam1	MXE
FBgn0033159	Dscam1	MXE
FBgn0033159	Dscam1	MXE
FBgn0033159	Dscam1	MXE
FBgn0033159	Dscam1	MXE
FBgn0033159	Dscam1	MXE
FBgn0033159	Dscam1	MXE
FBgn0033159	Dscam1	MXE
FBgn0033159	Dscam1	MXE
FBgn0033159	Dscam1	MXE
FBgn0033159	Dscam1	MXE
FBgn0033159	Dscam1	MXE
FBgn0033159	Dscam1	MXE
FBgn0033159	Dscam1	MXE
FBgn0033159	Dscam1	MXE
FBgn0033159	Dscam1	MXE
FBgn0033159	Dscam1	MXE
FBgn0033159	Dscam1	MXE
FBgn0033159	Dscam1	MXE
FBgn0033159	Dscam1	MXE
FBgn0033159	Dscam1	MXE
FBgn0033159	Dscam1	MXE
FBgn0033159	Dscam1	MXE
FBgn0033159	Dscam1	MXE
FBgn0033159	Dscam1	MXE
FBgn0033159	Dscam1	MXE
FBgn0033159	Dscam1	MXE
FBgn0033159	Dscam1	MXE
FBgn0033159	Dscam1	MXE
FBgn0033159	Dscam1	MXE
FBgn0033159	Dscam1	MXE
FBgn0033159	Dscam1	MXE
FBgn0033159	Dscam1	MXE
FBgn0033159	Dscam1	MXE
FBgn0033159	Dscam1	MXE
FBgn0033159	Dscam1	MXE
FBgn0033159	Dscam1	MXE
FBgn0033159	Dscam1	MXE
FBgn0033159	Dscam1	MXE
FBgn0033159	Dscam1	MXE
FBgn0033159	Dscam1	MXE
FBgn0033159	Dscam1	MXE
FBgn0033159	Dscam1	MXE
FBgn0033159	Dscam1	MXE
FBgn0033159	Dscam1	MXE
FBgn0033159	Dscam1	MXE
FBgn0033159	Dscam1	MXE
FBgn0033159	Dscam1	MXE
FBgn0033159	Dscam1	MXE
FBgn0033159	Dscam1	MXE
FBgn0033159	Dscam1	MXE
FBgn0033159	Dscam1	MXE
FBgn0033159	Dscam1	MXE
FBgn0033159	Dscam1	MXE
FBgn0033159	Dscam1	MXE
FBgn0033159	Dscam1	MXE
FBgn0033159	Dscam1	MXE
FBgn0033159	Dscam1	MXE
FBgn0033159	Dscam1	MXE
FBgn0033159	Dscam1	MXE
FBgn0033159	Dscam1	MXE
FBgn0033159	Dscam1	MXE
FBgn0033159	Dscam1	MXE
FBgn0033159	Dscam1	MXE
FBgn0033159	Dscam1	MXE
FBgn0033159	Dscam1	MXE
FBgn0033159	Dscam1	MXE
FBgn0033159	Dscam1	MXE
FBgn0033159	Dscam1	MXE
FBgn0033159	Dscam1	MXE
FBgn0033159	Dscam1	MXE
FBgn0033159	Dscam1	MXE
FBgn0033159	Dscam1	MXE
FBgn0033159	Dscam1	MXE
FBgn0033159	Dscam1	MXE
FBgn0033159	Dscam1	MXE
FBgn0033159	Dscam1	MXE
FBgn0033159	Dscam1	MXE
FBgn0033159	Dscam1	MXE
FBgn0033159	Dscam1	MXE
FBgn0033159	Dscam1	MXE
FBgn0033159	Dscam1	MXE
FBgn0001991	Ca-alpha1D	MXE
FBgn0001991	Ca-alpha1D	MXE
FBgn0005278	Sam-S	MXE
FBgn0034971	CG3209	MXE
FBgn0264607	CaMKII	MXE
FBgn0264607	CaMKII	MXE
FBgn0264607	CaMKII	MXE
FBgn0264607	CaMKII	MXE
FBgn0264607	CaMKII	MXE
FBgn0032010	CG8086	MXE
FBgn0004509	Fur1	MXE
FBgn0053547	Rim	MXE
FBgn0263980	CG43729	MXE
FBgn0085427	CG34398	MXE
FBgn0085427	CG34398	MXE
FBgn0015609	CadN	MXE
FBgn0002121	l(2)gl	MXE
FBgn0002121	l(2)gl	MXE
FBgn0261552	ps	MXE
FBgn0261552	ps	MXE
FBgn0261552	ps	MXE
FBgn0261552	ps	MXE
FBgn0261552	ps	MXE
FBgn0261552	ps	MXE
FBgn0261552	ps	MXE
FBgn0261552	ps	MXE
FBgn0261552	ps	MXE
FBgn0261552	ps	MXE
FBgn0261552	ps	MXE
FBgn0261552	ps	MXE
FBgn0040056	CG17698	MXE
FBgn0058263	MFS17	MXE
FBgn0058263	MFS17	MXE
FBgn0069969	CG40498	MXE
FBgn0069969	CG40498	MXE
FBgn0069969	CG40498	MXE
FBgn0259247	laccase2	MXE
FBgn0087002	apolpp	MXE
FBgn0087002	apolpp	MXE
FBgn0263111	cac	MXE
FBgn0261788	Ank2	MXE
FBgn0261788	Ank2	MXE
FBgn0261862	whd	MXE
FBgn0034720	Liprin-gamma	MXE
FBgn0034720	Liprin-gamma	MXE
FBgn0011656	Mef2	MXE
FBgn0266579	tau	MXE
FBgn0266579	tau	MXE
FBgn0052017	CG32017	MXE
FBgn0027611	LManII	MXE
FBgn0263120	Acsl	MXE
FBgn0263120	Acsl	MXE
FBgn0263120	Acsl	MXE
FBgn0263120	Acsl	MXE
FBgn0263120	Acsl	MXE
FBgn0263120	Acsl	MXE
FBgn0035348	CG16758	MXE
FBgn0031319	CG4896	RI
FBgn0015521	RpS21	RI
FBgn0036211	CG5946	RI
FBgn0036481	CG16959	RI
FBgn0024814	Clc	RI
FBgn0036945	Ssk	RI
FBgn0031069	Pmp70	RI
FBgn0083228	Frq2	RI
FBgn0052582	NA	RI
FBgn0030674	CG8184	RI
FBgn0025790	TBPH	RI
FBgn0025790	TBPH	RI
FBgn0010215	alpha-Cat	RI
FBgn0262737	mub	RI
FBgn0033915	CG8485	RI
FBgn0086347	Myo31DF	RI
FBgn0086347	Myo31DF	RI
FBgn0031951	r2d2	RI
FBgn0043364	cbt	RI
FBgn0034138	RpS15	RI
FBgn0020372	TM4SF	RI
FBgn0032603	CG17928	RI
FBgn0002413	dco	RI
FBgn0039790	CG2246	RI
FBgn0263352	Unr	RI
FBgn0039782	CG15539	RI
FBgn0041630	Hexo1	RI
FBgn0052000	CG32000	RI
FBgn0003495	spz	RI
FBgn0039411	dysf	RI
FBgn0050080	CG30080	RI
FBgn0020620	RN-tre	RI
FBgn0037222	CG14642	RI
FBgn0262736	Vha16-1	RI
FBgn0031850	Tsp	RI
FBgn0001145	Gs2	RI
FBgn0011672	Mvl	RI
FBgn0039380	CG5890	RI
FBgn0037215	beta-Man	RI
FBgn0011640	lark	RI
FBgn0262527	nsl1	RI
FBgn0032170	CG4658	RI
FBgn0032752	CG10702	RI
FBgn0038419	CG14879	RI
FBgn0037546	mAChR-B	RI
FBgn0032363	Dlg5	RI
FBgn0025595	AkhR	RI
FBgn0035484	CG11594	RI
FBgn0038181	CG9297	RI
FBgn0263289	scrib	RI
FBgn0037262	MED31	RI
FBgn0037297	CG1116	RI
FBgn0013323	Ptth	RI
FBgn0032109	CG17005	RI
FBgn0086355	Tpi	RI
FBgn0051211	CG31211	RI
FBgn0001142	Gs1	RI
FBgn0035357	MEP-1	RI
FBgn0261276	Opa1	RI
FBgn0020378	Sp1	RI
FBgn0023441	fus	RI
FBgn0053558	mim	RI
FBgn0019624	COX5A	RI
FBgn0037074	CG7324	RI
FBgn0031228	ND-15	RI
FBgn0260945	Atg1	RI
FBgn0013334	Sap47	RI
FBgn0036992	CG11796	RI
FBgn0047135	CG32276	RI
FBgn0032000	CG8372	RI
FBgn0039908	Asator	RI
FBgn0030328	Amun	RI
FBgn0030719	eIF5	RI
FBgn0031515	CG9664	RI
FBgn0033929	Tfb1	RI
FBgn0037525	CG17816	RI
FBgn0037525	CG17816	RI
FBgn0034693	CG11073	RI
FBgn0038246	CG14853	RI
FBgn0026620	tacc	RI
FBgn0034990	CG11406	RI
FBgn0015546	spel1	RI
FBgn0004903	Rb97D	RI
FBgn0052694	CG32694	RI
FBgn0267033	mamo	RI
FBgn0003638	su(w[a])	RI
FBgn0034140	Lst	RI
FBgn0058191	CG40191	RI
FBgn0040022	Set1	RI
FBgn0087012	5-HT2A	RI
FBgn0260745	mfas	RI
FBgn0013272	Gp150	RI
FBgn0265298	SC35	RI
FBgn0038659	EndoA	RI
FBgn0035087	CG2765	RI
FBgn0028697	RpL15	RI
FBgn0265137	Spn42Da	RI
FBgn0266173	pre-mod(mdg4)-K	RI
FBgn0053145	GalT1	RI
FBgn0038839	Ktl	RI
FBgn0266486	CG45085	RI
FBgn0035392	CG1271	RI
FBgn0035400	CG11537	RI
FBgn0033387	CG8008	RI
FBgn0030316	CG11695	RI

## Sheet: CazsiRNA_A5SS
GeneID	geneSymbol	chr	strand	longExonStart_0base	longExonEnd	shortES	shortEE	flankingES	flankingEE	ID.1	IJC_SAMPLE_1	SJC_SAMPLE_1	IJC_SAMPLE_2	SJC_SAMPLE_2	IncFormLen	SkipFormLen	PValue	FDR	IncLevel1	IncLevel2	IncLevelDifference	GeneName	entrez
FBgn0031449	CG31689	chr2L	+	2730103	2730469	2730103	2730372	2736129	2736430	15	64,56,64	9,11,7	30,50,53	3,2,1	162	65	0.00165645	0.023094	0.74,0.671,0.786	0.8,0.909,0.955	-0.156	uncharacterized protein	326154
FBgn0051955	CG31955	chr2L	-	3712497	3712866	3712767	3712866	3712153	3712445	22	147,140,189	10,4,7	90,78,120	0,1,2	335	65	0.000217772	0.00541348	0.74,0.872,0.84	1.0,0.938,0.921	-0.136	uncharacterized protein	319045
FBgn0004893	bowl	chr2L	+	3771699	3771784	3771699	3771754	3772460	3772694	23	5,5,6	0,0,0	10,17,15	1,1,6	95	65	3.78034e-05	0.00129366	1.0,1.0,1.0	0.872,0.921,0.631	0.192	brother of odd with entrails limited	33602
FBgn0004893	bowl	chr2L	+	3771699	3771867	3771699	3771754	3772460	3772694	24	8,6,9	0,0,0	5,10,10	1,1,6	178	65	1.30496e-07	9.73958e-06	1.0,1.0,1.0	0.646,0.785,0.378	0.397	brother of odd with entrails limited	33602
FBgn0004893	bowl	chr2L	+	3771699	3771873	3771699	3771754	3772460	3772694	25	10,9,9	0,0,0	6,10,10	1,1,6	184	65	1.4412e-07	9.99361e-06	1.0,1.0,1.0	0.679,0.779,0.371	0.39	brother of odd with entrails limited	33602
FBgn0003423	slgA	chrX	+	21374311	21374740	21374311	21374459	21376119	21376666	46	139,164,128	225,217,189	171,163,149	348,333,321	346	65	0.00314912	0.0378901	0.104,0.124,0.113	0.085,0.084,0.08	0.031	sluggish A	33117
FBgn0003423	slgA	chrX	+	21374311	21374821	21374311	21374459	21376119	21376666	47	127,140,110	225,217,189	147,125,143	348,333,321	427	65	0.00245094	0.0318139	0.079,0.089,0.081	0.06,0.054,0.064	0.024	sluggish A	33117
FBgn0010408	RpS9	chr3L	-	9510281	9510651	9510464	9510651	9509889	9510158	80	407,320,375	6100,4426,5183	533,508,569	5222,5907,5642	248	65	0.000757353	0.0136264	0.017,0.019,0.019	0.026,0.022,0.026	-0.006	Ribosomal protein S9	39108
FBgn0052057	dpr10	chr3L	-	10185924	10186108	10186022	10186108	10182242	10182530	85	21,19,9	5,3,2	30,55,27	0,2,3	163	65	0.0037707	0.0430121	0.626,0.716,0.642	1.0,0.916,0.782	-0.238	defective proboscis extension response 10	39180
FBgn0036433	CG9628	chr3L	+	14622795	14623033	14622795	14622935	14626840	14626894	103	186,203,198	9,19,12	183,194,394	0,0,1	163	65	1.52101e-14	8.0157e-12	0.892,0.81,0.868	1.0,1.0,0.994	-0.141	CG9628	39593
FBgn0040322	GNBP2	chr3L	-	18675218	18675413	18675378	18675413	18674544	18674977	137	133,132,139	10,14,9	141,122,206	2,6,6	225	65	0.00110698	0.0169558	0.793,0.731,0.817	0.953,0.855,0.908	-0.125	Gram-negative bacteria binding protein 2	40033
FBgn0040322	GNBP2	chr3L	-	18675337	18675413	18675378	18675413	18674544	18674977	138	11,6,6	10,14,9	15,11,11	2,6,6	106	65	0.00352987	0.0407948	0.403,0.208,0.29	0.821,0.529,0.529	-0.326	Gram-negative bacteria binding protein 2	40033
FBgn0036821	CG3961	chr3L	-	18884735	18884845	18884801	18884845	18882318	18882530	140	15,5,9	3,0,0	13,10,13	7,4,5	131	65	0.000615506	0.0117526	0.713,1.0,1.0	0.48,0.554,0.563	0.372	CG3961	40056
FBgn0030850	stas	chrX	-	17624263	17625658	17625529	17625658	17623220	17624205	169	801,567,756	217,162,188	608,840,846	272,307,249	1331	65	0.00309933	0.0374621	0.153,0.146,0.164	0.098,0.118,0.142	0.035	Stasimon	32737
FBgn0030693	CG8974	chrX	-	15795809	15796028	15795892	15796028	15794496	15795101	198	285,295,366	116,120,111	258,247,330	215,148,226	148	65	4.78583e-08	4.6192e-06	0.519,0.519,0.592	0.345,0.423,0.391	0.157	CG8974	32532
FBgn0003345	sd	chrX	+	15812326	15812530	15812326	15812438	15813600	15814295	251	4,3,4	0,0,1	0,6,7	2,3,4	157	65	8.7105e-06	0.000370196	1.0,1.0,0.624	0.0,0.453,0.42	0.584	scalloped	32536
FBgn0003345	sd	chrX	+	15812326	15812534	15812326	15812438	15813600	15814295	252	4,4,3	0,0,1	0,6,8	2,3,4	161	65	1.31024e-05	0.000523102	1.0,1.0,0.548	0.0,0.447,0.447	0.551	scalloped	32536
FBgn0025790	TBPH	chr2R	-	23862260	23862593	23862489	23862593	23861205	23861460	275	399,443,332	32,41,27	646,605,667	25,28,44	294	65	0.00210824	0.0281991	0.734,0.705,0.731	0.851,0.827,0.77	-0.093	TAR DNA-binding protein-43 homolog	37781
FBgn0264078	Flo2	chrX	+	14839375	14839535	14839375	14839423	14840872	14841019	290	23,19,26	35,39,54	10,10,21	73,72,88	177	65	2.43356e-06	0.000120989	0.194,0.152,0.15	0.048,0.049,0.081	0.106	Flotillin 2	32425
FBgn0037117	CG11248	chr3L	+	21680049	21680232	21680049	21680223	21680299	21682433	299	14,16,21	22,24,20	5,2,13	64,70,55	74	65	2.31786e-10	5.08964e-08	0.359,0.369,0.48	0.064,0.024,0.172	0.316	uncharacterized protein	40411
FBgn0000083	AnxB9	chr3R	+	21065240	21065401	21065240	21065285	21067445	21067499	301	43,47,48	193,237,189	28,45,56	232,310,406	181	65	0.00157074	0.0221332	0.074,0.066,0.084	0.042,0.05,0.047	0.028	Annexin B9	42492
FBgn0000083	AnxB9	chr3R	+	21065240	21065401	21065240	21065310	21067445	21067499	302	43,47,48	32,41,39	28,45,56	46,49,98	156	65	0.00171985	0.0238516	0.359,0.323,0.339	0.202,0.277,0.192	0.117	Annexin B9	42492
FBgn0264695	Mhc	chr2L	+	16767776	16767954	16767776	16767941	16768583	16768884	321	0,3,0	3,5,3	6,7,10	2,2,4	78	65	1.07849e-05	0.000444037	0.0,0.333,0.0	0.714,0.745,0.676	-0.601	Myosin heavy chain	35007
FBgn0033204	CG2065	chr2R	+	7663785	7663963	7663785	7663934	7664032	7664296	324	6,2,1	16,23,25	0,2,0	13,33,28	94	65	0.003212	0.0381244	0.206,0.057,0.027	0.0,0.04,0.0	0.083	CG2065	35707
FBgn0033668	exp	chr2R	+	11964231	11966245	11964231	11964555	11966731	11967435	370	26,27,24	23,13,19	18,39,27	9,5,6	1755	65	0.00130485	0.0193162	0.04,0.071,0.045	0.069,0.224,0.143	-0.093	expansion	36276
FBgn0264489	CG43897	chr3L	+	9813846	9813927	9813846	9813922	9820279	9820559	373	0,1,0	1,4,1	1,4,2	3,0,3	70	65	1.71491e-05	0.000664527	0.0,0.188,0.0	0.236,1.0,0.382	-0.477	uncharacterized protein	39153
FBgn0034049	bdg	chr2R	-	15931523	15931935	15931736	15931935	15926744	15927624	395	2,1,3	10,19,13	8,9,11	10,11,22	278	65	0.000145942	0.00400581	0.045,0.012,0.051	0.158,0.161,0.105	-0.105	bedraggled	36747
FBgn0039065	Rad60	chr3R	-	23250599	23251102	23250605	23251102	23250426	23250537	404	14,18,15	2,2,2	18,15,15	12,10,16	71	65	4.54874e-06	0.000210279	0.865,0.892,0.873	0.579,0.579,0.462	0.337	Rad60	42748
FBgn0039065	Rad60	chr3R	-	23250599	23251102	23250605	23251102	23250426	23250540	405	23,19,14	20,16,17	21,17,28	36,51,67	71	65	0.000701123	0.0129471	0.513,0.521,0.43	0.348,0.234,0.277	0.202	Rad60	42748
FBgn0050104	NT5E-2	chr2R	+	17485001	17485131	17485001	17485029	17490936	17491163	408	24,12,24	3,9,10	29,34,41	2,3,2	167	65	0.000520449	0.0103111	0.757,0.342,0.483	0.849,0.815,0.889	-0.324	Ecto-5'-nucleotidase 2	246458
FBgn0032900	CG14401	chr2L	+	20869853	20870347	20869853	20870191	20870601	20870760	415	15,13,23	116,101,118	7,9,8	127,111,145	221	65	0.000531644	0.0104544	0.037,0.036,0.054	0.016,0.023,0.016	0.024	uncharacterized protein	35358
FBgn0086347	Myo31DF	chr2L	-	10506542	10506779	10506683	10506779	10505925	10506106	421	18,14,26	7,10,4	19,25,23	18,40,39	206	65	0.000766746	0.0136512	0.448,0.306,0.672	0.25,0.165,0.157	0.285	Myosin 31DF	34445
FBgn0034611	MFS16	chr2R	+	21282297	21282564	21282297	21282391	21282986	21283212	424	26,24,20	29,23,28	7,8,25	34,31,40	238	65	0.000935073	0.015096	0.197,0.222,0.163	0.053,0.066,0.146	0.106	Major Facilitator Superfamily Transporter 16	37427
FBgn0029897	RpL17	chrX	-	6743949	6744238	6744195	6744238	6743057	6743148	464	55,74,97	33,27,19	15,30,32	49,59,40	311	65	5.11924e-10	1.03763e-07	0.258,0.364,0.516	0.06,0.096,0.143	0.28	Ribosomal protein L17	31613
FBgn0029897	RpL17	chrX	-	6744108	6744238	6744195	6744238	6743057	6743148	465	110,128,170	33,27,19	33,53,66	49,59,40	152	65	1.02574e-09	1.80188e-07	0.588,0.67,0.793	0.224,0.278,0.414	0.378	Ribosomal protein L17	31613
FBgn0033717	CG8839	chr2R	-	12344459	12344617	12344520	12344617	12341487	12341782	497	63,59,64	49,62,46	26,28,59	55,99,102	126	65	7.40862e-08	6.29733e-06	0.399,0.329,0.418	0.196,0.127,0.23	0.198	CG8839	36340
FBgn0037094	CG7611	chr3L	+	21523185	21524067	21523185	21523627	21524721	21525716	515	110,84,119	27,19,23	182,175,202	23,11,21	505	65	0.000495263	0.00999479	0.344,0.363,0.4	0.505,0.672,0.553	-0.208	CG7611	40386
FBgn0032029	CG17292	chr2L	+	8370529	8371247	8370529	8370641	8372457	8372625	520	62,62,64	13,16,11	91,113,115	41,52,72	671	65	3.98058e-05	0.0013424	0.316,0.273,0.36	0.177,0.174,0.134	0.155	uncharacterized protein	34152
FBgn0051619	nolo	chr2L	+	21684105	21684339	21684105	21684146	21684545	21684911	546	75,64,53	11,11,13	63,62,69	21,39,25	258	65	0.00101671	0.0160421	0.632,0.594,0.507	0.43,0.286,0.41	0.202	no long nerve cord	35424
FBgn0039790	CG2246	chr3R	-	30601200	30601489	30601416	30601489	30595389	30595626	584	330,360,355	4,7,13	258,298,283	11,12,22	281	65	0.00131572	0.0193566	0.95,0.922,0.863	0.844,0.852,0.748	0.097	CG2246	43637
FBgn0051522	CG31522	chr3R	-	4462619	4462883	4462626	4462883	4447700	4447954	598	27,25,33	48,46,53	20,21,30	99,92,155	72	65	4.34985e-07	2.79557e-05	0.337,0.329,0.36	0.154,0.171,0.149	0.184	uncharacterized protein	40567
FBgn0039665	CG2310	chr3R	-	29493249	29493518	29493445	29493518	29492395	29492751	605	10,10,7	9,5,5	6,10,11	19,29,24	261	65	0.000886133	0.0145029	0.217,0.332,0.259	0.073,0.079,0.102	0.185	CG2310	43473
FBgn0039594	CG9990	chr3R	+	28693339	28693627	28693339	28693621	28693953	28694402	607	114,131,125	132,214,190	109,108,215	296,252,384	71	65	0.000875604	0.0144943	0.442,0.359,0.376	0.252,0.282,0.339	0.101	CG9990	43391
FBgn0027492	wdb	chr3R	-	27581588	27582241	27582001	27582241	27568278	27568591	615	71,71,84	22,22,22	31,84,50	33,37,41	478	65	5.50162e-05	0.0017258	0.305,0.305,0.342	0.113,0.236,0.142	0.154	widerborst	43312
FBgn0027492	wdb	chr3R	-	27581680	27582241	27582001	27582241	27568278	27568591	616	66,69,70	22,22,22	27,73,41	33,37,41	386	65	2.54154e-05	0.000917392	0.336,0.346,0.349	0.121,0.249,0.144	0.172	widerborst	43312
FBgn0027492	wdb	chr3R	-	27581680	27582241	27582001	27582241	27580156	27580325	619	66,70,71	17,43,25	28,71,41	26,42,43	386	65	0.00266388	0.0340744	0.395,0.215,0.324	0.154,0.222,0.138	0.14	widerborst	43312
FBgn0039321	CG10550	chr3R	-	25308180	25308391	25308310	25308391	25307688	25307909	639	53,27,51	278,251,308	36,39,46	304,461,574	195	65	0.000760185	0.0136264	0.06,0.035,0.052	0.038,0.027,0.026	0.019	uncharacterized protein	43061
FBgn0046214	vig2	chr3R	+	25123444	25123483	25123444	25123479	25123631	25124115	651	1,1,0	4,5,5	3,3,2	4,9,5	69	65	0.00186687	0.0256208	0.191,0.159,0.0	0.414,0.239,0.274	-0.192	vig2	43016
FBgn0016061	side	chr3R	-	27436189	27437482	27436611	27437482	27418242	27418980	665	142,134,89	4,2,5	180,182,178	0,3,1	487	65	0.00304144	0.0372753	0.826,0.899,0.704	1.0,0.89,0.96	-0.14	sidestep	43300
FBgn0262736	Vha16-1	chr2R	-	6632305	6632384	6632323	6632384	6632026	6632140	698	34,16,43	152,115,128	76,119,64	187,324,189	83	65	0.00436023	0.0488902	0.149,0.098,0.208	0.241,0.223,0.21	-0.073	Vacuolar H[+] ATPase 16kD subunit 1	44307
FBgn0038147	CCHa2	chr3R	-	13392789	13393081	13392830	13393081	13391864	13391945	738	67,60,75	139,238,242	26,31,29	184,177,202	106	65	2.33578e-06	0.000118798	0.228,0.134,0.16	0.08,0.097,0.081	0.088	CCHamide-2	41648
FBgn0037442	godzilla	chr3R	+	6382913	6383521	6382913	6383260	6384980	6385258	745	27,25,31	85,99,100	14,19,20	116,128,163	326	65	8.56324e-05	0.00256411	0.06,0.048,0.058	0.023,0.029,0.024	0.03	godzilla E3 ubiquitin protein ligase	40791
FBgn0038693	unc79	chr3R	-	19236829	19237585	19237507	19237585	19235315	19235583	754	806,640,773	146,109,113	1372,1517,1107	147,116,133	743	65	8.87024e-05	0.00262619	0.326,0.339,0.374	0.449,0.534,0.421	-0.122	uncoordinated 79	42310
FBgn0010397	LamC	chr2R	-	14571376	14572182	14571459	14572182	14570809	14571311	784	27,22,29	66,38,42	16,19,17	86,104,116	148	65	1.56688e-07	1.05865e-05	0.152,0.203,0.233	0.076,0.074,0.06	0.126	Lamin C	36615
FBgn0053156	CG33156	chr2R	-	13551951	13552429	13552107	13552429	13549598	13549916	785	39,31,27	28,21,14	26,35,23	39,42,36	221	65	0.000810597	0.0138696	0.291,0.303,0.362	0.164,0.197,0.158	0.146	uncharacterized protein	36507
FBgn0025693	ZnT41F	chr2R	-	5782298	5782858	5782776	5782858	5778200	5778713	827	74,84,72	6,2,7	105,79,98	1,0,0	543	65	1.41042e-07	9.99361e-06	0.596,0.834,0.552	0.926,1.0,1.0	-0.315	Zinc transporter 41F	35513
FBgn0011640	lark	chr3L	+	7339463	7340770	7339463	7339617	7340875	7341114	828	1544,1536,1736	23,25,34	1991,2242,2135	57,49,65	1218	65	0.00285231	0.0359609	0.782,0.766,0.732	0.651,0.709,0.637	0.094	lark	38811
FBgn0262527	nsl1	chr3R	+	15793781	15794053	15793781	15794049	15794828	15795579	841	6,10,4	0,0,1	13,12,11	0,6,4	69	65	0.000205525	0.00522866	1.0,1.0,0.79	1.0,0.653,0.721	0.139	non-specific lethal 1	41911
FBgn0262527	nsl1	chr3R	+	15793781	15794200	15793781	15794049	15794828	15795579	842	9,3,3	0,0,1	6,14,7	0,6,4	216	65	0.000160753	0.0042629	1.0,1.0,0.474	1.0,0.413,0.345	0.239	non-specific lethal 1	41911
FBgn0037288	CG14661	chr3R	-	4955037	4955252	4955100	4955252	4954335	4954430	892	46,36,57	343,374,371	46,48,62	663,713,1082	128	65	3.995e-06	0.000187979	0.064,0.047,0.072	0.034,0.033,0.028	0.029	uncharacterized protein	40611
FBgn0041781	SCAR	chr2L	+	10976771	10977070	10976771	10976968	10977897	10978706	898	23,24,27	127,138,108	12,23,21	185,173,225	167	65	0.000404001	0.00851633	0.066,0.063,0.089	0.025,0.049,0.035	0.036	SCAR	34519
FBgn0025595	AkhR	chr2L	-	6712337	6712675	6712346	6712675	6711285	6711742	903	144,96,106	74,56,83	118,151,96	40,53,40	74	65	0.00132227	0.0193566	0.631,0.601,0.529	0.722,0.714,0.678	-0.118	Adipokinetic hormone receptor	33942
FBgn0262975	cnc	chr3R	-	23221761	23221961	23221845	23221961	23220416	23220643	920	19,15,17	6,5,7	14,13,15	14,11,16	149	65	0.0026969	0.0342222	0.58,0.567,0.514	0.304,0.34,0.29	0.242	cap-n-collar	42743
FBgn0010470	Fkbp14	chr2R	-	21488006	21488206	21488018	21488206	21487166	21487845	924	8,12,8	256,362,319	22,10,18	236,274,291	77	65	0.00247215	0.031932	0.026,0.027,0.021	0.073,0.03,0.05	-0.026	FK506-binding protein 14	37449
FBgn0263289	scrib	chr3R	+	26536349	26536592	26536349	26536397	26537370	26537784	937	117,134,145	21,13,12	140,230,239	3,9,19	260	65	0.00345084	0.0400571	0.582,0.72,0.751	0.921,0.865,0.759	-0.164	scribbled	44448
FBgn0263289	scrib	chr3R	+	26536349	26536601	26536349	26536397	26537370	26537784	938	137,151,164	21,13,12	182,295,311	3,9,19	269	65	0.000544207	0.0106221	0.612,0.737,0.768	0.936,0.888,0.798	-0.168	scribbled	44448
FBgn0263289	scrib	chr3R	+	26536349	26536592	26536349	26536501	26537370	26537784	944	24,30,33	22,24,18	43,68,61	14,14,15	156	65	3.20073e-05	0.00112452	0.313,0.342,0.433	0.561,0.669,0.629	-0.257	scribbled	44448
FBgn0263289	scrib	chr3R	+	26536349	26536601	26536349	26536501	26537370	26537784	945	44,47,52	22,24,18	85,133,133	14,14,15	165	65	5.96257e-08	5.23712e-06	0.441,0.435,0.532	0.705,0.789,0.777	-0.288	scribbled	44448
FBgn0263289	scrib	chr3R	+	26536349	26536592	26536349	26536531	26537370	26537784	946	12,20,13	16,17,20	31,37,31	4,3,7	126	65	7.4e-10	1.39279e-07	0.279,0.378,0.251	0.8,0.864,0.696	-0.484	scribbled	44448
FBgn0263289	scrib	chr3R	+	26536349	26536601	26536349	26536531	26537370	26537784	947	32,37,32	16,17,20	73,102,103	4,3,7	135	65	6.66134e-16	8.77631e-13	0.491,0.512,0.435	0.898,0.942,0.876	-0.426	scribbled	44448
FBgn0033226	CG1882	chr2R	+	7812503	7812992	7812503	7812691	7813280	7814745	950	614,518,489	17,10,17	592,706,801	12,3,12	366	65	0.00295157	0.0365136	0.865,0.902,0.836	0.898,0.977,0.922	-0.065	CG1882	35733
FBgn0038545	pasi1	chr3R	+	17795074	17795195	17795074	17795137	17795360	17795639	973	10,10,16	7,10,13	6,8,10	17,19,29	123	65	0.00055568	0.0107663	0.43,0.346,0.394	0.157,0.182,0.154	0.226	pasiflora 1	42139
FBgn0014396	tim	chr2L	-	3507765	3508119	3508053	3508119	3504360	3504578	985	204,228,147	4,6,0	175,286,261	0,0,0	353	65	0.000279702	0.00646505	0.904,0.875,1.0	1.0,1.0,1.0	-0.074	timeless	33571
FBgn0053170	CG33170	chr3L	+	22865877	22866034	22865877	22865960	22867399	22867535	1000	358,370,295	145,147,215	562,541,456	167,105,145	139	65	0.00038853	0.00825625	0.536,0.541,0.391	0.611,0.707,0.595	-0.148	uncharacterized protein	326267
FBgn0032006	Pvr	chr2L	-	8239074	8239878	8239691	8239878	8230124	8230331	1031	9,6,9	36,23,12	2,6,5	47,52,61	682	65	0.0007885	0.0137226	0.023,0.024,0.067	0.004,0.011,0.008	0.03	PDGF- and VEGF-receptor related	34127
FBgn0035734	CG14823	chr3L	+	7066313	7066967	7066313	7066726	7067554	7067779	1033	489,315,481	321,274,397	464,491,329	154,145,171	306	65	4.04213e-08	4.09654e-06	0.244,0.196,0.205	0.39,0.418,0.29	-0.151	uncharacterized protein	38772
FBgn0000578	ena	chr2R	+	19155220	19156367	19155220	19155914	19158733	19159055	1049	3,2,5	1,2,3	1,5,1	14,14,23	518	65	0.000828343	0.0139484	0.273,0.111,0.173	0.009,0.043,0.005	0.167	enabled	37201
FBgn0028704	Nckx30C	chr2L	-	9746406	9746495	9746433	9746495	9742374	9744226	1068	7,10,5	3,7,6	4,0,3	7,6,11	92	65	0.00191279	0.0259804	0.622,0.502,0.371	0.288,0.0,0.162	0.348	Nckx30C	45248
FBgn0039902	Zip102B	chr4	-	313698	313913	313747	313913	313356	313642	1095	114,124,118	152,117,140	126,134,139	208,231,246	114	65	0.00145812	0.0208812	0.3,0.377,0.325	0.257,0.249,0.244	0.084	Zinc/iron regulated transporter-related protein 102B	43786
FBgn0032833	COX4	chr2L	+	19958712	19958768	19958712	19958764	19959266	19959691	1124	20,41,24	442,435,513	14,25,23	570,633,541	69	65	0.00380913	0.0432632	0.041,0.082,0.042	0.023,0.036,0.039	0.022	Cytochrome c oxidase subunit 4	35279
FBgn0032940	Mondo	chr2L	-	21309579	21310050	21309945	21310050	21308287	21309091	1138	131,125,136	2,3,4	216,213,161	1,0,2	431	65	0.00290766	0.0363113	0.908,0.863,0.837	0.97,1.0,0.924	-0.095	mondo	35402
FBgn0086711	mol	chr2L	-	14996713	14997559	14997515	14997559	14993898	14994035	1195	18,31,20	5,8,6	15,19,22	11,12,22	867	65	0.00144219	0.0208801	0.213,0.225,0.2	0.093,0.106,0.07	0.123	moladietz	34872
FBgn0024734	PRL-1	chr2L	-	16251240	16251788	16251623	16251788	16250080	16250158	1208	148,150,164	113,109,114	123,216,240	212,232,299	448	65	2.34439e-06	0.000118798	0.16,0.166,0.173	0.078,0.119,0.104	0.066	PRL-1 phosphatase	34952
FBgn0037443	Dmtn	chr3R	-	6405377	6405895	6405741	6405895	6393731	6393911	1224	839,766,839	21,5,16	904,1224,1107	2,9,4	429	65	4.74677e-06	0.000215651	0.858,0.959,0.888	0.986,0.954,0.977	-0.071	Dementin	40792
FBgn0037443	Dmtn	chr3R	-	6405548	6405895	6405741	6405895	6393731	6393911	1225	423,434,446	21,5,16	456,639,584	2,9,4	258	65	1.03425e-05	0.000432579	0.835,0.956,0.875	0.983,0.947,0.974	-0.079	Dementin	40792
FBgn0259978	vlc	chr2R	+	5702111	5702187	5702111	5702131	5702866	5702947	1231	5,5,1	0,0,1	5,13,5	2,3,1	121	65	0.00145304	0.0208812	1.0,1.0,0.349	0.573,0.7,0.729	0.116	vulcan	46078
FBgn0031673	CG31650	chr2L	-	5042960	5043158	5042983	5043158	5042490	5042887	1245	32,32,30	4,3,2	34,25,24	6,13,10	88	65	0.000783887	0.0137226	0.855,0.887,0.917	0.807,0.587,0.639	0.209	uncharacterized protein	326150
FBgn0031673	CG31650	chr2L	-	5042960	5043158	5042983	5043158	5042490	5042890	1248	78,79,62	14,6,17	82,73,58	23,39,26	88	65	0.000745847	0.0135538	0.805,0.907,0.729	0.725,0.58,0.622	0.171	uncharacterized protein	326150
FBgn0031673	CG31650	chr2L	-	5042960	5043158	5043077	5043158	5042490	5042890	1249	131,146,122	11,9,7	195,157,112	36,31,25	182	65	1.30069e-06	7.61628e-05	0.81,0.853,0.862	0.659,0.644,0.615	0.202	uncharacterized protein	326150
FBgn0031673	CG31650	chr2L	-	5042983	5043158	5043077	5043158	5042490	5042890	1250	67,73,77	11,9,7	136,123,80	36,31,25	159	65	0.000880108	0.0144943	0.713,0.768,0.818	0.607,0.619,0.567	0.169	uncharacterized protein	326150
FBgn0002579	RpL36	chrX	-	629290	629416	629327	629416	628750	628878	1325	78,46,66	3448,3126,3533	76,60,70	2266,2215,2925	102	65	0.00264299	0.0339721	0.014,0.009,0.012	0.021,0.017,0.015	-0.006	Ribosomal protein L36	31009
FBgn0002579	RpL36	chrX	-	629290	629416	629347	629416	628750	628878	1326	89,61,77	63,49,59	92,76,87	24,25,35	122	65	6.04943e-06	0.000270174	0.429,0.399,0.41	0.671,0.618,0.57	-0.207	Ribosomal protein L36	31009
FBgn0261238	Alh	chr3R	-	7096384	7096820	7096515	7096820	7095579	7095843	1330	73,51,63	20,9,17	76,74,38	28,36,34	196	65	0.00316771	0.0379405	0.548,0.653,0.551	0.474,0.405,0.27	0.201	Alhambra	40850
FBgn0037234	CG9795	chr3R	+	4319682	4319890	4319682	4319856	4321844	4322047	1345	108,113,97	30,20,22	124,153,145	15,16,10	99	65	0.00010843	0.00310558	0.703,0.788,0.743	0.844,0.863,0.905	-0.126	CG9795	40545
FBgn0000108	Appl	chrX	+	575167	575362	575167	575350	575470	579044	1355	111,128,133	202,191,172	178,168,128	339,389,344	77	65	0.000796797	0.0137226	0.317,0.361,0.395	0.307,0.267,0.239	0.087	beta amyloid protein precursor-like	31002
FBgn0029864	CG15894	chrX	+	6317420	6317741	6317420	6317555	6320488	6320998	1416	62,65,54	7,3,4	65,84,90	1,3,1	251	65	0.0029975	0.0369085	0.696,0.849,0.778	0.944,0.879,0.959	-0.153	uncharacterized protein	31574
FBgn0026438	Eaat2	chr2L	-	744083	744395	744195	744395	743337	743623	1427	50,34,37	227,319,234	37,24,13	255,317,315	177	65	0.000288888	0.0065256	0.075,0.038,0.055	0.051,0.027,0.015	0.025	Excitatory amino acid transporter 2	33247
FBgn0051973	Cda5	chr2L	-	58958	59268	59189	59268	58248	58731	1454	5,3,6	0,2,3	5,2,1	0,0,0	296	65	5.71005e-05	0.00177012	1.0,0.248,0.305	1.0,1.0,1.0	-0.482	Chitin deacetylase-like 5	33158
FBgn0037135	CG7414	chr3L	+	21826474	21827035	21826474	21826752	21827093	21827856	1491	402,331,369	1029,938,1028	581,561,527	941,912,1076	348	65	2.87892e-06	0.000140481	0.068,0.062,0.063	0.103,0.103,0.084	-0.032	CG7414	40431
FBgn0028371	jbug	chr2R	-	22729100	22729272	22729131	22729272	22727563	22727781	1497	1,3,2	0,1,0	0,2,3	2,2,0	96	65	0.00270141	0.0342222	1.0,0.67,1.0	0.0,0.404,1.0	0.422	jitterbug	43997
FBgn0051760	CG31760	chr2L	+	12142779	12142855	12142779	12142833	12145069	12145266	1516	19,35,29	15,27,18	77,84,101	15,29,42	87	65	0.000945225	0.015096	0.486,0.492,0.546	0.793,0.684,0.642	-0.198	uncharacterized protein	34642
FBgn0034420	CG10737	chr2R	+	19174881	19175308	19174881	19175086	19176187	19176347	1524	640,514,713	112,88,94	1088,1014,1038	95,121,120	287	65	0.000945292	0.015096	0.564,0.569,0.632	0.722,0.655,0.662	-0.091	uncharacterized protein	37202
FBgn0029898	CG14439	chrX	+	6747543	6748040	6747543	6747708	6753761	6755111	1536	2,6,19	12,17,13	0,7,7	22,44,42	397	65	9.48215e-05	0.00274566	0.027,0.055,0.193	0.0,0.025,0.027	0.074	uncharacterized protein	31614
FBgn0261243	Psa	chr3L	+	1517599	1517956	1517599	1517755	1518176	1518796	1537	64,51,63	0,2,0	79,56,67	6,4,2	266	65	0.00016178	0.0042629	1.0,0.862,1.0	0.763,0.774,0.891	0.145	Puromycin sensitive aminopeptidase	38175
FBgn0027621	Pfrx	chrX	+	19505912	19506241	19505912	19506237	19506485	19509350	1545	2,1,5	0,1,0	3,4,5	1,1,4	69	65	0.00107313	0.016732	1.0,0.485,1.0	0.739,0.79,0.541	0.138	6-phosphofructo-2-kinase	32938
FBgn0261509	haf	chr2L	+	1555128	1555211	1555128	1555205	1556832	1556915	1553	2,3,4	1,0,2	1,0,0	3,8,6	71	65	5.18753e-09	7.19428e-07	0.647,1.0,0.647	0.234,0.0,0.0	0.687	hattifattener	33339
FBgn0039774	CDase	chr3R	+	30460466	30460890	30460466	30460789	30462814	30462969	1557	19,30,22	20,36,27	12,11,9	65,42,59	166	65	3.84055e-09	5.62213e-07	0.271,0.246,0.242	0.067,0.093,0.056	0.181	Ceramidase	43618
FBgn0039774	CDase	chr3R	+	30460466	30460894	30460466	30460789	30462814	30462969	1558	13,19,17	20,36,27	9,10,7	65,42,59	170	65	2.0582e-06	0.000110681	0.199,0.168,0.194	0.05,0.083,0.043	0.128	Ceramidase	43618
FBgn0039774	CDase	chr3R	+	30460466	30460908	30460466	30460789	30462814	30462969	1559	17,24,17	20,36,27	10,12,10	65,42,59	184	65	9.75085e-07	6.1175e-05	0.231,0.191,0.182	0.052,0.092,0.056	0.135	Ceramidase	43618
FBgn0001987	Gli	chr2L	-	15762195	15762758	15762568	15762758	15760401	15760574	1601	15,9,11	6,8,10	7,10,4	19,19,23	438	65	0.000138511	0.00384186	0.271,0.143,0.14	0.052,0.072,0.025	0.135	Gliotactin	34927
FBgn0013334	Sap47	chr3R	+	15954157	15954255	15954157	15954234	15954582	15954683	1607	140,151,145	411,383,388	141,208,165	771,1121,823	86	65	1.70563e-09	2.80896e-07	0.205,0.23,0.22	0.121,0.123,0.132	0.093	Synapse-associated protein 47kD	41938
FBgn0035397	CG11486	chr3L	+	3072546	3072686	3072546	3072616	3073080	3073478	1620	10,32,14	12,22,12	7,12,4	43,56,48	135	65	1.50983e-11	4.42043e-09	0.286,0.412,0.36	0.073,0.094,0.039	0.284	uncharacterized protein	38369
FBgn0035397	CG11486	chr3L	+	3072546	3072760	3072546	3072616	3073080	3073478	1621	14,42,22	12,22,12	10,26,27	43,56,48	209	65	1.33064e-07	9.73958e-06	0.266,0.373,0.363	0.067,0.126,0.149	0.22	uncharacterized protein	38369
FBgn0027932	Akap200	chr2L	+	8427614	8429462	8427614	8428067	8430280	8430977	1651	1532,1877,1749	112,119,92	1749,1522,1750	164,143,167	1460	65	0.000243129	0.00572004	0.378,0.413,0.458	0.322,0.322,0.318	0.096	A kinase anchor protein 200	34170
FBgn0001991	Ca-alpha1D	chr2L	+	16168345	16168557	16168345	16168471	16169486	16169906	1690	33,49,58	7,11,12	81,72,81	0,0,0	151	65	1.66533e-15	1.46272e-12	0.67,0.657,0.675	1.0,1.0,1.0	-0.333	Ca[2+]-channel protein alpha[[1]] subunit D	34950
FBgn0032801	CG10165	chr2L	-	19529991	19530305	19530089	19530305	19528087	19528369	1693	2,1,10	0,3,0	1,6,2	6,7,4	163	65	0.00373472	0.0427869	1.0,0.117,1.0	0.062,0.255,0.166	0.545	uncharacterized protein	35242
FBgn0032801	CG10165	chr2L	-	19529991	19530305	19530089	19530305	19528770	19528996	1696	2,1,11	1,0,0	1,6,0	2,1,1	163	65	0.000206368	0.00522866	0.444,1.0,1.0	0.166,0.705,0.0	0.524	uncharacterized protein	35242
FBgn0265784	CrebB	chrX	+	18373033	18373213	18373033	18373201	18373286	18373455	1703	58,49,52	33,28,21	98,113,128	23,25,21	77	65	8.53806e-06	0.000370196	0.597,0.596,0.676	0.782,0.792,0.837	-0.181	Cyclic-AMP response element binding protein B	32817
FBgn0020618	Rack1	chr2L	-	7826533	7826981	7826769	7826981	7825628	7826336	1706	742,559,607	4376,4713,4917	853,864,879	4033,4295,5734	301	65	0.000316837	0.00707514	0.035,0.025,0.026	0.044,0.042,0.032	-0.011	Receptor of activated protein kinase C 1	34070
FBgn0032889	CG9331	chr2L	+	20824433	20824630	20824433	20824493	20825658	20826087	1718	55,63,68	72,66,73	112,67,84	48,33,47	202	65	3.94121e-07	2.59627e-05	0.197,0.235,0.231	0.429,0.395,0.365	-0.175	CG9331	35347
FBgn0032889	CG9331	chr2L	+	20824433	20824601	20824433	20824493	20825667	20826087	1719	24,35,35	55,53,40	60,41,36	40,32,31	173	65	0.000371333	0.00795497	0.141,0.199,0.247	0.36,0.325,0.304	-0.134	CG9331	35347
FBgn0032889	CG9331	chr2L	+	20824433	20824630	20824433	20824493	20825667	20826087	1720	58,69,73	55,53,40	110,69,83	40,32,31	202	65	0.000847159	0.0141282	0.253,0.295,0.37	0.469,0.41,0.463	-0.141	CG9331	35347
FBgn0032889	CG9331	chr2L	+	20824433	20824724	20824433	20824493	20825667	20826087	1721	83,90,91	55,53,40	144,82,107	40,32,31	296	65	0.000898781	0.0146191	0.249,0.272,0.333	0.442,0.36,0.431	-0.126	CG9331	35347
FBgn0034605	CG15661	chr2R	-	21217652	21217779	21217727	21217779	21217236	21217434	1734	31,12,31	4,2,8	26,27,28	0,0,0	140	65	2.75718e-08	2.93633e-06	0.783,0.736,0.643	1.0,1.0,1.0	-0.279	uncharacterized protein	37421
FBgn0034371	SP2637	chr2R	-	18658075	18658222	18658079	18658222	18642404	18642762	1758	6,7,4	56,68,60	18,15,24	84,75,84	69	65	0.000496895	0.00999479	0.092,0.088,0.059	0.168,0.159,0.212	-0.1	SP2637	37147
FBgn0038165	Task6	chr3R	-	13673097	13674542	13674145	13674542	13671974	13672816	1763	143,123,135	22,22,20	283,285,232	18,22,25	1113	65	0.00162382	0.0227594	0.275,0.246,0.283	0.479,0.431,0.351	-0.152	TWIK-related acid-sensitive K[+] channel 6	41671
FBgn0000541	E(bx)	chr3L	-	246382	246912	246794	246912	245927	246323	1775	135,158,162	9,12,10	156,140,169	14,27,28	477	65	0.00389083	0.0440015	0.671,0.642,0.688	0.603,0.414,0.451	0.178	Enhancer of bithorax	44811
FBgn0031515	CG9664	chr2L	-	3294048	3294706	3294082	3294706	3293322	3293949	1800	2,0,1	4,8,6	7,7,3	4,7,8	99	65	0.000446103	0.00911296	0.247,0.0,0.099	0.535,0.396,0.198	-0.261	CG9664	33540
FBgn0037592	CG11737	chr3R	+	8519040	8519238	8519040	8519169	8519605	8520549	1806	5,2,9	1,3,6	5,5,1	0,1,0	134	65	1.90605e-05	0.000724915	0.708,0.244,0.421	1.0,0.708,1.0	-0.445	uncharacterized protein	41009
FBgn0262871	lute	chr3R	+	17379943	17380135	17379943	17380051	17384605	17384946	1825	10,20,12	2,2,2	8,18,23	3,15,10	149	65	0.0019057	0.0259804	0.686,0.814,0.724	0.538,0.344,0.501	0.28	lute	42089
FBgn0034364	CG5493	chr2R	-	18617831	18618018	18617878	18618018	18617199	18617758	1836	244,162,252	40,57,25	133,150,185	3,1,6	112	65	5.54512e-12	1.85396e-09	0.78,0.623,0.854	0.963,0.989,0.947	-0.214	CG5493	37139
FBgn0034364	CG5493	chr2R	-	18617831	18618018	18617977	18618018	18617199	18617758	1837	376,247,388	5,7,8	192,216,263	1,1,1	211	65	0.000344854	0.00744828	0.959,0.916,0.937	0.983,0.985,0.988	-0.048	CG5493	37139
FBgn0034364	CG5493	chr2R	-	18617878	18618018	18617977	18618018	18617199	18617758	1838	172,142,161	5,7,8	62,67,84	1,1,1	164	65	0.0020832	0.0280063	0.932,0.889,0.889	0.961,0.964,0.971	-0.062	CG5493	37139
FBgn0003464	sol	chrX	+	21352752	21353665	21352752	21353063	21354093	21354413	1857	974,817,862	2,3,2	1271,1348,1138	10,10,13	667	65	0.000240933	0.00572004	0.979,0.964,0.977	0.925,0.929,0.895	0.057	small optic lobes	44014
FBgn0037525	CG17816	chr3R	-	7886442	7886733	7886595	7886733	7885853	7886168	1873	108,117,106	31,30,23	157,144,149	19,24,11	218	65	0.000777684	0.0137226	0.51,0.538,0.579	0.711,0.641,0.802	-0.176	uncharacterized protein	40928
FBgn0037525	CG17816	chr3R	-	7886535	7886733	7886595	7886733	7885853	7886168	1874	41,45,42	31,30,23	53,67,41	19,24,11	125	65	0.00231587	0.030665	0.407,0.438,0.487	0.592,0.592,0.66	-0.171	uncharacterized protein	40928
FBgn0040551	CG11686	chr3R	+	13260355	13260486	13260355	13260418	13261604	13261770	1878	188,158,207	182,97,159	252,200,304	283,330,336	133	65	0.000247469	0.00577063	0.335,0.443,0.389	0.303,0.229,0.307	0.109	uncharacterized protein	50024
FBgn0042111	CG18766	chr3R	-	27245016	27245249	27245189	27245249	27243822	27243944	1934	184,223,184	10,20,19	269,284,275	5,12,12	238	65	0.000641602	0.0120759	0.834,0.753,0.726	0.936,0.866,0.862	-0.117	uncharacterized protein	59150
FBgn0052803	CG32803	chrX	-	1901712	1901911	1901799	1901911	1901436	1901614	1938	16,20,13	76,72,84	9,5,11	113,122,80	152	65	0.000180435	0.00466123	0.083,0.106,0.062	0.033,0.017,0.056	0.048	uncharacterized protein	326240
FBgn0037565	CG9626	chr3R	-	8300848	8300978	8300863	8300978	8299287	8299948	1939	5,2,4	2,3,3	8,3,8	1,0,2	80	65	0.00308265	0.0374322	0.67,0.351,0.52	0.867,1.0,0.765	-0.364	CG9626	40979
FBgn0036423	CG3919	chr3L	+	14412034	14412184	14412034	14412136	14412255	14412732	1940	4,6,1	2,2,2	0,0,1	6,3,4	113	65	2.24828e-06	0.000118485	0.535,0.633,0.223	0.0,0.0,0.126	0.422	CG3919	39582
FBgn0259923	2004-09-01	chrX	-	16694613	16695144	16694830	16695144	16694042	16694371	1960	9,5,6	0,0,0	9,7,14	1,4,0	282	65	0.00141455	0.020593	1.0,1.0,1.0	0.675,0.287,1.0	0.346	Septin 4	32646
FBgn0259923	2004-09-01	chrX	-	16694617	16695144	16694830	16695144	16694042	16694371	1962	9,5,5	0,0,0	12,13,15	1,4,0	278	65	0.00289034	0.0362669	1.0,1.0,1.0	0.737,0.432,1.0	0.277	Septin 4	32646
FBgn0039622	eIF4E-6	chr3R	-	29027078	29027174	29027087	29027174	29026438	29027028	1969	7,8,11	4,2,3	13,1,14	18,17,20	74	65	0.000157292	0.00426196	0.606,0.778,0.763	0.388,0.049,0.381	0.443	eIF4E-6	43422
FBgn0032156	CG13124	chr2L	-	9908307	9908633	9908531	9908633	9907607	9907783	1977	276,204,238	38,23,27	380,414,426	14,30,19	289	65	8.68232e-06	0.000370196	0.62,0.666,0.665	0.859,0.756,0.835	-0.166	uncharacterized protein	34310
FBgn0032156	CG13124	chr2L	-	9908424	9908633	9908531	9908633	9907607	9907783	1978	276,223,271	38,23,27	422,435,489	14,30,19	172	65	2.04334e-06	0.000110681	0.733,0.786,0.791	0.919,0.846,0.907	-0.121	uncharacterized protein	34310
FBgn0041150	hoe1	chr2L	-	4928193	4928393	4928243	4928393	4925828	4926350	1991	0,0,1	5,1,1	18,9,23	2,3,6	115	65	4.90844e-08	4.6192e-06	0.0,0.0,0.361	0.836,0.629,0.684	-0.596	hoepel1	249663
FBgn0003984	vn	chr3L	-	5816646	5816700	5816650	5816700	5813337	5813474	2013	6,5,2	0,0,4	5,1,2	4,4,7	69	65	0.00155298	0.0220006	1.0,1.0,0.32	0.541,0.191,0.212	0.459	vein	38657
FBgn0003984	vn	chr3L	-	5816646	5816700	5816650	5816700	5813690	5814866	2014	3,2,3	0,1,1	2,2,2	4,3,6	69	65	2.84132e-05	0.00101174	1.0,0.653,0.739	0.32,0.386,0.239	0.482	vein	38657
FBgn0004587	B52	chr3R	+	13661310	13661592	13661310	13661432	13661701	13661859	2016	39,41,42	316,341,346	34,34,44	508,608,553	225	65	0.000232173	0.00566459	0.034,0.034,0.034	0.019,0.016,0.022	0.015	B52	41670
FBgn0024320	Npc1a	chr2L	-	10217340	10217533	10217352	10217533	10216860	10217180	2026	68,79,94	113,114,76	192,172,207	51,53,56	77	65	7.10543e-15	4.6807e-12	0.337,0.369,0.511	0.761,0.733,0.757	-0.345	Niemann-Pick type C-1a	34358
FBgn0004907	14-3-3zeta	chr2R	+	10099676	10099850	10099676	10099738	10104255	10104409	2051	920,878,869	635,585,591	1477,1522,1411	706,776,743	177	65	0.00109235	0.0169253	0.347,0.355,0.351	0.434,0.419,0.411	-0.07	14-3-3zeta	36059
FBgn0031016	kek5	chrX	+	19353180	19353653	19353180	19353583	19362966	19363021	2071	25,17,13	0,1,0	28,30,22	1,4,3	135	65	0.00060279	0.0115938	1.0,0.891,1.0	0.931,0.783,0.779	0.133	kekkon5	32930
FBgn0029870	Marf	chrX	+	6365948	6366232	6365948	6366071	6366632	6367163	2080	613,721,726	23,23,23	807,768,1039	10,12,23	226	65	0.00109838	0.0169253	0.885,0.9,0.901	0.959,0.948,0.929	-0.05	Mitochondrial assembly regulatory factor	31581
FBgn0032666	CG5758	chr2L	+	18122527	18122920	18122527	18122588	18123348	18123908	2083	137,116,92	63,46,42	162,121,130	90,91,95	397	65	0.00442131	0.0493651	0.263,0.292,0.264	0.228,0.179,0.183	0.076	CG5758	35083
FBgn0013576	mtd	chr3R	-	5296146	5296635	5296164	5296635	5295856	5295963	2106	188,176,172	12,11,13	378,390,335	11,14,5	83	65	0.000831081	0.0139484	0.925,0.926,0.912	0.964,0.956,0.981	-0.046	mustard	45467
FBgn0027111	miple1	chr3L	+	267763	267869	267763	267853	268219	268459	2124	959,744,790	150,133,153	1577,1750,1423	72,94,81	81	65	0	0	0.837,0.818,0.806	0.946,0.937,0.934	-0.119	midkine and pleiotrophin 1	38047
FBgn0041775	tral	chr3L	+	12518023	12518254	12518023	12518224	12518437	12518667	2125	88,94,107	175,160,162	72,119,93	232,282,290	95	65	0.000110187	0.00312196	0.256,0.287,0.311	0.175,0.224,0.18	0.092	trailer hitch	39430
FBgn0030151	CG1354	chrX	+	9778867	9778933	9778867	9778913	9779051	9779242	2127	11,5,3	129,117,108	4,2,3	171,178,172	85	65	0.0033491	0.0390481	0.061,0.032,0.021	0.018,0.009,0.013	0.025	CG1354	31914
FBgn0027588	GCS2alpha	chrX	-	21605077	21605264	21605173	21605264	21604462	21604592	2140	35,33,33	98,121,112	37,31,30	152,185,203	161	65	0.0040159	0.0452217	0.126,0.099,0.106	0.089,0.063,0.056	0.041	Glucosidase 2 alpha subunit	49953
FBgn0051224	CG31224	chr3R	-	18658525	18659309	18658759	18659309	18656164	18657185	2183	34,40,30	11,6,8	24,31,25	25,30,29	299	65	1.02854e-06	6.15957e-05	0.402,0.592,0.449	0.173,0.183,0.158	0.31	uncharacterized protein	42237
FBgn0024963	GluClalpha	chr3R	+	19764248	19764428	19764248	19764413	19765644	19765751	2190	52,52,45	101,94,92	118,140,122	104,101,95	80	65	1.90364e-09	2.95064e-07	0.295,0.31,0.284	0.48,0.53,0.511	-0.211	GluClalpha	42350
FBgn0013263	Trl	chr3L	-	14757483	14757962	14757841	14757962	14756903	14757330	2207	175,153,139	48,67,60	133,180,147	146,166,140	423	65	1.16836e-10	2.79875e-08	0.359,0.26,0.263	0.123,0.143,0.139	0.159	Trithorax-like	2768981
FBgn0013263	Trl	chr3L	-	14757662	14757962	14757841	14757962	14756903	14757330	2209	100,83,75	48,67,60	79,108,79	146,166,140	244	65	2.78589e-08	2.93633e-06	0.357,0.248,0.25	0.126,0.148,0.131	0.15	Trithorax-like	2768981
FBgn0013263	Trl	chr3L	-	14757841	14757962	14757907	14757962	14756903	14757330	2211	103,135,115	18,36,16	254,279,252	18,35,24	131	65	0.00127553	0.0191367	0.74,0.65,0.781	0.875,0.798,0.839	-0.114	Trithorax-like	2768981
FBgn0013765	cnn	chr2R	-	13448996	13449400	13449307	13449400	13447131	13447328	2214	130,118,126	7,9,5	163,251,195	6,4,1	376	65	0.00239404	0.0312292	0.762,0.694,0.813	0.824,0.916,0.971	-0.147	centrosomin	36491
FBgn0033609	Fbl6	chr2R	-	11289067	11289772	11289669	11289772	11287644	11288560	2220	159,158,152	60,51,35	263,276,220	43,44,41	667	65	0.000171161	0.00446544	0.205,0.232,0.297	0.373,0.379,0.343	-0.12	F-box and leucine-rich repeat protein 6	36201
FBgn0033609	Fbl6	chr2R	-	11289392	11289772	11289669	11289772	11287644	11288560	2221	117,110,104	60,51,35	172,209,165	43,44,41	342	65	0.000158509	0.00426196	0.27,0.291,0.361	0.432,0.474,0.433	-0.139	F-box and leucine-rich repeat protein 6	36201
FBgn0038610	CG7675	chr3R	-	18381031	18381178	18381079	18381178	18379225	18379364	2251	200,225,208	24,31,17	328,371,421	7,5,17	113	65	4.27504e-11	1.12647e-08	0.827,0.807,0.876	0.964,0.977,0.934	-0.122	CG7675	42211
FBgn0026401	Nipped-B	chr2R	-	4728778	4729017	4728806	4729017	4728432	4728551	2269	41,51,37	23,33,27	92,92,86	27,17,28	93	65	4.37146e-05	0.00143985	0.555,0.519,0.489	0.704,0.791,0.682	-0.205	Nipped-B	3355136
FBgn0031702	fusl	chr2L	-	5335458	5336170	5335716	5336170	5331721	5332850	2279	23,26,22	8,8,6	14,28,16	1,3,0	323	65	0.00147394	0.0209937	0.367,0.395,0.425	0.738,0.653,1.0	-0.401	fuseless	33765
FBgn0031702	fusl	chr2L	-	5335612	5336170	5335716	5336170	5331721	5332850	2281	16,16,16	8,8,6	9,19,10	1,3,0	169	65	0.00123787	0.0187459	0.435,0.435,0.506	0.776,0.709,1.0	-0.37	fuseless	33765
FBgn0031702	fusl	chr2L	-	5335663	5336170	5335716	5336170	5331721	5332850	2282	15,20,16	8,8,6	13,16,16	1,3,0	118	65	0.000322683	0.00714512	0.508,0.579,0.595	0.877,0.746,1.0	-0.314	fuseless	33765
FBgn0058263	MFS17	chr2R	-	2520578	2522511	2522392	2522511	2494741	2495023	2289	2009,1608,1651	64,61,75	2386,3124,2261	48,38,48	1879	65	1.35256e-06	7.74782e-05	0.521,0.477,0.432	0.632,0.74,0.62	-0.187	Major Facilitator Superfamily Transporter 17	3354861
FBgn0058263	MFS17	chr2R	-	2521440	2522511	2522392	2522511	2494741	2495023	2290	1605,1334,1322	64,61,75	2057,2458,1867	48,38,48	1017	65	5.52727e-08	5.02219e-06	0.616,0.583,0.53	0.733,0.805,0.713	-0.174	Major Facilitator Superfamily Transporter 17	3354861
FBgn0011754	PhKgamma	chrX	+	11695823	11696311	11695823	11696145	11696402	11696540	2300	40,49,59	13,23,34	82,85,83	16,15,17	231	65	0.000211572	0.00530946	0.464,0.375,0.328	0.591,0.615,0.579	-0.206	Phosphorylase kinase gamma	32120
FBgn0038251	Hexim	chr3R	+	14659437	14659615	14659437	14659582	14659743	14660310	2301	16,16,24	21,33,26	30,36,49	14,17,22	98	65	1.24828e-05	0.000506033	0.336,0.243,0.38	0.587,0.584,0.596	-0.269	Hexamethylene bisacetamide inducible	41778
FBgn0039431	plum	chr3R	-	26534723	26535217	26534953	26535217	26532112	26532422	2315	6,2,9	0,0,0	14,15,14	3,2,1	295	65	2.53463e-05	0.000917392	1.0,1.0,1.0	0.507,0.623,0.755	0.372	plum	43197
FBgn0086768	Pcmt	chr3R	-	5553225	5553675	5553270	5553675	5552822	5553045	2337	49,20,31	198,129,155	23,17,20	201,266,193	110	65	1.63502e-05	0.000643028	0.128,0.084,0.106	0.063,0.036,0.058	0.054	Protein-L-isoaspartate (D-aspartate) O-methyltransferase	40668
FBgn0250753	kra	chr3R	-	5600037	5600571	5600287	5600571	5599115	5599364	2347	209,186,221	42,45,35	169,159,259	66,47,77	315	65	0.00218773	0.0291145	0.507,0.46,0.566	0.346,0.411,0.41	0.122	krasavietz	40680
FBgn0259170	alpha-Man-Ia	chrX	-	10325675	10325958	10325783	10325958	10323565	10324356	2379	16,17,15	0,1,0	20,26,27	2,5,3	173	65	4.66666e-05	0.00148967	1.0,0.865,1.0	0.79,0.661,0.772	0.214	alpha-Mannosidase class I a	31957
FBgn0085442	NKAIN	chr2R	+	24881569	24881947	24881569	24881626	24882630	24883019	2389	106,92,103	103,69,102	127,107,106	159,175,170	386	65	0.000336898	0.00733657	0.148,0.183,0.145	0.119,0.093,0.095	0.056	Na,K-ATPase Interacting	37979
FBgn0085442	NKAIN	chr2R	+	24881569	24881947	24881569	24881682	24882630	24883019	2390	92,87,92	8,1,3	113,92,95	0,2,1	330	65	0.00111323	0.0169558	0.694,0.945,0.858	1.0,0.901,0.949	-0.118	Na,K-ATPase Interacting	37979
FBgn0085442	NKAIN	chr2R	+	24884525	24887144	24884525	24884580	24887222	24888615	2391	7491,6706,7282	14,7,11	9425,9572,9354	35,25,25	2629	65	0.00063913	0.0120759	0.93,0.959,0.942	0.869,0.904,0.902	0.052	Na,K-ATPase Interacting	37979
FBgn0259224	CG42324	chr3L	+	3504887	3505092	3504887	3505086	3506074	3507207	2401	8,5,1	14,24,20	2,1,1	31,24,18	71	65	0.00236296	0.0309772	0.343,0.16,0.044	0.056,0.037,0.048	0.135	uncharacterized protein	38430
FBgn0259994	CG42492	chrX	-	5629183	5629745	5629396	5629745	5628220	5629024	2425	73,93,106	231,190,183	96,116,117	360,360,357	278	65	0.00233996	0.030829	0.069,0.103,0.119	0.059,0.07,0.071	0.03	uncharacterized protein	8674066
FBgn0259994	CG42492	chrX	-	5629384	5629745	5629396	5629745	5628220	5629024	2426	71,63,78	231,190,183	83,87,75	360,360,357	77	65	0.00127977	0.0191367	0.206,0.219,0.265	0.163,0.169,0.151	0.069	uncharacterized protein	8674066
FBgn0260745	mfas	chr3R	-	11993131	11993315	11993248	11993315	11992741	11992874	2443	80,135,132	22,19,31	139,137,221	52,93,82	182	65	0.000520394	0.0103111	0.565,0.717,0.603	0.488,0.345,0.49	0.187	midline fasciclin	41455
FBgn0031635	tank	chr2L	-	4837844	4837999	4837848	4837999	4837601	4837779	2451	1,1,1	6,4,2	3,1,6	4,1,4	69	65	0.00328011	0.0384137	0.136,0.191,0.32	0.414,0.485,0.586	-0.279	tank	33684
FBgn0261260	mgl	chrX	-	9499873	9500129	9499885	9500129	9471998	9472657	2460	2,1,1	1,3,2	0,1,2	1,0,0	77	65	0.00040788	0.00852987	0.628,0.22,0.297	0.0,1.0,1.0	-0.285	Megalin	8674055
FBgn0036331	CG14117	chr3L	+	13008622	13008877	13008622	13008873	13008935	13009450	2465	0,0,1	10,9,9	5,2,2	22,17,18	69	65	0.00104457	0.0163837	0.0,0.0,0.095	0.176,0.1,0.095	-0.092	uncharacterized protein	39473
FBgn0261514	NimA	chr2L	+	13961248	13961956	13961248	13961952	13962119	13963381	2467	1,1,0	0,0,1	0,1,0	3,0,4	69	65	0.00294869	0.0365136	1.0,1.0,0.0	0.0,1.0,0.0	0.333	Nimrod A	318930
FBgn0261563	wb	chr2L	+	14300998	14301758	14300998	14301676	14308074	14309177	2474	23,3,13	0,0,1	7,13,5	1,1,4	147	65	0.000289752	0.0065256	1.0,1.0,0.852	0.756,0.852,0.356	0.296	wing blister	43946
FBgn0262532	NA	chr3L	+	17869615	17870007	17869615	17869947	17870078	17870573	2497	22,26,22	5,0,3	59,45,56	0,0,0	125	65	7.26946e-05	0.00222733	0.696,1.0,0.792	1.0,1.0,1.0	-0.171	NA	NA
FBgn0262532	NA	chr3L	+	17869615	17870019	17869615	17869947	17870078	17870573	2498	24,22,22	5,0,3	26,27,30	0,0,0	137	65	4.69233e-05	0.00148967	0.695,1.0,0.777	1.0,1.0,1.0	-0.176	NA	NA
FBgn0262532	NA	chr3L	+	17869615	17870019	17869615	17870007	17870078	17870573	2499	9,11,9	7,15,9	2,0,0	35,18,26	77	65	7.14984e-14	3.13997e-11	0.52,0.382,0.458	0.046,0.0,0.0	0.438	NA	NA
FBgn0034708	Vps35	chr2R	+	22185971	22186320	22185971	22186094	22186516	22186706	2500	28,23,28	66,56,67	11,26,21	93,94,105	291	65	0.000421478	0.00874485	0.087,0.084,0.085	0.026,0.058,0.043	0.043	Vacuolar protein sorting 35	37536
FBgn0261822	Bsg	chr2L	+	8083419	8083636	8083419	8083521	8089184	8089736	2505	113,100,84	80,63,57	87,70,92	134,109,122	180	65	1.08129e-07	8.37997e-06	0.338,0.364,0.347	0.19,0.188,0.214	0.152	Basigin	318841
FBgn0261822	Bsg	chr2L	+	8083419	8083636	8083419	8083521	8089393	8089736	2507	86,72,66	11,5,16	58,47,63	23,18,32	180	65	9.34348e-05	0.00273556	0.738,0.839,0.598	0.477,0.485,0.416	0.266	Basigin	318841
FBgn0261985	Ptpmeg	chr3L	+	347458	347779	347458	347658	351366	351778	2528	172,170,159	12,8,5	285,285,247	5,9,0	186	65	0.00128546	0.0191367	0.834,0.881,0.917	0.952,0.917,1.0	-0.079	Protein tyrosine phosphatase Meg	38059
FBgn0262508	CG43078	chr3L	+	8579473	8579639	8579473	8579624	8581762	8581855	2537	1,2,1	0,1,0	3,1,0	2,1,1	80	65	0.00325662	0.0383089	1.0,0.619,1.0	0.549,0.448,0.0	0.541	uncharacterized protein	38981
FBgn0036053	iPLA2-VIA	chr3L	-	9863776	9864349	9864192	9864349	9863320	9863616	2539	6,6,10	71,56,74	31,26,31	48,68,89	481	65	1.58132e-08	1.98418e-06	0.011,0.014,0.018	0.08,0.049,0.045	-0.044	calcium-independent phospholipase A2 VIA	39160
FBgn0263077	CG43340	chr2R	+	7623241	7623322	7623241	7623293	7626490	7627172	2565	0,0,0	2,1,8	8,6,1	4,10,7	94	65	1.01648e-06	6.15957e-05	0.0,0.0,0.0	0.58,0.293,0.09	-0.321	uncharacterized protein	35698
FBgn0035041	CG13594	chr2R	-	24638425	24638588	24638466	24638588	24637282	24637478	2613	7,12,14	41,51,44	43,29,23	60,69,65	106	65	0.00360197	0.0414462	0.095,0.126,0.163	0.305,0.205,0.178	-0.101	uncharacterized protein	37940
FBgn0001218	Hsc70-3	chrX	-	11806077	11806353	11806243	11806353	11804896	11805042	2649	22,14,24	238,218,225	13,8,19	320,274,282	231	65	0.00320633	0.0381244	0.025,0.018,0.029	0.011,0.008,0.019	0.011	Heat shock 70-kDa protein cognate 3	32133
FBgn0040777	CG14767	chr2R	-	8719842	8720032	8719854	8720032	8719645	8719784	2652	501,383,369	118,87,85	604,665,729	179,238,239	77	65	0.00201297	0.0272008	0.782,0.788,0.786	0.74,0.702,0.72	0.065	uncharacterized protein	50250
FBgn0263846	CG43707	chr2L	+	3760206	3760553	3760206	3760517	3760692	3761014	2655	42,20,25	29,21,27	30,21,19	81,87,48	101	65	9.80567e-08	7.89427e-06	0.482,0.38,0.373	0.192,0.134,0.203	0.235	uncharacterized protein	33601
FBgn0020496	CtBP	chr3R	+	13024799	13025044	13024799	13025029	13025388	13026275	2659	100,62,96	20,21,20	140,166,143	16,25,9	80	65	0.000824529	0.0139484	0.802,0.706,0.796	0.877,0.844,0.928	-0.115	C-terminal Binding Protein	41602
FBgn0028697	RpL15	chr3L	+	27267254	27267523	27267254	27267455	27267591	27267918	2672	87,83,83	22,16,25	73,64,73	6,6,8	133	65	0.000243019	0.00572004	0.659,0.717,0.619	0.856,0.839,0.817	-0.172	Ribosomal protein L15	3354918
FBgn0264894	CG44085	chr2L	+	13266868	13267231	13266868	13266996	13267594	13267972	2713	23,7,7	3,2,1	16,20,31	0,1,0	300	65	4.02465e-05	0.0013424	0.624,0.431,0.603	1.0,0.813,1.0	-0.385	uncharacterized protein	34732
FBgn0264906	NA	chr3R	+	24054390	24054454	24054390	24054445	24054598	24055092	2717	7,7,4	1,2,3	9,5,10	0,0,1	74	65	0.000794262	0.0137226	0.86,0.755,0.539	1.0,1.0,0.898	-0.248	NA	NA
FBgn0265045	Strn-Mlck	chr2R	-	15951871	15952088	15951906	15952088	15951157	15951466	2724	16,8,8	9,3,7	32,35,17	1,7,3	100	65	0.000737599	0.013497	0.536,0.634,0.426	0.954,0.765,0.786	-0.303	Stretchin-Mlck	36753
FBgn0085414	dpr12	chr2R	+	5853711	5853801	5853711	5853786	5855514	5855682	2726	70,52,59	8,16,21	130,149,149	14,17,15	80	65	0.00305737	0.037297	0.877,0.725,0.695	0.883,0.877,0.89	-0.118	defective proboscis extension response 12	50320
FBgn0265192	Snp	chr2R	+	22060949	22061581	22060949	22061260	22068426	22068671	2736	190,181,177	10,20,12	173,241,296	1,3,0	386	65	5.62872e-12	1.85396e-09	0.762,0.604,0.713	0.967,0.931,1.0	-0.273	Snipper	37511
FBgn0016917	Stat92E	chr3R	-	20538452	20538715	20538544	20538715	20537193	20537463	2749	271,328,389	92,80,93	263,293,291	24,60,43	157	65	0.000446137	0.00911296	0.549,0.629,0.634	0.819,0.669,0.737	-0.138	Signal-transducer and activator of transcription protein at 92E	42428
FBgn0265575	yin	chrX	-	3866502	3866717	3866511	3866717	3865357	3865439	2754	1,0,0	3,4,1	4,2,3	4,6,9	74	65	0.000121499	0.00340586	0.226,0.0,0.0	0.468,0.226,0.226	-0.231	yin	31340
FBgn0260934	par-1	chr2R	+	19472995	19473179	19472995	19473164	19473439	19473554	2763	92,98,109	289,231,230	150,170,193	261,318,287	80	65	0.000999099	0.0158592	0.205,0.256,0.278	0.318,0.303,0.353	-0.078	par-1	2768852
FBgn0266418	wake	chr3R	+	22666760	22667078	22666760	22667042	22667979	22668042	2772	2,1,3	0,0,1	0,1,0	4,0,4	101	65	2.14449e-08	2.45683e-06	1.0,1.0,0.659	0.0,1.0,0.0	0.553	wide awake	42676
FBgn0039883	RhoGAP100F	chr3R	+	31834037	31834311	31834037	31834305	31834374	31835477	2791	18,34,24	5,7,8	29,46,43	4,2,2	71	65	0.000696089	0.0129471	0.767,0.816,0.733	0.869,0.955,0.952	-0.153	Rho GTPase activating protein at 100F	43758
FBgn0034897	Sesn	chr2R	+	23713899	23714118	23713899	23714074	23714665	23714899	2804	152,148,103	39,21,27	221,289,313	16,22,16	109	65	1.82109e-08	2.18117e-06	0.699,0.808,0.695	0.892,0.887,0.921	-0.166	Sestrin	37755
FBgn0263236	SP1029	chr3R	-	29250189	29250451	29250361	29250451	29247921	29248414	2812	25,27,26	18,14,10	17,34,29	31,64,78	237	65	9.88657e-08	7.89427e-06	0.276,0.346,0.416	0.131,0.127,0.093	0.229	SP1029	53473
FBgn0037659	Kdm2	chr3R	+	9052494	9052627	9052494	9052575	9053535	9053759	2832	21,19,23	14,14,11	37,62,44	9,14,8	117	65	0.000332032	0.00729088	0.455,0.43,0.537	0.695,0.711,0.753	-0.246	Lysine (K)-specific demethylase 2	41090
FBgn0004889	tws	chr3R	-	10134379	10134482	10134436	10134482	10133214	10133587	2839	36,41,28	0,1,2	33,53,61	5,4,4	122	65	0.00324964	0.0383089	1.0,0.956,0.882	0.779,0.876,0.89	0.098	twins	47877
FBgn0051374	sals	chr3R	-	11451066	11451133	11451088	11451133	11447118	11448359	2850	9,11,4	8,7,1	7,5,6	0,0,0	87	65	6.30627e-09	8.30851e-07	0.457,0.54,0.749	1.0,1.0,1.0	-0.418	sarcomere length short	41377
FBgn0034345	CG5174	chr2R	+	18424871	18425076	18424871	18425034	18425339	18426221	2862	65,76,80	431,520,475	112,125,167	505,502,537	107	65	1.92577e-05	0.000724915	0.084,0.082,0.093	0.119,0.131,0.159	-0.05	CG5174	37117
FBgn0041605	cpx	chr3R	+	4281837	4282003	4281837	4281915	4282673	4282834	2868	337,356,369	87,88,101	579,606,637	88,96,130	153	65	0.00070263	0.0129471	0.622,0.632,0.608	0.737,0.728,0.676	-0.093	complexin	64877
FBgn0036213	RpL10Ab	chr3L	+	11823199	11823565	11823199	11823355	11823657	11824211	2891	389,268,394	4383,4004,4348	414,406,446	3722,3668,4161	275	65	0.00179338	0.0247411	0.021,0.016,0.021	0.026,0.025,0.025	-0.006	Ribosomal protein L10Ab	39338
FBgn0000536	eas	chrX	+	16278356	16278615	16278356	16278547	16278693	16278761	2892	47,39,32	0,1,0	36,17,36	5,2,3	133	65	2.4502e-05	0.000909336	1.0,0.95,1.0	0.779,0.806,0.854	0.17	easily shocked	32585
FBgn0285949	RpL31	chr2R	+	9587234	9587338	9587234	9587283	9587446	9587706	2924	57,57,70	33,32,34	42,53,62	11,10,16	120	65	0.000224772	0.00553528	0.483,0.491,0.527	0.674,0.742,0.677	-0.197	Ribosomal protein L31	35988
FBgn0026418	Hsc70Cb	chr3L	+	14037018	14037136	14037018	14037111	14037477	14037750	2929	53,72,69	3,8,5	55,40,75	14,10,22	90	65	3.61277e-05	0.00125259	0.927,0.867,0.909	0.739,0.743,0.711	0.17	Hsc70Cb	39557
FBgn0035438	PHGPx	chr3L	+	3326264	3326712	3326264	3326367	3327342	3327553	2949	351,353,401	34,10,43	279,319,372	51,55,70	410	65	0.000284589	0.00652079	0.621,0.848,0.597	0.464,0.479,0.457	0.222	PHGPx	38413
FBgn0035438	PHGPx	chr3L	+	3326264	3326712	3326264	3326367	3327859	3328183	2950	531,493,608	341,374,430	376,441,512	341,483,564	410	65	7.56257e-05	0.0022905	0.198,0.173,0.183	0.149,0.126,0.126	0.051	PHGPx	38413
FBgn0030258	CG1552	chrX	-	11053033	11053187	11053072	11053187	11052353	11052857	2972	221,155,194	4,6,5	382,278,409	18,23,37	104	65	4.59447e-05	0.00148967	0.972,0.942,0.96	0.93,0.883,0.874	0.062	CG1552	32035
FBgn0030274	Lint-1	chrX	+	11149924	11150114	11149924	11149960	11150635	11152127	2975	29,27,25	35,40,43	17,13,15	61,54,73	219	65	3.9196e-06	0.000187785	0.197,0.167,0.147	0.076,0.067,0.057	0.104	l(3)mbt interacting protein 1	32055
FBgn0030274	Lint-1	chrX	+	11149924	11150204	11149924	11149960	11150635	11152127	2976	40,36,25	35,40,43	20,17,20	61,54,73	309	65	1.58796e-06	8.90274e-05	0.194,0.159,0.109	0.065,0.062,0.054	0.094	l(3)mbt interacting protein 1	32055
FBgn0261802	CG42748	chr2L	+	22156620	22157055	22156620	22156815	22158512	22159611	2979	143,100,127	121,120,123	131,125,101	176,204,187	305	65	0.000236515	0.0057176	0.201,0.151,0.18	0.137,0.116,0.103	0.059	uncharacterized protein	35442

## Sheet: CazsiRNA_A3SS
ID	GeneID	geneSymbol	chr	strand	longExonStart_0base	longExonEnd	shortES	shortEE	flankingES	flankingEE	ID.1	IJC_SAMPLE_1	SJC_SAMPLE_1	IJC_SAMPLE_2	SJC_SAMPLE_2	IncFormLen	SkipFormLen	PValue	FDR	IncLevel1	IncLevel2	IncLevelDifference	GeneName	entrez
FBgn0027279	l(1)G0196	chrX	+	22500997	22502869	22502194	22502869	22498306	22498619	38	2251,2153,2250	28,19,21	3331,3543,3388	17,13,20	1262	65	0.000244805	0.0122852	0.805,0.854,0.847	0.91,0.933,0.897	-0.078	lethal (1) G0196	33137
FBgn0061492	loj	chr3L	+	6095092	6095343	6095112	6095343	6094986	6095017	51	34,24,34	4,4,12	24,19,28	0,1,1	85	65	5.55603e-06	0.000594012	0.867,0.821,0.684	1.0,0.936,0.955	-0.173	logjam	38698
FBgn0017429	CG5989	chr3L	-	8603264	8603849	8603264	8603822	8603905	8604149	85	22,15,23	0,1,0	21,16,24	4,1,8	92	65	7.46186e-06	0.00076453	1.0,0.914,1.0	0.788,0.919,0.679	0.176	CG5989	38984
FBgn0017429	CG5989	chr3L	-	8603264	8603855	8603264	8603822	8603905	8604149	86	26,17,24	0,1,0	30,23,24	4,1,8	98	65	1.67939e-05	0.00147487	1.0,0.919,1.0	0.833,0.938,0.666	0.161	CG5989	38984
FBgn0027567	CG8108	chr3L	+	9865057	9865398	9865079	9865398	9864638	9864802	97	382,312,282	13,20,26	534,522,408	59,57,63	87	65	2.1425e-05	0.00176775	0.956,0.921,0.89	0.871,0.872,0.829	0.065	CG8108	39161
FBgn0036510	SCCRO	chr3L	+	15564015	15565272	15564261	15565272	15563426	15563928	124	73,41,44	0,6,1	92,115,73	0,0,1	311	65	0.00120789	0.040958	1.0,0.588,0.902	1.0,1.0,0.938	-0.149	Squamous cell carcinoma-related oncogene ortholog	39685
FBgn0000212	brm	chr3L	-	15982267	15982568	15982267	15982563	15982802	15982869	127	43,27,48	1,0,0	51,58,69	8,5,1	70	65	0.000186485	0.00975675	0.976,1.0,1.0	0.855,0.915,0.985	0.074	brahma	39744
FBgn0000535	eag	chrX	+	14993424	14993558	14993451	14993558	14992719	14992851	252	17,16,14	2,0,2	11,13,17	3,5,7	92	65	0.00121592	0.040958	0.857,1.0,0.832	0.721,0.648,0.632	0.229	ether a go-go	32428
FBgn0020621	Pkn	chr2R	-	9257409	9257679	9257409	9257673	9258839	9260144	323	4,7,10	0,0,0	7,2,6	4,2,1	71	65	2.15667e-05	0.00176775	1.0,1.0,1.0	0.616,0.478,0.846	0.353	Protein kinase N	35950
FBgn0020621	Pkn	chr2R	-	9257409	9258060	9257409	9257673	9258839	9260144	324	32,35,29	0,0,0	43,58,38	4,2,1	452	65	3.26699e-05	0.0022953	1.0,1.0,1.0	0.607,0.807,0.845	0.247	Protein kinase N	35950
FBgn0264489	CG43897	chr3L	+	9831920	9832679	9832198	9832679	9830633	9830785	360	85,88,82	0,0,0	188,210,168	51,55,58	343	65	0	0	1.0,1.0,1.0	0.411,0.42,0.354	0.605	uncharacterized protein	39153
FBgn0264489	CG43897	chr3L	+	9831920	9832679	9832477	9832679	9830633	9830785	362	472,374,468	71,65,85	947,1046,1010	236,270,267	622	65	0.000268088	0.0131846	0.41,0.376,0.365	0.295,0.288,0.283	0.095	uncharacterized protein	39153
FBgn0264489	CG43897	chr3L	+	9832195	9832679	9832198	9832679	9830633	9830785	363	10,13,10	0,0,0	36,21,23	51,55,58	68	65	0	0	1.0,1.0,1.0	0.403,0.267,0.275	0.685	uncharacterized protein	39153
FBgn0264489	CG43897	chr3L	+	9832195	9832679	9832477	9832679	9830633	9830785	365	397,299,396	71,65,85	795,857,865	236,270,267	347	65	0.000388903	0.0183906	0.512,0.463,0.466	0.387,0.373,0.378	0.101	uncharacterized protein	39153
FBgn0264489	CG43897	chr3L	+	9832201	9832679	9832477	9832679	9830633	9830785	368	380,281,382	71,65,85	750,834,832	236,270,267	341	65	0.000476909	0.0211766	0.505,0.452,0.461	0.377,0.371,0.373	0.099	uncharacterized protein	39153
FBgn0264489	CG43897	chr3L	+	9831920	9832679	9832195	9832679	9830999	9831440	369	76,79,78	64,42,55	169,193,151	37,38,44	340	65	1.88288e-10	4.63001e-08	0.185,0.264,0.213	0.466,0.493,0.396	-0.231	uncharacterized protein	39153
FBgn0264489	CG43897	chr3L	+	9831920	9832679	9832198	9832679	9830999	9831440	370	83,88,82	0,0,0	184,204,164	43,64,46	343	65	0	0	1.0,1.0,1.0	0.448,0.377,0.403	0.591	uncharacterized protein	39153
FBgn0264489	CG43897	chr3L	+	9832195	9832679	9832198	9832679	9830999	9831440	373	71,51,59	0,0,0	52,49,57	43,64,46	68	65	0	0	1.0,1.0,1.0	0.536,0.423,0.542	0.5	uncharacterized protein	39153
FBgn0263199	Galk	chr3L	-	8985052	8985308	8985052	8985231	8985976	8986091	408	175,135,270	489,340,512	156,170,200	165,328,265	142	65	5.76089e-05	0.0037279	0.141,0.154,0.194	0.302,0.192,0.257	-0.087	Galactokinase	39031
FBgn0020236	ATPCL	chr2R	-	15996166	15996365	15996166	15996314	15996894	15997218	431	298,277,293	227,165,205	423,523,459	74,139,127	116	65	0	0	0.424,0.485,0.445	0.762,0.678,0.669	-0.252	ATP citrate lyase	36760
FBgn0020236	ATPCL	chr2R	-	15996166	15996365	15996166	15996317	15996894	15997218	432	276,225,254	52,50,58	406,496,418	37,29,30	113	65	8.74001e-12	2.38796e-09	0.753,0.721,0.716	0.863,0.908,0.889	-0.157	ATP citrate lyase	36760
FBgn0036958	CG17233	chr3L	-	20238737	20239613	20238737	20239544	20239862	20240532	447	15,15,16	1,0,0	8,13,17	1,1,4	134	65	0.000855857	0.0318872	0.879,1.0,1.0	0.795,0.863,0.673	0.183	uncharacterized protein	40220
FBgn0039881	CG1971	chr3R	+	31805792	31806769	31805798	31806769	31805678	31805735	515	1,6,3	0,0,2	8,4,3	7,4,4	71	65	0.000214391	0.0109831	1.0,1.0,0.579	0.511,0.478,0.407	0.394	CG1971	43755
FBgn0263352	Unr	chr3L	-	8436245	8436710	8436245	8436689	8436764	8436972	538	31,30,22	4,5,5	37,57,45	3,1,0	86	65	0.000146255	0.00799203	0.854,0.819,0.769	0.903,0.977,1.0	-0.146	Upstream of N-ras	38963
FBgn0082582	tmod	chr3R	+	30533095	30533507	30533118	30533507	30532606	30532644	539	7,6,3	23,31,23	1,0,2	28,29,42	88	65	2.6011e-05	0.00199878	0.184,0.125,0.088	0.026,0.0,0.034	0.112	tropomodulin	43633
FBgn0082582	tmod	chr3R	+	30533095	30533507	30533118	30533507	30532606	30532661	540	7,6,4	1,6,4	0,0,3	6,6,11	88	65	8.20828e-06	0.000807367	0.838,0.425,0.425	0.0,0.0,0.168	0.507	tropomodulin	43633
FBgn0082582	tmod	chr3R	+	30533095	30533507	30533118	30533507	30532836	30532982	541	8,6,4	11,14,17	0,0,2	18,15,13	88	65	2.66588e-06	0.000385457	0.349,0.24,0.148	0.0,0.0,0.102	0.212	tropomodulin	43633
FBgn0041630	Hexo1	chr3L	+	4288907	4289171	4289049	4289171	4288640	4288701	562	39,59,34	38,35,24	63,52,50	95,118,92	207	65	1.80188e-06	0.000299146	0.244,0.346,0.308	0.172,0.122,0.146	0.153	Hexosaminidase 1	38528
FBgn0004607	zfh2	chr4	+	532782	532926	532785	532926	531435	531783	729	50,48,33	1,3,0	51,84,50	3,14,5	68	65	0.000461997	0.0211766	0.98,0.939,1.0	0.942,0.852,0.905	0.073	Zn finger homeodomain 2	43795
FBgn0037560	NA	chr3R	-	8260705	8261599	8260705	8261550	8261800	8261898	801	65,49,63	60,74,77	110,100,116	62,46,83	114	65	4.44673e-05	0.00303736	0.382,0.274,0.318	0.503,0.553,0.443	-0.175	NA	NA
FBgn0011640	lark	chr3L	+	7339867	7340770	7339961	7340770	7339463	7339617	805	76,110,104	1,10,3	110,118,106	12,16,17	159	65	0.000513963	0.0217903	0.969,0.818,0.934	0.789,0.751,0.718	0.154	lark	38811
FBgn0036890	CG9368	chr3L	+	19602655	19604120	19602670	19604120	19602041	19602060	868	47,64,66	12,11,18	56,58,70	23,31,36	80	65	0.00072798	0.0275401	0.761,0.825,0.749	0.664,0.603,0.612	0.152	CG9368	40135
FBgn0030087	CG7766	chrX	-	9095394	9095825	9095394	9095651	9096765	9096825	884	276,181,293	169,155,165	259,278,342	270,277,290	239	65	0.00146122	0.0479086	0.308,0.241,0.326	0.207,0.214,0.243	0.07	CG7766	31839
FBgn0030087	CG7766	chrX	-	9095394	9095975	9095394	9095651	9096765	9096825	885	402,257,356	169,155,165	331,379,427	270,277,290	389	65	0.000123774	0.00707815	0.284,0.217,0.265	0.17,0.186,0.197	0.071	CG7766	31839
FBgn0020910	RpL3	chr3R	+	11223087	11223530	11223394	11223530	11222560	11222729	925	788,707,741	4497,3937,4348	1123,994,1116	4356,3699,4474	372	65	8.61268e-06	0.000814561	0.03,0.03,0.029	0.043,0.045,0.042	-0.014	Ribosomal protein L3	41347
FBgn0053170	CG33170	chr3L	+	22867115	22867535	22867399	22867535	22865877	22866034	927	508,366,420	14,16,10	817,672,691	7,8,7	349	65	3.21332e-05	0.0022953	0.871,0.81,0.887	0.956,0.94,0.948	-0.092	uncharacterized protein	326267
FBgn0000578	ena	chr2R	+	19160176	19160902	19160179	19160902	19159782	19160035	975	1,2,0	4,2,9	4,14,6	3,4,4	68	65	7.24421e-05	0.00445338	0.193,0.489,0.0	0.56,0.77,0.589	-0.412	enabled	37201
FBgn0265991	Zasp52	chr2R	-	15765122	15765447	15765122	15765252	15773040	15773253	1031	65,31,31	108,74,114	117,97,94	157,150,138	260	65	0.00109271	0.0383853	0.131,0.095,0.064	0.157,0.139,0.146	-0.051	Z band alternatively spliced PDZ-motif protein 52	36740
FBgn0265991	Zasp52	chr2R	-	15765122	15766713	15765122	15765252	15773040	15773253	1032	246,197,187	108,74,114	563,555,524	157,150,138	1526	65	4.46739e-06	0.000549265	0.088,0.102,0.065	0.133,0.136,0.139	-0.051	Z band alternatively spliced PDZ-motif protein 52	36740
FBgn0265991	Zasp52	chr2R	-	15765122	15769551	15765122	15765252	15773040	15773253	1033	516,414,436	108,74,114	1248,1229,1217	157,150,138	4364	65	3.80892e-07	7.20472e-05	0.066,0.077,0.054	0.106,0.109,0.116	-0.045	Z band alternatively spliced PDZ-motif protein 52	36740
FBgn0003742	tra2	chr2R	-	14602503	14602905	14602503	14602876	14603160	14603289	1102	10,10,12	36,30,39	5,4,6	53,53,59	94	65	0.000184423	0.00975675	0.161,0.187,0.175	0.061,0.05,0.066	0.115	transformer 2	36619
FBgn0044323	Cka	chr2L	+	8036836	8036893	8036842	8036893	8036357	8036576	1157	41,43,28	5,4,3	37,40,44	42,46,37	71	65	5.55112e-16	1.95003e-13	0.882,0.908,0.895	0.446,0.443,0.521	0.425	Connector of kinase to AP-1	34096
FBgn0036715	Cad74A	chr3L	-	17378285	17378863	17378285	17378592	17379345	17379530	1162	4,11,9	0,0,0	2,11,3	1,2,3	336	65	3.35444e-08	7.49871e-06	1.0,1.0,1.0	0.279,0.516,0.162	0.681	Cadherin 74A	39936
FBgn0037443	Dmtn	chr3R	-	6391304	6392742	6391304	6391988	6392879	6392959	1168	333,291,338	27,28,36	288,299,226	39,49,50	819	65	0.00058971	0.0237721	0.495,0.452,0.427	0.37,0.326,0.264	0.138	Dementin	40792
FBgn0037443	Dmtn	chr3R	-	6391304	6392742	6391304	6391988	6393731	6393911	1169	345,298,354	64,31,64	288,302,227	61,90,79	819	65	0.000617689	0.0244983	0.3,0.433,0.305	0.273,0.21,0.186	0.123	Dementin	40792
FBgn0053558	mim	chr2R	-	6927389	6928262	6927389	6928148	6928508	6928836	1319	55,53,54	5,4,4	43,52,56	0,0,3	179	65	0.000686059	0.0263597	0.8,0.828,0.831	1.0,1.0,0.871	-0.137	missing-in-metastasis	2768716
FBgn0031228	ND-15	chr2L	+	155545	155784	155566	155784	155334	155429	1431	139,98,192	768,944,895	273,279,318	860,810,944	86	65	6.44995e-12	1.98255e-09	0.12,0.073,0.14	0.194,0.207,0.203	-0.09	NADH dehydrogenase (ubiquinone) 15 kDa subunit	33179
FBgn0261509	haf	chr2L	+	1556539	1556915	1556832	1556915	1555128	1555211	1532	14,15,7	2,2,4	18,26,7	1,0,0	358	65	2.93014e-06	0.000385457	0.56,0.577,0.241	0.766,1.0,1.0	-0.463	hattifattener	33339
FBgn0013334	Sap47	chr3R	+	15935830	15936340	15935952	15936340	15935118	15935584	1566	666,743,763	215,281,248	917,1104,1140	456,517,550	187	65	0.000388346	0.0183906	0.518,0.479,0.517	0.411,0.426,0.419	0.086	Synapse-associated protein 47kD	41938
FBgn0040297	Nhe2	chr2L	+	21128739	21129082	21128778	21129082	21127849	21128062	1692	111,134,129	2,2,2	154,190,159	12,14,8	104	65	2.85187e-05	0.00212507	0.972,0.977,0.976	0.889,0.895,0.925	0.072	Na[+]/H[+] hydrogen exchanger 2	35376
FBgn0264560	garz	chr2R	+	12332146	12332470	12332149	12332470	12331037	12332098	1736	1,0,0	4,2,1	1,4,1	5,3,4	68	65	0.00112882	0.0390953	0.193,0.0,0.0	0.16,0.56,0.193	-0.24	gartenzwerg	36337
FBgn0031515	CG9664	chr2L	-	3292173	3292301	3292173	3292298	3292459	3292576	1742	9,11,14	4,3,5	14,13,6	10,19,21	68	65	0.000977658	0.0348415	0.683,0.778,0.728	0.572,0.395,0.215	0.336	CG9664	33540
FBgn0264607	CaMKII	chr4	-	1038358	1038458	1038358	1038434	1045155	1045248	1758	170,184,177	17,28,22	247,259,233	55,52,59	89	65	0.000557318	0.0232046	0.88,0.828,0.855	0.766,0.784,0.743	0.09	Calcium/calmodulin-dependent protein kinase II	43828
FBgn0051719	RluA-1	chr2L	-	10471475	10472326	10471475	10472215	10474281	10474349	1773	65,59,61	18,8,10	89,56,80	28,60,38	176	65	0.000896145	0.0328899	0.571,0.731,0.693	0.54,0.256,0.437	0.254	RluA-1	34438
FBgn0051719	RluA-1	chr2L	-	10471475	10472485	10471475	10472215	10474281	10474349	1774	147,133,144	18,8,10	194,164,194	28,60,38	335	65	0.00047553	0.0211766	0.613,0.763,0.736	0.573,0.347,0.498	0.231	RluA-1	34438
FBgn0034693	CG11073	chr2R	-	22092141	22094043	22092141	22092717	22094523	22094787	1839	1691,1432,1592	81,86,80	2120,2663,2888	142,223,270	1391	65	9.30949e-05	0.00545048	0.494,0.438,0.482	0.411,0.358,0.333	0.104	uncharacterized protein	37519
FBgn0038652	CG7720	chr3R	-	18768871	18769116	18768871	18769113	18795010	18795169	1914	3,2,1	0,5,2	3,1,6	0,0,0	68	65	7.91678e-05	0.00474814	1.0,0.277,0.323	1.0,1.0,1.0	-0.467	CG7720	42257
FBgn0011260	Sema2a	chr2R	+	16516919	16517341	16517018	16517341	16516149	16516270	1917	8,4,1	1,0,0	2,4,3	0,2,6	164	65	2.31464e-05	0.00183603	0.76,1.0,1.0	1.0,0.442,0.165	0.384	Semaphorin 2a	36846
FBgn0041150	hoe1	chr2L	-	4925828	4926350	4925828	4926346	4928243	4928393	1962	17,5,3	9,7,3	7,5,10	37,30,61	69	65	2.97831e-06	0.000385457	0.64,0.402,0.485	0.151,0.136,0.134	0.369	hoepel1	249663
FBgn0015222	Fer1HCH	chr3R	-	30387463	30387642	30387463	30387602	30387774	30387860	2004	467,408,429	62,58,55	613,556,650	139,135,163	105	65	2.73067e-06	0.000385457	0.823,0.813,0.828	0.732,0.718,0.712	0.101	Ferritin 1 heavy chain homologue	46415
FBgn0052694	CG32694	chrX	+	10005153	10005289	10005168	10005289	10004391	10004759	2054	16,14,30	0,0,0	21,41,29	1,9,1	80	65	5.08338e-05	0.00337839	1.0,1.0,1.0	0.945,0.787,0.959	0.103	uncharacterized protein	31933
FBgn0024963	GluClalpha	chr3R	+	19766489	19766647	19766522	19766647	19765644	19765751	2128	56,64,46	115,110,123	116,138,108	140,179,150	98	65	0.000637536	0.0248841	0.244,0.278,0.199	0.355,0.338,0.323	-0.098	GluClalpha	42350
FBgn0003638	su(w[a])	chrX	+	1042802	1043421	1043212	1043421	1042259	1042432	2152	934,624,834	138,119,130	967,1011,873	245,302,254	475	65	2.88712e-07	5.91618e-05	0.481,0.418,0.467	0.351,0.314,0.32	0.127	suppressor of white-apricot	31054
FBgn0003638	su(w[a])	chrX	+	1042933	1043421	1043212	1043421	1042259	1042432	2153	626,410,523	138,119,130	672,691,597	245,302,254	344	65	5.52836e-06	0.000594012	0.462,0.394,0.432	0.341,0.302,0.308	0.112	suppressor of white-apricot	31054
FBgn0000055	NA	chr2L	+	14616128	14616437	14616302	14616437	14615551	14615643	2164	3552,2704,3133	35874,27174,36136	2958,2977,3563	22810,22234,30071	239	65	0.000497686	0.0214703	0.026,0.026,0.023	0.034,0.035,0.031	-0.008	NA	NA
FBgn0058191	CG40191	chr2R	+	1265342	1266349	1266191	1266349	1265170	1265293	2187	1358,1534,1348	49,23,48	3450,3879,3607	11,4,5	914	65	0	0	0.663,0.826,0.666	0.957,0.986,0.981	-0.256	uncharacterized protein	3354930
FBgn0040022	Set1	chr3L	+	25109300	25109604	25109323	25109604	25108996	25109069	2221	11,10,15	0,0,0	20,16,20	1,3,3	88	65	0.00097253	0.0348415	1.0,1.0,1.0	0.937,0.798,0.831	0.145	SET domain containing 1	3354971
FBgn0040022	Set1	chr3L	+	25109309	25109604	25109323	25109604	25108996	25109069	2222	5,4,3	0,0,0	6,5,5	1,3,3	79	65	1.08946e-05	0.000992211	1.0,1.0,1.0	0.832,0.578,0.578	0.337	SET domain containing 1	3354971
FBgn0036765	CG7408	chr3L	+	17879877	17880064	17879949	17880064	17879095	17879248	2269	24,24,19	1,0,0	21,36,31	3,4,1	137	65	0.000566196	0.0232046	0.919,1.0,1.0	0.769,0.81,0.936	0.135	CG7408	39991
FBgn0259170	alpha-Man-Ia	chrX	-	10323565	10324541	10323565	10324356	10325783	10325958	2305	15,14,12	0,1,0	25,31,29	2,5,3	250	65	7.21116e-05	0.00445338	1.0,0.784,1.0	0.765,0.617,0.715	0.229	alpha-Mannosidase class I a	31957
FBgn0262103	Sik3	chr2R	+	18702518	18702683	18702527	18702683	18701318	18701485	2445	3,7,2	42,50,30	11,16,18	52,56,52	74	65	0.000482265	0.0211766	0.059,0.11,0.055	0.157,0.201,0.233	-0.122	Salt-inducible kinase 3	37152
FBgn0053143	CG33143	chr2R	+	22627799	22627948	22627805	22627948	22619804	22621159	2522	2,0,2	4,2,3	5,6,3	1,0,1	71	65	1.8248e-06	0.000299146	0.314,0.0,0.379	0.821,1.0,0.733	-0.62	uncharacterized protein	37583
FBgn0263873	sick	chr2L	+	19945168	19946702	19945269	19946702	19935252	19935527	2700	31,14,11	6,6,6	19,13,23	11,31,32	166	65	0.00124474	0.0413623	0.669,0.477,0.418	0.403,0.141,0.22	0.267	sickie	35277
FBgn0266579	tau	chr3R	-	27641841	27642938	27641841	27642057	27643814	27643973	2725	586,554,692	3,2,4	924,886,866	11,16,15	946	65	0.00013189	0.00737088	0.931,0.95,0.922	0.852,0.792,0.799	0.12	tau	326116
FBgn0033809	CG4630	chr2R	-	13217588	13218303	13217588	13218199	13219087	13219247	2785	24,15,26	6,2,2	40,29,40	13,17,28	169	65	0.00148538	0.0480598	0.606,0.743,0.833	0.542,0.396,0.355	0.296	CG4630	36458
FBgn0034858	eIF2B-delta	chr2R	+	23386941	23387612	23387006	23387612	23386520	23386622	2849	13,27,30	2,7,9	8,10,14	1,0,0	130	65	5.27986e-06	0.000594012	0.765,0.659,0.625	0.8,1.0,1.0	-0.25	eIF2B-delta	37706

## Sheet: CazsiRNA_SE
ID	GeneID	geneSymbol	chr	strand	exonStart_0base	exonEnd	upstreamES	upstreamEE	downstreamES	downstreamEE	ID.1	IJC_SAMPLE_1	SJC_SAMPLE_1	IJC_SAMPLE_2	SJC_SAMPLE_2	IncFormLen	SkipFormLen	PValue	FDR	IncLevel1	IncLevel2	IncLevelDifference	GeneName	entrez
FBgn0031374	Wdr62	chr2L	+	1937865	1937910	1937440	1937583	1938507	1938619	11	29,20,31	162,110,150	48,41,71	154,168,157	110	65	0.000933348	0.024584	0.096,0.097,0.109	0.156,0.126,0.211	-0.064	WD repeat domain 62	33367
FBgn0031432	Cyp309a1	chr2L	-	2563503	2563627	2563132	2563396	2563699	2564119	18	978,908,925	13,11,13	607,669,521	3,3,2	189	65	0.000486111	0.0144787	0.963,0.966,0.961	0.986,0.987,0.989	-0.024	Cyp309a1	33438
FBgn0031118	RhoGAP19D	chrX	-	20477112	20477187	20476327	20476811	20477265	20477567	51	54,56,48	1,1,1	60,77,74	2,5,10	140	65	0.000474227	0.0143059	0.962,0.963,0.957	0.933,0.877,0.775	0.099	Rho GTPase activating protein at 19D	33048
FBgn0052521	CG32521	chrX	-	21223579	21223647	21211686	21211799	21279181	21279186	58	44,51,56	379,401,393	13,11,26	513,605,821	133	65	0	0	0.054,0.059,0.065	0.012,0.009,0.015	0.047	uncharacterized protein	33098
FBgn0052521	CG32521	chrX	-	21279181	21279186	21211686	21211799	21281045	21281153	60	349,366,357	12,12,7	477,569,755	1,6,10	70	65	0.000313673	0.0108682	0.964,0.966,0.979	0.998,0.989,0.986	-0.021	uncharacterized protein	33098
FBgn0003423	slgA	chrX	+	21381733	21381769	21380881	21381063	21382179	21382244	74	7,18,9	273,238,215	5,3,8	327,403,333	101	65	0.000240791	0.00894602	0.016,0.046,0.026	0.01,0.005,0.015	0.019	sluggish A	33117
FBgn0052406	PVRAP	chr3L	+	6019069	6019857	6018059	6018150	6020059	6020162	77	181,120,199	62,53,75	168,154,162	101,107,80	853	65	0.00161016	0.0378871	0.182,0.147,0.168	0.112,0.099,0.134	0.051	PVR adaptor protein	38677
FBgn0016694	Pdp1	chr3L	-	7819987	7820029	7818068	7818223	7830386	7831827	106	227,227,181	191,273,171	148,264,310	197,443,512	107	65	5.41182e-05	0.00280897	0.419,0.336,0.391	0.313,0.266,0.269	0.099	PAR-domain protein 1	45588
FBgn0016694	Pdp1	chr3L	-	7819987	7820029	7818068	7818223	7853182	7855548	107	162,153,149	130,129,127	135,181,190	167,217,257	107	65	0.000624744	0.018074	0.431,0.419,0.416	0.329,0.336,0.31	0.097	PAR-domain protein 1	45588
FBgn0016694	Pdp1	chr3L	-	7825583	7826705	7819987	7820029	7830386	7831827	110	189,122,156	111,110,72	169,333,318	54,139,160	1187	65	0.0018796	0.0419154	0.085,0.057,0.106	0.146,0.116,0.098	-0.037	PAR-domain protein 1	45588
FBgn0001248	Idh	chr3L	-	8358015	8358072	8356403	8357905	8358555	8358940	125	24,22,31	62,66,69	7,14,4	65,60,64	122	65	7.77388e-06	0.000576408	0.171,0.151,0.193	0.054,0.111,0.032	0.106	Isocitrate dehydrogenase	44291
FBgn0001248	Idh	chr3L	-	8358015	8358072	8356403	8357905	8360792	8360906	126	23,13,26	149,198,177	4,10,2	136,147,212	122	65	6.61454e-07	7.78201e-05	0.076,0.034,0.073	0.015,0.035,0.005	0.043	Isocitrate dehydrogenase	44291
FBgn0000116	Argk	chr3L	-	9061906	9062467	9048811	9050359	9064463	9064517	140	938,870,982	226,234,263	1858,1822,1812	331,358,299	626	65	0.000183201	0.00730631	0.301,0.279,0.279	0.368,0.346,0.386	-0.08	Arginine kinase	39041
FBgn0036030	CG6767	chr3L	-	9687229	9687253	9686364	9686463	9689264	9689448	169	11,5,8	222,118,170	16,32,23	212,239,245	89	65	0.000818326	0.022048	0.035,0.03,0.033	0.052,0.089,0.064	-0.036	CG6767	39132
FBgn0036030	CG6767	chr3L	-	9688530	9688599	9686364	9686463	9689264	9689448	170	916,349,765	222,118,170	371,613,528	212,239,245	134	65	2.26585e-06	0.000213262	0.667,0.589,0.686	0.459,0.554,0.511	0.139	CG6767	39132
FBgn0036141	wls	chr3L	-	11167818	11167914	11166619	11167608	11168136	11169625	210	2,5,5	30,31,21	13,21,20	48,54,42	161	65	0.00132124	0.0324971	0.026,0.061,0.088	0.099,0.136,0.161	-0.074	wntless	39259
FBgn0036454	CG17839	chr3L	+	14805562	14805629	14805135	14805490	14839217	14839307	256	39,53,59	5,9,8	62,119,160	1,6,6	132	65	0.000196672	0.0077128	0.793,0.744,0.784	0.968,0.907,0.929	-0.161	uncharacterized protein	39616
FBgn0036481	CG16959	chr3L	-	15124124	15124324	15122623	15123061	15125083	15125321	270	0,7,6	7,5,7	0,0,0	10,8,13	265	65	9.64601e-06	0.000680912	0.0,0.256,0.174	0.0,0.0,0.0	0.143	uncharacterized protein	39648
FBgn0010280	Taf4	chr3L	+	16113884	16114141	16113211	16113365	16114311	16114720	294	242,279,216	29,27,26	393,496,437	19,15,29	322	65	2.06827e-05	0.00131531	0.627,0.676,0.626	0.807,0.87,0.753	-0.167	TBP-associated factor 4	39765
FBgn0010280	Taf4	chr3L	+	16113895	16114141	16113211	16113365	16114311	16114720	295	231,277,208	29,27,26	381,474,418	19,15,29	311	65	2.72457e-05	0.001658	0.625,0.682,0.626	0.807,0.868,0.751	-0.164	TBP-associated factor 4	39765
FBgn0020887	Su(z)12	chr3L	-	19919358	19919520	19918241	19919290	19920153	19920986	355	88,103,93	0,0,2	140,130,152	3,4,5	227	65	0.00133241	0.0326579	1.0,1.0,0.93	0.93,0.903,0.897	0.067	Su(z)12	48071
FBgn0036926	CG7646	chr3L	+	19994807	19994951	19993264	19993322	19995373	19995502	358	1498,1392,1414	68,68,63	2084,1933,1708	73,44,36	209	65	4.14336e-05	0.00233984	0.873,0.864,0.875	0.899,0.932,0.937	-0.052	CG7646	40187
FBgn0020389	Papss	chr3L	+	19848169	19848398	19847308	19847603	19858377	19858492	360	20,11,20	2,0,1	13,15,17	3,3,5	294	65	0.00186642	0.0419154	0.689,1.0,0.816	0.489,0.525,0.429	0.354	PAPS synthetase	40167
FBgn0021765	scu	chrX	+	18091554	18091654	18091258	18091390	18091951	18092853	383	37,22,28	264,273,353	59,59,54	279,414,345	165	65	0.000685175	0.0194706	0.052,0.031,0.03	0.077,0.053,0.058	-0.025	scully	32789
FBgn0027602	CG8611	chrX	-	17415544	17415844	17414969	17415159	17419447	17419875	389	8,4,2	10,9,12	0,0,2	13,11,11	365	65	0.000454295	0.0138825	0.125,0.073,0.029	0.0,0.0,0.031	0.065	CG8611	32725
FBgn0030693	CG8974	chrX	-	15795160	15795416	15794496	15795101	15795892	15796028	409	33,54,69	116,120,111	43,45,61	215,148,226	321	65	0.000342768	0.0113596	0.054,0.084,0.112	0.039,0.058,0.052	0.034	CG8974	32532
FBgn0014455	Ahcy	chrX	+	15450666	15450857	15450260	15450415	15451394	15452646	439	1639,685,1026	19,5,6	727,710,927	0,1,1	256	65	4.67894e-05	0.00252127	0.956,0.972,0.977	1.0,0.994,0.996	-0.028	Adenosylhomocysteinase	32471
FBgn0004242	Syt1	chr2L	-	2789346	2789946	2787053	2787168	2792194	2792371	443	195,183,212	233,269,260	232,199,216	363,456,439	665	65	0.000235665	0.00884871	0.076,0.062,0.074	0.059,0.041,0.046	0.022	Synaptotagmin 1	33473
FBgn0052600	dpr8	chrX	+	14389604	14389682	14355462	14355542	14408205	14408321	458	98,74,81	1,2,0	156,151,112	1,10,8	143	65	0.00050339	0.0148679	0.978,0.944,1.0	0.986,0.873,0.864	0.066	defective proboscis extension response 8	32387
FBgn0029506	Tsp42Ee	chr2R	+	7013032	7013116	7012253	7012335	7017012	7017375	479	741,775,857	5,11,11	887,1147,1582	5,1,2	149	65	0.000834845	0.0223226	0.985,0.968,0.971	0.987,0.998,0.997	-0.019	Tetraspanin 42Ee	35614
FBgn0032456	MRP	chr2L	+	12728020	12728241	12726745	12727116	12737958	12738176	494	305,189,265	13,3,6	327,403,302	20,22,22	286	65	0.00140627	0.0337671	0.842,0.935,0.909	0.788,0.806,0.757	0.112	Multidrug-Resistance like Protein 1	34686
FBgn0032456	MRP	chr2L	+	12730842	12731066	12726745	12727116	12737958	12738176	511	222,177,243	13,3,6	264,299,272	20,22,22	289	65	0.00137977	0.0337018	0.793,0.93,0.901	0.748,0.753,0.736	0.129	Multidrug-Resistance like Protein 1	34686
FBgn0032456	MRP	chr2L	+	12736035	12736256	12726745	12727116	12737958	12738176	516	224,171,207	13,3,6	259,310,205	20,22,22	286	65	0.00107987	0.0276188	0.797,0.928,0.887	0.746,0.762,0.679	0.142	Multidrug-Resistance like Protein 1	34686
FBgn0032456	MRP	chr2L	+	12736592	12736813	12726745	12727116	12737958	12738176	519	132,77,124	13,3,6	118,125,90	20,22,22	286	65	7.63802e-05	0.00361858	0.698,0.854,0.824	0.573,0.564,0.482	0.252	Multidrug-Resistance like Protein 1	34686
FBgn0032456	MRP	chr2L	+	12737397	12737618	12726745	12727116	12737958	12738176	521	283,239,328	13,3,6	350,377,313	20,22,22	286	65	0.000445369	0.0137889	0.832,0.948,0.926	0.799,0.796,0.764	0.116	Multidrug-Resistance like Protein 1	34686
FBgn0001098	Gdh	chr3R	-	23936980	23937019	23935957	23936645	23937422	23937627	555	138,182,194	328,366,398	219,216,225	276,280,307	104	65	8.97866e-06	0.000640206	0.208,0.237,0.234	0.332,0.325,0.314	-0.097	Glutamate dehydrogenase	42832
FBgn0039897	CG1674	chr4	+	232278	232848	231849	231977	234264	234345	613	369,439,435	44,47,59	377,314,394	90,86,80	635	65	7.73116e-07	8.8023e-05	0.462,0.489,0.43	0.3,0.272,0.335	0.158	CG1674	43780
FBgn0039897	CG1674	chr4	+	234863	234944	234264	234345	236394	236475	627	45,54,54	89,99,96	34,41,36	127,125,126	146	65	0.000277363	0.00993859	0.184,0.195,0.2	0.106,0.127,0.113	0.078	CG1674	43780
FBgn0039911	CG1909	chr4	+	587842	588042	586901	587093	588571	589348	652	1789,1582,1741	23,20,18	2724,2943,2332	8,19,5	265	65	1.09846e-06	0.00011403	0.95,0.951,0.96	0.988,0.974,0.991	-0.031	CG1909	43800
FBgn0016126	CaMKI	chr4	+	449923	449968	447100	447235	450241	450316	670	1651,1623,1797	1159,1169,1356	2144,2115,2038	1257,1038,1203	110	65	0.00198683	0.0435559	0.457,0.451,0.439	0.502,0.546,0.5	-0.067	Calcium/calmodulin-dependent protein kinase I	43792
FBgn0264695	Mhc	chr2L	+	16773276	16773380	16771342	16771446	16774449	16774857	692	687,672,631	86,85,63	1382,1212,1055	105,101,79	169	65	0.00107029	0.0274734	0.754,0.753,0.794	0.835,0.822,0.837	-0.064	Myosin heavy chain	35007
FBgn0264695	Mhc	chr2L	+	16777630	16777748	16776849	16777439	16780549	16780813	700	54,39,56	0,2,0	76,70,85	6,4,4	183	65	0.000265324	0.00960474	1.0,0.874,1.0	0.818,0.861,0.883	0.104	Myosin heavy chain	35007
FBgn0264695	Mhc	chr2L	+	16778004	16778122	16776849	16777439	16780549	16780813	702	66,45,47	0,2,0	105,79,82	6,4,4	183	65	0.000418938	0.0131435	1.0,0.889,1.0	0.861,0.875,0.879	0.091	Myosin heavy chain	35007
FBgn0264695	Mhc	chr2L	+	16779092	16779210	16776849	16777439	16780549	16780813	707	97,80,88	0,2,0	195,206,114	6,4,4	183	65	0.00195239	0.0429343	1.0,0.934,1.0	0.92,0.948,0.91	0.052	Myosin heavy chain	35007
FBgn0264695	Mhc	chr2L	+	16779727	16779845	16776849	16777439	16780549	16780813	710	44,41,40	0,2,0	72,67,59	6,4,4	183	65	0.000228085	0.00860989	1.0,0.879,1.0	0.81,0.856,0.84	0.124	Myosin heavy chain	35007
FBgn0264695	Mhc	chr2L	+	16787078	16787580	16785908	16786814	16788020	16788766	716	1287,1125,1192	632,423,661	2728,2743,2085	927,1060,704	567	65	0.0016176	0.0379297	0.189,0.234,0.171	0.252,0.229,0.253	-0.047	Myosin heavy chain	35007
FBgn0011286	RyR	chr2R	+	8866345	8866357	8865855	8866059	8867003	8867081	768	21,11,21	7,16,9	25,50,53	3,7,5	77	65	0.00012533	0.00556416	0.717,0.367,0.663	0.876,0.858,0.899	-0.295	Ryanodine receptor	49090
FBgn0030749	AnxB11	chrX	-	16419203	16419770	16418667	16419049	16422166	16422242	779	167,96,147	2,1,0	236,255,238	6,9,2	632	65	0.00170252	0.039147	0.896,0.908,1.0	0.802,0.745,0.924	0.111	Annexin B11	32612
FBgn0030749	AnxB11	chrX	-	16420049	16420118	16418667	16419049	16422166	16422242	781	124,119,156	2,1,0	154,190,187	6,9,2	134	65	0.000755157	0.0208724	0.968,0.983,1.0	0.926,0.911,0.978	0.045	Annexin B11	32612
FBgn0005614	trpl	chr2R	+	9762041	9762276	9761615	9761988	9762722	9762996	824	8808,9073,10107	16,14,9	10810,18440,15564	48,111,61	300	65	3.36881e-10	9.50499e-08	0.992,0.993,0.996	0.98,0.973,0.982	0.015	transient receptor potential-like	36003
FBgn0003071	Pfk	chr2R	+	10114125	10114234	10113542	10113651	10114916	10115105	832	78,65,134	122,115,126	90,107,98	203,245,223	174	65	0.000481673	0.0144686	0.193,0.174,0.284	0.142,0.14,0.141	0.076	Phosphofructokinase	36060
FBgn0033635	Prip	chr2R	+	11441649	11441872	11441067	11441490	11441934	11442216	846	5,4,6	7,12,22	2,1,5	19,42,47	288	65	0.000756953	0.0208724	0.139,0.07,0.058	0.023,0.005,0.023	0.072	prip	36237
FBgn0033635	Prip	chr2R	+	11441740	11441872	11441067	11441490	11441934	11442216	847	4,3,6	7,12,22	3,1,3	19,42,47	197	65	0.00165552	0.0385687	0.159,0.076,0.083	0.05,0.008,0.021	0.08	prip	36237
FBgn0033699	RpS11	chr2R	-	12200115	12200241	12199833	12200039	12200427	12200550	852	11109,9924,11640	222,128,194	10128,10816,12304	325,285,307	191	65	1.30996e-07	1.74472e-05	0.945,0.963,0.953	0.914,0.928,0.932	0.029	Ribosomal protein S11	36321
FBgn0033699	RpS11	chr2R	-	12200427	12200550	12200115	12200241	12200774	12200815	853	201,125,178	239,851,782	276,281,274	216,245,862	188	65	6.25314e-05	0.00315292	0.225,0.048,0.073	0.306,0.284,0.099	-0.114	Ribosomal protein S11	36321
FBgn0013305	Nmda1	chr2R	-	12879051	12879146	12878384	12878710	12879196	12879222	854	685,833,824	148,160,153	694,824,929	218,206,297	160	65	0.000149457	0.00633065	0.653,0.679,0.686	0.564,0.619,0.56	0.092	N-methyl-D-aspartate receptor-associated protein	36419
FBgn0264489	CG43897	chr3L	+	9824802	9827895	9824545	9824640	9830633	9830785	871	21,21,24	49,44,59	156,136,150	111,133,122	3158	65	6.5533e-09	1.32171e-06	0.009,0.01,0.008	0.028,0.021,0.025	-0.016	uncharacterized protein	39153
FBgn0264489	CG43897	chr3L	+	9824820	9827895	9824545	9824640	9830633	9830785	872	21,21,23	49,44,59	156,136,151	111,133,122	3140	65	4.25677e-09	9.53492e-07	0.009,0.01,0.008	0.028,0.021,0.025	-0.016	uncharacterized protein	39153
FBgn0264489	CG43897	chr3L	+	9830999	9831440	9830633	9830785	9832198	9832679	875	547,383,505	0,0,0	845,1052,880	51,55,58	506	65	0	0	1.0,1.0,1.0	0.68,0.711,0.661	0.316	uncharacterized protein	39153
FBgn0264489	CG43897	chr3L	+	9830999	9831440	9830633	9830785	9832477	9832679	877	547,383,505	71,65,85	803,992,835	236,270,267	506	65	2.38506e-08	4.31696e-06	0.497,0.431,0.433	0.304,0.321,0.287	0.15	uncharacterized protein	39153
FBgn0028963	Or49b	chr2R	+	12844120	12844330	12843675	12844058	12844465	12844704	882	14,7,13	0,0,0	10,19,13	4,0,2	275	65	0.000109768	0.00496698	1.0,1.0,1.0	0.371,1.0,0.606	0.341	Odorant receptor 49b	36413
FBgn0050424	CG30424	chr2R	-	24967050	24967086	24966105	24966153	24967146	24967298	901	36,33,25	0,6,6	35,42,21	0,2,1	101	65	0.00215318	0.0463394	1.0,0.78,0.728	1.0,0.931,0.931	-0.118	uncharacterized protein	246606
FBgn0027589	CG1688	chr2R	-	9793182	9793405	9779365	9780256	9806458	9806875	904	77,108,110	0,7,3	129,150,155	0,0,1	288	65	6.80469e-05	0.00329002	1.0,0.777,0.892	1.0,1.0,0.972	-0.101	CG1688	36005
FBgn0003091	Pkc53E	chr2R	+	16936418	16936530	16931198	16931278	16940092	16940221	934	40,35,42	1,0,1	55,68,33	2,3,9	177	65	0.000165905	0.0067695	0.936,1.0,0.939	0.91,0.893,0.574	0.166	Protein C kinase 53E	48311
FBgn0003429	slo	chr3R	+	24679485	24679577	24677243	24677335	24687186	24687297	960	116,86,92	133,157,138	109,129,119	108,112,100	157	65	0.000352568	0.0115757	0.265,0.185,0.216	0.295,0.323,0.33	-0.094	slowpoke	42940
FBgn0003429	slo	chr3R	+	24696090	24696126	24695340	24695417	24699375	24699426	972	85,87,80	112,91,111	81,109,100	51,65,43	101	65	2.54268e-07	3.20513e-05	0.328,0.381,0.317	0.505,0.519,0.599	-0.199	slowpoke	42940
FBgn0003429	slo	chr3R	+	24698197	24698269	24695340	24695417	24699375	24699426	976	39,31,33	112,91,111	51,58,65	51,65,43	137	65	1.89429e-10	5.57158e-08	0.142,0.139,0.124	0.322,0.297,0.418	-0.211	slowpoke	42940
FBgn0003429	slo	chr3R	+	24698197	24698269	24695340	24695417	24703020	24703053	978	47,36,37	1,6,1	56,71,82	0,0,1	137	65	0.000712804	0.0198881	0.957,0.74,0.946	1.0,1.0,0.975	-0.111	slowpoke	42940
FBgn0003429	slo	chr3R	+	24702087	24702162	24699375	24699426	24703020	24703053	999	148,121,85	48,66,67	157,206,156	32,52,29	140	65	6.69596e-05	0.00325978	0.589,0.46,0.371	0.695,0.648,0.714	-0.212	slowpoke	42940
FBgn0003429	slo	chr3R	+	24703890	24703956	24703117	24703307	24705551	24705729	1007	378,368,342	154,164,187	439,647,491	84,115,98	131	65	7.66054e-15	5.40757e-12	0.549,0.527,0.476	0.722,0.736,0.713	-0.206	slowpoke	42940
FBgn0013467	igl	chr2R	+	15163885	15164026	15155436	15156215	15180512	15180710	1010	39,39,39	53,37,45	25,21,22	90,77,70	206	65	2.94089e-08	5.06335e-06	0.188,0.25,0.215	0.081,0.079,0.09	0.134	igloo	36681
FBgn0263199	Galk	chr3L	-	8985418	8985667	8985052	8985308	8985976	8986091	1015	399,359,497	33,32,43	437,600,447	9,6,24	314	65	7.58609e-08	1.10302e-05	0.715,0.699,0.705	0.91,0.954,0.794	-0.18	Galactokinase	39031
FBgn0034558	Cib2	chr2R	+	20880177	20880212	20879929	20880099	20880760	20880903	1021	10,21,11	0,0,1	8,10,11	4,2,1	100	65	0.000192981	0.00761035	1.0,1.0,0.877	0.565,0.765,0.877	0.223	Calcium and integrin binding family member 2	37363
FBgn0005666	bt	chr4	+	726931	726962	726661	726683	727460	727623	1053	0,0,0	10,5,5	0,5,3	14,13,7	96	65	0.000489951	0.0145318	0.0,0.0,0.0	0.0,0.207,0.225	-0.144	bent	43814
FBgn0031187	Usp2	chrX	+	22463538	22465522	22462399	22463272	22466164	22466375	1124	2068,1956,1934	2,6,3	3211,3140,3227	11,19,21	2049	65	0.000159268	0.00657468	0.97,0.912,0.953	0.903,0.84,0.83	0.087	Ubiquitin specific protease 2	33132
FBgn0031187	Usp2	chrX	+	22463691	22465522	22462713	22463272	22466164	22466375	1126	1920,1812,1811	2,6,3	2999,2941,3017	11,19,21	1896	65	0.000169839	0.00685083	0.971,0.912,0.954	0.903,0.841,0.831	0.087	Ubiquitin specific protease 2	33132
FBgn0033802	CG17724	chr2R	-	13180989	13183234	13179587	13180110	13184776	13185175	1255	2560,2131,2282	10,6,5	3683,4562,3383	2,5,4	2310	65	0.00129865	0.0321374	0.878,0.909,0.928	0.981,0.963,0.96	-0.063	uncharacterized protein	246682
FBgn0028646	aralar1	chr3R	-	30447752	30447788	30447411	30447578	30448345	30448569	1277	39,32,24	294,187,267	70,51,38	236,237,206	101	65	0.000154674	0.00646088	0.079,0.099,0.055	0.16,0.122,0.106	-0.052	aralar1	43616
FBgn0039790	CG2246	chr3R	-	30601200	30601308	30595389	30595626	30601416	30601489	1285	209,210,213	4,7,13	157,163,174	11,12,22	173	65	0.000990844	0.0258095	0.952,0.919,0.86	0.843,0.836,0.748	0.101	CG2246	43637
FBgn0036043	CG8177	chr3L	+	9780406	9780433	9780122	9780252	9780535	9780697	1359	18,10,11	85,77,46	56,69,43	112,112,104	92	65	4.87738e-07	5.8355e-05	0.13,0.084,0.145	0.261,0.303,0.226	-0.144	CG8177	39147
FBgn0053203	CG33203	chr3R	-	28872426	28872435	28872151	28872292	28872519	28872657	1367	92,112,104	7,3,9	135,134,132	17,23,23	74	65	0.000203617	0.00794106	0.92,0.97,0.91	0.875,0.837,0.834	0.085	uncharacterized protein	43414
FBgn0052000	CG32000	chr4	+	133794	133924	133587	133713	134670	134964	1383	227,205,197	4,5,6	315,293,265	14,23,14	195	65	0.000785335	0.0214871	0.95,0.932,0.916	0.882,0.809,0.863	0.081	uncharacterized protein	317815
FBgn0003495	spz	chr3R	-	27067121	27067199	27066607	27066884	27069143	27070070	1434	22,19,21	0,0,2	29,26,39	1,5,4	143	65	0.0011036	0.0281238	1.0,1.0,0.827	0.929,0.703,0.816	0.126	spatzle	43256
FBgn0039465	Tsp97E	chr3R	-	26962539	26963080	26961063	26962451	26963157	26963520	1442	2395,2360,2504	146,82,100	2796,3604,2909	71,100,85	606	65	0.000463329	0.0140976	0.638,0.755,0.729	0.809,0.794,0.786	-0.089	Tetraspanin 97E	43241
FBgn0039381	SppL	chr3R	+	25885118	25885319	25881983	25882275	25885381	25885829	1469	27,15,22	75,88,100	6,9,10	100,109,130	266	65	1.08304e-06	0.00011403	0.081,0.04,0.051	0.014,0.02,0.018	0.04	Signal peptide peptidase-like	43128
FBgn0030608	Lsd-2	chrX	-	15072785	15072967	15069688	15072648	15073340	15073391	1483	272,299,299	297,356,398	331,334,423	244,341,375	247	65	0.00231158	0.049149	0.194,0.181,0.165	0.263,0.205,0.229	-0.052	Lipid storage droplet-2	32437
FBgn0264574	Glut1	chr3L	+	980276	980429	980053	980191	980950	981207	1552	14,12,17	56,51,63	10,16,9	112,112,137	218	65	0.000282058	0.0100053	0.069,0.066,0.074	0.026,0.041,0.019	0.041	Glucose transporter 1	38109
FBgn0036317	CG10948	chr3L	-	12847049	12847156	12845733	12845853	12848369	12849095	1560	69,79,90	23,32,29	129,166,147	23,22,36	172	65	0.0015271	0.0364182	0.531,0.483,0.54	0.679,0.74,0.607	-0.157	uncharacterized protein	39459
FBgn0003660	Syb	chr2R	-	10250368	10250586	10249434	10249827	10250878	10251144	1637	614,700,675	185,177,219	947,919,1027	152,172,237	283	65	0.000149769	0.00633065	0.433,0.476,0.414	0.589,0.551,0.499	-0.105	Synaptobrevin	36080
FBgn0010548	Aldh-III	chr2R	-	7468421	7468537	7467690	7467826	7469109	7469225	1659	635,694,661	55,29,35	757,808,850	95,97,114	181	65	7.65658e-08	1.10302e-05	0.806,0.896,0.872	0.741,0.749,0.728	0.119	Aldehyde dehydrogenase type III	45398
FBgn0010548	Aldh-III	chr2R	-	7469109	7469225	7468421	7468537	7469359	7469557	1662	128,164,158	198,268,227	234,298,342	221,218,306	181	65	1.59163e-07	2.08062e-05	0.188,0.18,0.2	0.275,0.329,0.286	-0.107	Aldehyde dehydrogenase type III	45398
FBgn0053181	CG33181	chrX	+	8491947	8492030	8489814	8490015	8512430	8512750	1692	8,9,2	1,0,0	0,13,3	2,1,2	148	65	8.22228e-05	0.0038694	0.778,1.0,1.0	0.0,0.851,0.397	0.51	uncharacterized protein	318916
FBgn0085423	CG34394	chr2L	-	3362415	3362718	3360995	3361443	3362998	3363195	1701	81,48,75	115,94,106	125,138,108	114,112,101	368	65	6.55739e-05	0.00323697	0.111,0.083,0.111	0.162,0.179,0.159	-0.065	uncharacterized protein	33552
FBgn0085423	CG34394	chr2L	-	3362442	3362718	3360995	3361443	3362998	3363195	1702	68,41,67	115,94,106	108,125,93	114,112,101	341	65	6.06316e-05	0.00307913	0.101,0.077,0.108	0.153,0.175,0.149	-0.064	uncharacterized protein	33552
FBgn0027580	PCB	chr2R	-	9853682	9853730	9852547	9853205	9854510	9856020	1727	127,116,127	157,117,117	147,185,204	108,110,105	113	65	3.32404e-05	0.00195536	0.318,0.363,0.384	0.439,0.492,0.528	-0.131	Pyruvate carboxylase	36020
FBgn0031117	GstT3	chrX	+	20468206	20468412	20467454	20467770	20468546	20468693	1737	25,26,26	0,0,0	11,23,27	0,2,6	271	65	7.39049e-06	0.000560962	1.0,1.0,1.0	1.0,0.734,0.519	0.249	Glutathione S transferase T3	33047
FBgn0000157	Dll	chr2R	+	24819813	24820007	24817593	24817769	24833408	24833550	1740	66,51,70	5,3,3	105,104,123	0,0,0	259	65	7.6583e-07	8.8023e-05	0.768,0.81,0.854	1.0,1.0,1.0	-0.189	Distal-less	37973
FBgn0038693	unc79	chr3R	-	19240226	19240289	19238672	19238996	19240758	19240838	1763	105,103,134	70,80,82	108,133,111	115,172,140	128	65	2.88948e-05	0.00171483	0.432,0.395,0.454	0.323,0.282,0.287	0.13	uncoordinated 79	42310
FBgn0003654	sw	chrX	-	20235803	20235950	20235508	20235746	20236082	20236198	1795	40,37,40	154,191,218	41,19,30	198,230,303	212	65	0.00225706	0.0482805	0.074,0.056,0.053	0.06,0.025,0.029	0.023	short wing	44160
FBgn0015777	nrv2	chr2L	-	6793227	6793404	6791700	6791841	6796336	6796835	1811	306,297,331	122,118,127	379,435,485	410,346,372	242	65	4.30989e-13	2.17311e-10	0.403,0.403,0.412	0.199,0.252,0.259	0.169	nervana 2	33953
FBgn0032297	CG17124	chr2L	-	10753316	10754014	10745781	10746078	10755903	10756325	1812	372,370,431	137,157,152	187,257,171	164,227,161	763	65	6.40599e-14	4.1109e-11	0.188,0.167,0.195	0.089,0.088,0.083	0.097	uncharacterized protein	34485
FBgn0011224	heph	chr3R	-	31932071	31932614	31873833	31874099	31933453	31933887	1842	141,79,130	0,1,2	127,173,95	2,6,4	608	65	0.00185895	0.0419154	1.0,0.894,0.874	0.872,0.755,0.717	0.141	hephaestus	48571
FBgn0034366	Atg7	chr2R	-	18624184	18624706	18623914	18624127	18624762	18625044	1861	205,210,178	3,2,3	246,292,199	0,0,0	587	65	0.00046539	0.0140995	0.883,0.921,0.868	1.0,1.0,1.0	-0.109	Autophagy-related 7	37141
FBgn0262475	bru2	chr2L	+	12359600	12359683	12358040	12358261	12362600	12362649	1883	29,19,27	4,8,5	8,7,3	7,10,6	148	65	5.58066e-05	0.00285463	0.761,0.511,0.703	0.334,0.235,0.18	0.409	bruno 2	250811
FBgn0032005	Snx6	chr2L	-	8218853	8218871	8218569	8218679	8219115	8219298	1922	131,106,115	83,83,108	118,152,146	51,77,75	83	65	0.00166763	0.0385977	0.553,0.5,0.455	0.644,0.607,0.604	-0.116	Sorting nexin 6	34126
FBgn0011640	lark	chr3L	+	7339867	7339908	7339463	7339617	7339961	7340770	1926	26,34,25	1,10,3	29,35,21	12,16,17	106	65	0.00105698	0.0273305	0.941,0.676,0.836	0.597,0.573,0.431	0.284	lark	38811
FBgn0263112	Mitf	chr4	+	1221261	1221282	1220259	1220688	1221490	1221650	1941	109,125,94	45,45,33	131,107,132	16,22,21	86	65	4.91952e-06	0.000403801	0.647,0.677,0.683	0.861,0.786,0.826	-0.155	mitf	3885647
FBgn0041182	Tep2	chr2L	-	7696593	7696807	7696027	7696206	7697976	7698130	1951	99,140,151	3,3,3	78,125,99	17,22,21	279	65	4.72178e-13	2.22207e-10	0.885,0.916,0.921	0.517,0.57,0.523	0.371	Thioester-containing protein 2	34044
FBgn0041182	Tep2	chr2L	-	7697006	7697157	7696027	7696206	7697976	7698130	1953	209,215,265	3,3,3	144,211,272	17,22,21	216	65	9.72089e-12	3.43099e-09	0.954,0.956,0.964	0.718,0.743,0.796	0.206	Thioester-containing protein 2	34044
FBgn0041182	Tep2	chr2L	-	7697400	7697581	7696027	7696206	7697976	7698130	1958	145,195,202	3,3,3	98,131,118	17,22,21	246	65	1.55431e-15	1.2191e-12	0.927,0.945,0.947	0.604,0.611,0.598	0.335	Thioester-containing protein 2	34044
FBgn0041182	Tep2	chr2L	-	7697976	7698130	7696593	7696807	7698724	7698992	1961	26,25,32	26,31,37	30,46,50	22,24,23	219	65	0.0016677	0.0385977	0.229,0.193,0.204	0.288,0.363,0.392	-0.139	Thioester-containing protein 2	34044
FBgn0041182	Tep2	chr2L	-	7697976	7698130	7697400	7697581	7698724	7698992	1963	27,27,32	51,72,68	32,46,50	37,28,42	219	65	4.09302e-06	0.000348104	0.136,0.1,0.123	0.204,0.328,0.261	-0.145	Thioester-containing protein 2	34044
FBgn0004169	up	chrX	-	13597380	13597404	13596375	13596748	13600069	13600117	1976	174,165,153	18,12,7	275,208,218	33,27,38	89	65	0.00190755	0.0420795	0.876,0.909,0.941	0.859,0.849,0.807	0.07	upheld	32314
FBgn0038840	CG5621	chr3R	+	20907487	20907634	20907211	20907361	20907932	20908263	2066	44,44,49	3,0,2	39,51,47	9,13,3	212	65	0.000377749	0.0120658	0.818,1.0,0.883	0.571,0.546,0.828	0.252	CG5621	42476
FBgn0046874	Pif1B	chr3R	-	8790508	8790667	8786697	8786925	8793103	8793367	2078	39,27,29	285,319,348	7,18,20	333,451,489	224	65	1.13951e-07	1.54688e-05	0.038,0.024,0.024	0.006,0.011,0.012	0.019	PFTAIRE-interacting factor 1B	3771985
FBgn0013995	Calx	chr3R	+	20991574	20991680	20989365	20989599	20992240	20994423	2095	22,19,13	7,7,3	11,12,5	10,12,13	171	65	0.000253651	0.00922949	0.544,0.508,0.622	0.295,0.275,0.128	0.325	Na/Ca-exchange protein	42481
FBgn0013995	Calx	chr3R	+	20991574	20991680	20990049	20990232	20992240	20994423	2096	21,15,14	24,38,32	11,7,1	47,48,66	171	65	4.00461e-07	4.87389e-05	0.25,0.13,0.143	0.082,0.053,0.006	0.127	Na/Ca-exchange protein	42481
FBgn0263289	scrib	chr3R	+	26597646	26598123	26590440	26590717	26598576	26598712	2126	934,778,987	18,16,17	974,1113,1138	38,38,31	542	65	0.00189418	0.0419154	0.862,0.854,0.874	0.755,0.778,0.815	0.081	scribbled	44448
FBgn0030087	CG7766	chrX	-	9096765	9096825	9095394	9095651	9097354	9097513	2154	282,276,302	177,97,186	458,476,502	115,140,120	125	65	1.21471e-05	0.000824488	0.453,0.597,0.458	0.674,0.639,0.685	-0.163	CG7766	31839
FBgn0030087	CG7766	chrX	-	9099313	9099461	9098083	9098413	9100512	9100657	2157	410,311,395	71,48,62	353,347,359	91,71,113	213	65	0.00112345	0.0285268	0.638,0.664,0.66	0.542,0.599,0.492	0.11	CG7766	31839
FBgn0030087	CG7766	chrX	-	9099313	9099461	9098083	9098413	9101095	9101419	2158	581,408,562	21,13,16	491,490,493	32,26,41	213	65	9.05278e-05	0.00423202	0.894,0.905,0.915	0.824,0.852,0.786	0.084	CG7766	31839
FBgn0032774	CG17549	chr2L	-	19387861	19387936	19387537	19387769	19388039	19388313	2171	1557,1499,1793	130,149,170	1129,2047,2519	154,274,386	140	65	3.37445e-05	0.00196421	0.848,0.824,0.83	0.773,0.776,0.752	0.067	uncharacterized protein	35212
FBgn0032196	CG5708	chr2L	-	10225873	10225965	10225503	10225811	10226664	10226808	2246	173,207,164	37,37,42	180,220,210	93,67,80	157	65	0.000314083	0.0108682	0.659,0.698,0.618	0.445,0.576,0.521	0.144	CG5708	34361
FBgn0015286	Rala	chrX	-	3716471	3716667	3710068	3710248	3719362	3719635	2264	39,33,31	73,54,55	28,38,28	86,113,142	261	65	0.000164869	0.00676633	0.117,0.132,0.123	0.075,0.077,0.047	0.058	Ras-like protein A	31332
FBgn0035734	CG14823	chr3L	+	7066860	7066967	7066313	7066726	7067554	7067779	2361	175,110,161	321,274,397	176,186,143	154,145,171	172	65	1.2178e-12	5.05675e-10	0.171,0.132,0.133	0.302,0.326,0.24	-0.144	uncharacterized protein	38772
FBgn0033853	CG6145	chr2R	-	13542160	13542563	13538971	13539349	13546514	13547012	2395	602,257,429	30,30,14	316,460,412	45,53,54	468	65	0.00227655	0.0485503	0.736,0.543,0.81	0.494,0.547,0.514	0.178	CG6145	36506
FBgn0260003	Dys	chr3R	+	19593795	19594098	19592822	19593123	19594499	19595392	2453	246,201,219	89,81,93	272,322,277	170,178,187	368	65	0.000312694	0.0108682	0.328,0.305,0.294	0.22,0.242,0.207	0.086	Dystrophin	42327
FBgn0260003	Dys	chr3R	+	19594368	19594398	19592822	19593123	19594499	19597288	2454	51,60,45	89,81,93	71,57,56	170,178,187	95	65	0.000649653	0.0187179	0.282,0.336,0.249	0.222,0.18,0.17	0.098	Dystrophin	42327
FBgn0024728	Slip1	chr4	+	668419	668574	665950	666932	669129	669884	2468	348,349,367	38,25,21	610,649,608	12,16,11	220	65	3.83979e-10	1.00389e-07	0.73,0.805,0.838	0.938,0.923,0.942	-0.143	Slip1	43809
FBgn0000370	crc	chr2L	+	21311192	21311531	21310865	21311032	21311752	21312043	2474	469,361,451	2282,2259,2292	420,306,375	2792,2485,3303	404	65	6.50967e-05	0.00323604	0.032,0.025,0.031	0.024,0.019,0.018	0.009	cryptocephal	47767
FBgn0003612	Su(var)2-10	chr2R	+	9119752	9119831	9118899	9119047	9120299	9120816	2546	18,12,13	41,47,52	10,9,11	88,109,74	144	65	0.000167851	0.00680955	0.165,0.103,0.101	0.049,0.036,0.063	0.074	Suppressor of variegation 2-10	35927
FBgn0013750	Arf51F	chr2R	+	15323123	15323141	15322500	15322712	15323448	15323565	2588	37,33,49	53,87,76	34,25,43	91,108,147	83	65	0.00139062	0.0337332	0.353,0.229,0.336	0.226,0.153,0.186	0.118	ADP ribosylation factor at 51F	36699
FBgn0013750	Arf51F	chr2R	+	15323123	15323141	15322500	15322741	15323448	15323565	2589	18,28,31	40,51,33	22,10,17	61,91,80	83	65	4.99106e-05	0.00265293	0.261,0.301,0.424	0.22,0.079,0.143	0.181	ADP ribosylation factor at 51F	36699
FBgn0023407	B4	chr2L	-	13512959	13513473	13509466	13509792	13534906	13535026	2645	211,161,223	5,3,3	251,303,242	11,19,13	579	65	0.00032722	0.0110519	0.826,0.858,0.893	0.719,0.642,0.676	0.18	B4	34767
FBgn0027066	Eb1	chr2R	+	6754179	6754438	6752842	6752988	6754701	6754844	2745	705,625,718	9,4,8	795,1080,926	14,27,26	324	65	0.000323735	0.0110519	0.94,0.969,0.947	0.919,0.889,0.877	0.057	Eb1	35584
FBgn0037443	Dmtn	chr3R	-	6392879	6392959	6391304	6392742	6393731	6393911	2753	67,42,63	17,12,19	73,83,94	7,7,3	145	65	1.01945e-06	0.000109035	0.639,0.611,0.598	0.824,0.842,0.934	-0.251	Dementin	40792
FBgn0037443	Dmtn	chr3R	-	6405377	6405660	6393731	6393911	6405741	6405895	2757	566,479,561	21,5,16	626,815,722	2,9,4	348	65	4.86331e-06	0.000403801	0.834,0.947,0.868	0.983,0.944,0.971	-0.083	Dementin	40792
FBgn0013718	nuf	chr3L	+	14231596	14231635	14231176	14231325	14231926	14232500	2764	267,220,218	31,28,30	260,276,274	10,16,12	104	65	1.2434e-06	0.000125388	0.843,0.831,0.82	0.942,0.915,0.935	-0.099	nuclear fallout	39572
FBgn0052982	CG32982	chr2L	+	9148754	9148799	9126760	9127466	9154658	9154765	2784	7,6,4	21,16,15	1,4,4	39,43,44	110	65	0.000449102	0.0138437	0.165,0.181,0.136	0.015,0.052,0.051	0.121	uncharacterized protein	34237
FBgn0052111	NA	chr3L	+	12642046	12642878	12627933	12628407	12644801	12645040	2809	62,63,58	4,2,3	94,63,109	0,0,0	897	65	2.71555e-08	4.79228e-06	0.529,0.695,0.584	1.0,1.0,1.0	-0.397	NA	NA
FBgn0263346	CG43427	chr3R	+	4680228	4680579	4659578	4660399	4680778	4680837	2824	30,31,42	20,22,26	9,9,14	20,20,40	416	65	2.26706e-07	2.90967e-05	0.19,0.18,0.202	0.066,0.066,0.052	0.129	uncharacterized protein	40583
FBgn0263346	CG43427	chr3R	+	4680228	4680579	4670796	4670850	4680778	4680837	2825	37,42,51	86,74,110	9,11,18	72,101,117	416	65	1.50193e-10	4.60961e-08	0.063,0.081,0.068	0.019,0.017,0.023	0.051	uncharacterized protein	40583
FBgn0263346	CG43427	chr3R	+	4710615	4710720	4710176	4710352	4710897	4711945	2829	185,205,210	76,76,81	348,375,303	62,81,70	170	65	3.24332e-06	0.000282649	0.482,0.508,0.498	0.682,0.639,0.623	-0.152	uncharacterized protein	40583
FBgn0031213	galectin	chr2L	+	73819	73897	73484	73692	74902	75018	2867	68,57,45	51,45,65	154,135,124	37,48,46	143	65	6.99929e-08	1.05363e-05	0.377,0.365,0.239	0.654,0.561,0.551	-0.262	galectin	33162
FBgn0250839	CG2016	chr3R	-	4960667	4960973	4959903	4960022	4961311	4961351	2879	639,633,552	5,9,6	900,1066,887	1,3,0	371	65	8.40969e-06	0.000605755	0.957,0.925,0.942	0.994,0.984,1.0	-0.051	CG2016	40612
FBgn0086254	CG6084	chr3L	-	11620922	11621103	11620534	11620665	11621213	11621422	2954	539,460,546	955,989,1265	747,728,743	934,955,1142	246	65	5.32748e-06	0.000432261	0.13,0.109,0.102	0.174,0.168,0.147	-0.049	CG6084	39304
FBgn0058178	CG40178	chr3L	-	26008060	26008177	25977966	25978150	26013542	26013721	3055	116,138,109	192,192,152	204,213,184	187,202,201	182	65	0.000702757	0.0196856	0.177,0.204,0.204	0.28,0.274,0.246	-0.072	uncharacterized protein	3354941
FBgn0032946	nrv3	chr2L	+	21388281	21388287	21385277	21385397	21388502	21388669	3081	420,593,568	1118,1273,1197	553,592,794	1904,2075,2172	71	65	0.00022189	0.00851148	0.256,0.299,0.303	0.21,0.207,0.251	0.063	nervana 3	35408
FBgn0053558	mim	chr2R	-	6929072	6929273	6927389	6928836	6929822	6930098	3100	321,247,350	31,31,29	229,336,268	47,58,50	266	65	0.000107464	0.0048941	0.717,0.661,0.747	0.544,0.586,0.567	0.143	missing-in-metastasis	2768716
FBgn0053558	mim	chr2R	-	6929822	6930098	6928508	6928836	6930248	6930370	3103	678,513,678	43,28,44	619,694,616	80,74,58	341	65	4.57717e-05	0.00248541	0.75,0.777,0.746	0.596,0.641,0.669	0.122	missing-in-metastasis	2768716
FBgn0035049	Mmp1	chr2R	-	24672550	24673316	24671293	24672306	24674972	24675141	3120	110,142,144	12,10,12	186,233,308	26,43,56	831	65	0.00186077	0.0419154	0.418,0.526,0.484	0.359,0.298,0.301	0.157	Matrix metalloproteinase 1	37949
FBgn0266566	CG45105	chr3R	-	15914385	15914503	15912664	15913951	15914795	15914880	3126	13,10,4	0,0,2	10,12,13	4,4,2	183	65	0.00187564	0.0419154	1.0,1.0,0.415	0.47,0.516,0.698	0.244	uncharacterized protein	41932
FBgn0039140	Miro	chr3R	-	24035263	24035326	24034361	24035029	24035613	24036818	3133	153,103,134	35,24,33	154,171,182	16,21,25	128	65	0.000589149	0.0171851	0.689,0.685,0.673	0.83,0.805,0.787	-0.125	Mitochondrial Rho	42845
FBgn0010352	Nc73EF	chr3L	+	16966067	16966358	16964823	16964978	16967381	16968080	3155	1707,1495,1868	810,547,831	1897,2043,1596	1118,1152,960	356	65	0.000396959	0.0125486	0.278,0.333,0.291	0.237,0.245,0.233	0.062	Neural conserved at 73EF	39899
FBgn0038826	Syp	chr3R	+	20793715	20793851	20792313	20792555	20795138	20795274	3204	18,13,27	91,115,98	6,12,8	120,124,160	201	65	1.05859e-05	0.000739863	0.06,0.035,0.082	0.016,0.03,0.016	0.038	Syncrip	42460
FBgn0038826	Syp	chr3R	+	20793715	20793851	20792313	20792555	20797143	20797277	3205	17,11,27	8,6,6	6,12,7	11,12,16	201	65	0.000240606	0.00894602	0.407,0.372,0.593	0.15,0.244,0.124	0.285	Syncrip	42460
FBgn0038826	Syp	chr3R	+	20802289	20802551	20800016	20800300	20805946	20806223	3212	120,123,119	0,3,9	129,169,162	0,0,0	327	65	6.4879e-06	0.000514585	1.0,0.891,0.724	1.0,1.0,1.0	-0.128	Syncrip	42460
FBgn0026428	HDAC6	chrX	+	15338836	15338924	15338071	15338704	15339626	15340360	3250	596,446,464	73,62,69	679,559,605	40,30,44	153	65	4.44856e-08	7.30289e-06	0.776,0.753,0.741	0.878,0.888,0.854	-0.117	Histone deacetylase 6	32461
FBgn0004838	Hrb27C	chr2L	+	6922734	6922826	6920703	6920861	6923783	6924400	3280	395,499,455	23,42,41	472,512,726	15,33,30	157	65	0.00170128	0.039147	0.877,0.831,0.821	0.929,0.865,0.909	-0.058	Heterogeneous nuclear ribonucleoprotein at 27C	33968
FBgn0020503	CLIP-190	chr2L	+	17402374	17402485	17401515	17401581	17404060	17404640	3322	816,730,798	31,39,42	981,1013,1369	27,25,41	176	65	0.000826166	0.0221746	0.907,0.874,0.875	0.931,0.937,0.925	-0.046	Cytoplasmic linker protein 190	35042
FBgn0000114	bru1	chr2L	+	12240867	12241780	12201325	12201771	12271590	12272084	3400	195,197,227	2,9,5	296,387,264	0,4,1	978	65	0.000511697	0.0150503	0.866,0.593,0.751	1.0,0.865,0.946	-0.2	bruno 1	34648
FBgn0032681	CG10283	chr2L	-	18474902	18474956	18474118	18474582	18475153	18475273	3450	33,36,40	13,11,18	55,54,61	5,7,6	119	65	1.37744e-05	0.000908723	0.581,0.641,0.548	0.857,0.808,0.847	-0.247	uncharacterized protein	35102
FBgn0261243	Psa	chr3L	+	1517986	1518052	1517599	1517755	1518176	1518796	3452	7,4,9	0,2,0	4,10,9	6,4,2	131	65	0.000484077	0.0144787	1.0,0.498,1.0	0.249,0.554,0.691	0.335	Puromycin sensitive aminopeptidase	38175
FBgn0034860	CG9812	chr2R	-	23413532	23413793	23413013	23413133	23414496	23414765	3465	229,186,225	316,259,327	155,262,244	469,766,775	326	65	7.0155e-13	3.09515e-10	0.126,0.125,0.121	0.062,0.064,0.059	0.062	CG9812	37709
FBgn0039938	Sox102F	chr4	-	806821	806956	802397	803327	807185	807347	3488	151,130,136	34,21,25	95,134,122	48,37,41	200	65	0.00159284	0.0376049	0.591,0.668,0.639	0.391,0.541,0.492	0.158	Sox102F	43844
FBgn0002921	Atpalpha	chr3R	+	20959236	20959380	20957733	20958167	20962214	20962295	3509	146,172,204	11,18,12	193,231,365	3,1,6	209	65	4.57483e-09	9.78598e-07	0.805,0.748,0.841	0.952,0.986,0.95	-0.165	Na pump alpha subunit	48971
FBgn0002921	Atpalpha	chr3R	+	20960725	20960825	20957733	20958167	20962214	20962295	3513	401,511,420	11,18,12	655,614,734	3,1,6	165	65	3.3853e-09	7.96561e-07	0.935,0.918,0.932	0.989,0.996,0.98	-0.06	Na pump alpha subunit	48971
FBgn0261804	CG42750	chr2L	-	18215463	18215703	18210556	18211298	18215764	18215846	3577	12,7,8	36,34,53	27,56,48	51,47,49	305	65	6.15516e-09	1.27792e-06	0.066,0.042,0.031	0.101,0.203,0.173	-0.113	uncharacterized protein	35090
FBgn0053208	Mical	chr3R	-	10009732	10014826	10008695	10008854	10014989	10015105	3586	628,372,614	90,62,79	502,549,533	118,133,98	5159	65	0.000662985	0.0189474	0.081,0.07,0.089	0.051,0.049,0.064	0.025	Molecule interacting with CasL	41225
FBgn0053208	Mical	chr3R	-	10009736	10014826	10008695	10008854	10014989	10015105	3587	629,372,614	90,62,79	503,552,533	118,133,98	5155	65	0.000702295	0.0196856	0.081,0.07,0.089	0.051,0.05,0.064	0.025	Molecule interacting with CasL	41225
FBgn0032988	Tif-IA	chr2L	+	22253745	22253921	22250371	22250853	22257652	22257902	3600	441,424,464	7,12,4	547,551,556	4,1,1	241	65	4.24015e-05	0.00237549	0.944,0.905,0.969	0.974,0.993,0.993	-0.047	Tif-IA	35454
FBgn0033159	Dscam1	chr2R	-	7350157	7350281	7348130	7348975	7350373	7350497	3692	1,0,1	1,1,2	2,3,5	0,2,0	189	65	2.96257e-06	0.000264719	0.256,0.0,0.147	1.0,0.34,1.0	-0.646	Down syndrome cell adhesion molecule 1	35652
FBgn0005561	sv	chr4	+	1109108	1109600	1108097	1108344	1110780	1110888	3721	180,170,162	10,10,2	321,330,343	4,2,5	557	65	0.000899915	0.0238816	0.677,0.665,0.904	0.904,0.951,0.889	-0.166	shaven	43825
FBgn0003371	sgg	chrX	+	2669633	2669753	2641797	2642093	2669912	2670103	3739	12,16,27	171,176,199	13,10,15	292,327,307	185	65	0.00011714	0.00523351	0.024,0.031,0.046	0.015,0.011,0.017	0.019	shaggy	31248
FBgn0003371	sgg	chrX	+	2669633	2669753	2642753	2643732	2669912	2670103	3740	12,16,25	33,30,34	11,8,12	39,51,50	185	65	0.000805674	0.021874	0.113,0.158,0.205	0.09,0.052,0.078	0.085	shaggy	31248
FBgn0003371	sgg	chrX	+	2669633	2669753	2659147	2661093	2669912	2670103	3741	12,15,25	98,101,103	11,8,12	119,147,140	185	65	0.000986845	0.0258005	0.041,0.05,0.079	0.031,0.019,0.029	0.03	shaggy	31248
FBgn0003371	sgg	chrX	+	2674596	2674921	2673174	2673618	2677100	2677846	3744	396,289,387	141,149,137	308,456,385	247,369,250	390	65	3.08203e-08	5.18001e-06	0.319,0.244,0.32	0.172,0.171,0.204	0.112	shaggy	31248
FBgn0027932	Akap200	chr2L	+	8428319	8429462	8427614	8428067	8430280	8430544	3764	1425,1666,1559	112,119,92	1608,1444,1677	164,143,167	1208	65	0.000918899	0.024294	0.406,0.43,0.477	0.345,0.352,0.351	0.088	A kinase anchor protein 200	34170
FBgn0001991	Ca-alpha1D	chr2L	+	16187454	16187840	16185192	16185626	16189024	16189155	3823	413,286,360	216,171,169	592,609,488	371,524,364	451	65	0.0011487	0.0289596	0.216,0.194,0.235	0.187,0.143,0.162	0.051	Ca[2+]-channel protein alpha[[1]] subunit D	34950
FBgn0032801	CG10165	chr2L	-	19528770	19528996	19528087	19528369	19530089	19530305	3826	24,19,14	0,3,0	16,13,17	6,7,4	291	65	0.000112996	0.00508048	1.0,0.586,1.0	0.373,0.293,0.487	0.478	uncharacterized protein	35242
FBgn0005278	Sam-S	chr2L	+	111004	111117	110754	110877	111906	112019	3831	993,588,768	175,167,204	327,410,582	302,278,306	178	65	1.98064e-13	1.07549e-10	0.674,0.563,0.579	0.283,0.35,0.41	0.258	S-adenosylmethionine Synthetase	48552
FBgn0005278	Sam-S	chr2L	+	111906	112019	111004	111117	112689	113369	3834	625,536,634	622,279,400	685,673,712	156,218,261	178	65	6.41604e-08	1.02934e-05	0.268,0.412,0.367	0.616,0.53,0.499	-0.199	S-adenosylmethionine Synthetase	48552
FBgn0003093	Pkc98E	chr3R	+	29042825	29042857	29042166	29042240	29044366	29044437	3855	137,138,124	1,0,5	204,245,222	5,16,9	97	65	0.00117686	0.029532	0.989,1.0,0.943	0.965,0.911,0.943	0.038	Protein C kinase 98E	43428
FBgn0037720	CG8312	chr3R	+	9607912	9607974	9591308	9592185	9621518	9622417	3857	29,22,30	27,15,28	9,23,18	39,66,69	127	65	4.32239e-09	9.53492e-07	0.355,0.429,0.354	0.106,0.151,0.118	0.254	CG8312	41163
FBgn0032889	CG9331	chr2L	+	20825271	20825512	20824433	20824493	20825658	20826087	3869	123,126,96	72,66,73	194,169,129	48,33,47	306	65	3.04609e-06	0.000268779	0.266,0.289,0.218	0.462,0.521,0.368	-0.193	CG9331	35347
FBgn0032889	CG9331	chr2L	+	20825271	20825512	20824433	20824493	20825667	20826087	3870	137,140,103	55,53,40	203,179,145	40,32,31	306	65	2.74892e-05	0.00165851	0.346,0.359,0.354	0.519,0.543,0.498	-0.167	CG9331	35347
FBgn0032889	CG9331	chr2L	+	20825271	20825512	20824433	20824630	20825658	20826087	3872	119,122,88	0,1,0	193,168,123	2,4,5	306	65	0.00036777	0.0119087	1.0,0.963,1.0	0.953,0.899,0.839	0.091	CG9331	35347
FBgn0032938	CG8671	chr2L	+	21279883	21280447	21277277	21278429	21281131	21281337	3928	595,488,595	28,30,39	832,908,879	21,28,24	629	65	3.39472e-05	0.00196421	0.687,0.627,0.612	0.804,0.77,0.791	-0.146	CG8671	35400
FBgn0034971	CG3209	chr2R	+	24071990	24072224	24070767	24071004	24072704	24072961	3963	496,409,414	33,37,53	618,631,672	26,29,45	299	65	0.00122154	0.0303621	0.766,0.706,0.629	0.838,0.825,0.765	-0.109	CG3209	37852
FBgn0030719	eIF5	chrX	-	15991082	15991382	15989853	15989950	15991821	15991974	3986	714,843,754	20,32,15	866,900,1156	10,12,12	365	65	2.89085e-05	0.00171483	0.864,0.824,0.9	0.939,0.93,0.945	-0.075	eIF5	32566
FBgn0264607	CaMKII	chr4	-	1040012	1040078	1038358	1038434	1045155	1045248	4047	452,416,419	17,28,22	726,656,556	55,52,59	131	65	0.00188527	0.0419154	0.93,0.881,0.904	0.868,0.862,0.824	0.054	Calcium/calmodulin-dependent protein kinase II	43828
FBgn0264607	CaMKII	chr4	-	1043467	1043521	1037645	1037740	1045155	1045248	4052	91,102,110	11,13,19	104,138,126	32,34,38	119	65	0.000624701	0.018074	0.819,0.811,0.76	0.64,0.689,0.644	0.139	Calcium/calmodulin-dependent protein kinase II	43828
FBgn0264607	CaMKII	chr4	-	1043467	1043521	1038358	1038434	1045155	1045248	4053	184,203,207	17,28,22	204,269,251	55,52,59	119	65	2.14963e-05	0.00135484	0.855,0.798,0.837	0.67,0.739,0.699	0.127	Calcium/calmodulin-dependent protein kinase II	43828
FBgn0264607	CaMKII	chr4	-	1043467	1043521	1040012	1040078	1045155	1045248	4054	327,321,355	12,9,13	403,459,419	26,35,29	119	65	0.000370712	0.0119491	0.937,0.951,0.937	0.894,0.877,0.888	0.055	Calcium/calmodulin-dependent protein kinase II	43828
FBgn0264607	CaMKII	chr4	-	1043467	1043524	1038358	1038434	1045155	1045248	4056	764,998,912	17,28,22	1097,1248,1327	55,52,59	122	65	0.000210245	0.00810996	0.96,0.95,0.957	0.914,0.927,0.923	0.034	Calcium/calmodulin-dependent protein kinase II	43828
FBgn0264607	CaMKII	chr4	-	1043467	1043524	1038358	1038437	1045155	1045248	4057	910,1185,1049	70,65,89	1300,1433,1504	204,140,164	122	65	7.33242e-06	0.000560962	0.874,0.907,0.863	0.772,0.845,0.83	0.066	Calcium/calmodulin-dependent protein kinase II	43828
FBgn0264607	CaMKII	chr4	-	1043467	1043524	1040012	1040078	1045155	1045248	4059	910,1115,1069	12,9,13	1299,1437,1499	26,35,29	122	65	0.00106976	0.0274734	0.976,0.985,0.978	0.964,0.956,0.965	0.018	Calcium/calmodulin-dependent protein kinase II	43828
FBgn0039970	CG17508	chr2R	+	5610063	5610256	5609012	5609489	5611191	5611586	4065	1572,1213,1521	10,10,15	1737,1665,1754	3,5,3	258	65	5.23397e-05	0.00275721	0.975,0.968,0.962	0.993,0.988,0.993	-0.023	uncharacterized protein	49893
FBgn0051523	CG31523	chr3R	-	4472840	4473188	4468463	4468599	4478632	4479106	4108	18,40,38	1,1,3	23,25,23	11,7,7	413	65	1.55434e-05	0.00100661	0.739,0.863,0.666	0.248,0.36,0.341	0.44	uncharacterized protein	326148
FBgn0033504	CAP	chr2R	+	10294149	10294182	10293860	10293933	10294611	10294765	4174	52,33,44	25,30,21	85,107,80	26,16,28	98	65	0.00188465	0.0419154	0.58,0.422,0.582	0.684,0.816,0.655	-0.19	CAP	36084
FBgn0015221	Fer2LCH	chr3R	+	30389415	30389442	30389198	30389328	30389696	30390584	4256	396,344,399	834,767,924	285,270,336	941,970,1430	92	65	1.03446e-07	1.43182e-05	0.251,0.241,0.234	0.176,0.164,0.142	0.081	Ferritin 2 light chain homologue	44965
FBgn0024321	NK7.1	chr3R	-	14349921	14350003	14344224	14345184	14367192	14367499	4341	18,30,24	31,35,30	40,56,59	27,22,22	147	65	1.21017e-05	0.000824488	0.204,0.275,0.261	0.396,0.53,0.543	-0.243	NK7.1	41747
FBgn0031995	CG8475	chr2L	-	8194044	8194059	8193124	8193229	8195020	8195569	4416	28,25,35	25,18,29	48,85,80	22,17,15	80	65	1.25892e-05	0.000846354	0.476,0.53,0.495	0.639,0.802,0.813	-0.251	CG8475	34114
FBgn0259685	crb	chr3R	+	24307012	24307141	24305890	24306883	24308195	24308728	4445	87,81,80	2,4,3	81,106,126	9,15,17	194	65	5.36667e-05	0.00280617	0.936,0.872,0.899	0.751,0.703,0.713	0.18	crumbs	42896
FBgn0013733	shot	chr2R	-	13871665	13871725	13871293	13871338	13871978	13872153	4463	218,194,210	126,118,134	375,423,395	154,166,167	125	65	0.000700659	0.0196856	0.474,0.461,0.449	0.559,0.57,0.552	-0.099	short stop	36542
FBgn0032860	CG15130	chr2L	-	20423350	20423480	20423105	20423273	20424274	20424427	4477	3,4,2	0,0,0	1,0,5	2,1,0	195	65	0.00206579	0.0447464	1.0,1.0,1.0	0.143,0.0,1.0	0.619	uncharacterized protein	35312
FBgn0033010	Atf6	chr2R	+	5148174	5149156	5144732	5144858	5152788	5154756	4494	1156,1379,1224	3,14,8	1498,1561,1657	3,2,4	1047	65	0.00036154	0.0117696	0.96,0.859,0.905	0.969,0.98,0.963	-0.063	Atf6	35480
FBgn0033010	Atf6	chr2R	+	5148200	5149156	5144732	5144858	5152788	5154194	4495	1199,1428,1263	3,14,8	1542,1623,1736	3,2,4	1021	65	0.000333102	0.011197	0.962,0.867,0.91	0.97,0.981,0.965	-0.059	Atf6	35480
FBgn0032156	CG13124	chr2L	-	9905137	9905291	9904826	9905083	9905874	9905971	4507	257,204,208	119,124,103	261,344,327	200,266,311	219	65	4.99844e-05	0.00265293	0.391,0.328,0.375	0.279,0.277,0.238	0.1	uncharacterized protein	34310
FBgn0053523	CG33523	chr3L	+	5926736	5926834	5925400	5925624	5928223	5928296	4542	38,39,48	49,65,57	44,43,39	110,102,96	163	65	0.00117977	0.029532	0.236,0.193,0.251	0.138,0.144,0.139	0.086	uncharacterized protein	38668
FBgn0085638	CG41378	chr2R	-	2830707	2830781	2770379	2770710	2830865	2831043	4581	89,133,92	2,2,0	87,110,94	10,2,5	139	65	0.00034036	0.011333	0.954,0.969,1.0	0.803,0.963,0.898	0.086	uncharacterized protein	5740475
FBgn0085638	CG41378	chr2R	-	2830707	2831043	2770418	2770710	2846507	2846661	4582	628,612,664	27,32,18	405,438,460	68,39,48	401	65	6.5896e-08	1.03369e-05	0.79,0.756,0.857	0.491,0.645,0.608	0.22	uncharacterized protein	5740475
FBgn0085638	CG41378	chr2R	-	2830865	2831043	2770379	2770710	2846507	2846661	4585	185,224,215	27,32,18	147,137,174	68,39,48	243	65	9.45075e-07	0.000104239	0.647,0.652,0.762	0.366,0.484,0.492	0.24	uncharacterized protein	5740475
FBgn0037747	CG8481	chr3R	+	9768744	9768838	9767833	9768140	9768922	9770027	4639	90,121,113	107,79,94	101,107,125	173,168,170	159	65	0.000223066	0.00851148	0.256,0.385,0.33	0.193,0.207,0.231	0.113	CG8481	41195
FBgn0025936	Eph	chr4	+	617303	617351	616004	616181	618347	618476	4660	80,108,94	189,221,199	73,93,117	326,315,298	113	65	0.000801794	0.0218528	0.196,0.219,0.214	0.114,0.145,0.184	0.062	Eph receptor tyrosine kinase	43803
FBgn0035978	UGP	chr3L	-	9353512	9353518	9352881	9353228	9353737	9353829	4725	52,42,50	568,473,672	62,69,80	431,559,538	71	65	0.000361807	0.0117696	0.077,0.075,0.064	0.116,0.102,0.12	-0.041	UGP	39065
FBgn0053653	NA	chr4	+	1261951	1262093	1255841	1255998	1264655	1264965	4804	1218,1229,1237	36,38,42	1849,1708,1754	10,10,2	207	65	0	0	0.914,0.91,0.902	0.983,0.982,0.996	-0.078	NA	NA
FBgn0015609	CadN	chr2L	-	17652666	17652905	17651278	17651491	17655668	17655910	4810	77,67,59	98,63,49	166,200,161	95,125,97	304	65	0.000205574	0.00797335	0.144,0.185,0.205	0.272,0.255,0.262	-0.085	Cadherin-N	35070
FBgn0261808	cu	chr3R	+	11204564	11204831	11197591	11197848	11206905	11207138	4852	344,253,461	17,14,23	209,225,250	24,30,31	332	65	4.64154e-06	0.000390055	0.798,0.78,0.797	0.63,0.595,0.612	0.179	curled	41339
FBgn0261808	cu	chr3R	+	11206520	11206625	11204564	11204831	11206905	11207138	4855	33,40,26	97,53,129	48,47,56	38,49,80	170	65	2.24515e-05	0.00140252	0.115,0.224,0.072	0.326,0.268,0.211	-0.131	curled	41339
FBgn0266492	SclB	chr2L	+	16840269	16840578	16839212	16839355	16841344	16841425	4876	143,133,152	10,8,8	217,197,186	4,7,2	374	65	0.00184445	0.0419154	0.713,0.743,0.768	0.904,0.83,0.942	-0.151	Sarcolamban B	19834948
FBgn0002121	l(2)gl	chr2L	-	20830	20973	17052	17212	21065	21376	4913	5,3,2	1,2,0	0,1,0	1,3,3	208	65	1.52569e-05	0.000997206	0.61,0.319,1.0	0.0,0.094,0.0	0.612	lethal (2) giant larvae	33156
FBgn0002121	l(2)gl	chr2L	-	20830	20973	19879	20015	21065	21376	4914	4,3,1	2,0,0	0,1,0	1,2,3	208	65	2.07168e-06	0.000197622	0.385,1.0,1.0	0.0,0.135,0.0	0.75	lethal (2) giant larvae	33156
FBgn0002121	l(2)gl	chr2L	-	20830	20973	19884	20020	21065	21376	4915	8,5,3	8,12,9	0,1,3	5,16,20	208	65	0.000326093	0.0110519	0.238,0.115,0.094	0.0,0.019,0.045	0.128	lethal (2) giant larvae	33156
FBgn0261552	ps	chr3R	+	9439345	9439705	9419806	9420047	9440680	9441665	4940	298,258,266	9,6,0	249,260,368	2,0,2	425	65	0.00138548	0.0337244	0.835,0.868,1.0	0.95,1.0,0.966	-0.071	pasilla	44258
FBgn0261552	ps	chr3R	+	9440680	9441665	9419806	9420047	9444010	9444076	4955	455,402,423	0,0,0	360,568,541	3,3,2	1050	65	0.00206448	0.0447464	1.0,1.0,1.0	0.881,0.921,0.944	0.085	pasilla	44258
FBgn0261552	ps	chr3R	+	9444010	9444076	9432028	9432839	9445043	9445187	4974	39,55,76	35,54,50	28,38,41	52,59,76	131	65	6.45376e-05	0.003231	0.356,0.336,0.43	0.211,0.242,0.211	0.153	pasilla	44258
FBgn0261552	ps	chr3R	+	9444010	9444076	9440680	9441665	9445043	9445187	4978	19,33,33	40,42,35	8,17,19	38,50,62	131	65	0.000182899	0.00730631	0.191,0.281,0.319	0.095,0.144,0.132	0.14	pasilla	44258
FBgn0032515	loqs	chr2L	+	13384526	13384794	13383736	13384022	13384983	13385671	5049	237,194,223	181,244,274	372,372,346	242,265,284	333	65	0.00043793	0.0136183	0.204,0.134,0.137	0.231,0.215,0.192	-0.054	loquacious	34751
FBgn0032515	loqs	chr2L	+	13384656	13384794	13383736	13384022	13384983	13385671	5050	356,300,335	181,244,274	525,595,548	242,265,284	203	65	0.00189116	0.0419154	0.386,0.282,0.281	0.41,0.418,0.382	-0.087	loquacious	34751
FBgn0016977	spen	chr2L	+	164158	164234	160008	163001	175360	175447	5074	6,1,1	5,0,9	2,3,3	0,2,0	141	65	0.000686808	0.0194706	0.356,1.0,0.049	1.0,0.409,1.0	-0.335	split ends	44205
FBgn0003638	su(w[a])	chrX	+	1042729	1042885	1042259	1042432	1043212	1043421	5081	289,261,281	138,119,130	346,375,292	245,302,254	221	65	2.43199e-06	0.000222953	0.381,0.392,0.389	0.293,0.268,0.253	0.116	suppressor of white-apricot	31054
FBgn0033494	KCNQ	chr2R	-	10148632	10149094	10148081	10148152	10150855	10151052	5103	341,303,372	3,7,7	533,609,518	3,3,1	527	65	0.000778427	0.021381	0.933,0.842,0.868	0.956,0.962,0.985	-0.087	KCNQ potassium channel	36071
FBgn0033494	KCNQ	chr2R	-	10149347	10149440	10148081	10148152	10150855	10151052	5106	43,28,49	3,7,7	86,58,46	3,3,1	158	65	0.00183049	0.0418169	0.855,0.622,0.742	0.922,0.888,0.95	-0.18	KCNQ potassium channel	36071
FBgn0010415	Sdc	chr2R	-	21398064	21398580	21394877	21395045	21398886	21399313	5124	367,254,323	206,171,207	226,329,351	324,279,269	581	65	3.97669e-05	0.00227432	0.166,0.142,0.149	0.072,0.117,0.127	0.047	Syndecan	37447
FBgn0010415	Sdc	chr2R	-	21398064	21398580	21394877	21395045	21399174	21399313	5125	386,266,337	84,97,140	237,341,369	185,174,208	581	65	1.33522e-05	0.000889183	0.34,0.235,0.212	0.125,0.18,0.166	0.105	Syndecan	37447
FBgn0010415	Sdc	chr2R	-	21398064	21398583	21394877	21395045	21398886	21399313	5126	367,255,325	206,171,207	227,329,355	324,279,269	584	65	4.28245e-05	0.0023803	0.165,0.142,0.149	0.072,0.116,0.128	0.047	Syndecan	37447
FBgn0010415	Sdc	chr2R	-	21398064	21398583	21394877	21395045	21399174	21399313	5127	371,257,347	84,97,140	235,343,364	185,174,208	584	65	7.97033e-06	0.000580026	0.33,0.228,0.216	0.124,0.18,0.163	0.102	Syndecan	37447
FBgn0038610	CG7675	chr3R	-	18380212	18380354	18379225	18379364	18381031	18381178	5157	60,53,55	131,165,144	64,35,53	201,231,279	207	65	0.000131058	0.00564107	0.126,0.092,0.107	0.091,0.045,0.056	0.044	CG7675	42211
FBgn0058191	CG40191	chr2R	+	1265342	1266052	1265170	1265293	1266191	1266349	5169	1334,1493,1330	49,23,48	3233,3671,3440	11,4,5	775	65	0	0	0.695,0.845,0.699	0.961,0.987,0.983	-0.231	uncharacterized protein	3354930
FBgn0040056	CG17698	chr3L	+	23748139	23748373	23747872	23748060	23748423	23748716	5180	1718,1542,1624	11,18,9	1894,2074,1801	9,0,2	299	65	1.1335e-05	0.000784446	0.971,0.949,0.975	0.979,1.0,0.995	-0.026	uncharacterized protein	4379919
FBgn0026401	Nipped-B	chr2R	-	4698502	4698996	4695461	4695610	4699058	4699151	5195	1328,1162,1228	24,6,22	2013,1894,1748	9,9,16	559	65	0.00043731	0.0136183	0.865,0.957,0.866	0.963,0.961,0.927	-0.054	Nipped-B	3355136
FBgn0058263	MFS17	chr2R	-	2515642	2515908	2494741	2495023	2521440	2522511	5292	141,142,150	127,127,129	122,144,114	174,159,171	331	65	0.00141096	0.0337671	0.179,0.18,0.186	0.121,0.151,0.116	0.052	Major Facilitator Superfamily Transporter 17	3354861
FBgn0058263	MFS17	chr2R	-	2520578	2522511	2515642	2515908	2553782	2553877	5297	2082,1696,1706	1,6,5	2510,3177,2356	4,0,0	1998	65	0.00206649	0.0447464	0.985,0.902,0.917	0.953,1.0,1.0	-0.05	Major Facilitator Superfamily Transporter 17	3354861
FBgn0011754	PhKgamma	chrX	+	11699322	11699406	11698499	11698597	11703289	11703448	5327	397,295,362	116,103,113	392,396,305	188,199,159	149	65	6.62886e-05	0.00324952	0.599,0.555,0.583	0.476,0.465,0.456	0.113	Phosphorylase kinase gamma	32120
FBgn0011754	PhKgamma	chrX	+	11700620	11701127	11699322	11699406	11703289	11703448	5329	257,222,273	197,140,165	309,378,314	157,163,132	572	65	0.000733814	0.0203937	0.129,0.153,0.158	0.183,0.209,0.213	-0.055	Phosphorylase kinase gamma	32120
FBgn0069969	CG40498	chr2R	-	929050	929292	927355	927570	946775	946843	5333	659,716,655	3,8,12	1629,1691,1510	5,1,4	307	65	5.96218e-06	0.000478262	0.979,0.95,0.92	0.986,0.997,0.988	-0.041	uncharacterized protein	3354890
FBgn0069969	CG40498	chr2R	-	929050	929292	927355	927570	949870	949946	5334	854,930,869	44,59,60	2013,2065,1867	59,69,89	307	65	0.000129159	0.00562344	0.804,0.769,0.754	0.878,0.864,0.816	-0.077	uncharacterized protein	3354890
FBgn0069969	CG40498	chr2R	-	946775	946843	927355	927570	951126	951252	5337	4,9,13	44,45,36	6,7,5	108,83,107	133	65	0.000321549	0.0110519	0.043,0.089,0.15	0.026,0.04,0.022	0.065	uncharacterized protein	3354890
FBgn0069969	CG40498	chr2R	-	946775	946843	929050	929292	951126	951252	5339	11,11,11	71,91,96	11,31,6	336,314,369	133	65	0.00030348	0.010658	0.07,0.056,0.053	0.016,0.046,0.008	0.036	uncharacterized protein	3354890
FBgn0069969	CG40498	chr2R	-	949870	949946	927355	927570	951126	951252	5341	310,382,421	44,45,36	513,530,574	108,83,107	141	65	0.000344912	0.0113773	0.765,0.796,0.844	0.686,0.746,0.712	0.087	uncharacterized protein	3354890
FBgn0069969	CG40498	chr2R	-	949870	949946	929050	929292	951126	951252	5342	473,547,585	71,91,96	848,862,849	336,314,369	141	65	2.22045e-16	1.95927e-13	0.754,0.735,0.737	0.538,0.559,0.515	0.205	uncharacterized protein	3354890
FBgn0259223	CG42323	chrX	+	18424218	18424542	18423493	18423761	18426270	18426376	5363	0,0,1	2,1,2	1,5,4	1,1,1	389	65	9.67276e-05	0.00449211	0.0,0.0,0.077	0.143,0.455,0.401	-0.307	uncharacterized protein	32825
FBgn0266758	Esyt2	chr3R	+	24552897	24552983	24552485	24552656	24553233	24553331	5441	71,70,88	17,14,11	103,117,178	13,8,10	151	65	0.00231874	0.0491531	0.643,0.683,0.775	0.773,0.863,0.885	-0.14	Extended synaptotagmin-like protein 2	42929
FBgn0259163	CG42268	chr3L	-	9735970	9735992	9734011	9735289	9736927	9736965	5622	129,110,101	7,16,17	193,154,152	35,41,40	87	65	0.00114822	0.0289596	0.932,0.837,0.816	0.805,0.737,0.74	0.101	uncharacterized protein	39145
FBgn0259174	Nedd4	chr3L	+	17542550	17542812	17542199	17542384	17543504	17543612	5638	50,27,55	0,0,0	75,90,57	1,3,5	327	65	2.38268e-05	0.00147538	1.0,1.0,1.0	0.937,0.856,0.694	0.171	Nedd4	39958
FBgn0259175	ome	chr3L	+	14739434	14740148	14736042	14736135	14744188	14744443	5644	102,94,109	26,30,33	141,188,143	14,20,33	779	65	0.00223671	0.0479908	0.247,0.207,0.216	0.457,0.44,0.266	-0.164	omega	44297
FBgn0259222	CG42322	chr3R	+	20752345	20752375	20750687	20750757	20753508	20753641	5676	23,18,25	0,0,0	31,37,38	1,3,4	95	65	0.00130207	0.0321374	1.0,1.0,1.0	0.955,0.894,0.867	0.095	uncharacterized protein	42455
FBgn0259682	Jabba	chr2R	-	18757622	18757928	18757447	18757522	18758030	18758126	5712	516,524,530	84,130,99	561,590,418	42,53,40	371	65	8.39929e-09	1.64696e-06	0.518,0.414,0.484	0.701,0.661,0.647	-0.198	jabba	37164
FBgn0260660	Mp	chr3L	+	7049549	7049576	7048841	7048964	7050172	7050187	5840	124,110,106	39,33,25	145,183,141	20,22,25	92	65	0.000276446	0.00993859	0.692,0.702,0.75	0.837,0.855,0.799	-0.116	Multiplexin	38769
FBgn0261046	Dscam3	chr3R	-	17502544	17502949	17498265	17498548	17504039	17504183	5885	12,12,15	56,72,70	0,2,2	62,78,77	470	65	3.99512e-05	0.00227432	0.029,0.023,0.029	0.0,0.004,0.004	0.024	Down syndrome cell adhesion molecule 3	42103
FBgn0264908	pHCl	chr3L	-	15858100	15858151	15855756	15856353	15859811	15860026	5922	12,9,5	0,0,0	13,13,14	2,5,0	116	65	0.00019087	0.00756941	1.0,1.0,1.0	0.785,0.593,1.0	0.207	pH-sensitive chloride channel	39730
FBgn0261836	Msp300	chr2L	+	5158454	5165399	5155588	5155849	5187606	5187717	6034	235,225,180	8,5,3	309,439,415	2,1,2	7010	65	0.000156224	0.00648697	0.214,0.294,0.357	0.589,0.803,0.658	-0.395	Muscle-specific protein 300 kDa	3771968
FBgn0260941	app	chr3L	-	12215617	12215802	12213939	12214051	12216418	12216579	6044	267,272,317	4,5,6	388,462,425	1,3,0	250	65	0.000252691	0.00922949	0.946,0.934,0.932	0.99,0.976,1.0	-0.051	approximated	39399
FBgn0261988	Gprk2	chr3R	+	31410353	31410401	31405244	31405956	31433458	31433888	6066	32,21,15	62,63,66	16,27,16	103,116,114	113	65	0.00209449	0.0452141	0.229,0.161,0.116	0.082,0.118,0.075	0.077	G protein-coupled receptor kinase 2	49045
FBgn0051145	CG31145	chr3R	-	23631485	23632186	23626596	23627460	23635277	23635321	6085	95,51,66	97,98,84	60,69,53	147,174,155	766	65	6.94616e-06	0.000538824	0.077,0.042,0.063	0.033,0.033,0.028	0.029	uncharacterized protein	42784
FBgn0051145	CG31145	chr3R	-	23659991	23660044	23653738	23653768	23668218	23668340	6092	13,12,9	99,130,100	5,6,2	142,182,192	118	65	6.87278e-06	0.000538824	0.067,0.048,0.047	0.019,0.018,0.006	0.04	uncharacterized protein	42784
FBgn0039928	Cals	chr4	-	1116325	1116456	1115955	1116079	1117850	1117905	6095	1446,1358,1581	17,22,20	1981,2091,1950	8,9,9	196	65	1.37579e-06	0.000136785	0.966,0.953,0.963	0.988,0.987,0.986	-0.026	Calsyntenin-1	43824
FBgn0039928	Cals	chr4	-	1116659	1117214	1115955	1116079	1117850	1117905	6097	4332,4649,4474	17,22,20	5997,6384,6240	8,9,9	620	65	1.12462e-06	0.000115054	0.964,0.957,0.959	0.987,0.987,0.986	-0.027	Calsyntenin-1	43824
FBgn0039928	Cals	chr4	-	1120658	1120801	1117967	1119017	1121458	1121622	6099	628,883,729	10,7,11	951,1034,1203	1,2,1	208	65	2.80193e-06	0.000253575	0.952,0.975,0.954	0.997,0.994,0.997	-0.036	Calsyntenin-1	43824
FBgn0039928	Cals	chr4	-	1120658	1120801	1120105	1120606	1121458	1121622	6101	1036,1431,1196	12,30,22	1623,1705,1990	4,11,16	208	65	9.91329e-07	0.000107658	0.964,0.937,0.944	0.992,0.98,0.975	-0.034	Calsyntenin-1	43824
FBgn0262508	CG43078	chr3L	+	8581762	8581855	8579473	8579639	8585970	8586956	6132	2,3,2	3,2,1	1,4,1	1,0,0	158	65	9.782e-05	0.00451314	0.215,0.382,0.451	0.291,1.0,1.0	-0.414	uncharacterized protein	38981
FBgn0262509	nrm	chr3L	+	23021678	23021708	23020655	23020842	23024028	23024169	6138	2,4,9	81,101,89	11,16,19	84,106,114	95	65	0.000324635	0.0110519	0.017,0.026,0.065	0.082,0.094,0.102	-0.057	neuromusculin	40515
FBgn0036053	iPLA2-VIA	chr3L	-	9863776	9863914	9863320	9863616	9864192	9864349	6148	0,0,1	71,56,74	7,5,10	48,68,89	203	65	0.000293221	0.0103492	0.0,0.0,0.004	0.045,0.023,0.035	-0.033	calcium-independent phospholipase A2 VIA	39160
FBgn0036053	iPLA2-VIA	chr3L	-	9863776	9864099	9863320	9863616	9864192	9864349	6149	3,1,6	71,56,74	22,11,15	48,68,89	388	65	1.64046e-06	0.000160834	0.007,0.003,0.013	0.071,0.026,0.027	-0.034	calcium-independent phospholipase A2 VIA	39160
FBgn0262870	axo	chr3L	-	4670117	4670402	4664422	4664953	4671825	4671961	6194	43,47,52	2,3,1	119,139,165	0,0,0	350	65	0.00162272	0.0379297	0.8,0.744,0.906	1.0,1.0,1.0	-0.183	axotactin	43923
FBgn0263111	cac	chrX	-	11938920	11939121	11936691	11936843	11939694	11939858	6206	557,464,496	97,56,67	784,812,790	61,79,71	266	65	0.000278788	0.0099392	0.584,0.669,0.644	0.758,0.715,0.731	-0.102	cacophony	32158
FBgn0263077	CG43340	chr2R	+	7630176	7630328	7626490	7627172	7634215	7634314	6237	193,237,229	8,2,6	155,196,261	15,12,11	217	65	0.00120803	0.0301325	0.878,0.973,0.92	0.756,0.83,0.877	0.103	uncharacterized protein	35698
FBgn0263116	5-HT1B	chr2R	-	19028617	19029245	19027173	19027307	19032039	19032642	6252	222,172,198	0,3,0	239,302,231	3,4,6	693	65	0.00201595	0.0440576	1.0,0.843,1.0	0.882,0.876,0.783	0.101	5-hydroxytryptamine (serotonin) receptor 1B	37191
FBgn0263219	Dscam4	chr3L	+	8274551	8274669	8273175	8273329	8275504	8275667	6309	172,177,202	6,5,6	219,298,220	0,2,2	183	65	6.90331e-05	0.00330732	0.911,0.926,0.923	1.0,0.981,0.975	-0.065	Down syndrome cell adhesion molecule 4	2769008
FBgn0053143	CG33143	chr2R	+	22622158	22622300	22619804	22621159	22627805	22627948	6320	114,111,113	4,2,3	184,231,182	1,0,1	207	65	0.001583	0.037498	0.899,0.946,0.922	0.983,1.0,0.983	-0.066	uncharacterized protein	37583
FBgn0261788	Ank2	chr3L	-	7661980	7662253	7656374	7661506	7662470	7662890	6339	283,219,253	661,604,755	382,348,354	724,599,661	338	65	0.000128743	0.00562344	0.076,0.065,0.061	0.092,0.1,0.093	-0.028	Ankyrin 2	38863
FBgn0261788	Ank2	chr3L	-	7661980	7662256	7656374	7661506	7662470	7662890	6340	284,219,254	661,604,755	383,348,356	724,599,661	341	65	0.00012715	0.0056097	0.076,0.065,0.06	0.092,0.1,0.093	-0.028	Ankyrin 2	38863
FBgn0261788	Ank2	chr3L	-	7661980	7662298	7656374	7661506	7662470	7662890	6343	429,310,351	661,604,755	542,512,508	724,599,661	383	65	6.93416e-05	0.00330732	0.099,0.08,0.073	0.113,0.127,0.115	-0.034	Ankyrin 2	38863
FBgn0261788	Ank2	chr3L	-	7663692	7665982	7663258	7663324	7666165	7693855	6349	13308,16225,16713	438,392,420	19427,15441,20650	360,332,282	2355	65	9.88749e-05	0.00453219	0.456,0.533,0.523	0.598,0.562,0.669	-0.106	Ankyrin 2	38863
FBgn0261788	Ank2	chr3L	-	7666165	7693855	7663258	7663324	7696643	7696724	6351	15575,12319,16155	102,131,118	11108,9692,9026	177,195,169	27755	65	1.16684e-13	6.86396e-11	0.263,0.18,0.243	0.128,0.104,0.111	0.114	Ankyrin 2	38863
FBgn0261862	whd	chr2R	-	10471213	10471273	10470367	10470749	10471439	10471505	6490	177,170,198	63,51,63	120,182,160	68,98,123	125	65	7.58314e-06	0.000569462	0.594,0.634,0.62	0.479,0.491,0.403	0.158	withered	36109
FBgn0261862	whd	chr2R	-	10471439	10471505	10471213	10471273	10471617	10471956	6493	54,54,76	188,195,278	82,111,136	140,200,232	131	65	7.01526e-08	1.05363e-05	0.125,0.121,0.119	0.225,0.216,0.225	-0.1	withered	36109
FBgn0263776	CG43693	chr3L	-	11040421	11040667	11039997	11040068	11051261	11051371	6494	101,45,57	2,1,0	92,91,104	5,9,25	311	65	1.76567e-06	0.000170738	0.913,0.904,1.0	0.794,0.679,0.465	0.293	uncharacterized protein	39231
FBgn0263776	CG43693	chr3L	-	11046177	11046351	11039997	11040068	11051261	11051371	6496	23,14,13	2,1,0	27,33,54	5,9,25	239	65	0.000148306	0.00633065	0.758,0.792,1.0	0.595,0.499,0.37	0.362	uncharacterized protein	39231
FBgn0264001	bru3	chr3L	-	13608392	13608846	13602341	13602476	13638516	13638565	6517	64,47,63	24,19,25	54,55,55	37,44,41	519	65	0.00156007	0.0370792	0.25,0.237,0.24	0.155,0.135,0.144	0.098	bruno 3	39527
FBgn0034720	Liprin-gamma	chr2R	-	22360253	22360288	22346647	22346709	22372776	22373109	6602	117,129,88	42,38,34	381,360,347	0,0,1	100	65	0	0	0.644,0.688,0.627	1.0,1.0,0.996	-0.346	Liprin-gamma	37552
FBgn0264953	Piezo	chr2L	+	8184814	8184850	8184126	8184393	8186116	8186255	6694	8,13,16	2,2,3	21,31,36	0,0,0	101	65	5.49106e-05	0.0028293	0.72,0.807,0.774	1.0,1.0,1.0	-0.233	piezo	34112
FBgn0265434	zip	chr2R	-	24997577	24997697	24997208	24997301	25000038	25000160	6744	33,24,42	0,1,2	40,26,40	4,4,5	185	65	0.000812012	0.0219617	1.0,0.894,0.881	0.778,0.695,0.738	0.188	zipper	38001
FBgn0016917	Stat92E	chr3R	-	20541679	20542092	20540522	20541553	20552080	20552311	6756	198,193,233	39,50,48	165,249,210	62,70,106	478	65	0.000550049	0.0161112	0.408,0.344,0.398	0.266,0.326,0.212	0.115	Signal-transducer and activator of transcription protein at 92E	42428
FBgn0260934	par-1	chr2R	+	19468789	19470338	19464309	19465694	19470596	19470812	6789	1232,867,1105	63,63,59	1050,1398,1283	99,101,134	1614	65	0.00102109	0.0264995	0.441,0.357,0.43	0.299,0.358,0.278	0.098	par-1	2768852
FBgn0011656	Mef2	chr2R	-	9934318	9934377	9921609	9922003	9940744	9940953	6869	69,45,43	13,8,13	76,104,116	1,1,3	124	65	1.56257e-11	5.25248e-09	0.736,0.747,0.634	0.976,0.982,0.953	-0.265	Myocyte enhancer factor 2	36032
FBgn0011656	Mef2	chr2R	-	9934318	9934377	9921609	9922003	9958123	9958858	6870	44,23,26	3,6,3	38,72,65	2,0,0	124	65	7.83895e-06	0.000576408	0.885,0.668,0.82	0.909,1.0,1.0	-0.179	Myocyte enhancer factor 2	36032
FBgn0011656	Mef2	chr2R	-	9940744	9940953	9921609	9922003	9958123	9958858	6871	155,134,142	3,6,3	129,154,187	2,0,0	274	65	0.00022532	0.00855126	0.925,0.841,0.918	0.939,1.0,1.0	-0.085	Myocyte enhancer factor 2	36032
FBgn0039883	RhoGAP100F	chr3R	+	31837773	31837904	31836871	31837181	31839879	31840003	6880	45,39,39	3,2,2	73,85,65	0,0,1	196	65	0.000653424	0.0187501	0.833,0.866,0.866	1.0,1.0,0.956	-0.13	Rho GTPase activating protein at 100F	43758
FBgn0266579	tau	chr3R	-	27641841	27642057	27640642	27641494	27643814	27643973	6926	101,129,144	337,294,356	258,302,293	445,374,388	281	65	1.36284e-08	2.60007e-06	0.065,0.092,0.086	0.118,0.157,0.149	-0.06	tau	326116
FBgn0266579	tau	chr3R	-	27641841	27642057	27640642	27641494	27645224	27645410	6928	100,127,140	5,11,8	249,288,280	4,2,7	281	65	4.4313e-05	0.00244379	0.822,0.728,0.802	0.935,0.971,0.902	-0.152	tau	326116
FBgn0263236	SP1029	chr3R	-	29249209	29249504	29247921	29248414	29250361	29250451	6950	15,19,10	18,14,10	18,11,17	31,64,78	360	65	3.60397e-06	0.000310249	0.131,0.197,0.153	0.095,0.03,0.038	0.106	SP1029	53473
FBgn0052017	CG32017	chr4	-	1144965	1145100	1143984	1144113	1146469	1146529	6962	282,273,325	52,57,66	287,337,281	82,117,99	200	65	0.00015468	0.00646088	0.638,0.609,0.615	0.532,0.484,0.48	0.122	uncharacterized protein	317823
FBgn0052017	CG32017	chr4	-	1145207	1145321	1143984	1144113	1146469	1146529	6963	41,35,39	52,57,66	37,25,37	82,117,99	179	65	0.000252397	0.00922949	0.223,0.182,0.177	0.141,0.072,0.119	0.083	uncharacterized protein	317823
FBgn0028487	f-cup	chr3R	-	13696436	13696768	13696202	13696346	13696826	13697227	6966	10,15,18	101,88,96	39,40,58	137,163,149	397	65	0.00024692	0.0091257	0.016,0.027,0.03	0.045,0.039,0.06	-0.024	flyers-cup	41677
FBgn0028487	f-cup	chr3R	-	13696438	13696768	13696202	13696346	13696826	13697227	6967	10,15,18	101,88,96	38,39,58	137,163,149	395	65	0.000340187	0.011333	0.016,0.027,0.03	0.044,0.038,0.06	-0.023	flyers-cup	41677
FBgn0028487	f-cup	chr3R	-	13696441	13696768	13696202	13696346	13696826	13697227	6968	10,15,22	101,88,96	39,38,61	137,163,149	392	65	0.00094424	0.0247784	0.016,0.027,0.037	0.045,0.037,0.064	-0.022	flyers-cup	41677
FBgn0028487	f-cup	chr3R	-	13696443	13696768	13696202	13696346	13696826	13697227	6969	10,15,18	101,88,96	38,38,58	137,163,149	390	65	0.000398199	0.0125486	0.016,0.028,0.03	0.044,0.037,0.061	-0.023	flyers-cup	41677
FBgn0267002	unc-104	chr2R	-	16754242	16754269	16753962	16754152	16755886	16755998	6999	208,176,167	317,274,266	312,435,300	330,388,314	92	65	2.68893e-05	0.00165053	0.317,0.312,0.307	0.4,0.442,0.403	-0.103	uncoordinated-104	36876
FBgn0267002	unc-104	chr2R	-	16761405	16761447	16760597	16760714	16761667	16761807	7001	223,193,224	341,290,322	270,315,259	627,658,688	107	65	1.66398e-05	0.00106782	0.284,0.288,0.297	0.207,0.225,0.186	0.084	uncoordinated-104	36876
FBgn0267002	unc-104	chr2R	-	16764137	16764374	16763197	16763340	16772257	16772671	7003	574,586,613	91,82,83	674,835,827	193,250,234	302	65	7.37992e-10	1.86053e-07	0.576,0.606,0.614	0.429,0.418,0.432	0.172	uncoordinated-104	36876
FBgn0027611	LManII	chr2L	+	10459383	10459517	10459143	10459280	10459661	10459795	7008	243,234,248	207,207,278	138,158,189	94,94,111	199	65	0.000453833	0.0138825	0.277,0.27,0.226	0.324,0.354,0.357	-0.087	Lysosomal alpha-mannosidase II	34437
FBgn0028582	lqf	chr3L	+	7532671	7532828	7528779	7529186	7533354	7533443	7027	677,817,861	67,82,105	658,795,788	116,156,177	222	65	1.03419e-07	1.43182e-05	0.747,0.745,0.706	0.624,0.599,0.566	0.136	liquid facets	38846
FBgn0034345	CG5174	chr2R	+	18424606	18424666	18424325	18424486	18424871	18425034	7050	268,211,253	191,191,186	258,190,258	274,244,263	125	65	0.00141115	0.0337671	0.422,0.365,0.414	0.329,0.288,0.338	0.082	CG5174	37117
FBgn0036318	Wbp2	chr3L	+	12852231	12852277	12851308	12851722	12852615	12852716	7078	195,168,198	8,6,6	226,303,241	21,46,52	111	65	1.26374e-09	3.07611e-07	0.935,0.943,0.951	0.863,0.794,0.731	0.147	WW domain binding protein 2	39460
FBgn0036318	Wbp2	chr3L	+	12852426	12852521	12851308	12851722	12852615	12852716	7080	466,408,455	8,6,6	507,505,569	21,46,52	160	65	1.56497e-12	6.13729e-10	0.959,0.965,0.969	0.907,0.817,0.816	0.118	WW domain binding protein 2	39460
FBgn0036318	Wbp2	chr3L	+	12852426	12852528	12851308	12851722	12852615	12852716	7082	391,346,431	8,6,6	504,464,551	21,46,52	167	65	6.36968e-11	2.0438e-08	0.95,0.957,0.965	0.903,0.797,0.805	0.122	WW domain binding protein 2	39460
FBgn0035348	CG16758	chr3L	-	2501069	2501141	2499690	2500462	2503142	2503606	7124	3508,2644,3539	51,38,52	1241,1789,1332	84,63,97	137	65	0	0	0.97,0.971,0.97	0.875,0.931,0.867	0.079	uncharacterized protein	38315
FBgn0035348	CG16758	chr3L	-	2502594	2502723	2499690	2500462	2503142	2503606	7125	147,143,151	51,38,52	106,149,74	84,63,97	194	65	0.000129851	0.00562344	0.491,0.558,0.493	0.297,0.442,0.204	0.2	uncharacterized protein	38315
FBgn0035348	CG16758	chr3L	-	2502594	2502723	2501069	2501141	2503142	2503606	7126	175,160,175	2249,1667,2237	111,167,81	671,983,750	194	65	3.13329e-07	3.88033e-05	0.025,0.031,0.026	0.053,0.054,0.035	-0.02	uncharacterized protein	38315
FBgn0000546	EcR	chr2R	-	6122881	6123847	6094556	6095071	6131065	6131841	7128	126,123,144	0,2,0	180,243,194	5,0,5	1031	65	0.0013999	0.0337671	1.0,0.795,1.0	0.694,1.0,0.71	0.13	Ecdysone receptor	35540
FBgn0000536	eas	chrX	+	16278693	16278761	16278356	16278615	16280977	16281273	7149	2,1,3	1,1,4	1,2,2	0,0,1	133	65	4.49659e-05	0.00246057	0.494,0.328,0.268	1.0,1.0,0.494	-0.468	easily shocked	32585
FBgn0000536	eas	chrX	+	16279908	16279991	16278356	16278615	16280977	16281273	7157	11,5,10	1,1,4	10,3,9	0,0,1	148	65	0.000376779	0.0120658	0.829,0.687,0.523	1.0,1.0,0.798	-0.253	easily shocked	32585
FBgn0032479	CG16974	chr2L	-	13189691	13189756	13187572	13189618	13191903	13191979	7168	6,2,6	124,132,120	11,14,20	146,156,173	130	65	0.000838688	0.0223407	0.024,0.008,0.024	0.036,0.043,0.055	-0.026	uncharacterized protein	34713
FBgn0283451	br	chrX	+	1654391	1655990	1637283	1637334	1658787	1664869	7179	45,41,48	0,0,0	85,52,44	2,5,4	1664	65	6.53044e-12	2.42623e-09	1.0,1.0,1.0	0.624,0.289,0.301	0.595	broad	44505
FBgn0263391	hts	chr2R	-	19423593	19423797	19418556	19418605	19424822	19424903	7195	589,600,572	29,27,33	1010,1055,1118	13,18,17	269	65	3.50092e-10	9.50499e-08	0.831,0.843,0.807	0.949,0.934,0.941	-0.114	hu li tai shao	37230
FBgn0285925	Fas1	chr3R	+	16635085	16635094	16634373	16634382	16635545	16635700	7207	1254,1383,1328	107,103,102	2281,2019,2244	112,85,92	74	65	8.15207e-07	9.13421e-05	0.911,0.922,0.92	0.947,0.954,0.955	-0.034	Fasciclin 1	42025
FBgn0285944	para	chrX	-	16518804	16518837	16514028	16514184	16521625	16521813	7220	5,9,4	6,8,8	5,3,9	2,1,1	98	65	0.00177413	0.040661	0.356,0.427,0.249	0.624,0.666,0.857	-0.372	paralytic	32619
FBgn0013342	nSyb	chr3L	-	1633708	1633806	1632192	1632454	1635185	1635237	7254	2020,2385,2515	388,459,398	2094,2575,2968	550,690,650	163	65	0.000396841	0.0125486	0.675,0.674,0.716	0.603,0.598,0.645	0.073	neuronal Synaptobrevin	38196
FBgn0034858	eIF2B-delta	chr2R	+	23386789	23386827	23386520	23386622	23387006	23387612	7293	22,27,25	2,7,9	14,20,13	1,0,0	103	65	2.34562e-06	0.000217865	0.874,0.709,0.637	0.898,1.0,1.0	-0.226	eIF2B-delta	37706
FBgn0035438	PHGPx	chr3L	+	3327342	3327553	3326264	3326367	3327859	3328183	7297	138,86,151	341,374,430	261,285,282	341,483,564	276	65	1.45654e-08	2.70571e-06	0.087,0.051,0.076	0.153,0.122,0.105	-0.055	PHGPx	38413
FBgn0035438	PHGPx	chr3L	+	3327342	3327553	3326264	3326712	3327859	3328183	7298	104,77,108	180,141,207	212,230,214	99,122,142	276	65	0	0	0.12,0.114,0.109	0.335,0.307,0.262	-0.187	PHGPx	38413

## Sheet: CazsiRNA_MXE
GeneID	geneSymbol	chr	strand	X1stExonStart_0base	X1stExonEnd	X2ndExonStart_0base	X2ndExonEnd	upstreamES	upstreamEE	downstreamES	downstreamEE	ID.1	IJC_SAMPLE_1	SJC_SAMPLE_1	IJC_SAMPLE_2	SJC_SAMPLE_2	IncFormLen	SkipFormLen	PValue	FDR	IncLevel1	IncLevel2	IncLevelDifference	GeneName	entrez
FBgn0052521	CG32521	chrX	-	21223579	21223647	21279181	21279186	21211686	21211799	21281045	21281171	9	349,366,357	34,44,42	477,569,755	12,7,22	70	133	0	0	0.951,0.94,0.942	0.987,0.994,0.985	-0.044	uncharacterized protein	33098
FBgn0016694	Pdp1	chr3L	-	7819987	7820029	7825583	7827287	7818068	7818223	7827675	7828018	21	248,166,211	132,128,118	248,406,393	96,139,166	1769	107	0.000109114	0.00326573	0.102,0.073,0.098	0.135,0.15,0.125	-0.046	PAR-domain protein 1	45588
FBgn0001248	Idh	chr3L	-	8358015	8358072	8358555	8358715	8356403	8357905	8360792	8360906	23	142,169,177	23,13,26	142,146,133	4,10,2	225	122	7.2046e-06	0.000413789	0.77,0.876,0.787	0.951,0.888,0.973	-0.126	Isocitrate dehydrogenase	44291
FBgn0036030	CG6767	chr3L	-	9687229	9687253	9688530	9688599	9686364	9686463	9689264	9689448	31	916,349,765	11,5,8	371,613,528	16,32,23	134	89	2.86213e-09	6.22308e-07	0.982,0.979,0.984	0.939,0.927,0.938	0.047	CG6767	39132
FBgn0036030	CG6767	chr3L	-	9688530	9688599	9689264	9689448	9686364	9686463	9694232	9694457	32	1908,929,1470	510,191,403	1239,1710,1578	207,360,290	249	134	0.00270682	0.03462	0.668,0.724,0.663	0.763,0.719,0.745	-0.057	CG6767	39132
FBgn0052062	Rbfox1	chr3L	+	10568128	10568605	10571048	10571246	10517961	10518306	10573449	10574154	37	396,369,326	70,61,73	606,845,658	70,97,81	542	263	0.000404623	0.00821115	0.733,0.746,0.684	0.808,0.809,0.798	-0.084	RNA-binding Fox protein 1	39198
FBgn0052062	Rbfox1	chr3L	+	10576420	10576475	10577282	10577324	10575318	10575411	10580308	10580329	42	97,125,121	13,19,17	168,188,177	44,60,31	120	107	0.00320764	0.0403473	0.869,0.854,0.864	0.773,0.736,0.836	0.081	RNA-binding Fox protein 1	39198
FBgn0004242	Syt1	chr2L	-	2787053	2787162	2789346	2789946	2783040	2783274	2792194	2792371	71	167,165,188	324,316,302	193,170,176	415,570,490	665	174	0.000249548	0.00586272	0.119,0.12,0.14	0.108,0.072,0.086	0.038	Synaptotagmin 1	33473
FBgn0004242	Syt1	chr2L	-	2787053	2787165	2789346	2789946	2783040	2783274	2792194	2792371	72	167,165,188	281,283,286	193,170,176	400,509,457	665	177	9.88636e-05	0.00303981	0.137,0.134,0.149	0.114,0.082,0.093	0.044	Synaptotagmin 1	33473
FBgn0004242	Syt1	chr2L	-	2787053	2787168	2789346	2789946	2783040	2783274	2792194	2792371	73	167,165,188	514,557,550	193,170,176	755,961,901	665	180	4.59743e-05	0.00166209	0.081,0.074,0.085	0.065,0.046,0.05	0.026	Synaptotagmin 1	33473
FBgn0032456	MRP	chr2L	+	12729930	12730151	12736592	12736813	12726745	12727116	12737958	12738176	102	498,347,432	132,77,124	663,701,600	118,125,90	286	286	0.000318998	0.00693593	0.79,0.818,0.777	0.849,0.849,0.87	-0.061	Multidrug-Resistance like Protein 1	34686
FBgn0039897	CG1674	chr4	+	232278	232848	234264	234345	231934	231977	234863	234944	134	319,364,369	91,100,113	324,269,332	145,136,119	635	146	0.000789324	0.0140509	0.446,0.456,0.429	0.339,0.313,0.391	0.096	CG1674	43780
FBgn0039897	CG1674	chr4	+	232278	232848	234264	234345	231934	231977	236394	236475	135	319,365,368	170,176,193	323,269,332	268,247,238	635	146	1.9254e-05	0.000915769	0.301,0.323,0.305	0.217,0.2,0.243	0.09	CG1674	43780
FBgn0039897	CG1674	chr4	+	232278	232848	234264	234345	231934	231977	237268	237559	137	319,366,368	81,80,98	323,269,332	141,126,114	635	146	2.37755e-05	0.00103389	0.475,0.513,0.463	0.345,0.329,0.401	0.125	CG1674	43780
FBgn0039897	CG1674	chr4	+	234264	234345	234863	234944	231934	231977	236394	236475	138	170,176,193	38,32,40	268,247,238	30,29,31	146	146	0.00196389	0.0269283	0.817,0.846,0.828	0.899,0.895,0.885	-0.063	CG1674	43780
FBgn0039897	CG1674	chr4	+	234863	234944	236394	236475	234264	234345	237268	237559	144	19,31,29	226,240,230	17,24,13	298,273,285	146	146	0.00298801	0.0380565	0.078,0.114,0.112	0.054,0.081,0.044	0.042	CG1674	43780
FBgn0264695	Mhc	chr2L	+	16771342	16771446	16773276	16773380	16771042	16771141	16774449	16774857	159	212,174,198	1247,1264,1168	275,270,227	2573,2240,2160	169	169	0.000378054	0.00782854	0.145,0.121,0.145	0.097,0.108,0.095	0.037	Myosin heavy chain	35007
FBgn0264695	Mhc	chr2L	+	16775210	16775381	16775682	16775853	16774449	16774857	16776849	16777439	164	23,19,22	1526,1511,1547	78,60,72	2946,2893,2696	236	236	0.000274678	0.00623137	0.015,0.012,0.014	0.026,0.02,0.026	-0.01	Myosin heavy chain	35007
FBgn0264695	Mhc	chr2L	+	16775210	16775381	16776262	16776433	16774449	16774857	16776849	16777439	165	23,19,22	163,109,143	78,60,72	224,258,207	236	236	4.69578e-05	0.00166209	0.124,0.148,0.133	0.258,0.189,0.258	-0.1	Myosin heavy chain	35007
FBgn0259822	Ca-beta	chr2L	-	11161554	11161834	11162261	11162525	11159879	11160336	11162983	11163098	180	305,294,283	119,131,103	447,569,531	129,159,116	329	345	0.00029468	0.00649633	0.729,0.702,0.742	0.784,0.79,0.828	-0.076	Ca2+-channel-protein-beta-subunit	34557
FBgn0003071	Pfk	chr2R	+	10113542	10113651	10114125	10114234	10113015	10113170	10114916	10115105	200	326,254,299	152,95,188	411,541,478	129,165,141	174	174	0.000375845	0.00782854	0.682,0.728,0.614	0.761,0.766,0.772	-0.092	Phosphofructokinase	36060
FBgn0033699	RpS11	chr2R	-	12200115	12200241	12200427	12200550	12199833	12200039	12200774	12200815	202	423,250,372	11348,10772,12422	601,566,581	10344,11061,13166	188	191	5.38807e-09	9.64781e-07	0.036,0.023,0.03	0.056,0.049,0.043	-0.02	Ribosomal protein S11	36321
FBgn0013305	Nmda1	chr2R	-	12879051	12879146	12879196	12879222	12878384	12878710	12879447	12879656	203	67,70,64	701,841,839	96,88,123	710,835,936	91	160	0.00222576	0.0293299	0.144,0.128,0.118	0.192,0.156,0.188	-0.049	N-methyl-D-aspartate receptor-associated protein	36419
FBgn0003429	slo	chr3R	+	24677243	24677335	24679485	24679577	24675632	24675800	24687186	24687297	220	361,356,385	205,178,144	265,316,285	207,229,204	157	157	0.000147769	0.00397288	0.638,0.667,0.728	0.561,0.58,0.583	0.103	slowpoke	42940
FBgn0003429	slo	chr3R	+	24692203	24692316	24693771	24693884	24691777	24691933	24694956	24695115	225	386,468,439	287,357,300	280,430,319	330,375,424	178	178	0.000332841	0.00718559	0.574,0.567,0.594	0.459,0.534,0.429	0.104	slowpoke	42940
FBgn0003429	slo	chr3R	+	24696090	24696126	24699375	24699426	24695340	24695417	24702087	24702162	227	191,171,196	119,83,97	228,287,249	56,67,50	101	116	2.5395e-10	9.66278e-08	0.648,0.703,0.699	0.824,0.831,0.851	-0.152	slowpoke	42940
FBgn0003429	slo	chr3R	+	24696090	24696126	24699375	24699426	24695340	24695417	24703020	24703053	229	99,94,98	142,143,152	94,121,111	77,101,66	101	116	9.24631e-07	6.70138e-05	0.445,0.43,0.425	0.584,0.579,0.659	-0.174	slowpoke	42940
FBgn0003429	slo	chr3R	+	24696090	24696126	24699375	24699426	24695340	24695417	24703117	24703307	232	85,90,80	94,78,86	82,110,100	46,52,38	101	116	7.86306e-07	5.83784e-05	0.509,0.57,0.517	0.672,0.708,0.751	-0.178	slowpoke	42940
FBgn0003429	slo	chr3R	+	24698197	24698269	24699375	24699426	24695340	24695417	24702087	24702162	234	67,65,70	119,83,97	106,116,117	56,67,50	137	116	2.5272e-12	1.9232e-09	0.323,0.399,0.379	0.616,0.594,0.665	-0.258	slowpoke	42940
FBgn0003429	slo	chr3R	+	24698197	24698269	24699375	24699426	24695340	24695417	24703020	24703053	235	47,36,37	142,143,152	56,71,82	77,101,66	137	116	1.36341e-09	3.4585e-07	0.219,0.176,0.171	0.381,0.373,0.513	-0.234	slowpoke	42940
FBgn0003429	slo	chr3R	+	24698197	24698269	24699375	24699426	24695340	24695417	24703117	24703307	237	37,31,32	94,78,86	54,58,69	46,52,38	137	116	2.4631e-10	9.66278e-08	0.25,0.252,0.24	0.498,0.486,0.606	-0.283	slowpoke	42940
FBgn0003429	slo	chr3R	+	24698197	24698269	24703020	24703053	24695340	24695417	24703117	24703307	238	37,31,32	208,209,209	54,58,69	197,260,217	137	98	0.000770182	0.0137908	0.113,0.096,0.099	0.164,0.138,0.185	-0.06	slowpoke	42940
FBgn0003429	slo	chr3R	+	24699375	24699426	24702087	24702162	24695340	24695417	24703020	24703053	241	142,143,152	123,123,78	77,101,66	146,193,148	116	140	1.89079e-10	9.59263e-08	0.582,0.584,0.702	0.389,0.387,0.35	0.247	slowpoke	42940
FBgn0003429	slo	chr3R	+	24699375	24699426	24703020	24703053	24695340	24695417	24703117	24703307	242	94,78,86	208,209,209	46,52,38	197,260,217	116	98	5.41159e-07	4.22382e-05	0.276,0.24,0.258	0.165,0.145,0.129	0.112	slowpoke	42940
FBgn0003429	slo	chr3R	+	24699375	24699426	24703117	24703307	24695340	24695417	24705551	24705729	243	94,78,87	705,683,710	46,52,38	564,813,600	116	255	1.61629e-05	0.000784159	0.227,0.201,0.212	0.152,0.123,0.122	0.081	slowpoke	42940
FBgn0003429	slo	chr3R	+	24699375	24699426	24702087	24702162	24696090	24696126	24703020	24703053	244	43,59,54	232,213,199	31,44,28	307,384,312	116	140	4.26169e-08	4.63306e-06	0.183,0.251,0.247	0.109,0.121,0.098	0.118	slowpoke	42940
FBgn0003429	slo	chr3R	+	24699375	24699426	24702087	24702162	24698197	24698269	24703020	24703053	247	45,59,56	152,150,114	30,44,28	201,249,196	116	140	1.49213e-07	1.3359e-05	0.263,0.322,0.372	0.153,0.176,0.147	0.16	slowpoke	42940
FBgn0004435	Galphaq	chr2R	+	12617071	12617200	12617455	12617584	12616786	12616941	12617794	12617924	332	429,405,409	7416,8588,7745	417,495,481	10787,10686,13163	194	194	0.004207	0.0498292	0.055,0.045,0.05	0.037,0.044,0.035	0.011	G protein alpha q subunit	36384
FBgn0015622	Cnx99A	chr3R	-	29316236	29316365	29316503	29316629	29315944	29316169	29316719	29316860	339	1466,1389,1348	651,724,727	1224,1138,1544	909,914,908	191	194	0.000130335	0.00363981	0.696,0.661,0.653	0.578,0.558,0.633	0.08	Calnexin 99A	44643
FBgn0039198	CG5768	chr3R	-	24386598	24386810	24389639	24389851	24386365	24386476	24390037	24390339	364	7,2,4	0,0,0	0,5,2	2,2,1	277	277	0.00119202	0.0188006	1.0,1.0,1.0	0.0,0.714,0.667	0.54	CG5768	42915
FBgn0010548	Aldh-III	chr2R	-	7468421	7468537	7469109	7469225	7467690	7467826	7469359	7469557	366	183,192,191	833,961,886	326,394,455	975,1025,1155	181	181	1.63057e-08	2.36354e-06	0.18,0.167,0.177	0.251,0.278,0.283	-0.096	Aldehyde dehydrogenase type III	45398
FBgn0262475	bru2	chr2L	+	12391928	12392206	12393390	12393858	12389189	12389670	12395899	12396040	411	9,12,10	143,113,195	3,1,7	138,201,172	343	533	0.000262743	0.00605901	0.089,0.142,0.074	0.033,0.008,0.059	0.068	bruno 2	250811
FBgn0262475	bru2	chr2L	+	12391928	12392206	12393421	12393858	12389189	12389670	12395899	12396040	412	9,12,10	136,112,196	3,1,7	137,194,176	343	502	0.000243733	0.00584192	0.088,0.136,0.069	0.031,0.007,0.055	0.067	bruno 2	250811
FBgn0263112	Mitf	chr4	+	1221261	1221282	1221490	1221650	1220259	1220688	1221707	1221949	423	35,31,15	445,425,442	46,31,43	304,306,400	86	225	0.000148787	0.00397288	0.171,0.16,0.082	0.284,0.21,0.22	-0.1	mitf	3885647
FBgn0041182	Tep2	chr2L	-	7696593	7696807	7697976	7698130	7696027	7696206	7698724	7698992	426	29,28,35	125,171,188	47,66,70	100,147,121	219	279	3.82571e-09	7.27842e-07	0.228,0.173,0.192	0.375,0.364,0.424	-0.19	Thioester-containing protein 2	34044
FBgn0041182	Tep2	chr2L	-	7697006	7697157	7697400	7697581	7696027	7696206	7698724	7698992	428	195,265,270	253,281,325	133,157,159	173,288,352	246	216	0.002414	0.0314027	0.404,0.453,0.422	0.403,0.324,0.284	0.089	Thioester-containing protein 2	34044
FBgn0041182	Tep2	chr2L	-	7697006	7697157	7697976	7698130	7696027	7696206	7698724	7698992	429	29,28,35	253,281,325	47,66,70	173,288,352	219	216	1.36162e-06	9.21057e-05	0.102,0.089,0.096	0.211,0.184,0.164	-0.091	Thioester-containing protein 2	34044
FBgn0041182	Tep2	chr2L	-	7697400	7697581	7697976	7698130	7696027	7696206	7698724	7698992	431	29,28,35	195,265,270	47,66,70	133,157,159	219	246	1.97731e-13	2.00631e-10	0.143,0.106,0.127	0.284,0.321,0.331	-0.187	Thioester-containing protein 2	34044
FBgn0041182	Tep2	chr2L	-	7697400	7697581	7698373	7698551	7696027	7696206	7698724	7698992	432	45,48,42	195,265,270	58,54,41	133,157,159	243	246	0.000178775	0.00457705	0.189,0.155,0.136	0.306,0.258,0.207	-0.097	Thioester-containing protein 2	34044
FBgn0030087	CG7766	chrX	-	9099313	9099461	9100512	9100657	9098083	9098413	9101095	9101419	473	176,162,214	581,408,562	241,233,327	491,490,493	210	213	0.000137738	0.00381159	0.235,0.287,0.279	0.332,0.325,0.402	-0.086	CG7766	31839
FBgn0265991	Zasp52	chr2R	-	15763925	15764835	15765122	15769551	15763645	15763829	15773815	15773966	516	878,704,753	742,685,685	1825,1807,1743	1257,1213,1185	4494	975	0.00128084	0.0196913	0.204,0.182,0.193	0.24,0.244,0.242	-0.049	Z band alternatively spliced PDZ-motif protein 52	36740
FBgn0261545	CG42663	chr2R	+	12738435	12738504	12746608	12746661	12734920	12735119	12747677	12747747	559	29,42,32	17,47,23	19,25,32	49,54,42	134	118	0.00098425	0.0164681	0.6,0.44,0.551	0.255,0.29,0.402	0.215	uncharacterized protein	36403
FBgn0003721	Tm1	chr3R	+	15301010	15301073	15301623	15301686	15300746	15300822	15303152	15303222	567	1145,1285,1324	122,104,137	2228,1898,2024	139,136,136	128	128	0.00102621	0.0169771	0.904,0.925,0.906	0.941,0.933,0.937	-0.025	Tropomyosin 1	41852
FBgn0263346	CG43427	chr3R	+	4670796	4670850	4680228	4680579	4659578	4660399	4680778	4680837	572	161,162,183	30,31,42	154,190,221	9,9,14	119	416	9.8347e-10	2.72153e-07	0.949,0.948,0.938	0.984,0.987,0.982	-0.039	uncharacterized protein	40583
FBgn0034419	CG15111	chr2R	+	19138227	19138261	19139140	19139349	19137817	19137903	19139693	19139812	595	135,162,116	149,111,124	116,168,178	173,237,240	99	274	0.00146017	0.0214589	0.715,0.802,0.721	0.65,0.662,0.672	0.085	uncharacterized protein	37200
FBgn0058178	CG40178	chr3L	-	25969229	25969627	26010106	26010354	25961359	25961540	26013542	26013721	618	99,98,128	575,638,591	203,148,182	690,691,679	313	463	0.00127199	0.0196726	0.203,0.185,0.243	0.303,0.241,0.284	-0.066	uncharacterized protein	3354941
FBgn0058178	CG40178	chr3L	-	25977966	25978150	26010106	26010354	25961359	25961540	26013542	26013721	620	99,98,128	518,687,549	203,148,182	551,560,714	313	249	5.40667e-05	0.0018492	0.132,0.102,0.156	0.227,0.174,0.169	-0.06	uncharacterized protein	3354941
FBgn0058178	CG40178	chr3L	-	25977966	25978150	26008060	26008177	25969229	25969627	26010106	26010354	622	68,72,59	562,761,633	102,131,128	702,627,852	182	249	7.10779e-05	0.00235175	0.142,0.115,0.113	0.166,0.222,0.17	-0.063	uncharacterized protein	3354941
FBgn0058178	CG40178	chr3L	-	26008060	26008177	26013542	26013568	25977966	25978150	26014020	26014112	626	111,94,77	44,62,51	94,101,113	90,105,115	91	182	0.000145386	0.0039514	0.835,0.752,0.751	0.676,0.658,0.663	0.114	uncharacterized protein	3354941
FBgn0058178	CG40178	chr3L	-	26010106	26010354	26013542	26013568	25977966	25978150	26014020	26014112	628	111,94,77	91,91,120	94,101,113	193,150,183	91	313	0.00251317	0.0322788	0.808,0.78,0.688	0.626,0.698,0.68	0.091	uncharacterized protein	3354941
FBgn0053558	mim	chr2R	-	6928508	6928836	6929072	6929273	6926018	6926298	6929822	6930098	637	256,176,269	984,806,964	199,269,216	1231,1321,1144	266	393	0.00186063	0.0259805	0.278,0.244,0.292	0.193,0.231,0.218	0.057	missing-in-metastasis	2768716
FBgn0053558	mim	chr2R	-	6928508	6928836	6929822	6930098	6926018	6926298	6930248	6930370	638	657,486,657	996,803,979	580,646,583	1264,1337,1152	341	393	0.00149609	0.0217899	0.432,0.411,0.436	0.346,0.358,0.368	0.069	missing-in-metastasis	2768716
FBgn0053558	mim	chr2R	-	6928508	6928836	6929072	6929273	6926669	6926821	6929822	6930098	639	253,174,266	1217,988,1219	195,266,212	1579,1627,1417	266	393	0.00122513	0.0191247	0.235,0.206,0.244	0.154,0.195,0.181	0.052	missing-in-metastasis	2768716
FBgn0053558	mim	chr2R	-	6928508	6928836	6929822	6930098	6926669	6926821	6930248	6930370	640	647,482,650	1229,985,1234	572,636,566	1612,1643,1425	341	393	0.000837892	0.0146583	0.378,0.361,0.378	0.29,0.308,0.314	0.068	missing-in-metastasis	2768716
FBgn0038826	Syp	chr3R	+	20793715	20793851	20795138	20795274	20792313	20792555	20797143	20797277	657	17,11,27	244,325,278	6,12,7	319,361,444	201	201	1.08989e-05	0.000603204	0.065,0.033,0.089	0.018,0.032,0.016	0.04	Syncrip	42460
FBgn0038156	CG14372	chr3R	+	13452217	13452430	13455772	13456273	13450589	13450724	13456791	13457111	680	145,162,141	393,403,421	146,148,147	575,694,619	278	566	5.14269e-05	0.00179935	0.429,0.45,0.405	0.341,0.303,0.326	0.105	uncharacterized protein	41657
FBgn0033159	Dscam1	chr2R	-	7349392	7349513	7350157	7350281	7348130	7348975	7361717	7361867	1268	1,0,2	4,1,5	2,5,6	2,1,2	189	186	0.000233469	0.00568544	0.197,0.0,0.282	0.496,0.831,0.747	-0.532	Down syndrome cell adhesion molecule 1	35652
FBgn0033159	Dscam1	chr2R	-	7349392	7349513	7350957	7351081	7348130	7348975	7361717	7361867	1272	1,0,0	4,1,5	2,1,2	2,1,2	189	186	3.38661e-05	0.0012886	0.197,0.0,0.0	0.496,0.496,0.496	-0.43	Down syndrome cell adhesion molecule 1	35652
FBgn0033159	Dscam1	chr2R	-	7349392	7349513	7354685	7354809	7348130	7348975	7361717	7361867	1284	0,0,0	4,1,5	4,1,1	2,1,2	189	186	1.22434e-05	0.000646174	0.0,0.0,0.0	0.663,0.496,0.33	-0.496	Down syndrome cell adhesion molecule 1	35652
FBgn0033159	Dscam1	chr2R	-	7349392	7349513	7356526	7356650	7348130	7348975	7361717	7361867	1292	1,0,1	4,1,5	2,0,4	2,1,2	189	186	0.0030038	0.0380982	0.197,0.0,0.164	0.496,0.0,0.663	-0.266	Down syndrome cell adhesion molecule 1	35652
FBgn0033159	Dscam1	chr2R	-	7349392	7349513	7356744	7356868	7348130	7348975	7361717	7361867	1293	0,0,2	4,1,5	3,3,3	2,1,2	189	186	2.83055e-05	0.00114808	0.0,0.0,0.282	0.596,0.747,0.596	-0.552	Down syndrome cell adhesion molecule 1	35652
FBgn0033159	Dscam1	chr2R	-	7349392	7349513	7356972	7357096	7348130	7348975	7361717	7361867	1294	2,1,0	4,1,5	3,3,8	2,1,2	189	186	0.00023131	0.00567829	0.33,0.496,0.0	0.596,0.747,0.797	-0.438	Down syndrome cell adhesion molecule 1	35652
FBgn0033159	Dscam1	chr2R	-	7349392	7349513	7357182	7357306	7348130	7348975	7361717	7361867	1295	0,1,3	4,1,5	4,6,4	2,1,2	189	186	0.00150609	0.0218311	0.0,0.496,0.371	0.663,0.855,0.663	-0.438	Down syndrome cell adhesion molecule 1	35652
FBgn0033159	Dscam1	chr2R	-	7349392	7349513	7358215	7358339	7348130	7348975	7361717	7361867	1300	4,1,3	4,1,5	2,0,0	2,1,2	189	186	0.00324635	0.0406662	0.496,0.496,0.371	0.496,0.0,0.0	0.289	Down syndrome cell adhesion molecule 1	35652
FBgn0033159	Dscam1	chr2R	-	7349392	7349513	7358806	7358930	7348130	7348975	7361717	7361867	1303	0,2,0	4,1,5	6,1,3	2,1,2	189	186	0.000151414	0.0039733	0.0,0.663,0.0	0.747,0.496,0.596	-0.392	Down syndrome cell adhesion molecule 1	35652
FBgn0033159	Dscam1	chr2R	-	7349392	7349513	7359015	7359139	7348130	7348975	7361717	7361867	1304	2,0,0	4,1,5	6,3,4	2,1,2	189	186	3.29867e-06	0.000200823	0.33,0.0,0.0	0.747,0.747,0.663	-0.609	Down syndrome cell adhesion molecule 1	35652
FBgn0033159	Dscam1	chr2R	-	7349392	7349513	7360081	7360205	7348130	7348975	7361717	7361867	1309	1,0,0	4,1,5	0,2,3	2,1,2	189	186	0.00240116	0.0313696	0.197,0.0,0.0	0.0,0.663,0.596	-0.354	Down syndrome cell adhesion molecule 1	35652
FBgn0033159	Dscam1	chr2R	-	7349600	7349721	7350781	7350905	7348130	7348975	7361717	7361867	1317	2,1,1	0,0,2	0,0,2	1,1,2	189	186	2.86644e-05	0.00114808	1.0,1.0,0.33	0.0,0.0,0.496	0.611	Down syndrome cell adhesion molecule 1	35652
FBgn0033159	Dscam1	chr2R	-	7349600	7349721	7354056	7354177	7348130	7348975	7361717	7361867	1327	4,1,0	0,0,2	3,0,0	1,1,2	186	186	0.00112261	0.0181767	1.0,1.0,0.0	0.75,0.0,0.0	0.417	Down syndrome cell adhesion molecule 1	35652
FBgn0033159	Dscam1	chr2R	-	7349600	7349721	7355900	7356024	7348130	7348975	7361717	7361867	1335	2,4,1	0,0,2	0,0,3	1,1,2	189	186	0.00057764	0.0109896	1.0,1.0,0.33	0.0,0.0,0.596	0.578	Down syndrome cell adhesion molecule 1	35652
FBgn0033159	Dscam1	chr2R	-	7349600	7349721	7358215	7358339	7348130	7348975	7361717	7361867	1346	4,1,3	0,0,2	2,0,0	1,1,2	189	186	2.0677e-05	0.000953648	1.0,1.0,0.596	0.663,0.0,0.0	0.644	Down syndrome cell adhesion molecule 1	35652
FBgn0033159	Dscam1	chr2R	-	7349787	7349911	7350957	7351081	7348130	7348975	7361717	7361867	1363	1,0,0	1,2,4	2,1,2	4,3,5	189	189	0.00168154	0.0238074	0.5,0.0,0.0	0.333,0.25,0.286	-0.123	Down syndrome cell adhesion molecule 1	35652
FBgn0033159	Dscam1	chr2R	-	7349787	7349911	7354685	7354809	7348130	7348975	7361717	7361867	1375	0,0,0	1,2,4	4,1,1	4,3,5	189	189	0.000282582	0.00627868	0.0,0.0,0.0	0.5,0.25,0.167	-0.306	Down syndrome cell adhesion molecule 1	35652
FBgn0033159	Dscam1	chr2R	-	7349787	7349911	7356744	7356868	7348130	7348975	7361717	7361867	1384	0,0,2	1,2,4	3,3,3	4,3,5	189	189	0.0014279	0.0212026	0.0,0.0,0.333	0.429,0.5,0.375	-0.324	Down syndrome cell adhesion molecule 1	35652
FBgn0033159	Dscam1	chr2R	-	7349787	7349911	7358215	7358339	7348130	7348975	7361717	7361867	1391	4,1,3	1,2,4	2,0,0	4,3,5	189	189	0.000220875	0.0054662	0.8,0.333,0.429	0.333,0.0,0.0	0.41	Down syndrome cell adhesion molecule 1	35652
FBgn0033159	Dscam1	chr2R	-	7349787	7349911	7358806	7358930	7348130	7348975	7361717	7361867	1394	0,2,0	1,2,4	6,1,3	4,3,5	189	189	0.00214604	0.0285264	0.0,0.5,0.0	0.6,0.25,0.375	-0.242	Down syndrome cell adhesion molecule 1	35652
FBgn0033159	Dscam1	chr2R	-	7349787	7349911	7359015	7359139	7348130	7348975	7361717	7361867	1395	2,0,0	1,2,4	6,3,4	4,3,5	189	189	0.00134586	0.0202811	0.667,0.0,0.0	0.6,0.5,0.444	-0.292	Down syndrome cell adhesion molecule 1	35652
FBgn0033159	Dscam1	chr2R	-	7350157	7350281	7350373	7350497	7348130	7348975	7361717	7361867	1447	1,2,5	1,0,2	0,4,1	2,5,6	189	189	0.000812035	0.0143711	0.5,1.0,0.714	0.0,0.444,0.143	0.542	Down syndrome cell adhesion molecule 1	35652
FBgn0033159	Dscam1	chr2R	-	7350157	7350281	7350781	7350905	7348130	7348975	7361717	7361867	1449	2,1,1	1,0,2	0,0,2	2,5,6	189	189	0.00192261	0.0266019	0.667,1.0,0.333	0.0,0.0,0.25	0.583	Down syndrome cell adhesion molecule 1	35652
FBgn0033159	Dscam1	chr2R	-	7350157	7350281	7351915	7352039	7348130	7348975	7361717	7361867	1454	2,5,6	1,0,2	2,5,1	2,5,6	189	189	0.000432676	0.00872229	0.667,1.0,0.75	0.5,0.5,0.143	0.425	Down syndrome cell adhesion molecule 1	35652
FBgn0033159	Dscam1	chr2R	-	7350157	7350281	7355900	7356024	7348130	7348975	7361717	7361867	1467	2,4,1	1,0,2	0,0,3	2,5,6	189	189	0.000140887	0.00386361	0.667,1.0,0.333	0.0,0.0,0.333	0.556	Down syndrome cell adhesion molecule 1	35652
FBgn0033159	Dscam1	chr2R	-	7350157	7350281	7358215	7358339	7348130	7348975	7361717	7361867	1478	4,1,3	1,0,2	2,0,0	2,5,6	189	189	2.91795e-06	0.00018127	0.8,1.0,0.6	0.5,0.0,0.0	0.633	Down syndrome cell adhesion molecule 1	35652
FBgn0033159	Dscam1	chr2R	-	7350157	7350281	7360290	7360414	7348130	7348975	7361717	7361867	1488	3,7,4	1,0,2	1,2,3	2,5,6	189	189	3.61656e-05	0.00135911	0.75,1.0,0.667	0.333,0.286,0.333	0.488	Down syndrome cell adhesion molecule 1	35652
FBgn0033159	Dscam1	chr2R	-	7350373	7350497	7350957	7351081	7348130	7348975	7361717	7361867	1492	1,0,0	1,2,5	2,1,2	0,4,1	189	189	0.000265375	0.0060737	0.5,0.0,0.0	1.0,0.2,0.667	-0.456	Down syndrome cell adhesion molecule 1	35652
FBgn0033159	Dscam1	chr2R	-	7350373	7350497	7354685	7354809	7348130	7348975	7361717	7361867	1504	0,0,0	1,2,5	4,1,1	0,4,1	189	189	5.22091e-05	0.00180596	0.0,0.0,0.0	1.0,0.2,0.5	-0.567	Down syndrome cell adhesion molecule 1	35652
FBgn0033159	Dscam1	chr2R	-	7350373	7350497	7356526	7356650	7348130	7348975	7361717	7361867	1512	1,0,1	1,2,5	2,0,4	0,4,1	189	189	0.00203622	0.0275477	0.5,0.0,0.167	1.0,0.0,0.8	-0.378	Down syndrome cell adhesion molecule 1	35652
FBgn0033159	Dscam1	chr2R	-	7350373	7350497	7356744	7356868	7348130	7348975	7361717	7361867	1513	0,0,2	1,2,5	3,3,3	0,4,1	189	189	4.65873e-05	0.00166209	0.0,0.0,0.286	1.0,0.429,0.75	-0.631	Down syndrome cell adhesion molecule 1	35652
FBgn0033159	Dscam1	chr2R	-	7350373	7350497	7356972	7357096	7348130	7348975	7361717	7361867	1514	2,1,0	1,2,5	3,3,8	0,4,1	189	189	0.00208706	0.0279868	0.667,0.333,0.0	1.0,0.429,0.889	-0.439	Down syndrome cell adhesion molecule 1	35652
FBgn0033159	Dscam1	chr2R	-	7350373	7350497	7358806	7358930	7348130	7348975	7361717	7361867	1523	0,2,0	1,2,5	6,1,3	0,4,1	189	189	0.000170464	0.00443498	0.0,0.5,0.0	1.0,0.2,0.75	-0.483	Down syndrome cell adhesion molecule 1	35652
FBgn0033159	Dscam1	chr2R	-	7350373	7350497	7359015	7359139	7348130	7348975	7361717	7361867	1524	2,0,0	1,2,5	6,3,4	0,4,1	189	189	7.45196e-05	0.00241317	0.667,0.0,0.0	1.0,0.429,0.8	-0.521	Down syndrome cell adhesion molecule 1	35652
FBgn0033159	Dscam1	chr2R	-	7350580	7350704	7354685	7354809	7348130	7348975	7361717	7361867	1545	0,0,0	4,2,2	4,1,1	4,9,9	189	189	0.00215912	0.0285755	0.0,0.0,0.0	0.5,0.1,0.1	-0.233	Down syndrome cell adhesion molecule 1	35652
FBgn0033159	Dscam1	chr2R	-	7350580	7350704	7355900	7356024	7348130	7348975	7361717	7361867	1550	2,4,1	4,2,2	0,0,3	4,9,9	189	189	0.00146631	0.0214589	0.333,0.667,0.333	0.0,0.0,0.25	0.361	Down syndrome cell adhesion molecule 1	35652
FBgn0033159	Dscam1	chr2R	-	7350580	7350704	7358215	7358339	7348130	7348975	7361717	7361867	1561	4,1,3	4,2,2	2,0,0	4,9,9	189	189	7.67741e-05	0.00246	0.5,0.333,0.6	0.333,0.0,0.0	0.367	Down syndrome cell adhesion molecule 1	35652
FBgn0033159	Dscam1	chr2R	-	7350580	7350704	7359015	7359139	7348130	7348975	7361717	7361867	1565	2,0,0	4,2,2	6,3,4	4,9,9	189	189	0.001612	0.0232063	0.333,0.0,0.0	0.6,0.25,0.308	-0.275	Down syndrome cell adhesion molecule 1	35652
FBgn0033159	Dscam1	chr2R	-	7350580	7350704	7360290	7360414	7348130	7348975	7361717	7361867	1571	3,7,4	4,2,2	1,2,3	4,9,9	189	189	0.00119026	0.0188006	0.429,0.778,0.667	0.2,0.182,0.25	0.414	Down syndrome cell adhesion molecule 1	35652
FBgn0033159	Dscam1	chr2R	-	7350781	7350905	7350957	7351081	7348130	7348975	7361717	7361867	1573	1,0,0	2,1,1	2,1,2	0,0,2	189	189	1.97493e-07	1.66991e-05	0.333,0.0,0.0	1.0,1.0,0.5	-0.722	Down syndrome cell adhesion molecule 1	35652
FBgn0033159	Dscam1	chr2R	-	7350781	7350905	7353244	7353365	7348130	7348975	7361717	7361867	1579	3,0,0	2,1,1	1,3,1	0,0,2	186	189	0.000682158	0.0126461	0.604,0.0,0.0	1.0,1.0,0.337	-0.578	Down syndrome cell adhesion molecule 1	35652
FBgn0033159	Dscam1	chr2R	-	7350781	7350905	7353815	7353936	7348130	7348975	7361717	7361867	1581	0,0,0	2,1,1	1,1,1	0,0,2	186	189	0.0011448	0.0182449	0.0,0.0,0.0	1.0,1.0,0.337	-0.779	Down syndrome cell adhesion molecule 1	35652
FBgn0033159	Dscam1	chr2R	-	7350781	7350905	7354276	7354400	7348130	7348975	7361717	7361867	1583	1,1,0	2,1,1	2,2,0	0,0,2	189	189	0.000125567	0.00353912	0.333,0.5,0.0	1.0,1.0,0.0	-0.389	Down syndrome cell adhesion molecule 1	35652
FBgn0033159	Dscam1	chr2R	-	7350781	7350905	7354685	7354809	7348130	7348975	7361717	7361867	1585	0,0,0	2,1,1	4,1,1	0,0,2	189	189	5.15307e-08	5.40895e-06	0.0,0.0,0.0	1.0,1.0,0.333	-0.778	Down syndrome cell adhesion molecule 1	35652
FBgn0033159	Dscam1	chr2R	-	7350781	7350905	7356744	7356868	7348130	7348975	7361717	7361867	1594	0,0,2	2,1,1	3,3,3	0,0,2	189	189	2.25022e-05	0.000992707	0.0,0.0,0.667	1.0,1.0,0.6	-0.644	Down syndrome cell adhesion molecule 1	35652
FBgn0033159	Dscam1	chr2R	-	7350781	7350905	7356972	7357096	7348130	7348975	7361717	7361867	1595	2,1,0	2,1,1	3,3,8	0,0,2	189	189	0.00200188	0.0272042	0.5,0.5,0.0	1.0,1.0,0.8	-0.6	Down syndrome cell adhesion molecule 1	35652
FBgn0033159	Dscam1	chr2R	-	7350781	7350905	7358002	7358129	7348130	7348975	7361717	7361867	1600	0,1,2	2,1,1	2,1,4	0,0,2	192	189	0.00188541	0.0262063	0.0,0.496,0.663	1.0,1.0,0.663	-0.501	Down syndrome cell adhesion molecule 1	35652
FBgn0033159	Dscam1	chr2R	-	7350781	7350905	7358806	7358930	7348130	7348975	7361717	7361867	1604	0,2,0	2,1,1	6,1,3	0,0,2	189	189	2.24192e-05	0.000992707	0.0,0.667,0.0	1.0,1.0,0.6	-0.644	Down syndrome cell adhesion molecule 1	35652
FBgn0033159	Dscam1	chr2R	-	7350781	7350905	7359015	7359139	7348130	7348975	7361717	7361867	1605	2,0,0	2,1,1	6,3,4	0,0,2	189	189	2.21707e-05	0.000992707	0.5,0.0,0.0	1.0,1.0,0.667	-0.722	Down syndrome cell adhesion molecule 1	35652
FBgn0033159	Dscam1	chr2R	-	7350957	7351081	7351915	7352039	7348130	7348975	7361717	7361867	1616	2,5,6	1,0,0	2,5,1	2,1,2	189	189	0.0016454	0.0234322	0.667,1.0,1.0	0.5,0.833,0.333	0.334	Down syndrome cell adhesion molecule 1	35652
FBgn0033159	Dscam1	chr2R	-	7350957	7351081	7355086	7355210	7348130	7348975	7361717	7361867	1626	4,1,2	1,0,0	2,2,3	2,1,2	189	189	0.000863077	0.014843	0.8,1.0,1.0	0.5,0.667,0.6	0.344	Down syndrome cell adhesion molecule 1	35652
FBgn0033159	Dscam1	chr2R	-	7350957	7351081	7355900	7356024	7348130	7348975	7361717	7361867	1629	2,4,1	1,0,0	0,0,3	2,1,2	189	189	4.93792e-06	0.000289058	0.667,1.0,1.0	0.0,0.0,0.6	0.689	Down syndrome cell adhesion molecule 1	35652
FBgn0033159	Dscam1	chr2R	-	7350957	7351081	7358215	7358339	7348130	7348975	7361717	7361867	1640	4,1,3	1,0,0	2,0,0	2,1,2	189	189	1.88216e-07	1.63694e-05	0.8,1.0,1.0	0.5,0.0,0.0	0.767	Down syndrome cell adhesion molecule 1	35652
FBgn0033159	Dscam1	chr2R	-	7350957	7351081	7359441	7359565	7348130	7348975	7361717	7361867	1646	3,2,8	1,0,0	5,4,7	2,1,2	189	189	0.00237077	0.0311061	0.75,1.0,1.0	0.714,0.8,0.778	0.153	Down syndrome cell adhesion molecule 1	35652
FBgn0033159	Dscam1	chr2R	-	7350957	7351081	7359874	7360007	7348130	7348975	7361717	7361867	1648	2,4,1	1,0,0	0,1,6	2,1,2	198	189	0.000899093	0.0152896	0.656,1.0,1.0	0.0,0.488,0.741	0.476	Down syndrome cell adhesion molecule 1	35652
FBgn0033159	Dscam1	chr2R	-	7350957	7351081	7360290	7360414	7348130	7348975	7361717	7361867	1650	3,7,4	1,0,0	1,2,3	2,1,2	189	189	0.000850045	0.0147859	0.75,1.0,1.0	0.333,0.667,0.6	0.383	Down syndrome cell adhesion molecule 1	35652
FBgn0033159	Dscam1	chr2R	-	7351698	7351822	7355900	7356024	7348130	7348975	7361717	7361867	1740	2,4,1	0,4,1	0,0,3	2,2,5	189	189	0.00354492	0.0433363	1.0,0.5,0.5	0.0,0.0,0.375	0.542	Down syndrome cell adhesion molecule 1	35652
FBgn0033159	Dscam1	chr2R	-	7351698	7351822	7358215	7358339	7348130	7348975	7361717	7361867	1751	4,1,3	0,4,1	2,0,0	2,2,5	189	189	0.000216722	0.0054074	1.0,0.2,0.75	0.5,0.0,0.0	0.483	Down syndrome cell adhesion molecule 1	35652
FBgn0033159	Dscam1	chr2R	-	7351915	7352039	7354685	7354809	7348130	7348975	7361717	7361867	1770	0,0,0	2,5,6	4,1,1	2,5,1	189	189	0.000119632	0.00340335	0.0,0.0,0.0	0.667,0.167,0.5	-0.445	Down syndrome cell adhesion molecule 1	35652
FBgn0033159	Dscam1	chr2R	-	7351915	7352039	7354881	7355005	7348130	7348975	7361717	7361867	1771	0,2,3	2,5,6	2,9,6	2,5,1	189	189	0.00351616	0.043158	0.0,0.286,0.333	0.5,0.643,0.857	-0.46	Down syndrome cell adhesion molecule 1	35652
FBgn0033159	Dscam1	chr2R	-	7351915	7352039	7356744	7356868	7348130	7348975	7361717	7361867	1779	0,0,2	2,5,6	3,3,3	2,5,1	189	189	7.8664e-05	0.00249431	0.0,0.0,0.25	0.6,0.375,0.75	-0.492	Down syndrome cell adhesion molecule 1	35652
FBgn0033159	Dscam1	chr2R	-	7351915	7352039	7356972	7357096	7348130	7348975	7361717	7361867	1780	2,1,0	2,5,6	3,3,8	2,5,1	189	189	0.000984621	0.0164681	0.5,0.167,0.0	0.6,0.375,0.889	-0.399	Down syndrome cell adhesion molecule 1	35652
FBgn0033159	Dscam1	chr2R	-	7351915	7352039	7357182	7357306	7348130	7348975	7361717	7361867	1781	0,1,3	2,5,6	4,6,4	2,5,1	189	189	0.00161621	0.0232063	0.0,0.167,0.333	0.667,0.545,0.8	-0.504	Down syndrome cell adhesion molecule 1	35652
FBgn0033159	Dscam1	chr2R	-	7351915	7352039	7358215	7358339	7348130	7348975	7361717	7361867	1786	4,1,3	2,5,6	2,0,0	2,5,1	189	189	0.00401105	0.0478809	0.667,0.167,0.333	0.5,0.0,0.0	0.222	Down syndrome cell adhesion molecule 1	35652
FBgn0033159	Dscam1	chr2R	-	7351915	7352039	7358806	7358930	7348130	7348975	7361717	7361867	1789	0,2,0	2,5,6	6,1,3	2,5,1	189	189	0.00015109	0.0039733	0.0,0.286,0.0	0.75,0.167,0.75	-0.46	Down syndrome cell adhesion molecule 1	35652
FBgn0033159	Dscam1	chr2R	-	7351915	7352039	7359015	7359139	7348130	7348975	7361717	7361867	1790	2,0,0	2,5,6	6,3,4	2,5,1	189	189	4.27613e-05	0.00158738	0.5,0.0,0.0	0.75,0.375,0.8	-0.475	Down syndrome cell adhesion molecule 1	35652
FBgn0033159	Dscam1	chr2R	-	7353244	7353365	7355900	7356024	7348130	7348975	7361717	7361867	1842	2,4,1	3,0,0	0,0,3	1,3,1	189	186	0.000460036	0.00915262	0.396,1.0,1.0	0.0,0.0,0.747	0.55	Down syndrome cell adhesion molecule 1	35652
FBgn0033159	Dscam1	chr2R	-	7353244	7353365	7358215	7358339	7348130	7348975	7361717	7361867	1853	4,1,3	3,0,0	2,0,0	1,3,1	189	186	2.9067e-05	0.00114909	0.568,1.0,1.0	0.663,0.0,0.0	0.635	Down syndrome cell adhesion molecule 1	35652
FBgn0033159	Dscam1	chr2R	-	7353565	7353692	7358215	7358339	7348130	7348975	7361717	7361867	1885	4,1,3	1,0,0	2,0,0	0,3,1	189	192	0.000246557	0.00586272	0.803,1.0,1.0	1.0,0.0,0.0	0.601	Down syndrome cell adhesion molecule 1	35652
FBgn0033159	Dscam1	chr2R	-	7353815	7353936	7358215	7358339	7348130	7348975	7361717	7361867	1916	4,1,3	0,0,0	2,0,0	1,1,1	189	186	0.0011448	0.0182449	1.0,1.0,1.0	0.663,0.0,0.0	0.779	Down syndrome cell adhesion molecule 1	35652
FBgn0033159	Dscam1	chr2R	-	7354056	7354177	7356744	7356868	7348130	7348975	7361717	7361867	1939	0,0,2	4,1,0	3,3,3	3,0,0	189	186	0.000910068	0.0153903	0.0,0.0,1.0	0.496,1.0,1.0	-0.499	Down syndrome cell adhesion molecule 1	35652
FBgn0033159	Dscam1	chr2R	-	7354276	7354400	7355900	7356024	7348130	7348975	7361717	7361867	1964	2,4,1	1,1,0	0,0,3	2,2,0	189	189	0.000251253	0.00586272	0.667,0.8,1.0	0.0,0.0,1.0	0.489	Down syndrome cell adhesion molecule 1	35652
FBgn0033159	Dscam1	chr2R	-	7354685	7354809	7355086	7355210	7348130	7348975	7361717	7361867	2016	4,1,2	0,0,0	2,2,3	4,1,1	189	189	6.36934e-05	0.00215425	1.0,1.0,1.0	0.333,0.667,0.75	0.417	Down syndrome cell adhesion molecule 1	35652
FBgn0033159	Dscam1	chr2R	-	7354685	7354809	7355900	7356024	7348130	7348975	7361717	7361867	2019	2,4,1	0,0,0	0,0,3	4,1,1	189	189	1.05049e-06	7.43647e-05	1.0,1.0,1.0	0.0,0.0,0.75	0.75	Down syndrome cell adhesion molecule 1	35652
FBgn0033159	Dscam1	chr2R	-	7354685	7354809	7356316	7356440	7348130	7348975	7361717	7361867	2021	5,3,3	0,0,0	2,8,4	4,1,1	189	189	0.000854982	0.0147873	1.0,1.0,1.0	0.333,0.889,0.8	0.326	Down syndrome cell adhesion molecule 1	35652
FBgn0033159	Dscam1	chr2R	-	7354685	7354809	7358215	7358339	7348130	7348975	7361717	7361867	2030	4,1,3	0,0,0	2,0,0	4,1,1	189	189	3.60029e-09	7.27842e-07	1.0,1.0,1.0	0.333,0.0,0.0	0.889	Down syndrome cell adhesion molecule 1	35652
FBgn0033159	Dscam1	chr2R	-	7354685	7354809	7359441	7359565	7348130	7348975	7361717	7361867	2036	3,2,8	0,0,0	5,4,7	4,1,1	189	189	0.000663775	0.0123959	1.0,1.0,1.0	0.556,0.8,0.875	0.256	Down syndrome cell adhesion molecule 1	35652
FBgn0033159	Dscam1	chr2R	-	7354685	7354809	7359874	7360007	7348130	7348975	7361717	7361867	2038	2,4,1	0,0,0	0,1,6	4,1,1	198	189	0.000112649	0.00326573	1.0,1.0,1.0	0.0,0.488,0.851	0.554	Down syndrome cell adhesion molecule 1	35652
FBgn0033159	Dscam1	chr2R	-	7354685	7354809	7360290	7360414	7348130	7348975	7361717	7361867	2040	3,7,4	0,0,0	1,2,3	4,1,1	189	189	7.08833e-05	0.00235175	1.0,1.0,1.0	0.2,0.667,0.75	0.461	Down syndrome cell adhesion molecule 1	35652
FBgn0033159	Dscam1	chr2R	-	7354881	7355005	7355900	7356024	7348130	7348975	7361717	7361867	2045	2,4,1	0,2,3	0,0,3	2,9,6	189	189	0.00107646	0.0177122	1.0,0.667,0.25	0.0,0.0,0.333	0.528	Down syndrome cell adhesion molecule 1	35652
FBgn0033159	Dscam1	chr2R	-	7354881	7355005	7358215	7358339	7348130	7348975	7361717	7361867	2056	4,1,3	0,2,3	2,0,0	2,9,6	189	189	0.000111696	0.00326573	1.0,0.333,0.5	0.5,0.0,0.0	0.444	Down syndrome cell adhesion molecule 1	35652
FBgn0033159	Dscam1	chr2R	-	7354881	7355005	7360290	7360414	7348130	7348975	7361717	7361867	2066	3,7,4	0,2,3	1,2,3	2,9,6	189	189	0.000466687	0.00916513	1.0,0.778,0.571	0.333,0.182,0.333	0.5	Down syndrome cell adhesion molecule 1	35652
FBgn0033159	Dscam1	chr2R	-	7355086	7355210	7356744	7356868	7348130	7348975	7361717	7361867	2074	0,0,2	4,1,2	3,3,3	2,2,3	189	189	0.000465743	0.00916513	0.0,0.0,0.5	0.6,0.6,0.5	-0.4	Down syndrome cell adhesion molecule 1	35652
FBgn0033159	Dscam1	chr2R	-	7355086	7355210	7358215	7358339	7348130	7348975	7361717	7361867	2081	4,1,3	4,1,2	2,0,0	2,2,3	189	189	0.000723112	0.0130246	0.5,0.5,0.6	0.5,0.0,0.0	0.367	Down syndrome cell adhesion molecule 1	35652
FBgn0033159	Dscam1	chr2R	-	7355086	7355210	7358806	7358930	7348130	7348975	7361717	7361867	2084	0,2,0	4,1,2	6,1,3	2,2,3	189	189	0.00112022	0.0181767	0.0,0.667,0.0	0.75,0.333,0.5	-0.305	Down syndrome cell adhesion molecule 1	35652
FBgn0033159	Dscam1	chr2R	-	7355086	7355210	7359015	7359139	7348130	7348975	7361717	7361867	2085	2,0,0	4,1,2	6,3,4	2,2,3	189	189	8.5169e-05	0.00267273	0.333,0.0,0.0	0.75,0.6,0.571	-0.529	Down syndrome cell adhesion molecule 1	35652
FBgn0033159	Dscam1	chr2R	-	7355086	7355210	7360081	7360205	7348130	7348975	7361717	7361867	2090	1,0,0	4,1,2	0,2,3	2,2,3	189	189	0.00362485	0.0437859	0.2,0.0,0.0	0.0,0.5,0.5	-0.267	Down syndrome cell adhesion molecule 1	35652
FBgn0033159	Dscam1	chr2R	-	7355290	7355414	7355900	7356024	7348130	7348975	7361717	7361867	2094	2,4,1	1,4,0	0,0,3	7,2,6	189	189	0.00100561	0.0167273	0.667,0.5,1.0	0.0,0.0,0.333	0.611	Down syndrome cell adhesion molecule 1	35652
FBgn0033159	Dscam1	chr2R	-	7355290	7355414	7358215	7358339	7348130	7348975	7361717	7361867	2105	4,1,3	1,4,0	2,0,0	7,2,6	189	189	3.04997e-05	0.00119027	0.8,0.2,1.0	0.222,0.0,0.0	0.593	Down syndrome cell adhesion molecule 1	35652
FBgn0033159	Dscam1	chr2R	-	7355290	7355414	7360290	7360414	7348130	7348975	7361717	7361867	2115	3,7,4	1,4,0	1,2,3	7,2,6	189	189	0.00111693	0.0181767	0.75,0.636,1.0	0.125,0.5,0.333	0.476	Down syndrome cell adhesion molecule 1	35652
FBgn0033159	Dscam1	chr2R	-	7355900	7356024	7356106	7356230	7348130	7348975	7361717	7361867	2140	2,2,0	2,4,1	5,1,2	0,0,3	189	189	0.00361401	0.0437859	0.5,0.333,0.0	1.0,1.0,0.4	-0.522	Down syndrome cell adhesion molecule 1	35652
FBgn0033159	Dscam1	chr2R	-	7355900	7356024	7356744	7356868	7348130	7348975	7361717	7361867	2143	0,0,2	2,4,1	3,3,3	0,0,3	189	189	1.13471e-05	0.000616797	0.0,0.0,0.667	1.0,1.0,0.5	-0.611	Down syndrome cell adhesion molecule 1	35652
FBgn0033159	Dscam1	chr2R	-	7355900	7356024	7356972	7357096	7348130	7348975	7361717	7361867	2144	2,1,0	2,4,1	3,3,8	0,0,3	189	189	4.52764e-05	0.0016605	0.5,0.2,0.0	1.0,1.0,0.727	-0.676	Down syndrome cell adhesion molecule 1	35652
FBgn0033159	Dscam1	chr2R	-	7355900	7356024	7357182	7357306	7348130	7348975	7361717	7361867	2145	0,1,3	2,4,1	4,6,4	0,0,3	189	189	0.000685481	0.0126461	0.0,0.2,0.75	1.0,1.0,0.571	-0.54	Down syndrome cell adhesion molecule 1	35652
FBgn0033159	Dscam1	chr2R	-	7355900	7356024	7357590	7357714	7348130	7348975	7361717	7361867	2147	0,1,6	2,4,1	6,3,3	0,0,3	189	189	0.00382153	0.0457982	0.0,0.2,0.857	1.0,1.0,0.5	-0.481	Down syndrome cell adhesion molecule 1	35652
FBgn0033159	Dscam1	chr2R	-	7355900	7356024	7358002	7358129	7348130	7348975	7361717	7361867	2149	0,1,2	2,4,1	2,1,4	0,0,3	192	189	0.000588974	0.0111356	0.0,0.197,0.663	1.0,1.0,0.568	-0.569	Down syndrome cell adhesion molecule 1	35652
FBgn0033159	Dscam1	chr2R	-	7355900	7356024	7358806	7358930	7348130	7348975	7361717	7361867	2153	0,2,0	2,4,1	6,1,3	0,0,3	189	189	2.51057e-06	0.000159212	0.0,0.333,0.0	1.0,1.0,0.5	-0.722	Down syndrome cell adhesion molecule 1	35652
FBgn0033159	Dscam1	chr2R	-	7355900	7356024	7359015	7359139	7348130	7348975	7361717	7361867	2154	2,0,0	2,4,1	6,3,4	0,0,3	189	189	1.82624e-06	0.000120849	0.5,0.0,0.0	1.0,1.0,0.571	-0.69	Down syndrome cell adhesion molecule 1	35652
FBgn0033159	Dscam1	chr2R	-	7356106	7356230	7358215	7358339	7348130	7348975	7361717	7361867	2171	4,1,3	2,2,0	2,0,0	5,1,2	189	189	7.36121e-05	0.00240941	0.667,0.333,1.0	0.286,0.0,0.0	0.571	Down syndrome cell adhesion molecule 1	35652
FBgn0033159	Dscam1	chr2R	-	7356316	7356440	7356744	7356868	7348130	7348975	7361717	7361867	2184	0,0,2	5,3,3	3,3,3	2,8,4	189	189	0.00127316	0.0196726	0.0,0.0,0.4	0.6,0.273,0.429	-0.301	Down syndrome cell adhesion molecule 1	35652
FBgn0033159	Dscam1	chr2R	-	7356316	7356440	7358215	7358339	7348130	7348975	7361717	7361867	2191	4,1,3	5,3,3	2,0,0	2,8,4	189	189	0.00134295	0.0202811	0.444,0.25,0.5	0.5,0.0,0.0	0.231	Down syndrome cell adhesion molecule 1	35652
FBgn0033159	Dscam1	chr2R	-	7356316	7356440	7358806	7358930	7348130	7348975	7361717	7361867	2194	0,2,0	5,3,3	6,1,3	2,8,4	189	189	0.00138413	0.0207551	0.0,0.4,0.0	0.75,0.111,0.429	-0.297	Down syndrome cell adhesion molecule 1	35652
FBgn0033159	Dscam1	chr2R	-	7356316	7356440	7359015	7359139	7348130	7348975	7361717	7361867	2195	2,0,0	5,3,3	6,3,4	2,8,4	189	189	0.000191657	0.00482151	0.286,0.0,0.0	0.75,0.273,0.5	-0.412	Down syndrome cell adhesion molecule 1	35652
FBgn0033159	Dscam1	chr2R	-	7356526	7356650	7360290	7360414	7348130	7348975	7361717	7361867	2220	3,7,4	1,0,1	1,2,3	2,0,4	189	189	0.00341737	0.0423628	0.75,1.0,0.8	0.333,1.0,0.429	0.263	Down syndrome cell adhesion molecule 1	35652
FBgn0033159	Dscam1	chr2R	-	7356744	7356868	7358215	7358339	7348130	7348975	7361717	7361867	2228	4,1,3	0,0,2	2,0,0	3,3,3	189	189	1.03191e-07	1.01327e-05	1.0,1.0,0.6	0.4,0.0,0.0	0.733	Down syndrome cell adhesion molecule 1	35652
FBgn0033159	Dscam1	chr2R	-	7356744	7356868	7359441	7359565	7348130	7348975	7361717	7361867	2234	3,2,8	0,0,2	5,4,7	3,3,3	189	189	0.000711885	0.0129759	1.0,1.0,0.8	0.625,0.571,0.7	0.301	Down syndrome cell adhesion molecule 1	35652
FBgn0033159	Dscam1	chr2R	-	7356744	7356868	7359874	7360007	7348130	7348975	7361717	7361867	2236	2,4,1	0,0,2	0,1,6	3,3,3	198	189	0.000563755	0.0107929	1.0,1.0,0.323	0.0,0.241,0.656	0.475	Down syndrome cell adhesion molecule 1	35652
FBgn0033159	Dscam1	chr2R	-	7356744	7356868	7360290	7360414	7348130	7348975	7361717	7361867	2238	3,7,4	0,0,2	1,2,3	3,3,3	189	189	2.52083e-05	0.00106575	1.0,1.0,0.667	0.25,0.4,0.5	0.506	Down syndrome cell adhesion molecule 1	35652
FBgn0033159	Dscam1	chr2R	-	7356972	7357096	7358215	7358339	7348130	7348975	7361717	7361867	2245	4,1,3	2,1,0	2,0,0	3,3,8	189	189	2.16252e-06	0.000140058	0.667,0.5,1.0	0.4,0.0,0.0	0.589	Down syndrome cell adhesion molecule 1	35652
FBgn0033159	Dscam1	chr2R	-	7356972	7357096	7359874	7360007	7348130	7348975	7361717	7361867	2253	2,4,1	2,1,0	0,1,6	3,3,8	198	189	0.00406162	0.0482952	0.488,0.792,1.0	0.0,0.241,0.417	0.541	Down syndrome cell adhesion molecule 1	35652
FBgn0033159	Dscam1	chr2R	-	7356972	7357096	7360290	7360414	7348130	7348975	7361717	7361867	2255	3,7,4	2,1,0	1,2,3	3,3,8	189	189	3.27733e-05	0.00126281	0.6,0.875,1.0	0.25,0.4,0.273	0.517	Down syndrome cell adhesion molecule 1	35652
FBgn0033159	Dscam1	chr2R	-	7357182	7357306	7358215	7358339	7348130	7348975	7361717	7361867	2261	4,1,3	0,1,3	2,0,0	4,6,4	189	189	1.23121e-05	0.000646174	1.0,0.5,0.5	0.333,0.0,0.0	0.556	Down syndrome cell adhesion molecule 1	35652
FBgn0033159	Dscam1	chr2R	-	7357182	7357306	7360290	7360414	7348130	7348975	7361717	7361867	2271	3,7,4	0,1,3	1,2,3	4,6,4	189	189	0.000389986	0.00802106	1.0,0.875,0.571	0.2,0.25,0.429	0.522	Down syndrome cell adhesion molecule 1	35652
FBgn0033159	Dscam1	chr2R	-	7357399	7357523	7358806	7358930	7348130	7348975	7361717	7361867	2279	0,2,0	4,0,1	6,1,3	0,0,0	189	189	8.61348e-05	0.00267545	0.0,1.0,0.0	1.0,1.0,1.0	-0.667	Down syndrome cell adhesion molecule 1	35652
FBgn0033159	Dscam1	chr2R	-	7357590	7357714	7358215	7358339	7348130	7348975	7361717	7361867	2290	4,1,3	0,1,6	2,0,0	6,3,3	189	189	0.000114646	0.00329227	1.0,0.5,0.333	0.25,0.0,0.0	0.528	Down syndrome cell adhesion molecule 1	35652
FBgn0033159	Dscam1	chr2R	-	7357788	7357915	7358215	7358339	7348130	7348975	7361717	7361867	2303	4,1,3	4,1,0	2,0,0	2,1,2	189	192	0.000471366	0.00919768	0.504,0.504,1.0	0.504,0.0,0.0	0.501	Down syndrome cell adhesion molecule 1	35652
FBgn0033159	Dscam1	chr2R	-	7358002	7358129	7358215	7358339	7348130	7348975	7361717	7361867	2315	4,1,3	0,1,2	2,0,0	2,1,4	189	192	2.41281e-05	0.00103445	1.0,0.504,0.604	0.504,0.0,0.0	0.535	Down syndrome cell adhesion molecule 1	35652
FBgn0033159	Dscam1	chr2R	-	7358002	7358129	7360290	7360414	7348130	7348975	7361717	7361867	2325	3,7,4	0,1,2	1,2,3	2,1,4	189	192	0.00375802	0.0452151	1.0,0.877,0.67	0.337,0.67,0.432	0.369	Down syndrome cell adhesion molecule 1	35652
FBgn0033159	Dscam1	chr2R	-	7358215	7358339	7358806	7358930	7348130	7348975	7361717	7361867	2329	0,2,0	4,1,3	6,1,3	2,0,0	189	189	2.09569e-07	1.72413e-05	0.0,0.667,0.0	0.75,1.0,1.0	-0.694	Down syndrome cell adhesion molecule 1	35652
FBgn0033159	Dscam1	chr2R	-	7358215	7358339	7359015	7359139	7348130	7348975	7361717	7361867	2330	2,0,0	4,1,3	6,3,4	2,0,0	189	189	1.14789e-08	1.83904e-06	0.333,0.0,0.0	0.75,1.0,1.0	-0.806	Down syndrome cell adhesion molecule 1	35652
FBgn0033159	Dscam1	chr2R	-	7358215	7358339	7359221	7359345	7348130	7348975	7361717	7361867	2331	3,4,0	4,1,3	3,5,3	2,0,0	189	189	0.000392944	0.00802765	0.429,0.8,0.0	0.6,1.0,1.0	-0.457	Down syndrome cell adhesion molecule 1	35652
FBgn0033159	Dscam1	chr2R	-	7358215	7358339	7359441	7359565	7348130	7348975	7361717	7361867	2332	3,2,8	4,1,3	5,4,7	2,0,0	189	189	0.000441351	0.00883863	0.429,0.667,0.727	0.714,1.0,1.0	-0.297	Down syndrome cell adhesion molecule 1	35652
FBgn0033159	Dscam1	chr2R	-	7358215	7358339	7359666	7359790	7348130	7348975	7361717	7361867	2333	1,0,3	4,1,3	4,1,1	2,0,0	189	189	0.000103506	0.00315072	0.2,0.0,0.5	0.667,1.0,1.0	-0.656	Down syndrome cell adhesion molecule 1	35652
FBgn0033159	Dscam1	chr2R	-	7358215	7358339	7360081	7360205	7348130	7348975	7361717	7361867	2335	1,0,0	4,1,3	0,2,3	2,0,0	189	189	8.81778e-06	0.000497062	0.2,0.0,0.0	0.0,1.0,1.0	-0.6	Down syndrome cell adhesion molecule 1	35652
FBgn0033159	Dscam1	chr2R	-	7358215	7358339	7360525	7360649	7348130	7348975	7361717	7361867	2337	4,5,0	4,1,3	6,4,10	2,0,0	189	189	0.000185427	0.00470366	0.5,0.833,0.0	0.75,1.0,1.0	-0.472	Down syndrome cell adhesion molecule 1	35652
FBgn0033159	Dscam1	chr2R	-	7358806	7358930	7359441	7359565	7348130	7348975	7361717	7361867	2359	3,2,8	0,2,0	5,4,7	6,1,3	189	189	0.00195054	0.0268663	1.0,0.5,1.0	0.455,0.8,0.7	0.182	Down syndrome cell adhesion molecule 1	35652
FBgn0033159	Dscam1	chr2R	-	7358806	7358930	7359874	7360007	7348130	7348975	7361717	7361867	2361	2,4,1	0,2,0	0,1,6	6,1,3	198	189	0.000239282	0.00578075	1.0,0.656,1.0	0.0,0.488,0.656	0.504	Down syndrome cell adhesion molecule 1	35652
FBgn0033159	Dscam1	chr2R	-	7358806	7358930	7360290	7360414	7348130	7348975	7361717	7361867	2363	3,7,4	0,2,0	1,2,3	6,1,3	189	189	2.81054e-05	0.00114808	1.0,0.778,1.0	0.143,0.667,0.5	0.489	Down syndrome cell adhesion molecule 1	35652
FBgn0033159	Dscam1	chr2R	-	7359015	7359139	7359441	7359565	7348130	7348975	7361717	7361867	2366	3,2,8	2,0,0	5,4,7	6,3,4	189	189	0.000252305	0.00586272	0.6,1.0,1.0	0.455,0.571,0.636	0.313	Down syndrome cell adhesion molecule 1	35652
FBgn0033159	Dscam1	chr2R	-	7359015	7359139	7359874	7360007	7348130	7348975	7361717	7361867	2368	2,4,1	2,0,0	0,1,6	6,3,4	198	189	0.000112307	0.00326573	0.488,1.0,1.0	0.0,0.241,0.589	0.553	Down syndrome cell adhesion molecule 1	35652
FBgn0033159	Dscam1	chr2R	-	7359015	7359139	7360290	7360414	7348130	7348975	7361717	7361867	2370	3,7,4	2,0,0	1,2,3	6,3,4	189	189	3.37245e-06	0.000201289	0.6,1.0,1.0	0.143,0.4,0.429	0.543	Down syndrome cell adhesion molecule 1	35652
FBgn0033159	Dscam1	chr2R	-	7360081	7360205	7360290	7360414	7348130	7348975	7361717	7361867	2390	3,7,4	1,0,0	1,2,3	0,2,3	189	189	0.00303185	0.0382944	0.75,1.0,1.0	1.0,0.5,0.5	0.25	Down syndrome cell adhesion molecule 1	35652
FBgn0033159	Dscam1	chr2R	-	7365942	7366104	7366465	7366627	7361717	7361867	7368387	7368732	2456	0,3,2	7,6,8	2,5,9	2,5,5	227	227	0.00134526	0.0202811	0.0,0.333,0.2	0.5,0.5,0.643	-0.37	Down syndrome cell adhesion molecule 1	35652
FBgn0033159	Dscam1	chr2R	-	7365942	7366104	7366804	7366966	7361717	7361867	7368387	7368732	2457	8,2,6	7,6,8	14,14,18	2,5,5	227	227	0.000492009	0.00953934	0.533,0.25,0.429	0.875,0.737,0.783	-0.394	Down syndrome cell adhesion molecule 1	35652
FBgn0001991	Ca-alpha1D	chr2L	+	16177677	16177804	16178374	16178492	16177335	16177394	16178906	16179036	2471	387,295,330	150,119,130	415,459,435	205,298,241	192	183	0.00113412	0.0182449	0.711,0.703,0.708	0.659,0.595,0.632	0.079	Ca[2+]-channel protein alpha[[1]] subunit D	34950
FBgn0001991	Ca-alpha1D	chr2L	+	16177692	16177804	16178374	16178492	16177335	16177394	16178906	16179036	2472	205,165,193	150,119,130	219,251,246	205,298,241	177	183	0.00120947	0.0189774	0.586,0.589,0.606	0.525,0.465,0.513	0.093	Ca[2+]-channel protein alpha[[1]] subunit D	34950
FBgn0005278	Sam-S	chr2L	+	111004	111117	111906	112019	110754	110877	112689	113369	2475	1584,855,1149	769,691,819	482,617,838	986,940,1013	178	178	2.86283e-10	9.68272e-08	0.673,0.553,0.584	0.328,0.396,0.453	0.211	S-adenosylmethionine Synthetase	48552
FBgn0034971	CG3209	chr2R	+	24070767	24071004	24071990	24072224	24069999	24070242	24072704	24072961	2494	321,304,321	564,480,481	296,315,368	685,708,753	302	299	0.00172721	0.0242287	0.36,0.385,0.398	0.3,0.306,0.326	0.07	CG3209	37852
FBgn0264607	CaMKII	chr4	-	1038358	1038434	1040012	1040078	1037645	1037740	1045155	1045248	2515	14,14,19	1438,1331,1465	32,43,41	1969,1987,1957	131	141	0.00164734	0.0234322	0.01,0.011,0.014	0.017,0.023,0.022	-0.009	Calcium/calmodulin-dependent protein kinase II	43828
FBgn0264607	CaMKII	chr4	-	1038358	1038437	1040012	1040078	1037645	1037740	1045155	1045248	2519	14,14,19	1549,1424,1597	32,43,41	2189,2141,2141	131	144	0.00210298	0.0280766	0.01,0.011,0.013	0.016,0.022,0.021	-0.008	Calcium/calmodulin-dependent protein kinase II	43828
FBgn0264607	CaMKII	chr4	-	1038358	1038458	1040012	1040078	1037645	1037740	1045155	1045248	2523	14,14,19	1591,1487,1620	32,43,41	2161,2194,2131	131	165	0.00131959	0.0201851	0.011,0.012,0.015	0.018,0.024,0.024	-0.009	Calcium/calmodulin-dependent protein kinase II	43828
FBgn0264607	CaMKII	chr4	-	1040012	1040078	1043467	1043521	1037645	1037740	1045155	1045248	2526	91,102,110	14,14,19	104,138,126	32,43,41	119	131	0.00028113	0.00627868	0.877,0.889,0.864	0.782,0.779,0.772	0.099	Calcium/calmodulin-dependent protein kinase II	43828
FBgn0264607	CaMKII	chr4	-	1040012	1040078	1043467	1043524	1037645	1037740	1045155	1045248	2527	670,891,812	14,14,19	997,1116,1200	32,43,41	122	131	0.00171396	0.0241542	0.981,0.986,0.979	0.971,0.965,0.969	0.014	Calcium/calmodulin-dependent protein kinase II	43828
FBgn0032010	CG8086	chr2L	-	8245739	8246217	8246860	8246959	8244969	8245223	8247059	8250128	2535	100,88,104	1168,858,1117	174,255,172	1455,1724,1381	164	543	0.00206143	0.0277655	0.221,0.254,0.236	0.284,0.329,0.292	-0.065	CG8086	34131
FBgn0004509	Fur1	chr3R	-	25431916	25431981	25461364	25461420	25417937	25417964	25472481	25473058	2545	2,7,5	91,95,94	2,0,3	114,147,136	121	130	0.0025114	0.0322788	0.023,0.073,0.054	0.019,0.0,0.023	0.036	Furin 1	47220
FBgn0053547	Rim	chr3R	-	17878777	17878997	17881177	17881427	17877488	17877666	17881775	17881901	2565	313,269,294	215,168,204	524,721,441	268,341,184	315	285	0.000830822	0.0146186	0.568,0.592,0.566	0.639,0.657,0.684	-0.085	Rab3 interacting molecule	42150
FBgn0263980	CG43729	chr2R	+	15458898	15459267	15464470	15464686	15456659	15456815	15465357	15465491	2581	143,124,139	209,204,220	262,335,251	286,417,257	434	281	0.00356097	0.0433583	0.307,0.282,0.29	0.372,0.342,0.387	-0.074	uncharacterized protein	5740318
FBgn0085427	CG34398	chr2L	+	8930483	8930550	8931081	8931316	8929732	8930396	8932900	8933382	2591	42,50,49	193,246,233	37,36,70	350,418,439	132	300	0.000276359	0.00623137	0.331,0.316,0.323	0.194,0.164,0.266	0.115	uncharacterized protein	5740462
FBgn0085427	CG34398	chr2L	+	8930483	8930550	8931081	8932323	8929732	8930396	8932900	8933382	2592	42,50,49	286,365,330	37,36,70	466,530,647	132	1307	0.00141225	0.0210729	0.593,0.576,0.595	0.44,0.402,0.517	0.135	uncharacterized protein	5740462
FBgn0015609	CadN	chr2L	-	17652666	17652905	17655668	17655910	17651278	17651491	17657062	17657233	2655	327,292,285	85,74,65	483,557,433	174,203,165	307	304	0.000879392	0.0150386	0.792,0.796,0.813	0.733,0.731,0.722	0.072	Cadherin-N	35070
FBgn0002121	l(2)gl	chr2L	-	19879	20015	20830	20973	17052	17212	21065	21376	2672	5,3,2	37,40,35	0,1,0	25,37,67	208	201	0.000722779	0.0130246	0.116,0.068,0.052	0.0,0.025,0.0	0.07	lethal (2) giant larvae	33156
FBgn0002121	l(2)gl	chr2L	-	19879	20020	20830	20973	17052	17212	21065	21376	2673	5,3,2	43,52,44	0,1,0	29,52,85	208	206	0.0014591	0.0214589	0.103,0.054,0.043	0.0,0.019,0.0	0.06	lethal (2) giant larvae	33156
FBgn0261552	ps	chr3R	+	9419782	9420047	9444010	9444076	9417939	9418000	9445043	9445187	2675	269,323,303	15,32,31	313,367,411	8,15,15	330	131	1.62293e-05	0.000784159	0.877,0.8,0.795	0.94,0.907,0.916	-0.097	pasilla	44258
FBgn0261552	ps	chr3R	+	9419806	9420047	9444010	9444076	9417939	9418000	9445043	9445187	2677	169,198,180	15,32,31	164,198,222	8,15,15	306	131	0.000518924	0.00999749	0.828,0.726,0.713	0.898,0.85,0.864	-0.115	pasilla	44258
FBgn0261552	ps	chr3R	+	9432028	9432839	9444010	9444076	9417939	9418000	9445043	9445187	2678	1038,994,898	15,32,31	970,1184,1441	8,15,15	876	131	1.46226e-05	0.000744569	0.912,0.823,0.812	0.948,0.922,0.935	-0.086	pasilla	44258
FBgn0261552	ps	chr3R	+	9432028	9432839	9444010	9444076	9419782	9420047	9445043	9445187	2679	1070,1043,936	14,31,31	1009,1233,1487	11,16,17	876	131	0.000344332	0.00733029	0.92,0.834,0.819	0.932,0.92,0.929	-0.069	pasilla	44258
FBgn0261552	ps	chr3R	+	9432031	9432839	9444010	9444076	9417939	9418000	9445043	9445187	2680	1030,990,891	15,32,31	965,1174,1430	8,15,15	873	131	1.49207e-05	0.000744569	0.912,0.823,0.812	0.948,0.922,0.935	-0.086	pasilla	44258
FBgn0261552	ps	chr3R	+	9432031	9432839	9444010	9444076	9419520	9420047	9445043	9445187	2681	1052,1005,900	14,31,31	984,1189,1444	11,16,17	873	131	0.00037507	0.00782854	0.919,0.829,0.813	0.931,0.918,0.927	-0.072	pasilla	44258
FBgn0261552	ps	chr3R	+	9439345	9439705	9444010	9444076	9417939	9418000	9445043	9445187	2682	285,265,258	15,32,31	251,263,363	8,15,15	425	131	0.000605462	0.0113767	0.854,0.719,0.72	0.906,0.844,0.882	-0.113	pasilla	44258
FBgn0261552	ps	chr3R	+	9439345	9439705	9444010	9444076	9436834	9437118	9445043	9445187	2688	272,250,252	15,32,33	236,248,339	8,15,15	425	131	0.000699101	0.0128197	0.848,0.707,0.702	0.901,0.836,0.874	-0.118	pasilla	44258
FBgn0261552	ps	chr3R	+	9440680	9441665	9444010	9444076	9417939	9418000	9445043	9445187	2689	481,436,456	15,32,31	396,615,597	8,15,15	1050	131	0.00034436	0.00733029	0.8,0.63,0.647	0.861,0.836,0.832	-0.151	pasilla	44258
FBgn0261552	ps	chr3R	+	9440680	9441665	9444010	9444076	9436834	9437118	9445043	9445187	2691	492,441,462	15,32,33	402,619,607	8,15,15	1050	131	0.000296646	0.00649633	0.804,0.632,0.636	0.862,0.837,0.835	-0.154	pasilla	44258
FBgn0261552	ps	chr3R	+	9441415	9441665	9444010	9444076	9417939	9418000	9445043	9445187	2692	161,204,165	15,32,31	161,248,265	8,15,15	315	131	2.58518e-05	0.00107798	0.817,0.726,0.689	0.893,0.873,0.88	-0.138	pasilla	44258
FBgn0261552	ps	chr3R	+	9441415	9441665	9444010	9444076	9436834	9437118	9445043	9445187	2693	161,204,164	15,32,33	162,248,265	8,15,15	315	131	2.04036e-05	0.000953648	0.817,0.726,0.674	0.894,0.873,0.88	-0.143	pasilla	44258
FBgn0040056	CG17698	chr3L	+	23740160	23741084	23747758	23747812	23737959	23738184	23747872	23748060	2721	2715,2788,2683	30,27,52	3706,3676,3531	21,26,40	989	119	0.00197322	0.0269349	0.916,0.926,0.861	0.955,0.944,0.914	-0.037	uncharacterized protein	4379919
FBgn0058263	MFS17	chr2R	-	2515642	2515908	2520578	2522511	2494741	2495023	2553782	2553877	2753	2123,1717,1750	139,148,148	2543,3254,2415	124,144,110	1998	331	1.3019e-06	9.00676e-05	0.717,0.658,0.662	0.773,0.789,0.784	-0.103	Major Facilitator Superfamily Transporter 17	3354861
FBgn0058263	MFS17	chr2R	-	2515642	2515908	2521440	2522511	2494741	2495023	2553782	2553877	2754	1719,1443,1421	139,148,148	2214,2588,2021	124,144,110	1136	331	7.12397e-07	5.42134e-05	0.783,0.74,0.737	0.839,0.84,0.843	-0.087	Major Facilitator Superfamily Transporter 17	3354861
FBgn0069969	CG40498	chr2R	-	927355	927570	949870	949946	926971	927127	951126	951252	2773	266,325,361	1070,1094,1240	454,461,485	2830,2976,2647	141	280	3.58583e-08	4.19818e-06	0.331,0.371,0.366	0.242,0.235,0.267	0.108	uncharacterized protein	3354890
FBgn0069969	CG40498	chr2R	-	929050	929292	946775	946843	927355	927570	949870	949946	2774	18,18,29	854,930,869	12,17,15	2013,2065,1867	133	307	1.71433e-08	2.37201e-06	0.046,0.043,0.072	0.014,0.019,0.018	0.037	uncharacterized protein	3354890
FBgn0069969	CG40498	chr2R	-	929050	929292	949870	949946	927355	927570	951126	951252	2775	310,382,421	718,797,741	513,530,574	1952,1976,1869	141	307	1.61432e-09	3.78e-07	0.485,0.511,0.553	0.364,0.369,0.401	0.138	uncharacterized protein	3354890
FBgn0259247	laccase2	chr2R	+	5440609	5440805	5453280	5453476	5439569	5439754	5454420	5456095	2846	68,103,87	0,2,1	107,157,187	4,12,10	261	261	0.0001113	0.00326573	1.0,0.981,0.989	0.964,0.929,0.949	0.043	laccase 2	35494
FBgn0087002	apolpp	chr4	+	1073160	1073381	1073438	1075557	1065939	1073105	1075615	1075736	2863	3426,6388,5241	83934,120092,99763	2082,1773,2336	61510,55407,56503	286	2184	0.000178932	0.00457705	0.238,0.289,0.286	0.205,0.196,0.24	0.057	apolipophorin	43827
FBgn0087002	apolpp	chr4	+	1073160	1073381	1075615	1075736	1065939	1073105	1075791	1076204	2864	3418,6379,5236	13209,18553,15569	2079,1771,2335	11603,10262,9603	286	186	3.45809e-08	4.19818e-06	0.144,0.183,0.179	0.104,0.101,0.137	0.055	apolipophorin	43827
FBgn0263111	cac	chrX	-	11974223	11974339	11975745	11975861	11973424	11973484	11976402	11976506	2950	40,21,40	203,105,160	48,49,65	158,143,158	181	181	0.00242578	0.0314216	0.165,0.167,0.2	0.233,0.255,0.291	-0.082	cacophony	32158
FBgn0261788	Ank2	chr3L	-	7661980	7662298	7662470	7662890	7656374	7661506	7663258	7663324	2981	7263,7016,7973	358,268,308	8724,7125,7982	463,417,427	485	383	0.00340733	0.0423628	0.941,0.954,0.953	0.937,0.931,0.937	0.014	Ankyrin 2	38863
FBgn0261788	Ank2	chr3L	-	7663692	7665982	7666165	7693855	7663258	7663324	7696643	7696724	2983	15575,12319,16155	13221,16168,16622	11108,9692,9026	19382,15412,20614	27755	2355	4.89375e-12	2.97932e-09	0.091,0.061,0.076	0.046,0.051,0.036	0.032	Ankyrin 2	38863
FBgn0261862	whd	chr2R	-	10471213	10471273	10471439	10471505	10470367	10470749	10471617	10471956	3001	115,105,138	363,365,475	150,208,258	260,381,389	131	125	9.08338e-10	2.72153e-07	0.232,0.215,0.217	0.355,0.343,0.388	-0.141	withered	36109
FBgn0034720	Liprin-gamma	chr2R	-	22344713	22345293	22360253	22360288	22340692	22341595	22372776	22373109	3022	36,32,23	694,706,653	98,104,89	911,1182,854	100	645	1.40648e-08	2.14066e-06	0.251,0.226,0.185	0.41,0.362,0.402	-0.171	Liprin-gamma	37552
FBgn0034720	Liprin-gamma	chr2R	-	22346647	22346709	22360253	22360288	22344713	22345293	22372776	22373109	3023	38,33,24	50,40,37	100,109,89	4,2,3	100	127	0	0	0.491,0.512,0.452	0.969,0.986,0.974	-0.491	Liprin-gamma	37552
FBgn0011656	Mef2	chr2R	-	9934318	9934377	9940744	9940953	9921609	9922003	9958123	9958858	3069	155,134,142	44,23,26	129,154,187	38,72,65	274	124	0.00349353	0.0430539	0.615,0.725,0.712	0.606,0.492,0.566	0.129	Myocyte enhancer factor 2	36032
FBgn0266579	tau	chr3R	-	27641841	27642057	27643814	27643973	27640642	27641494	27644404	27644422	3076	936,977,1121	98,127,140	1289,1137,1328	247,286,279	224	281	1.90766e-08	2.52475e-06	0.923,0.906,0.909	0.867,0.833,0.857	0.06	tau	326116
FBgn0266579	tau	chr3R	-	27641841	27642057	27643814	27643973	27640642	27641494	27645224	27645410	3077	1089,1127,1251	100,127,140	1440,1358,1521	249,288,280	224	281	2.45676e-08	3.11599e-06	0.932,0.918,0.918	0.879,0.855,0.872	0.054	tau	326116
FBgn0052017	CG32017	chr4	-	1143984	1144113	1144965	1145100	1143626	1143868	1145207	1145321	3083	132,109,141	434,432,485	119,117,119	555,663,552	200	194	0.00342354	0.0423628	0.228,0.197,0.22	0.172,0.146,0.173	0.051	uncharacterized protein	317823
FBgn0027611	LManII	chr2L	+	10459383	10459517	10459661	10459795	10459143	10459280	10459879	10460520	3086	368,326,352	602,600,811	183,212,259	285,274,297	199	199	0.000348701	0.00737116	0.379,0.352,0.303	0.391,0.436,0.466	-0.086	Lysosomal alpha-mannosidase II	34437
FBgn0263120	Acsl	chr2R	+	8674646	8674871	8676471	8676607	8665812	8665870	8678429	8678868	3112	358,314,371	814,689,860	503,578,571	611,814,828	290	201	7.8227e-08	7.93743e-06	0.234,0.24,0.23	0.363,0.33,0.323	-0.104	Acyl-CoA synthetase long-chain	46068
FBgn0263120	Acsl	chr2R	+	8674646	8674871	8676471	8676607	8666170	8666311	8678429	8678868	3113	414,357,408	816,694,863	573,681,673	612,822,839	290	201	1.12845e-08	1.83904e-06	0.26,0.263,0.247	0.394,0.365,0.357	-0.115	Acyl-CoA synthetase long-chain	46068
FBgn0263120	Acsl	chr2R	+	8674646	8674871	8676471	8676607	8666767	8666794	8678429	8678868	3114	416,362,421	816,690,860	574,668,668	611,814,831	290	201	4.07786e-08	4.59741e-06	0.261,0.267,0.253	0.394,0.363,0.358	-0.111	Acyl-CoA synthetase long-chain	46068
FBgn0263120	Acsl	chr2R	+	8674646	8674871	8676471	8676607	8670722	8670820	8678429	8678868	3115	358,314,363	814,689,860	499,568,558	611,813,828	290	201	1.30808e-07	1.2066e-05	0.234,0.24,0.226	0.361,0.326,0.318	-0.102	Acyl-CoA synthetase long-chain	46068
FBgn0263120	Acsl	chr2R	+	8674646	8674871	8676471	8676607	8672055	8672278	8678429	8678868	3116	373,323,380	815,696,864	501,579,568	611,817,828	290	201	4.01886e-07	3.21931e-05	0.241,0.243,0.234	0.362,0.329,0.322	-0.098	Acyl-CoA synthetase long-chain	46068
FBgn0263120	Acsl	chr2R	+	8674646	8674871	8676471	8676607	8672055	8672406	8678429	8678868	3117	359,311,363	814,689,861	499,568,558	611,813,828	290	201	1.13204e-07	1.07686e-05	0.234,0.238,0.226	0.361,0.326,0.318	-0.102	Acyl-CoA synthetase long-chain	46068
FBgn0035348	CG16758	chr3L	-	2501069	2501141	2502594	2502723	2499690	2500462	2503142	2503606	3120	147,143,151	3508,2644,3539	106,149,74	1241,1789,1332	194	137	1.47939e-05	0.000744569	0.029,0.037,0.029	0.057,0.056,0.038	-0.019	uncharacterized protein	38315

## Sheet: CazsiRNA_RI
ID	GeneID	geneSymbol	chr	strand	riExonStart_0base	riExonEnd	upstreamES	upstreamEE	downstreamES	downstreamEE	ID.1	IJC_SAMPLE_1	SJC_SAMPLE_1	IJC_SAMPLE_2	SJC_SAMPLE_2	IncFormLen	SkipFormLen	PValue	FDR	IncLevel1	IncLevel2	IncLevelDifference	GeneName	entrez
FBgn0031319	CG4896	chr2L	+	1179996	1180449	1179996	1180123	1180212	1180449	3	100,73,88	40,37,41	140,182,134	38,39,39	154	65	0.000810422	0.015067	0.513,0.454,0.475	0.609,0.663,0.592	-0.141	CG4896	33305
FBgn0015521	RpS21	chr2L	+	2856376	2856705	2856376	2856568	2856630	2856705	12	558,322,356	376,342,488	659,843,579	225,282,392	127	65	2.36403e-05	0.00094561	0.432,0.325,0.272	0.6,0.605,0.431	-0.202	Ribosomal protein S21	33487
FBgn0036211	CG5946	chr3L	-	11816982	11818187	11816982	11817316	11818087	11818187	55	902,728,911	1360,1278,1448	1028,1150,997	1017,1277,1254	836	65	3.47409e-05	0.00131023	0.049,0.042,0.047	0.073,0.065,0.058	-0.019	CG5946	39336
FBgn0036481	CG16959	chr3L	-	15119877	15120949	15119877	15120030	15120279	15120949	66	68,70,81	2,8,1	114,101,88	0,1,0	314	65	1.43516e-05	0.000701635	0.876,0.644,0.944	1.0,0.954,1.0	-0.163	uncharacterized protein	39648
FBgn0024814	Clc	chr3L	+	20242505	20243735	20242505	20242667	20242784	20243735	90	72,70,66	423,475,478	62,50,67	503,564,701	182	65	0.00335726	0.0438771	0.057,0.05,0.047	0.042,0.031,0.033	0.016	Clathrin light chain	40221
FBgn0036945	Ssk	chr3L	+	20188521	20188762	20188521	20188614	20188675	20188762	91	2,8,9	21,26,34	24,22,32	46,53,50	126	65	0.00222978	0.0319114	0.047,0.137,0.12	0.212,0.176,0.248	-0.111	Snakeskin	40207
FBgn0031069	Pmp70	chrX	+	19750769	19751546	19750769	19751137	19751347	19751546	94	127,101,95	77,114,82	105,170,172	50,61,94	275	65	0.000125553	0.00329597	0.28,0.173,0.215	0.332,0.397,0.302	-0.121	Peroxisomal Membrane Protein 70 kDa	32992
FBgn0083228	Frq2	chrX	+	18186154	18186501	18186154	18186249	18186386	18186501	101	155,135,109	5,5,4	250,265,208	2,1,2	202	65	0.000363715	0.00813735	0.909,0.897,0.898	0.976,0.988,0.971	-0.077	Frequenin 2	32799
FBgn0052582	NA	chrX	+	15836281	15836674	15836281	15836397	15836456	15836674	126	3,2,3	0,0,1	5,11,4	4,3,1	124	65	0.000110599	0.00304147	1.0,1.0,0.611	0.396,0.658,0.677	0.293	NA	NA
FBgn0030674	CG8184	chrX	+	15721545	15724378	15721545	15723124	15723232	15724378	130	96,111,117	9,1,3	152,148,140	14,14,15	173	65	0.00354165	0.0450028	0.8,0.977,0.936	0.803,0.799,0.778	0.111	CG8184	32510
FBgn0025790	TBPH	chr2R	-	23861205	23862593	23861205	23861457	23862260	23862593	141	369,354,345	21,52,28	348,275,279	47,60,65	868	65	0.00161081	0.0256176	0.568,0.338,0.48	0.357,0.256,0.243	0.177	TAR DNA-binding protein-43 homolog	37781
FBgn0025790	TBPH	chr2R	-	23861205	23862593	23861205	23861460	23862260	23862593	142	364,321,328	9,9,8	336,262,258	18,18,21	865	65	9.13513e-05	0.00267964	0.752,0.728,0.755	0.584,0.522,0.48	0.216	TAR DNA-binding protein-43 homolog	37781
FBgn0010215	alpha-Cat	chr3L	-	23328713	23330089	23328713	23329398	23329885	23330089	175	148,166,194	124,106,119	174,133,105	165,184,173	552	65	9.17434e-07	6.9681e-05	0.123,0.156,0.161	0.11,0.078,0.067	0.062	alpha Catenin	40517
FBgn0262737	mub	chr3L	+	21920902	21921327	21920902	21920987	21921041	21921327	188	72,80,77	48,40,46	55,87,64	65,89,66	119	65	0.00026116	0.00635698	0.45,0.522,0.478	0.316,0.348,0.346	0.147	mushroom-body expressed	40436
FBgn0033915	CG8485	chr2R	-	14238915	14239420	14238915	14239190	14239375	14239420	218	29,34,38	1,2,0	31,24,24	2,4,4	250	65	0.00140951	0.0231957	0.883,0.815,1.0	0.801,0.609,0.609	0.226	CG8485	36579
FBgn0086347	Myo31DF	chr2L	-	10505925	10506779	10505925	10506106	10506542	10506779	234	18,14,24	0,0,0	30,41,26	2,1,3	501	65	8.22595e-05	0.00252518	1.0,1.0,1.0	0.661,0.842,0.529	0.323	Myosin 31DF	34445
FBgn0086347	Myo31DF	chr2L	-	10505925	10506779	10505925	10506106	10506683	10506779	235	36,28,50	7,10,4	47,65,46	18,40,39	642	65	0.00194193	0.0291289	0.342,0.221,0.559	0.209,0.141,0.107	0.222	Myosin 31DF	34445
FBgn0031951	r2d2	chr2L	+	7800146	7800647	7800146	7800252	7800345	7800647	238	2,3,1	3,2,2	2,1,4	1,0,1	158	65	0.00210236	0.0308347	0.215,0.382,0.171	0.451,1.0,0.622	-0.435	r2d2	34066
FBgn0043364	cbt	chr2L	-	476445	479688	476445	478204	479086	479688	254	217,148,233	5,8,7	135,273,246	0,1,1	947	65	9.67684e-08	1.16122e-05	0.749,0.559,0.696	1.0,0.949,0.944	-0.296	cabut	33224
FBgn0034138	RpS15	chr2R	-	16570916	16571230	16570916	16571005	16571188	16571230	264	754,183,243	3359,4599,5193	644,566,195	2849,3958,5667	248	65	0.000991668	0.0174534	0.056,0.01,0.012	0.056,0.036,0.009	-0.008	Ribosomal protein S15	36851
FBgn0020372	TM4SF	chr2R	+	23878506	23879812	23878506	23878958	23879623	23879812	273	698,558,567	255,201,242	825,679,551	398,470,337	730	65	1.84738e-05	0.000812847	0.196,0.198,0.173	0.156,0.114,0.127	0.057	Transmembrane 4 superfamily	37786
FBgn0032603	CG17928	chr2L	+	16791567	16791869	16791567	16791707	16791763	16791869	293	59,97,88	80,129,101	76,146,190	26,47,57	121	65	0	0	0.284,0.288,0.319	0.611,0.625,0.642	-0.329	uncharacterized protein	35009
FBgn0002413	dco	chr3R	-	31060374	31061210	31060374	31060464	31061076	31061210	310	172,165,166	90,96,111	166,215,223	158,166,197	677	65	0.00246443	0.0342426	0.155,0.142,0.126	0.092,0.111,0.098	0.041	discs overgrown	43673
FBgn0039790	CG2246	chr3R	-	30601200	30601489	30601200	30601308	30601416	30601489	315	139,167,151	18,17,9	101,137,112	0,2,3	173	65	7.05065e-08	1.0341e-05	0.744,0.787,0.863	1.0,0.963,0.933	-0.167	CG2246	43637
FBgn0263352	Unr	chr3L	-	8436245	8436972	8436245	8436689	8436764	8436972	316	187,223,184	4,5,5	277,377,346	3,1,0	140	65	0.000827082	0.0151632	0.956,0.954,0.945	0.977,0.994,1.0	-0.039	Upstream of N-ras	38963
FBgn0039782	CG15539	chr3R	+	30506240	30506575	30506240	30506374	30506424	30506575	322	5,2,6	1,0,0	8,9,4	4,4,3	115	65	1.34681e-05	0.000683767	0.739,1.0,1.0	0.531,0.56,0.43	0.406	uncharacterized protein	43627
FBgn0041630	Hexo1	chr3L	+	4289960	4291211	4289960	4291050	4291112	4291211	329	227,163,214	1,1,2	281,341,285	13,5,4	127	65	0.000883117	0.0159687	0.991,0.988,0.982	0.917,0.972,0.973	0.033	Hexosaminidase 1	38528
FBgn0052000	CG32000	chr4	+	133587	134964	133587	133713	134670	134964	338	2927,3078,2881	4,5,6	4595,4172,4139	14,23,14	1022	65	0.00110042	0.0191125	0.979,0.975,0.968	0.954,0.92,0.95	0.033	uncharacterized protein	317815
FBgn0003495	spz	chr3R	-	27066607	27066884	27066607	27066665	27066728	27066884	348	16,14,9	2,2,1	20,24,17	0,0,1	128	65	0.00171699	0.0265852	0.802,0.78,0.82	1.0,1.0,0.896	-0.165	spatzle	43256
FBgn0039411	dysf	chr3R	-	26076591	26078682	26076591	26077235	26077471	26078682	357	12,6,5	2,0,0	7,8,17	4,1,4	301	65	0.00112731	0.0193253	0.564,1.0,1.0	0.274,0.633,0.479	0.393	dysfusion	43174
FBgn0050080	CG30080	chr2R	-	15699687	15701323	15699687	15700015	15701111	15701323	367	12,16,13	0,1,0	6,13,7	1,2,2	1161	65	1.50474e-05	0.000709379	1.0,0.473,1.0	0.251,0.267,0.164	0.597	uncharacterized protein	246441
FBgn0020620	RN-tre	chr2R	-	13989684	13990707	13989684	13989986	13990565	13990707	390	310,231,236	38,31,29	223,283,284	51,64,50	644	65	0.00142337	0.0231957	0.452,0.429,0.451	0.306,0.309,0.364	0.118	Related to the N terminus of tre oncogene	36554
FBgn0037222	CG14642	chr3R	-	4241252	4241919	4241252	4241698	4241754	4241919	394	15,17,12	2,1,9	4,7,8	24,30,24	121	65	4.1967e-08	6.92456e-06	0.801,0.901,0.417	0.082,0.111,0.152	0.591	uncharacterized protein	40532
FBgn0262736	Vha16-1	chr2R	-	6632026	6632384	6632026	6632140	6632305	6632384	397	514,487,573	31,14,41	856,839,954	76,116,62	230	65	0.00201318	0.0298584	0.824,0.908,0.798	0.761,0.671,0.813	0.095	Vacuolar H[+] ATPase 16kD subunit 1	44307
FBgn0031850	Tsp	chr2L	-	6708286	6709086	6708286	6708578	6708913	6709086	404	84,138,96	2,4,2	119,156,210	0,1,0	400	65	0.000314984	0.0071686	0.872,0.849,0.886	1.0,0.962,1.0	-0.118	Thrombospondin	33941
FBgn0001145	Gs2	chrX	+	11423956	11424454	11423956	11424103	11424264	11424454	422	31,23,61	0,0,3	47,47,43	7,6,4	226	65	0.000125422	0.00329597	1.0,1.0,0.854	0.659,0.693,0.756	0.249	Glutamine synthetase 2	32087
FBgn0011672	Mvl	chr3R	-	21058260	21060653	21058260	21058468	21060281	21060653	452	185,97,166	41,33,50	121,146,92	52,73,85	1878	65	2.06845e-06	0.000130017	0.135,0.092,0.103	0.075,0.065,0.036	0.051	Malvolio	42490
FBgn0039380	CG5890	chr3R	+	25856153	25856973	25856153	25856223	25856561	25856973	455	128,116,109	5,14,7	245,189,197	5,5,6	403	65	0.00323985	0.0429706	0.805,0.572,0.715	0.888,0.859,0.841	-0.165	CG5890	43126
FBgn0037215	beta-Man	chr3R	+	4197205	4197562	4197205	4197301	4197414	4197562	487	103,132,113	7,8,18	141,128,172	5,4,7	178	65	0.00302218	0.040707	0.843,0.858,0.696	0.911,0.921,0.9	-0.112	beta-Mannosidase	40524
FBgn0011640	lark	chr3L	+	7339463	7340770	7339463	7339617	7339961	7340770	498	260,218,262	1,10,3	299,309,246	12,16,17	409	65	0.000969123	0.0172871	0.976,0.776,0.933	0.798,0.754,0.697	0.145	lark	38811
FBgn0262527	nsl1	chr3R	+	15798086	15799036	15798086	15798467	15798720	15799036	502	133,123,143	18,18,7	226,232,263	6,12,11	318	65	0.0016626	0.0261266	0.602,0.583,0.807	0.885,0.798,0.83	-0.174	non-specific lethal 1	41911
FBgn0032170	CG4658	chr2L	+	9957294	9957900	9957294	9957329	9957402	9957900	508	63,37,50	0,0,1	87,87,83	2,2,6	138	65	0.00218996	0.0317665	1.0,1.0,0.959	0.953,0.953,0.867	0.062	CG4658	34325
FBgn0032752	CG10702	chr2L	-	19068202	19069851	19068202	19069218	19069470	19069851	514	3,10,4	0,0,1	19,13,25	2,5,0	317	65	0.000617886	0.0125478	1.0,1.0,0.451	0.661,0.348,1.0	0.147	uncharacterized protein	35181
FBgn0038419	CG14879	chr3R	-	16346132	16347528	16346132	16347280	16347373	16347528	519	3,7,9	1,0,0	9,10,10	3,1,6	158	65	5.56451e-05	0.00198518	0.552,1.0,1.0	0.552,0.804,0.407	0.263	uncharacterized protein	41982
FBgn0037546	mAChR-B	chr3R	+	8083219	8087049	8083219	8084143	8084935	8087049	528	344,336,389	4,4,5	517,565,481	1,0,2	857	65	7.81936e-05	0.00250774	0.867,0.864,0.855	0.975,1.0,0.948	-0.112	muscarinic Acetylcholine Receptor, B-type	40955
FBgn0032363	Dlg5	chr2L	-	11516508	11517081	11516508	11516657	11516722	11517081	534	25,6,16	0,0,0	7,24,23	2,3,5	130	65	9.50195e-07	6.9681e-05	1.0,1.0,1.0	0.636,0.8,0.697	0.289	Discs large 5	34573
FBgn0025595	AkhR	chr2L	-	6714554	6715323	6714554	6714767	6715168	6715323	540	83,90,85	4,4,3	30,30,19	0,0,0	466	65	4.67367e-06	0.000268228	0.743,0.758,0.798	1.0,1.0,1.0	-0.234	Adipokinetic hormone receptor	33942
FBgn0035484	CG11594	chr3L	-	4024944	4026011	4024944	4025169	4025667	4026011	541	440,400,489	5,5,13	364,317,395	0,3,2	563	65	0.000471591	0.00995725	0.91,0.902,0.813	1.0,0.924,0.958	-0.086	uncharacterized protein	38473
FBgn0038181	CG9297	chr3R	+	13774311	13774737	13774311	13774386	13774452	13774737	545	123,108,140	118,146,139	88,101,126	231,219,251	131	65	2.14265e-08	4.04043e-06	0.341,0.268,0.333	0.159,0.186,0.199	0.133	CG9297	41688
FBgn0263289	scrib	chr3R	+	26601246	26604051	26601246	26602939	26603559	26604051	557	686,573,636	26,12,25	659,626,592	77,62,66	685	65	1.0551e-11	3.48183e-09	0.715,0.819,0.707	0.448,0.489,0.46	0.281	scribbled	44448
FBgn0037262	MED31	chr3R	+	4641962	4642428	4641962	4642008	4642283	4642428	587	186,150,158	9,6,7	175,155,183	12,23,31	340	65	0.00030652	0.00709837	0.798,0.827,0.812	0.736,0.563,0.53	0.203	Mediator complex subunit 31	40577
FBgn0037297	CG1116	chr3R	+	5220748	5221548	5220748	5221325	5221391	5221548	605	23,15,36	27,13,13	33,44,27	0,0,0	131	65	0	0	0.297,0.364,0.579	1.0,1.0,1.0	-0.587	CG1116	40622
FBgn0013323	Ptth	chr2L	-	576080	576550	576080	576404	576513	576550	617	8,6,10	1,0,0	12,25,18	5,10,2	174	65	1.02914e-05	0.000543388	0.749,1.0,1.0	0.473,0.483,0.771	0.341	Prothoracicotropic hormone	33238
FBgn0032109	CG17005	chr2L	+	9327743	9328354	9327743	9327960	9328012	9328354	635	2,7,10	0,2,0	15,32,16	3,5,9	117	65	0.00130919	0.0219133	1.0,0.66,1.0	0.735,0.78,0.497	0.216	uncharacterized protein	34249
FBgn0086355	Tpi	chr3R	-	30133509	30134309	30133509	30134094	30134250	30134309	661	1376,1203,1425	15,8,17	1120,1125,1148	19,22,22	221	65	0.00355197	0.0450028	0.964,0.978,0.961	0.945,0.938,0.939	0.027	Triose phosphate isomerase	43582
FBgn0051211	CG31211	chr3R	+	11952826	11954038	11952826	11953055	11953112	11954038	703	151,133,182	489,372,413	179,194,153	730,688,588	122	65	0.00251031	0.0345168	0.141,0.16,0.19	0.116,0.131,0.122	0.041	uncharacterized protein	41443
FBgn0001142	Gs1	chr2L	+	132076	134472	132076	132255	132475	134472	730	184,191,219	278,216,249	122,139,114	273,336,254	285	65	1.43791e-07	1.58171e-05	0.131,0.168,0.167	0.092,0.086,0.093	0.065	Glutamine synthetase 1	33172
FBgn0035357	MEP-1	chr3L	+	2631714	2632121	2631714	2631916	2631976	2632121	769	6,10,10	44,57,52	2,3,2	34,64,72	125	65	0.000127344	0.00329597	0.066,0.084,0.091	0.03,0.024,0.014	0.058	MEP-1	38327
FBgn0261276	Opa1	chr2R	-	14231491	14232903	14231491	14231964	14232715	14232903	782	257,229,272	44,36,54	514,459,430	36,48,45	816	65	8.92332e-05	0.00267699	0.318,0.336,0.286	0.532,0.432,0.432	-0.152	Optic atrophy 1	36578
FBgn0020378	Sp1	chrX	+	9729647	9730677	9729647	9729870	9730299	9730677	789	19,15,19	3,1,5	33,29,23	0,2,1	494	65	0.0025895	0.0352386	0.455,0.664,0.333	1.0,0.656,0.752	-0.319	Sp1	31913
FBgn0023441	fus	chr2R	-	15663231	15663798	15663231	15663378	15663471	15663798	792	109,55,102	8,3,14	91,154,68	27,49,25	158	65	3.69928e-07	3.25537e-05	0.849,0.883,0.75	0.581,0.564,0.528	0.27	fusilli	44095
FBgn0053558	mim	chr2R	-	6927389	6928836	6927389	6928148	6928508	6928836	794	219,186,211	5,4,4	218,239,220	0,0,3	425	65	0.000382398	0.00841276	0.87,0.877,0.89	1.0,1.0,0.918	-0.094	missing-in-metastasis	2768716
FBgn0019624	COX5A	chr3R	+	11819598	11820299	11819598	11819644	11819706	11820299	803	73,48,67	4,5,1	96,137,70	1,2,0	127	65	0.0014992	0.0241335	0.903,0.831,0.972	0.98,0.972,1.0	-0.082	Cytochrome c oxidase subunit 5A	41432
FBgn0037074	CG7324	chr3L	-	21338869	21339555	21338869	21339220	21339325	21339555	809	479,397,399	20,32,19	615,654,655	13,5,4	170	65	1.59063e-11	4.19926e-09	0.902,0.826,0.889	0.948,0.98,0.984	-0.098	CG7324	40361
FBgn0031228	ND-15	chr2L	+	155334	155784	155334	155429	155566	155784	855	466,334,605	768,944,895	933,910,1018	860,810,944	202	65	9.99201e-15	4.39648e-12	0.163,0.102,0.179	0.259,0.266,0.258	-0.113	NADH dehydrogenase (ubiquinone) 15 kDa subunit	33179
FBgn0260945	Atg1	chr3L	-	12787386	12787733	12787386	12787536	12787596	12787733	859	43,45,36	80,67,70	32,48,32	123,131,100	125	65	0.000771017	0.0147499	0.218,0.259,0.211	0.119,0.16,0.143	0.089	Autophagy-related 1	39454
FBgn0013334	Sap47	chr3R	+	15935118	15936340	15935118	15935584	15935952	15936340	912	1870,2000,1969	215,281,248	2649,3240,3099	456,517,550	433	65	0.0022483	0.0319114	0.566,0.517,0.544	0.466,0.485,0.458	0.073	Synapse-associated protein 47kD	41938
FBgn0036992	CG11796	chr3L	-	20439527	20439872	20439527	20439554	20439771	20439872	941	583,413,734	1051,605,1102	748,959,940	1079,2225,2768	282	65	0.000659244	0.0129953	0.113,0.136,0.133	0.138,0.09,0.073	0.027	uncharacterized protein	40263
FBgn0047135	CG32276	chr3L	-	3198751	3199047	3198751	3198866	3198992	3199047	942	104,84,105	122,147,153	53,61,64	149,150,167	191	65	2.06958e-05	0.000881242	0.225,0.163,0.189	0.108,0.122,0.115	0.077	uncharacterized protein	251645
FBgn0032000	CG8372	chr2L	-	8212038	8212902	8212038	8212692	8212766	8212902	946	102,105,115	35,41,48	101,102,97	55,58,107	139	65	0.00233627	0.0328072	0.577,0.545,0.528	0.462,0.451,0.298	0.146	CG8372	34121
FBgn0039908	Asator	chr4	-	474452	475104	474452	474768	474959	475104	947	182,182,191	230,244,227	171,240,192	481,484,335	256	65	1.90808e-06	0.00012824	0.167,0.159,0.176	0.083,0.112,0.127	0.06	asator	43794
FBgn0030328	Amun	chrX	-	11712768	11713808	11712768	11713684	11713754	11713808	987	23,14,17	1,0,0	21,36,36	0,5,2	135	65	0.00340468	0.0440606	0.917,1.0,1.0	1.0,0.776,0.897	0.081	amun	32123
FBgn0030719	eIF5	chrX	-	15988616	15989476	15988616	15989268	15989391	15989476	1011	45,42,41	20,14,23	32,39,36	22,38,35	188	65	0.00357977	0.0450028	0.438,0.509,0.381	0.335,0.262,0.262	0.156	eIF5	32566
FBgn0031515	CG9664	chr2L	-	3292173	3292576	3292173	3292301	3292459	3292576	1017	10,6,9	6,11,12	40,47,32	12,12,5	223	65	1.82102e-05	0.000812847	0.327,0.137,0.179	0.493,0.533,0.651	-0.345	CG9664	33540
FBgn0033929	Tfb1	chr2R	+	14363093	14363513	14363093	14363121	14363244	14363513	1035	16,16,23	3,7,7	35,29,31	3,0,2	188	65	0.000141478	0.00359136	0.648,0.441,0.532	0.801,1.0,0.843	-0.341	Transcription factor B1	36598
FBgn0037525	CG17816	chr3R	-	7885853	7886733	7885853	7886168	7886442	7886733	1055	87,105,104	11,9,6	148,143,147	2,4,1	339	65	6.85389e-06	0.000376964	0.603,0.691,0.769	0.934,0.873,0.966	-0.237	uncharacterized protein	40928
FBgn0037525	CG17816	chr3R	-	7885853	7886733	7885853	7886168	7886595	7886733	1057	184,213,204	31,30,23	303,283,295	19,24,11	492	65	0.000280638	0.00661505	0.44,0.484,0.54	0.678,0.609,0.78	-0.201	uncharacterized protein	40928
FBgn0034693	CG11073	chr2R	-	22092141	22094787	22092141	22092717	22094523	22094787	1067	2130,1881,2055	81,86,80	2680,3398,3676	142,223,270	1871	65	4.88866e-05	0.00179251	0.477,0.432,0.472	0.396,0.346,0.321	0.106	uncharacterized protein	37519
FBgn0038246	CG14853	chr3R	+	14609641	14610107	14609641	14609867	14609967	14610107	1074	223,196,241	9,8,10	285,282,261	26,25,31	165	65	6.15463e-05	0.00213793	0.907,0.906,0.905	0.812,0.816,0.768	0.107	uncharacterized protein	41771
FBgn0026620	tacc	chr3R	-	4734411	4735346	4734411	4734853	4735164	4735346	1080	1346,1152,1366	32,52,57	1834,1829,1908	34,31,39	376	65	2.19619e-05	0.000905928	0.879,0.793,0.806	0.903,0.911,0.894	-0.077	transforming acidic coiled-coil protein	40589
FBgn0034990	CG11406	chr2R	-	24202734	24205969	24202734	24202819	24205810	24205969	1130	64,43,44	0,1,0	58,81,61	0,6,3	3056	65	0.000109977	0.00304147	1.0,0.478,1.0	1.0,0.223,0.302	0.318	uncharacterized protein	37877
FBgn0015546	spel1	chr2L	+	14364681	14366840	14364681	14365237	14365628	14366840	1139	99,74,58	2,0,0	65,116,97	5,3,5	456	65	6.90259e-05	0.00233626	0.876,1.0,1.0	0.65,0.846,0.734	0.215	spellchecker1	34842
FBgn0004903	Rb97D	chr3R	-	26872582	26873998	26872582	26873678	26873859	26873998	1141	197,160,209	21,20,27	259,207,243	51,57,57	246	65	0.000101342	0.00290807	0.713,0.679,0.672	0.573,0.49,0.53	0.157	Ribonuclear protein at 97D	43231
FBgn0052694	CG32694	chrX	+	10000351	10003006	10000351	10000676	10001100	10003006	1160	78,67,94	19,19,36	64,92,87	52,49,57	489	65	7.97917e-05	0.00250774	0.353,0.319,0.258	0.141,0.2,0.169	0.14	uncharacterized protein	31933
FBgn0267033	mamo	chrX	-	13870319	13871268	13870319	13870403	13870469	13871268	1187	7,5,2	0,0,0	6,11,9	4,6,3	131	65	1.52862e-09	3.36297e-07	1.0,1.0,1.0	0.427,0.476,0.598	0.5	maternal gene required for meiosis	32353
FBgn0003638	su(w[a])	chrX	+	1040986	1043421	1040986	1042432	1043212	1043421	1214	1747,1269,1577	138,119,130	1915,1956,1661	245,302,254	845	65	2.52315e-07	2.38222e-05	0.493,0.451,0.483	0.375,0.333,0.335	0.128	suppressor of white-apricot	31054
FBgn0034140	Lst	chr2R	-	16574578	16576586	16574578	16575299	16576272	16576586	1237	375,120,217	197,82,128	283,358,367	96,155,138	1038	65	0.000499516	0.0103025	0.107,0.084,0.096	0.156,0.126,0.143	-0.046	Limostatin	36853
FBgn0058191	CG40191	chr2R	+	1265342	1266349	1265342	1266052	1266191	1266349	1246	76,91,78	52,50,60	288,302,259	71,94,92	204	65	2.5266e-07	2.38222e-05	0.318,0.367,0.293	0.564,0.506,0.473	-0.188	uncharacterized protein	3354930
FBgn0040022	Set1	chr3L	+	25108996	25109238	25108996	25109069	25109230	25109238	1273	24,25,24	0,0,1	20,18,26	3,6,2	226	65	3.03905e-06	0.000182343	1.0,1.0,0.873	0.657,0.463,0.789	0.321	SET domain containing 1	3354971
FBgn0087012	5-HT2A	chr3R	+	4631807	4633304	4631807	4632104	4632737	4633304	1303	57,56,42	76,64,94	41,58,42	135,158,128	698	65	3.35758e-05	0.00130353	0.065,0.075,0.04	0.028,0.033,0.03	0.03	5-hydroxytryptamine (serotonin) receptor 2A	40575
FBgn0260745	mfas	chr3R	-	11992741	11993315	11992741	11992874	11993248	11993315	1338	375,535,550	22,19,31	645,505,946	52,93,82	439	65	0.000389698	0.00843281	0.716,0.807,0.724	0.647,0.446,0.631	0.174	midline fasciclin	41455
FBgn0013272	Gp150	chr2R	+	22317661	22317954	22317661	22317737	22317881	22317954	1426	103,119,79	157,148,165	64,113,169	164,265,356	209	65	0.00325535	0.0429706	0.169,0.2,0.13	0.108,0.117,0.129	0.048	Gp150	37549
FBgn0265298	SC35	chr2L	-	12431074	12432204	12431074	12431682	12432121	12432204	1432	714,567,713	56,33,52	761,794,788	99,104,78	504	65	7.23334e-05	0.002387	0.622,0.689,0.639	0.498,0.496,0.566	0.13	SR family splicing factor SC35	53444
FBgn0038659	EndoA	chr3R	+	18906608	18910348	18906608	18907020	18907199	18910348	1434	210,204,222	383,417,369	211,310,233	691,648,630	244	65	0.00065961	0.0129953	0.127,0.115,0.138	0.075,0.113,0.09	0.034	Endophilin A	42265
FBgn0035087	CG2765	chr2R	-	24961605	24962590	24961605	24961747	24962342	24962590	1452	39,23,27	0,1,0	24,55,28	1,1,4	660	65	0.000264874	0.00635698	1.0,0.694,1.0	0.703,0.844,0.408	0.246	CG2765	37994
FBgn0028697	RpL15	chr3L	+	27267255	27267918	27267255	27267455	27267513	27267918	1490	165,153,168	137,171,154	194,155,189	94,60,102	123	65	9.11414e-08	1.16122e-05	0.389,0.321,0.366	0.522,0.577,0.495	-0.173	Ribosomal protein L15	3354918
FBgn0265137	Spn42Da	chr2R	-	6877426	6878927	6877426	6878358	6878844	6878927	1524	166,116,118	80,82,121	118,148,160	42,74,72	551	65	0.00131148	0.0219133	0.197,0.143,0.103	0.249,0.191,0.208	-0.068	Serpin 42Da	49805
FBgn0266173	pre-mod(mdg4)-K	chr3R	-	21356810	21357758	21356810	21356968	21357114	21357758	1547	100,73,68	3,1,8	163,113,96	2,2,0	211	65	0.00173206	0.0265852	0.911,0.957,0.724	0.962,0.946,1.0	-0.105	pre-mod(mdg4)-K	19835678
FBgn0053145	GalT1	chr2R	-	11980576	11982371	11980576	11981756	11981823	11982371	1565	50,64,72	3,0,0	88,78,93	4,5,7	132	65	0.000686269	0.0133217	0.891,1.0,1.0	0.915,0.885,0.867	0.075	beta1,3-galactosyltransferase 1	36279
FBgn0038839	Ktl	chr3R	-	20894451	20897320	20894451	20895681	20895744	20897320	1570	242,203,196	41,23,32	232,231,192	14,20,13	128	65	0.000165896	0.00413176	0.75,0.818,0.757	0.894,0.854,0.882	-0.102	Kctd12-like	42475
FBgn0266486	CG45085	chr2R	-	9186669	9188265	9186669	9187134	9188119	9188265	1590	3196,1870,2535	106,77,68	2485,2693,2768	155,162,170	1050	65	4.33389e-07	3.57546e-05	0.651,0.601,0.698	0.498,0.507,0.502	0.148	uncharacterized protein	19834931
FBgn0035392	CG1271	chr3L	+	3054316	3054906	3054316	3054480	3054539	3054906	1622	7,4,8	50,26,38	23,23,27	51,59,67	124	65	0.000475232	0.00995725	0.068,0.075,0.099	0.191,0.17,0.174	-0.098	CG1271	38364
FBgn0035400	CG11537	chr3L	-	3132308	3133244	3132308	3132557	3132632	3133244	1624	118,101,118	22,14,26	111,184,126	41,84,58	140	65	1.94304e-06	0.00012824	0.713,0.77,0.678	0.557,0.504,0.502	0.199	uncharacterized protein	38373
FBgn0033387	CG8008	chr2R	-	9160621	9160950	9160621	9160772	9160840	9160950	1633	35,30,32	13,15,23	24,32,43	28,41,45	133	65	0.00182071	0.0276245	0.568,0.494,0.405	0.295,0.276,0.318	0.193	CG8008	35935
FBgn0030316	CG11695	chrX	+	11577144	11578074	11577144	11577818	11577876	11578074	1636	19,14,15	54,46,68	9,10,10	84,73,86	123	65	0.000788755	0.0148737	0.157,0.139,0.104	0.054,0.068,0.058	0.073	uncharacterized protein	32106

## Sheet: SmnsiRNA_all
ID	GeneID	Splicing change
FBgn0031453	Bacc	A5SS
FBgn0051955	CG31955	A5SS
FBgn0036732	Oatp74D	A5SS
FBgn0030838	CG5445	A5SS
FBgn0030838	CG5445	A5SS
FBgn0037117	CG11248	A5SS
FBgn0266084	Fhos	A5SS
FBgn0033635	Prip	A5SS
FBgn0039065	Rad60	A5SS
FBgn0022029	l(2)k01209	A5SS
FBgn0003390	shf	A5SS
FBgn0051619	nolo	A5SS
FBgn0035713	velo	A5SS
FBgn0039790	CG2246	A5SS
FBgn0038693	unc79	A5SS
FBgn0025693	ZnT41F	A5SS
FBgn0262527	nsl1	A5SS
FBgn0010470	Fkbp14	A5SS
FBgn0263289	scrib	A5SS
FBgn0263289	scrib	A5SS
FBgn0263289	scrib	A5SS
FBgn0014396	tim	A5SS
FBgn0053170	CG33170	A5SS
FBgn0261387	CG17528	A5SS
FBgn0003159	CG2841	A5SS
FBgn0003218	rdgB	A5SS
FBgn0260003	Dys	A5SS
FBgn0032940	Mondo	A5SS
FBgn0032940	Mondo	A5SS
FBgn0259978	vlc	A5SS
FBgn0259978	vlc	A5SS
FBgn0259978	vlc	A5SS
FBgn0031673	CG31650	A5SS
FBgn0031673	CG31650	A5SS
FBgn0031673	CG31650	A5SS
FBgn0051635	CG31635	A5SS
FBgn0263346	CG43427	A5SS
FBgn0039282	Bili	A5SS
FBgn0051760	CG31760	A5SS
FBgn0000097	aop	A5SS
FBgn0021979	l(2)k09913	A5SS
FBgn0001978	stc	A5SS
FBgn0035397	CG11486	A5SS
FBgn0035397	CG11486	A5SS
FBgn0035397	CG11486	A5SS
FBgn0032801	CG10165	A5SS
FBgn0264439	NA	A5SS
FBgn0032889	CG9331	A5SS
FBgn0032889	CG9331	A5SS
FBgn0034371	SP2637	A5SS
FBgn0031515	CG9664	A5SS
FBgn0264607	CaMKII	A5SS
FBgn0264607	CaMKII	A5SS
FBgn0028734	Fmr1	A5SS
FBgn0051961	TBCC	A5SS
FBgn0004587	B52	A5SS
FBgn0004587	B52	A5SS
FBgn0024320	Npc1a	A5SS
FBgn0013576	mtd	A5SS
FBgn0013576	mtd	A5SS
FBgn0038947	Sar1	A5SS
FBgn0038947	Sar1	A5SS
FBgn0000246	c(3)G	A5SS
FBgn0086704	stops	A5SS
FBgn0033609	Fbl6	A5SS
FBgn0033609	Fbl6	A5SS
FBgn0033609	Fbl6	A5SS
FBgn0086608	CG34112	A5SS
FBgn0031635	tank	A5SS
FBgn0261563	wb	A5SS
FBgn0262532	NA	A5SS
FBgn0036053	iPLA2-VIA	A5SS
FBgn0262617	CG43143	A5SS
FBgn0263102	psq	A5SS
FBgn0004919	gol	A5SS
FBgn0035557	CG11353	A5SS
FBgn0003028	ovo	A5SS
FBgn0038294	Mf	A5SS
FBgn0051374	sals	A5SS
FBgn0051374	sals	A5SS
FBgn0015774	NetB	A5SS
FBgn0263120	Acsl	A5SS
FBgn0283531	Duox	A5SS
FBgn0026418	Hsc70Cb	A5SS
FBgn0026418	Hsc70Cb	A5SS
FBgn0061492	loj	A3SS
FBgn0016081	fry	A3SS
FBgn0264489	CG43897	A3SS
FBgn0264489	CG43897	A3SS
FBgn0264489	CG43897	A3SS
FBgn0264489	CG43897	A3SS
FBgn0263199	Galk	A3SS
FBgn0020236	ATPCL	A3SS
FBgn0020236	ATPCL	A3SS
FBgn0036958	CG17233	A3SS
FBgn0039881	CG1971	A3SS
FBgn0263352	Unr	A3SS
FBgn0082582	tmod	A3SS
FBgn0041630	Hexo1	A3SS
FBgn0031774	CG9147	A3SS
FBgn0030087	CG7766	A3SS
FBgn0014189	Hel25E	A3SS
FBgn0004870	bab1	A3SS
FBgn0020910	RpL3	A3SS
FBgn0001105	Gbeta13F	A3SS
FBgn0264270	Sxl	A3SS
FBgn0044323	Cka	A3SS
FBgn0037443	Dmtn	A3SS
FBgn0250839	CG2016	A3SS
FBgn0035298	SCOT	A3SS
FBgn0031228	ND-15	A3SS
FBgn0262114	RanBPM	A3SS
FBgn0053547	Rim	A3SS
FBgn0033252	CG12769	A3SS
FBgn0265523	Smr	A3SS
FBgn0015222	Fer1HCH	A3SS
FBgn0041210	HDAC4	A3SS
FBgn0000055	NA	A3SS
FBgn0058191	CG40191	A3SS
FBgn0040022	Set1	A3SS
FBgn0040022	Set1	A3SS
FBgn0261563	wb	A3SS
FBgn0039294	Cad96Cb	A3SS
FBgn0264953	Piezo	A3SS
FBgn0036752	Adgf-A	A3SS
FBgn0031374	Wdr62	SE
FBgn0031432	Cyp309a1	SE
FBgn0016694	Pdp1	SE
FBgn0016694	Pdp1	SE
FBgn0016694	Pdp1	SE
FBgn0000116	Argk	SE
FBgn0015513	mbc	SE
FBgn0039114	Lsd-1	SE
FBgn0032456	MRP	SE
FBgn0086906	sls	SE
FBgn0085390	Dgk	SE
FBgn0033246	ACC	SE
FBgn0011286	RyR	SE
FBgn0011286	RyR	SE
FBgn0033699	RpS11	SE
FBgn0264489	CG43897	SE
FBgn0028963	Or49b	SE
FBgn0003429	slo	SE
FBgn0013467	igl	SE
FBgn0013467	igl	SE
FBgn0034558	Cib2	SE
FBgn0027598	cindr	SE
FBgn0039790	CG2246	SE
FBgn0052311	zormin	SE
FBgn0039381	SppL	SE
FBgn0004598	Fur2	SE
FBgn0086690	Plp	SE
FBgn0050423	CG30423	SE
FBgn0036279	Ncc69	SE
FBgn0010548	Aldh-III	SE
FBgn0010548	Aldh-III	SE
FBgn0085423	CG34394	SE
FBgn0085423	CG34394	SE
FBgn0085423	CG34394	SE
FBgn0031117	GstT3	SE
FBgn0015777	nrv2	SE
FBgn0263593	Lpin	SE
FBgn0041182	Tep2	SE
FBgn0041182	Tep2	SE
FBgn0041182	Tep2	SE
FBgn0041182	Tep2	SE
FBgn0041182	Tep2	SE
FBgn0041182	Tep2	SE
FBgn0013995	Calx	SE
FBgn0013995	Calx	SE
FBgn0030087	CG7766	SE
FBgn0039667	CG2010	SE
FBgn0052495	GSS	SE
FBgn0001105	Gbeta13F	SE
FBgn0265991	Zasp52	SE
FBgn0040238	Best1	SE
FBgn0013812	Dhc93AB	SE
FBgn0067783	att-ORFA	SE
FBgn0027066	Eb1	SE
FBgn0027066	Eb1	SE
FBgn0263346	CG43427	SE
FBgn0058178	CG40178	SE
FBgn0032946	nrv3	SE
FBgn0010434	cora	SE
FBgn0002921	Atpalpha	SE
FBgn0002921	Atpalpha	SE
FBgn0033159	Dscam1	SE
FBgn0033159	Dscam1	SE
FBgn0005278	Sam-S	SE
FBgn0032820	fbp	SE
FBgn0037720	CG8312	SE
FBgn0032889	CG9331	SE
FBgn0032889	CG9331	SE
FBgn0032889	CG9331	SE
FBgn0035227	Iml1	SE
FBgn0035227	Iml1	SE
FBgn0051665	wry	SE
FBgn0033844	bbc	SE
FBgn0085407	Pvf3	SE
FBgn0085407	Pvf3	SE
FBgn0032156	CG13124	SE
FBgn0011474	PR-Set7	SE
FBgn0001208	Hn	SE
FBgn0035978	UGP	SE
FBgn0015609	CadN	SE
FBgn0052423	shep	SE
FBgn0052423	shep	SE
FBgn0261808	cu	SE
FBgn0016930	Dyrk2	SE
FBgn0016930	Dyrk2	SE
FBgn0002121	l(2)gl	SE
FBgn0261552	ps	SE
FBgn0263745	NA	SE
FBgn0058191	CG40191	SE
FBgn0040056	CG17698	SE
FBgn0040056	CG17698	SE
FBgn0262562	CG43102	SE
FBgn0086676	spin	SE
FBgn0058263	MFS17	SE
FBgn0004179	Csp	SE
FBgn0069969	CG40498	SE
FBgn0069969	CG40498	SE
FBgn0069969	CG40498	SE
FBgn0069969	CG40498	SE
FBgn0069969	CG40498	SE
FBgn0003165	pum	SE
FBgn0085447	sif	SE
FBgn0259174	Nedd4	SE
FBgn0260386	mtg	SE
FBgn0260657	CG42540	SE
FBgn0260657	CG42540	SE
FBgn0260943	Rbp6	SE
FBgn0261046	Dscam3	SE
FBgn0264908	pHCl	SE
FBgn0261988	Gprk2	SE
FBgn0262508	CG43078	SE
FBgn0036053	iPLA2-VIA	SE
FBgn0036053	iPLA2-VIA	SE
FBgn0263116	5-HT1B	SE
FBgn0263219	Dscam4	SE
FBgn0050271	CG30271	SE
FBgn0261788	Ank2	SE
FBgn0004919	gol	SE
FBgn0010482	l(2)01289	SE
FBgn0026238	gus	SE
FBgn0264953	Piezo	SE
FBgn0037643	skap	SE
FBgn0085488	CG34459	SE
FBgn0266579	tau	SE
FBgn0028487	f-cup	SE
FBgn0028487	f-cup	SE
FBgn0028487	f-cup	SE
FBgn0028487	f-cup	SE
FBgn0028582	lqf	SE
FBgn0035348	CG16758	SE
FBgn0035348	CG16758	SE
FBgn0035710	SP1173	SE
FBgn0000536	eas	SE
FBgn0013342	nSyb	SE
FBgn0013342	nSyb	SE
FBgn0013342	nSyb	SE
FBgn0035438	PHGPx	SE
FBgn0000256	capu	MXE
FBgn0016694	Pdp1	MXE
FBgn0035914	CG6282	MXE
FBgn0036030	CG6767	MXE
FBgn0004242	Syt1	MXE
FBgn0004242	Syt1	MXE
FBgn0004242	Syt1	MXE
FBgn0004242	Syt1	MXE
FBgn0028879	CG15270	MXE
FBgn0032456	MRP	MXE
FBgn0032456	MRP	MXE
FBgn0032456	MRP	MXE
FBgn0032456	MRP	MXE
FBgn0032456	MRP	MXE
FBgn0259822	Ca-beta	MXE
FBgn0259822	Ca-beta	MXE
FBgn0033699	RpS11	MXE
FBgn0003429	slo	MXE
FBgn0010548	Aldh-III	MXE
FBgn0263112	Mitf	MXE
FBgn0263112	Mitf	MXE
FBgn0041182	Tep2	MXE
FBgn0041182	Tep2	MXE
FBgn0041182	Tep2	MXE
FBgn0041182	Tep2	MXE
FBgn0262476	CG43066	MXE
FBgn0052495	GSS	MXE
FBgn0262614	pyd	MXE
FBgn0027066	Eb1	MXE
FBgn0027066	Eb1	MXE
FBgn0058178	CG40178	MXE
FBgn0058178	CG40178	MXE
FBgn0058178	CG40178	MXE
FBgn0058178	CG40178	MXE
FBgn0058178	CG40178	MXE
FBgn0002921	Atpalpha	MXE
FBgn0002921	Atpalpha	MXE
FBgn0013334	Sap47	MXE
FBgn0033159	Dscam1	MXE
FBgn0033159	Dscam1	MXE
FBgn0033159	Dscam1	MXE
FBgn0033159	Dscam1	MXE
FBgn0033159	Dscam1	MXE
FBgn0033159	Dscam1	MXE
FBgn0033159	Dscam1	MXE
FBgn0033159	Dscam1	MXE
FBgn0033159	Dscam1	MXE
FBgn0033159	Dscam1	MXE
FBgn0033159	Dscam1	MXE
FBgn0033159	Dscam1	MXE
FBgn0033159	Dscam1	MXE
FBgn0033159	Dscam1	MXE
FBgn0033159	Dscam1	MXE
FBgn0033159	Dscam1	MXE
FBgn0033159	Dscam1	MXE
FBgn0033159	Dscam1	MXE
FBgn0033159	Dscam1	MXE
FBgn0033159	Dscam1	MXE
FBgn0033159	Dscam1	MXE
FBgn0033159	Dscam1	MXE
FBgn0033159	Dscam1	MXE
FBgn0033159	Dscam1	MXE
FBgn0033159	Dscam1	MXE
FBgn0033159	Dscam1	MXE
FBgn0033159	Dscam1	MXE
FBgn0033159	Dscam1	MXE
FBgn0033159	Dscam1	MXE
FBgn0033159	Dscam1	MXE
FBgn0033159	Dscam1	MXE
FBgn0033159	Dscam1	MXE
FBgn0033159	Dscam1	MXE
FBgn0033159	Dscam1	MXE
FBgn0033159	Dscam1	MXE
FBgn0033159	Dscam1	MXE
FBgn0033159	Dscam1	MXE
FBgn0033159	Dscam1	MXE
FBgn0033159	Dscam1	MXE
FBgn0033159	Dscam1	MXE
FBgn0033159	Dscam1	MXE
FBgn0033159	Dscam1	MXE
FBgn0033159	Dscam1	MXE
FBgn0033159	Dscam1	MXE
FBgn0033159	Dscam1	MXE
FBgn0033159	Dscam1	MXE
FBgn0033159	Dscam1	MXE
FBgn0033159	Dscam1	MXE
FBgn0033159	Dscam1	MXE
FBgn0033159	Dscam1	MXE
FBgn0033159	Dscam1	MXE
FBgn0033159	Dscam1	MXE
FBgn0033159	Dscam1	MXE
FBgn0033159	Dscam1	MXE
FBgn0033159	Dscam1	MXE
FBgn0033159	Dscam1	MXE
FBgn0033159	Dscam1	MXE
FBgn0033159	Dscam1	MXE
FBgn0033159	Dscam1	MXE
FBgn0033159	Dscam1	MXE
FBgn0033159	Dscam1	MXE
FBgn0033159	Dscam1	MXE
FBgn0033159	Dscam1	MXE
FBgn0033159	Dscam1	MXE
FBgn0033159	Dscam1	MXE
FBgn0033159	Dscam1	MXE
FBgn0033159	Dscam1	MXE
FBgn0033159	Dscam1	MXE
FBgn0033159	Dscam1	MXE
FBgn0033159	Dscam1	MXE
FBgn0033159	Dscam1	MXE
FBgn0033159	Dscam1	MXE
FBgn0033159	Dscam1	MXE
FBgn0033159	Dscam1	MXE
FBgn0033159	Dscam1	MXE
FBgn0033159	Dscam1	MXE
FBgn0033159	Dscam1	MXE
FBgn0033159	Dscam1	MXE
FBgn0033159	Dscam1	MXE
FBgn0033159	Dscam1	MXE
FBgn0033159	Dscam1	MXE
FBgn0033159	Dscam1	MXE
FBgn0033159	Dscam1	MXE
FBgn0033159	Dscam1	MXE
FBgn0033159	Dscam1	MXE
FBgn0033159	Dscam1	MXE
FBgn0033159	Dscam1	MXE
FBgn0033159	Dscam1	MXE
FBgn0033159	Dscam1	MXE
FBgn0033159	Dscam1	MXE
FBgn0033159	Dscam1	MXE
FBgn0033159	Dscam1	MXE
FBgn0033159	Dscam1	MXE
FBgn0033159	Dscam1	MXE
FBgn0033159	Dscam1	MXE
FBgn0033159	Dscam1	MXE
FBgn0033159	Dscam1	MXE
FBgn0033159	Dscam1	MXE
FBgn0033159	Dscam1	MXE
FBgn0033159	Dscam1	MXE
FBgn0033159	Dscam1	MXE
FBgn0033159	Dscam1	MXE
FBgn0033159	Dscam1	MXE
FBgn0033159	Dscam1	MXE
FBgn0033159	Dscam1	MXE
FBgn0033159	Dscam1	MXE
FBgn0033159	Dscam1	MXE
FBgn0033159	Dscam1	MXE
FBgn0033159	Dscam1	MXE
FBgn0033159	Dscam1	MXE
FBgn0033159	Dscam1	MXE
FBgn0033159	Dscam1	MXE
FBgn0033159	Dscam1	MXE
FBgn0033159	Dscam1	MXE
FBgn0033159	Dscam1	MXE
FBgn0033159	Dscam1	MXE
FBgn0033159	Dscam1	MXE
FBgn0033159	Dscam1	MXE
FBgn0033159	Dscam1	MXE
FBgn0033159	Dscam1	MXE
FBgn0033159	Dscam1	MXE
FBgn0033159	Dscam1	MXE
FBgn0033159	Dscam1	MXE
FBgn0033159	Dscam1	MXE
FBgn0033159	Dscam1	MXE
FBgn0033159	Dscam1	MXE
FBgn0033159	Dscam1	MXE
FBgn0033159	Dscam1	MXE
FBgn0033159	Dscam1	MXE
FBgn0033159	Dscam1	MXE
FBgn0033159	Dscam1	MXE
FBgn0005278	Sam-S	MXE
FBgn0035227	Iml1	MXE
FBgn0035227	Iml1	MXE
FBgn0035227	Iml1	MXE
FBgn0035227	Iml1	MXE
FBgn0033844	bbc	MXE
FBgn0085427	CG34398	MXE
FBgn0085427	CG34398	MXE
FBgn0283471	wupA	MXE
FBgn0259685	crb	MXE
FBgn0015609	CadN	MXE
FBgn0261808	cu	MXE
FBgn0004167	kst	MXE
FBgn0004167	kst	MXE
FBgn0004167	kst	MXE
FBgn0261552	ps	MXE
FBgn0261552	ps	MXE
FBgn0069969	CG40498	MXE
FBgn0069969	CG40498	MXE
FBgn0069969	CG40498	MXE
FBgn0086372	lap	MXE
FBgn0087002	apolpp	MXE
FBgn0262509	nrm	MXE
FBgn0263197	Patronin	MXE
FBgn0261788	Ank2	MXE
FBgn0027611	LManII	MXE
FBgn0038294	Mf	MXE
FBgn0036481	CG16959	RI
FBgn0031069	Pmp70	RI
FBgn0030838	CG5445	RI
FBgn0010412	RpS19a	RI
FBgn0025790	TBPH	RI
FBgn0025790	TBPH	RI
FBgn0010215	alpha-Cat	RI
FBgn0266084	Fhos	RI
FBgn0266654	NA	RI
FBgn0043364	cbt	RI
FBgn0034138	RpS15	RI
FBgn0032603	CG17928	RI
FBgn0039790	CG2246	RI
FBgn0263352	Unr	RI
FBgn0003495	spz	RI
FBgn0004598	Fur2	RI
FBgn0050080	CG30080	RI
FBgn0037222	CG14642	RI
FBgn0032170	CG4658	RI
FBgn0024991	CG2694	RI
FBgn0037297	CG1116	RI
FBgn0032940	Mondo	RI
FBgn0263346	CG43427	RI
FBgn0031636	CG12194	RI
FBgn0031228	ND-15	RI
FBgn0031228	ND-15	RI
FBgn0013334	Sap47	RI
FBgn0039637	CG11880	RI
FBgn0037015	cmpy	RI
FBgn0037525	CG17816	RI
FBgn0027375	RecQ5	RI
FBgn0015546	spel1	RI
FBgn0016977	spen	RI
FBgn0045823	vsg	RI
FBgn0040022	Set1	RI
FBgn0087012	5-HT2A	RI
FBgn0261641	CG42724	RI
FBgn0264087	Slob	RI
FBgn0038256	CG7530	RI
FBgn0265137	Spn42Da	RI

## Sheet: SmnsiRNA_A5SS
ID	GeneID	geneSymbol	chr	strand	longExonStart_0base	longExonEnd	shortES	shortEE	flankingES	flankingEE	ID.1	IJC_SAMPLE_1	SJC_SAMPLE_1	IJC_SAMPLE_2	SJC_SAMPLE_2	IncFormLen	SkipFormLen	PValue	FDR	IncLevel1	IncLevel2	IncLevelDifference	GeneName	entrez
FBgn0031453	Bacc	chr2L	+	2752799	2752840	2752799	2752837	2753371	2753660	14	0,0,0	285,299,273	232,383,335	141,259,215	68	65	0	0	0.0,0.0,0.0	0.611,0.586,0.598	-0.598	Bacchus	33462
FBgn0051955	CG31955	chr2L	-	3712497	3712866	3712767	3712866	3712153	3712445	22	182,185,153	16,15,14	90,78,120	0,1,2	335	65	2.39341e-08	4.72422e-06	0.688,0.705,0.68	1.0,0.938,0.921	-0.262	uncharacterized protein	319045
FBgn0036732	Oatp74D	chr3L	+	17487117	17487200	17487117	17487189	17488064	17488332	132	0,0,0	4,3,5	2,3,6	1,2,7	76	65	8.50446e-09	1.98386e-06	0.0,0.0,0.0	0.631,0.562,0.423	-0.539	Organic anion transporting polypeptide 74D	39954
FBgn0030838	CG5445	chrX	+	17302469	17302583	17302469	17302507	17302838	17303390	176	65,29,47	1,0,1	69,75,53	7,3,4	141	65	0.000157705	0.00917135	0.968,1.0,0.956	0.82,0.92,0.859	0.108	CG5445	32722
FBgn0030838	CG5445	chrX	+	17302469	17302786	17302469	17302507	17302838	17303390	177	342,305,279	1,0,1	453,399,394	7,3,4	344	65	0.00121232	0.0404496	0.985,1.0,0.981	0.924,0.962,0.949	0.044	CG5445	32722
FBgn0037117	CG11248	chr3L	+	21680049	21680232	21680049	21680223	21680299	21682433	292	21,29,16	34,26,30	5,2,13	64,70,55	74	65	6.10306e-10	1.95756e-07	0.352,0.495,0.319	0.064,0.024,0.172	0.302	uncharacterized protein	40411
FBgn0266084	Fhos	chr3L	+	8796999	8797821	8796999	8797226	8798120	8798719	358	539,514,517	93,72,68	263,213,253	100,107,111	660	65	0	0	0.363,0.413,0.428	0.206,0.164,0.183	0.217	Formin homology 2 domain containing	39004
FBgn0033635	Prip	chr2R	+	11441067	11441620	11441067	11441490	11441934	11442216	359	5,9,8	18,30,16	3,1,4	19,42,47	195	65	0.000124696	0.00799926	0.085,0.091,0.143	0.05,0.008,0.028	0.078	prip	36237
FBgn0039065	Rad60	chr3R	-	23250599	23251102	23250605	23251102	23250426	23250537	395	19,9,9	3,2,2	18,15,15	12,10,16	71	65	0.000289222	0.0137434	0.853,0.805,0.805	0.579,0.579,0.462	0.281	Rad60	42748
FBgn0022029	l(2)k01209	chr2R	+	17420406	17421946	17420406	17420573	17423655	17423963	400	161,163,148	43,51,55	208,276,263	46,44,50	1438	65	0.000741672	0.0284049	0.145,0.126,0.108	0.17,0.221,0.192	-0.068	lethal (2) k01209	36953
FBgn0003390	shf	chrX	-	6773914	6774109	6773965	6774109	6773060	6773249	458	29,66,51	1,1,2	63,61,69	2,8,10	116	65	0.000978083	0.0353488	0.942,0.974,0.935	0.946,0.81,0.795	0.1	shifted	31617
FBgn0051619	nolo	chr2L	+	21684105	21684339	21684105	21684146	21684545	21684911	535	90,75,83	17,16,13	63,62,69	21,39,25	258	65	0.000357175	0.0155341	0.572,0.541,0.617	0.43,0.286,0.41	0.201	no long nerve cord	35424
FBgn0035713	velo	chr3L	-	6752144	6752752	6752159	6752752	6751352	6751443	557	18,27,30	2,2,1	30,32,38	4,9,10	80	65	0.00155103	0.0472989	0.88,0.916,0.961	0.859,0.743,0.755	0.133	veloren	38748
FBgn0039790	CG2246	chr3R	-	30601200	30601489	30601416	30601489	30595389	30595626	571	397,431,429	5,7,9	258,298,283	11,12,22	281	65	1.64363e-05	0.00162214	0.948,0.934,0.917	0.844,0.852,0.748	0.118	CG2246	43637
FBgn0038693	unc79	chr3R	-	19236829	19237585	19237507	19237585	19235315	19235583	744	1042,631,792	154,108,115	1372,1517,1107	147,116,133	743	65	0.000806817	0.0304455	0.372,0.338,0.376	0.449,0.534,0.421	-0.106	uncoordinated 79	42310
FBgn0025693	ZnT41F	chr2R	-	5782298	5782858	5782776	5782858	5778200	5778713	820	84,104,98	4,4,3	105,79,98	1,0,0	543	65	7.79078e-06	0.000908688	0.715,0.757,0.796	0.926,1.0,1.0	-0.219	Zinc transporter 41F	35513
FBgn0262527	nsl1	chr3R	+	15793781	15794200	15793781	15794029	15794828	15795579	833	9,13,3	0,0,1	6,20,9	2,2,2	236	65	0.000377552	0.0159128	1.0,1.0,0.452	0.452,0.734,0.553	0.238	non-specific lethal 1	41911
FBgn0010470	Fkbp14	chr2R	-	21488006	21488206	21488018	21488206	21487166	21487845	916	6,10,6	184,319,312	22,10,18	236,274,291	77	65	0.000912234	0.0334399	0.027,0.026,0.016	0.073,0.03,0.05	-0.028	FK506-binding protein 14	37449
FBgn0263289	scrib	chr3R	+	26536349	26536601	26536349	26536501	26537370	26537784	937	39,46,49	14,15,16	85,133,133	14,14,15	165	65	6.37773e-05	0.00467579	0.523,0.547,0.547	0.705,0.789,0.777	-0.218	scribbled	44448
FBgn0263289	scrib	chr3R	+	26536349	26536592	26536349	26536531	26537370	26537784	938	11,13,18	6,17,24	31,37,31	4,3,7	126	65	1.00807e-07	1.72447e-05	0.486,0.283,0.279	0.8,0.864,0.696	-0.437	scribbled	44448
FBgn0263289	scrib	chr3R	+	26536349	26536601	26536349	26536531	26537370	26537784	939	27,30,37	6,17,24	73,102,103	4,3,7	135	65	5.92438e-10	1.95756e-07	0.684,0.459,0.426	0.898,0.942,0.876	-0.382	scribbled	44448
FBgn0014396	tim	chr2L	-	3507765	3508119	3508053	3508119	3506557	3506756	978	216,226,346	11,8,22	189,304,281	19,51,50	353	65	1.27535e-06	0.00017224	0.783,0.839,0.743	0.647,0.523,0.509	0.229	timeless	33571
FBgn0053170	CG33170	chr3L	+	22865877	22866034	22865877	22865960	22867399	22867535	990	346,300,296	129,134,139	562,541,456	167,105,145	139	65	0.000379833	0.0159128	0.556,0.511,0.499	0.611,0.707,0.595	-0.116	uncharacterized protein	326267
FBgn0261387	CG17528	chr2R	-	4823904	4824319	4824110	4824319	4819287	4819936	1010	149,166,142	26,39,31	214,211,204	25,16,24	271	65	0.000230904	0.0116176	0.579,0.505,0.524	0.672,0.76,0.671	-0.165	uncharacterized protein	3355134
FBgn0003159	CG2841	chrX	-	2353703	2354268	2354186	2354268	2349341	2349613	1043	7,3,5	1,1,2	6,8,4	0,0,1	548	65	8.29412e-05	0.00575208	0.454,0.262,0.229	1.0,1.0,0.322	-0.459	CG2841	44529
FBgn0003218	rdgB	chrX	+	13772557	13772695	13772557	13772656	13772785	13773753	1070	129,135,104	82,100,84	188,172,208	84,77,97	104	65	0.00063288	0.0253745	0.496,0.458,0.436	0.583,0.583,0.573	-0.116	retinal degeneration B	32340
FBgn0260003	Dys	chr3R	+	19569209	19569672	19569209	19569271	19585240	19586514	1086	2,4,6	0,0,0	4,4,3	3,4,6	466	65	6.37268e-14	3.27046e-11	1.0,1.0,1.0	0.157,0.122,0.065	0.885	Dystrophin	42327
FBgn0032940	Mondo	chr2L	-	21309579	21310050	21310000	21310050	21308287	21308995	1121	198,173,203	1,1,1	228,219,162	9,6,1	486	65	0.000207699	0.0106591	0.964,0.959,0.964	0.772,0.83,0.956	0.11	mondo	35402
FBgn0032940	Mondo	chr2L	-	21309945	21310050	21310000	21310050	21308287	21308995	1122	8,8,10	1,1,1	14,12,3	9,6,1	120	65	0.00139512	0.0436572	0.813,0.813,0.844	0.457,0.52,0.619	0.291	mondo	35402
FBgn0259978	vlc	chr2R	+	5702111	5702293	5702111	5702131	5702866	5702947	1218	137,138,131	9,6,1	189,195,223	2,3,1	227	65	0.00137758	0.0436403	0.813,0.868,0.974	0.964,0.949,0.985	-0.081	vulcan	46078
FBgn0259978	vlc	chr2R	+	5702111	5702293	5702111	5702216	5702866	5702947	1223	105,88,99	14,23,15	149,151,173	8,10,15	142	65	0.000273335	0.0132335	0.774,0.637,0.751	0.895,0.874,0.841	-0.149	vulcan	46078
FBgn0259978	vlc	chr2R	+	5702111	5702388	5702111	5702293	5702866	5702947	1225	82,89,50	15,16,33	52,54,66	49,62,64	160	65	7.57627e-05	0.0054002	0.69,0.693,0.381	0.301,0.261,0.295	0.302	vulcan	46078
FBgn0031673	CG31650	chr2L	-	5042960	5043158	5042983	5043158	5042490	5042887	1230	30,37,31	4,1,1	34,25,24	6,13,10	88	65	2.25494e-05	0.00206649	0.847,0.965,0.958	0.807,0.587,0.639	0.246	uncharacterized protein	326150
FBgn0031673	CG31650	chr2L	-	5042960	5043158	5042983	5043158	5042490	5042890	1233	88,86,77	13,4,3	82,73,58	23,39,26	88	65	1.53643e-09	4.38055e-07	0.833,0.941,0.95	0.725,0.58,0.622	0.266	uncharacterized protein	326150
FBgn0031673	CG31650	chr2L	-	5042960	5043158	5043077	5043158	5042490	5042890	1234	155,164,136	16,15,12	195,157,112	36,31,25	182	65	0.000245188	0.0120991	0.776,0.796,0.802	0.659,0.644,0.615	0.152	uncharacterized protein	326150
FBgn0051635	CG31635	chr2L	-	6647920	6648145	6647997	6648145	6645971	6646947	1257	16,13,21	0,0,1	16,16,12	2,1,3	142	65	0.00112228	0.0394491	1.0,1.0,0.906	0.785,0.88,0.647	0.198	uncharacterized protein	33928
FBgn0263346	CG43427	chr3R	+	4659578	4659893	4659578	4659825	4660238	4660399	1263	72,57,67	4,5,8	98,81,99	0,0,0	133	65	1.95506e-08	4.18058e-06	0.898,0.848,0.804	1.0,1.0,1.0	-0.15	uncharacterized protein	40583
FBgn0039282	Bili	chr3R	+	25131612	25132062	25131612	25131809	25132340	25132501	1393	112,107,122	28,29,22	96,116,92	43,52,47	318	65	0.000160846	0.00917135	0.45,0.43,0.531	0.313,0.313,0.286	0.166	Band4.1 inhibitor LRP interactor	43019
FBgn0051760	CG31760	chr2L	+	12142779	12142855	12142779	12142833	12145069	12145266	1494	35,34,28	24,28,30	77,84,101	15,29,42	87	65	4.51801e-05	0.0037094	0.521,0.476,0.411	0.793,0.684,0.642	-0.237	uncharacterized protein	34642
FBgn0000097	aop	chr2L	-	2161009	2161527	2161232	2161527	2159311	2160582	1496	2,2,2	1,1,2	2,3,9	0,0,1	288	65	4.4489e-06	0.000543614	0.311,0.311,0.184	1.0,1.0,0.67	-0.621	anterior open	33392
FBgn0021979	l(2)k09913	chr2R	+	23067631	23067841	23067631	23067838	23067946	23068128	1524	313,281,322	9,10,7	391,396,486	30,31,33	68	65	8.78294e-06	0.000979871	0.971,0.964,0.978	0.926,0.924,0.934	0.043	lethal (2) k09913	37661
FBgn0001978	stc	chr2L	+	15113479	15114234	15113479	15114213	15114311	15115753	1565	3,7,3	2,3,3	5,4,4	0,0,2	86	65	0.000864173	0.0321372	0.531,0.638,0.43	1.0,1.0,0.602	-0.334	shuttle craft	34888
FBgn0035397	CG11486	chr3L	+	3072546	3072686	3072546	3072616	3073080	3073478	1595	20,22,15	18,16,19	7,12,4	43,56,48	135	65	5.8245e-11	2.49094e-08	0.349,0.398,0.275	0.073,0.094,0.039	0.272	uncharacterized protein	38369
FBgn0035397	CG11486	chr3L	+	3072546	3072760	3072546	3072616	3073080	3073478	1596	25,33,24	18,16,19	10,26,27	43,56,48	209	65	2.88781e-07	4.35889e-05	0.302,0.391,0.282	0.067,0.126,0.149	0.211	uncharacterized protein	38369
FBgn0035397	CG11486	chr3L	+	3077928	3078187	3077928	3078044	3083732	3083809	1600	16,6,12	10,15,16	16,29,20	3,9,8	208	65	0.000327108	0.0147256	0.333,0.111,0.19	0.625,0.502,0.439	-0.311	uncharacterized protein	38369
FBgn0032801	CG10165	chr2L	-	19529991	19530305	19530089	19530305	19528770	19528996	1673	2,2,3	0,0,1	1,6,0	2,1,1	163	65	0.000206317	0.0106591	1.0,1.0,0.545	0.166,0.705,0.0	0.558	uncharacterized protein	35242
FBgn0264439	NA	chr2L	+	7423819	7424363	7423819	7423991	7425171	7425932	1684	7,4,1	1,2,1	16,11,7	1,0,0	437	65	4.70185e-05	0.0037094	0.51,0.229,0.129	0.704,1.0,1.0	-0.612	NA	NA
FBgn0032889	CG9331	chr2L	+	20824433	20824630	20824433	20824493	20825658	20826087	1693	80,59,50	44,87,68	112,67,84	48,33,47	202	65	0.00068352	0.0269833	0.369,0.179,0.191	0.429,0.395,0.365	-0.15	CG9331	35347
FBgn0032889	CG9331	chr2L	+	20824433	20824630	20824433	20824493	20825667	20826087	1694	81,60,51	46,56,53	110,69,83	40,32,31	202	65	0.000185791	0.0101434	0.362,0.256,0.236	0.469,0.41,0.463	-0.163	CG9331	35347
FBgn0034371	SP2637	chr2R	-	18658075	18658222	18658079	18658222	18642404	18642762	1730	6,5,9	70,73,74	18,15,24	84,75,84	69	65	0.000325252	0.0147256	0.075,0.061,0.103	0.168,0.159,0.212	-0.1	SP2637	37147
FBgn0031515	CG9664	chr2L	-	3294048	3294706	3294082	3294706	3293322	3293949	1773	1,0,0	3,1,5	7,7,3	4,7,8	99	65	1.39313e-05	0.00142991	0.18,0.0,0.0	0.535,0.396,0.198	-0.316	CG9664	33540
FBgn0264607	CaMKII	chr4	-	1050693	1051378	1051342	1051378	1050454	1050609	1783	559,598,590	1,0,1	819,858,827	7,2,6	714	65	0.000718842	0.0279477	0.981,1.0,0.982	0.914,0.975,0.926	0.049	Calcium/calmodulin-dependent protein kinase II	43828
FBgn0264607	CaMKII	chr4	-	1051258	1051378	1051342	1051378	1050454	1050609	1784	49,32,33	1,0,1	83,91,74	7,2,6	149	65	0.000630431	0.0253745	0.955,1.0,0.935	0.838,0.952,0.843	0.086	Calcium/calmodulin-dependent protein kinase II	43828
FBgn0028734	Fmr1	chr3R	-	10105059	10105369	10105068	10105369	10104878	10105010	1815	6,4,8	75,64,60	10,31,13	72,73,82	74	65	0.00145454	0.044968	0.066,0.052,0.105	0.109,0.272,0.122	-0.093	Fmr1	37528
FBgn0051961	TBCC	chr2L	-	4187566	4187793	4187710	4187793	4186249	4187499	1971	3,3,2	16,10,14	35,27,21	51,34,43	209	65	0.0001939	0.0103656	0.055,0.085,0.043	0.176,0.198,0.132	-0.108	Tubulin-binding cofactor C	319048
FBgn0004587	B52	chr3R	+	13661310	13661442	13661310	13661432	13661701	13661859	1984	34,49,62	399,449,452	26,36,36	508,608,553	75	65	4.77046e-05	0.0037094	0.069,0.086,0.106	0.042,0.049,0.053	0.039	B52	41670
FBgn0004587	B52	chr3R	+	13661310	13661592	13661310	13661432	13661701	13661859	1985	39,49,64	399,449,452	34,34,44	508,608,553	225	65	0.000325788	0.0147256	0.027,0.031,0.039	0.019,0.016,0.022	0.013	B52	41670
FBgn0024320	Npc1a	chr2L	-	10217340	10217533	10217352	10217533	10216860	10217180	1995	107,87,102	88,98,104	192,172,207	51,53,56	77	65	0	0	0.507,0.428,0.453	0.761,0.733,0.757	-0.288	Niemann-Pick type C-1a	34358
FBgn0013576	mtd	chr3R	-	5323664	5323847	5323738	5323847	5322987	5323125	2078	11,13,6	6,7,3	15,15,27	2,2,3	139	65	0.00111858	0.0394491	0.462,0.465,0.483	0.778,0.778,0.808	-0.318	mustard	45467
FBgn0013576	mtd	chr3R	-	5323691	5323847	5323738	5323847	5322987	5323125	2079	0,7,2	6,7,3	8,7,15	2,2,3	112	65	0.000105362	0.00711471	0.0,0.367,0.279	0.699,0.67,0.744	-0.489	mustard	45467
FBgn0038947	Sar1	chr3R	+	22356684	22357047	22356684	22356749	22357530	22357671	2087	44,35,43	302,402,458	65,91,74	361,333,554	363	65	6.08012e-05	0.0045887	0.025,0.015,0.017	0.031,0.047,0.023	-0.015	Secretion-associated Ras-related 1	42615
FBgn0038947	Sar1	chr3R	+	22356684	22357047	22356684	22356798	22357530	22357671	2088	38,28,33	40,57,63	64,89,73	45,45,69	314	65	1.06895e-05	0.00114288	0.164,0.092,0.098	0.227,0.29,0.18	-0.114	Secretion-associated Ras-related 1	42615
FBgn0000246	c(3)G	chr3R	-	15792530	15792579	15792542	15792579	15791933	15792472	2101	1,1,2	0,0,0	2,2,2	0,3,2	77	65	0.00122262	0.0404496	1.0,1.0,1.0	1.0,0.36,0.458	0.394	crossover suppressor on 3 of Gowen	47765
FBgn0086704	stops	chr3R	-	31168779	31169106	31168824	31169106	31168026	31168461	2106	31,57,41	41,38,39	44,80,70	18,23,32	110	65	0.000112948	0.0074314	0.309,0.47,0.383	0.591,0.673,0.564	-0.222	slow termination of phototransduction	43683
FBgn0033609	Fbl6	chr2R	-	11289067	11289772	11289392	11289772	11287644	11288560	2181	55,54,45	25,14,17	91,67,55	0,0,0	390	65	0	0	0.268,0.391,0.306	1.0,1.0,1.0	-0.678	F-box and leucine-rich repeat protein 6	36201
FBgn0033609	Fbl6	chr2R	-	11289067	11289772	11289669	11289772	11287644	11288560	2182	258,216,209	14,15,20	263,276,220	43,44,41	667	65	3.22507e-05	0.00285363	0.642,0.584,0.505	0.373,0.379,0.343	0.212	F-box and leucine-rich repeat protein 6	36201
FBgn0033609	Fbl6	chr2R	-	11289392	11289772	11289669	11289772	11287644	11288560	2183	228,176,181	14,15,20	172,209,165	43,44,41	342	65	2.83002e-07	4.35889e-05	0.756,0.69,0.632	0.432,0.474,0.433	0.246	F-box and leucine-rich repeat protein 6	36201
FBgn0086608	CG34112	chr3R	-	4393703	4394259	4393827	4394259	4391710	4392248	2290	0,1,0	2,2,1	2,5,4	4,3,4	189	65	0.000152483	0.00909936	0.0,0.147,0.0	0.147,0.364,0.256	-0.207	uncharacterized protein	4379842
FBgn0031635	tank	chr2L	-	4837844	4837999	4837848	4837999	4837601	4837779	2413	1,1,1	7,5,2	3,1,6	4,1,4	69	65	0.0015668	0.0472989	0.119,0.159,0.32	0.414,0.485,0.586	-0.296	tank	33684
FBgn0261563	wb	chr2L	+	14300998	14301758	14300998	14301676	14308074	14309177	2435	6,6,4	0,0,0	7,13,5	1,1,4	147	65	0.000140071	0.0085756	1.0,1.0,1.0	0.756,0.852,0.356	0.345	wing blister	43946
FBgn0262532	NA	chr3L	+	17869615	17870019	17869615	17870007	17870078	17870573	2459	9,1,0	8,12,15	2,0,0	35,18,26	77	65	0.00130449	0.0418417	0.487,0.066,0.0	0.046,0.0,0.0	0.169	NA	NA
FBgn0036053	iPLA2-VIA	chr3L	-	9863776	9864349	9864192	9864349	9863320	9863616	2497	7,7,7	64,54,52	31,26,31	48,68,89	481	65	3.56883e-07	5.08756e-05	0.015,0.017,0.018	0.08,0.049,0.045	-0.041	calcium-independent phospholipase A2 VIA	39160
FBgn0262617	CG43143	chr3R	+	10284589	10284879	10284589	10284712	10291099	10291452	2507	5,10,9	0,0,1	8,6,13	3,2,0	232	65	0.0012416	0.0404496	1.0,1.0,0.716	0.428,0.457,1.0	0.277	uncharacterized protein	41256
FBgn0263102	psq	chr2R	+	10583685	10584123	10583685	10583948	10610549	10611515	2519	26,46,43	1,0,0	29,29,51	2,3,3	240	65	0.000140364	0.0085756	0.876,1.0,1.0	0.797,0.724,0.822	0.178	pipsqueak	36118
FBgn0004919	gol	chr2R	-	25074036	25075338	25075241	25075338	25073277	25073589	2576	1872,1656,1536	635,492,720	1753,3257,2225	275,906,713	1270	65	0.000384487	0.0159128	0.131,0.147,0.098	0.246,0.155,0.138	-0.054	goliath	38006
FBgn0035557	CG11353	chr3L	+	4533169	4533525	4533169	4533320	4535771	4536363	2635	7,12,7	2,2,2	2,6,7	0,0,0	270	65	2.77695e-06	0.000356282	0.457,0.591,0.457	1.0,1.0,1.0	-0.498	uncharacterized protein	38560
FBgn0003028	ovo	chrX	+	5064452	5067781	5064452	5067247	5068135	5068798	2676	1,0,0	2,2,6	4,8,5	0,2,8	599	65	0.00116231	0.0403039	0.051,0.0,0.0	1.0,0.303,0.064	-0.439	ovo	31429
FBgn0038294	Mf	chr3R	-	15173980	15174343	15174136	15174343	15172843	15173063	2801	168,186,176	74,55,77	330,386,284	39,50,55	221	65	6.26615e-09	1.60789e-06	0.4,0.499,0.402	0.713,0.694,0.603	-0.236	Myofilin	41824
FBgn0051374	sals	chr3R	-	11451066	11451133	11451088	11451133	11447118	11448359	2808	4,9,10	5,1,1	7,5,6	0,0,0	87	65	0.000164412	0.00917135	0.374,0.871,0.882	1.0,1.0,1.0	-0.291	sarcomere length short	41377
FBgn0051374	sals	chr3R	-	11451066	11451150	11451088	11451150	11447118	11448362	2809	3,3,5	3,4,1	5,2,3	0,0,0	87	65	9.52475e-08	1.72447e-05	0.428,0.359,0.789	1.0,1.0,1.0	-0.475	sarcomere length short	41377
FBgn0015774	NetB	chrX	-	14749194	14749376	14749284	14749376	14748628	14748921	2832	7,12,3	2,1,2	10,21,14	0,0,0	155	65	0.00119907	0.0404496	0.595,0.834,0.386	1.0,1.0,1.0	-0.395	Netrin-B	32400
FBgn0263120	Acsl	chr2R	+	8672055	8672406	8672055	8672278	8674646	8674871	2837	10,6,15	9,33,28	14,20,11	6,12,11	193	65	0.00124533	0.0404496	0.272,0.058,0.153	0.44,0.36,0.252	-0.19	Acyl-CoA synthetase long-chain	46068
FBgn0283531	Duox	chr2L	-	2830125	2830248	2830176	2830248	2827587	2827995	2866	1,2,3	0,3,3	2,5,10	0,0,1	116	65	4.59094e-05	0.0037094	1.0,0.272,0.359	1.0,1.0,0.849	-0.406	Dual oxidase	33477
FBgn0026418	Hsc70Cb	chr3L	+	14037018	14037412	14037018	14037111	14037477	14037750	2884	61,61,44	28,45,40	63,55,69	14,10,22	366	65	2.1111e-05	0.00200632	0.279,0.194,0.163	0.444,0.494,0.358	-0.22	Hsc70Cb	39557
FBgn0026418	Hsc70Cb	chr3L	+	14037018	14037412	14037018	14037136	14037477	14037750	2885	51,55,34	61,89,84	57,47,60	49,32,66	341	65	0.000351036	0.0155303	0.137,0.105,0.072	0.181,0.219,0.148	-0.078	Hsc70Cb	39557

## Sheet: SmnsiRNA_A3SS
ID	GeneID	geneSymbol	chr	strand	longExonStart_0base	longExonEnd	shortES	shortEE	flankingES	flankingEE	ID.1	IJC_SAMPLE_1	SJC_SAMPLE_1	IJC_SAMPLE_2	SJC_SAMPLE_2	IncFormLen	SkipFormLen	PValue	FDR	IncLevel1	IncLevel2	IncLevelDifference	GeneName	entrez
FBgn0061492	loj	chr3L	+	6095092	6095343	6095112	6095343	6094986	6095017	52	28,23,30	4,2,8	24,19,28	0,1,1	85	65	5.91835e-05	0.00846365	0.843,0.898,0.741	1.0,0.936,0.955	-0.136	logjam	38698
FBgn0016081	fry	chr3L	-	9631833	9632173	9631833	9632170	9632232	9632599	96	147,117,111	100,80,74	143,127,113	200,178,177	68	65	7.753e-09	4.76422e-06	0.584,0.583,0.589	0.406,0.405,0.379	0.189	furry	39122
FBgn0264489	CG43897	chr3L	+	9831920	9832679	9832477	9832679	9830633	9830785	357	549,681,866	94,108,171	947,1046,1010	236,270,267	622	65	0.000452472	0.0308938	0.379,0.397,0.346	0.295,0.288,0.283	0.085	uncharacterized protein	39153
FBgn0264489	CG43897	chr3L	+	9832195	9832679	9832477	9832679	9830633	9830785	360	453,600,734	94,108,171	795,857,865	236,270,267	347	65	0.000270496	0.0214477	0.474,0.51,0.446	0.387,0.373,0.378	0.097	uncharacterized protein	39153
FBgn0264489	CG43897	chr3L	+	9832198	9832679	9832477	9832679	9830633	9830785	362	454,613,744	94,108,171	810,891,900	236,270,267	344	65	0.000537074	0.0347402	0.477,0.517,0.451	0.393,0.384,0.389	0.093	uncharacterized protein	39153
FBgn0264489	CG43897	chr3L	+	9832201	9832679	9832477	9832679	9830633	9830785	363	423,575,700	94,108,171	750,834,832	236,270,267	341	65	0.000409193	0.0302901	0.462,0.504,0.438	0.377,0.371,0.373	0.094	uncharacterized protein	39153
FBgn0263199	Galk	chr3L	-	8985052	8985308	8985052	8985231	8985976	8986091	404	138,190,171	251,474,417	156,170,200	165,328,265	142	65	0.000231856	0.0199393	0.201,0.155,0.158	0.302,0.192,0.257	-0.079	Galactokinase	39031
FBgn0020236	ATPCL	chr2R	-	15996166	15996365	15996166	15996314	15996894	15997218	427	322,304,301	149,163,185	423,523,459	74,139,127	116	65	1.15258e-10	1.06253e-07	0.548,0.511,0.477	0.762,0.678,0.669	-0.191	ATP citrate lyase	36760
FBgn0020236	ATPCL	chr2R	-	15996166	15996365	15996166	15996317	15996894	15997218	428	302,253,249	33,49,49	406,496,418	37,29,30	113	65	2.55373e-06	0.000896724	0.84,0.748,0.745	0.863,0.908,0.889	-0.109	ATP citrate lyase	36760
FBgn0036958	CG17233	chr3L	-	20238737	20239547	20238737	20239544	20239862	20240532	441	1,2,4	1,0,0	1,2,2	1,1,4	68	65	9.20061e-05	0.00994531	0.489,1.0,1.0	0.489,0.657,0.323	0.34	uncharacterized protein	40220
FBgn0039881	CG1971	chr3R	+	31805792	31806769	31805798	31806769	31805678	31805735	512	2,1,6	0,0,2	8,4,3	7,4,4	71	65	0.000187701	0.017745	1.0,1.0,0.733	0.511,0.478,0.407	0.446	CG1971	43755
FBgn0263352	Unr	chr3L	-	8436245	8436710	8436245	8436689	8436764	8436972	532	23,19,33	2,10,6	37,57,45	3,1,0	86	65	1.52651e-05	0.00313276	0.897,0.589,0.806	0.903,0.977,1.0	-0.196	Upstream of N-ras	38963
FBgn0082582	tmod	chr3R	+	30533095	30533507	30533118	30533507	30532836	30532982	535	5,3,2	12,10,16	0,0,2	18,15,13	88	65	0.000439093	0.0308369	0.235,0.181,0.085	0.0,0.0,0.102	0.133	tropomodulin	43633
FBgn0041630	Hexo1	chr3L	+	4288907	4289171	4289049	4289171	4288640	4288701	555	56,64,54	46,61,49	63,52,50	95,118,92	207	65	1.61086e-05	0.00313276	0.277,0.248,0.257	0.172,0.122,0.146	0.114	Hexosaminidase 1	38528
FBgn0031774	CG9147	chr2L	+	6066223	6066312	6066269	6066312	6065996	6066054	863	11,8,8	3,2,1	15,20,15	0,0,0	111	65	0.000225639	0.0199393	0.682,0.701,0.824	1.0,1.0,1.0	-0.264	CG9147	33855
FBgn0030087	CG7766	chrX	-	9095394	9095825	9095394	9095651	9097354	9097513	885	198,178,198	131,159,133	238,260,308	115,140,120	239	65	0.000152231	0.0155909	0.291,0.233,0.288	0.36,0.336,0.411	-0.098	CG7766	31839
FBgn0014189	Hel25E	chr2L	-	5541722	5541998	5541722	5541969	5542182	5542314	897	22,42,26	0,0,0	30,35,48	1,7,7	94	65	1.34962e-06	0.000552896	1.0,1.0,1.0	0.954,0.776,0.826	0.148	Helicase at 25E	33781
FBgn0004870	bab1	chr3L	-	1036368	1039233	1036368	1039215	1039795	1040220	922	10,4,10	2,0,0	1,10,15	0,5,5	83	65	0.000658218	0.0404475	0.797,1.0,1.0	1.0,0.61,0.701	0.162	bric a brac 1	38116
FBgn0020910	RpL3	chr3R	+	11223087	11223530	11223394	11223530	11222560	11222729	924	890,791,725	3802,4590,4741	1123,994,1116	4356,3699,4474	372	65	9.30603e-05	0.00994531	0.039,0.029,0.026	0.043,0.045,0.042	-0.012	Ribosomal protein L3	41347
FBgn0001105	Gbeta13F	chrX	+	15861223	15861492	15861235	15861492	15860114	15860322	990	19,22,14	0,0,0	16,25,22	4,4,1	77	65	5.90666e-05	0.00846365	1.0,1.0,1.0	0.772,0.841,0.949	0.146	G protein beta-subunit 13F	32544
FBgn0264270	Sxl	chrX	-	7091673	7092170	7091673	7092122	7098000	7098053	1059	226,211,190	42,46,46	281,333,312	40,34,24	113	65	1.65687e-05	0.00313276	0.756,0.725,0.704	0.802,0.849,0.882	-0.116	Sex lethal	3772180
FBgn0044323	Cka	chr2L	+	8036836	8036893	8036842	8036893	8036357	8036576	1154	46,43,35	3,7,11	37,40,44	42,46,37	71	65	1.29682e-10	1.06253e-07	0.933,0.849,0.744	0.446,0.443,0.521	0.372	Connector of kinase to AP-1	34096
FBgn0037443	Dmtn	chr3R	-	6391304	6392742	6391304	6391988	6393731	6393911	1166	274,277,317	41,44,39	288,302,227	61,90,79	819	65	5.43785e-06	0.00167078	0.347,0.333,0.392	0.273,0.21,0.186	0.134	Dementin	40792
FBgn0250839	CG2016	chr3R	-	4956998	4957238	4956998	4957223	4957289	4957442	1238	66,75,77	1089,844,969	43,45,64	1264,1164,947	80	65	0.000160494	0.0157797	0.047,0.067,0.061	0.027,0.03,0.052	0.022	CG2016	40612
FBgn0035298	SCOT	chr3L	+	1964836	1965273	1965074	1965273	1964458	1964609	1335	13,6,6	63,81,65	17,20,24	52,59,78	303	65	7.99549e-05	0.00935853	0.042,0.016,0.019	0.066,0.068,0.062	-0.04	Succinyl-CoA:3-ketoacid CoA transferase	38261
FBgn0031228	ND-15	chr2L	+	155545	155784	155566	155784	155334	155429	1431	51,67,53	1254,1276,1151	273,279,318	860,810,944	86	65	0	0	0.03,0.038,0.034	0.194,0.207,0.203	-0.167	NADH dehydrogenase (ubiquinone) 15 kDa subunit	33179
FBgn0262114	RanBPM	chr2R	+	10430533	10431915	10430879	10431915	10430004	10430073	1682	296,298,295	1,0,1	409,461,533	5,10,6	411	65	2.48279e-05	0.00406847	0.979,1.0,0.979	0.928,0.879,0.934	0.072	Ran-binding protein M	36102
FBgn0053547	Rim	chr3R	-	17882100	17884682	17882100	17884103	17885603	17885947	1829	355,377,392	1,2,0	534,637,509	3,12,3	644	65	0.000418984	0.0302901	0.973,0.95,1.0	0.947,0.843,0.945	0.063	Rab3 interacting molecule	42150
FBgn0033252	CG12769	chr2R	-	8055731	8056094	8055731	8056061	8056161	8057331	1896	0,1,2	38,21,30	7,5,5	46,31,45	98	65	0.000618263	0.0389664	0.0,0.031,0.042	0.092,0.097,0.069	-0.062	uncharacterized protein	35770
FBgn0265523	Smr	chrX	-	12713660	12715287	12713660	12715269	12730933	12732400	1940	1,2,1	0,0,1	2,2,1	5,7,3	83	65	1.47794e-05	0.00313276	1.0,1.0,0.439	0.239,0.183,0.207	0.603	Smrter	32225
FBgn0015222	Fer1HCH	chr3R	-	30387463	30387602	30387463	30387550	30387774	30387860	2000	708,857,877	1032,1165,1178	789,744,1199	1444,1491,2222	117	65	0.000468824	0.0311451	0.276,0.29,0.293	0.233,0.217,0.231	0.059	Ferritin 1 heavy chain homologue	46415
FBgn0041210	HDAC4	chrX	-	13270390	13270642	13270390	13270612	13271481	13271589	2031	93,96,101	17,23,26	93,123,129	6,15,10	95	65	6.19796e-05	0.00846365	0.789,0.741,0.727	0.914,0.849,0.898	-0.135	Histone deacetylase 4	32278
FBgn0000055	NA	chr2L	+	14616128	14616437	14616302	14616437	14615551	14615643	2163	2337,3248,2906	24791,36736,35574	2958,2977,3563	22810,22234,30071	239	65	1.13912e-05	0.00311107	0.025,0.023,0.022	0.034,0.035,0.031	-0.01	NA	NA
FBgn0058191	CG40191	chr2R	+	1265342	1266349	1266191	1266349	1265170	1265293	2186	2283,1941,1862	17,15,12	3450,3879,3607	11,4,5	914	65	2.44391e-07	0.000120143	0.905,0.902,0.917	0.957,0.986,0.981	-0.067	uncharacterized protein	3354930
FBgn0040022	Set1	chr3L	+	25109309	25109604	25109323	25109604	25108996	25109069	2222	3,6,2	1,0,0	6,5,5	1,3,3	79	65	0.000251724	0.0206246	0.712,1.0,1.0	0.832,0.578,0.578	0.241	SET domain containing 1	3354971
FBgn0040022	Set1	chr3L	+	25109300	25109604	25109309	25109604	25108996	25109238	2223	24,24,22	2,4,3	34,26,30	0,0,1	74	65	0.000235248	0.0199393	0.913,0.841,0.866	1.0,1.0,0.963	-0.114	SET domain containing 1	3354971
FBgn0261563	wb	chr2L	+	14307948	14309177	14308074	14309177	14300998	14301758	2401	0,0,1	5,2,2	8,6,1	5,8,1	191	65	2.09879e-05	0.00368487	0.0,0.0,0.145	0.353,0.203,0.254	-0.222	wing blister	43946
FBgn0039294	Cad96Cb	chr3R	-	25224787	25225517	25224787	25225514	25225579	25226623	2548	1,2,2	0,1,1	2,1,0	5,1,1	68	65	7.228e-05	0.00935075	1.0,0.657,0.657	0.277,0.489,0.0	0.516	Cadherin 96Cb	43033
FBgn0264953	Piezo	chr2L	+	8177120	8177689	8177129	8177689	8176875	8177073	2639	1,0,0	42,25,38	3,3,7	42,28,38	74	65	7.65193e-05	0.00935853	0.02,0.0,0.0	0.059,0.086,0.139	-0.088	piezo	34112
FBgn0036752	Adgf-A	chr3L	-	17753466	17754425	17753466	17754421	17764061	17764158	2742	11,8,16	4,2,3	4,5,9	0,0,1	69	65	0.000289789	0.0222594	0.721,0.79,0.834	1.0,1.0,0.894	-0.183	Adenosine deaminase-related growth factor A	39976

[truncated: 9 more sheets: SmnsiRNA_SE, SmnsiRNA_MXE, SMNsiRNA_RI, TBPHsiRNA_all, TBPHsiRNA_A5SS, TBPHsiRNA_A3SS, TBPHsiRNA_SE, TBPHsiRNA_MXE, TBPHsiRNA_RI]
