# Supplementary material for: Analysis of asymptomatic Drosophila models for ALS and SMA reveals convergent impact on functional protein complexes linked to neuro-muscular degeneration
Source: BMC Genomics. 2023 Sep 27;24:576. doi: 10.1186/s12864-023-09562-4 (PMC10523761; doi:10.1186/s12864-023-09562-4)
Supplement: Supplementary file 5 — Additional file 5. Supplementary Dataset file 5. [file 12864_2023_9562_MOESM5_ESM.xlsx]

## Sheet: DE&RIP overlap
Supplementary Data 5. Annotation of all FlyAtlas “neuronal” genes regarding the presence in the different DE/AS/RIP data subsets
	Overlap between transcripts showing changes in expression and direct protein targets
			DE genes	Unique AS genes*	Total
	Caz	Total	2253	288	2541
		With RIP	102	14	116
		%	0.045273	0.0486111	0.0456513
	Smn	Total	1397	156	1553
		With RIP	291	65	356
		%	0.208304	0.416667	0.229234
	TBPH	Total	1705	255	1960
		With RIP	339	104	443
		%	0.198827	0.407843	0.22602
				*does not include AS genes that are also DE
	Overlap between transcripts showing changes in expression in different knockdown experiments
		Overlap	Observed	Expected	p-value
	Up regulated	Smn-Tbph	369	64.0543	8.93144e-224
		Caz-Tbph	319	115.125	2.03454e-78
		Caz-Smn	379	89.3624	1.37561e-173
		Caz-Smn-Tbph	222	8.59466	7.49758e-260
	Down regulated	Smn-Tbph	406	69.4044	4.6815e-254
		Caz-Tbph	380	100.261	5.15047e-149
		Caz-Smn	413	86.5302	3.45377e-215
		Caz-Smn-Tbph	254	8.21557	0
	Splicing alterations	Smn-Tbph	106	6.08844	3.45712e-113
		Caz-Tbph	127	13.406	1.00442e-97
		Caz-Smn	124	11.198	1.08376e-106
		Caz-Smn-Tbph	73	0.320085	6.2446e-156

## Sheet: gene annotation per change
Summary annotation of neuronal transcripts
Gene ID					Knockdown Experiments, RNA-seq				RNA binding Experiments, RIP-seq		Summary D: DE A: AS R: RIP
CGnumber	FlyBase	fly symbol	human symbol	MND-linked genes	Up Down or AS	DE	AS	DE and/or AS	RIP-seq	Coherent DE and/or AS, and RIP
CG10241	FBgn0015714	Cyp6a17	TBXAS1/CYP3A43/CYP3A5/CYP3A4/CYP3A7/CYP3A7-CYP3A51P/CYP4F3/CYP4F2		""	Smn_Tbph_Caz	""	Smn_Tbph_Caz	Caz	""	RD
CG8942	FBgn0259896	NimC1	ANGPTL5/ANGPTL3/TNXB/FGG/TNC/ANGPTL2/TNN/ANGPTL7/ANGPT2/TNR/ANGPTL1/FCN3/ANGPTL4/FIBCD1/FGB/ANGPT4/FGA/ANGPTL6/ANGPT1/FGL1/FGL2/FCN2/TNFRSF21/TNFRSF1B/TNFRSF11B/MEGF10/SCARF1/SCARF2/MEGF6/TNFAIP6/PEAR1/MEGF11/DKK2	FCN2/ANG/TNF	""	Smn_Tbph_Caz	""	Smn_Tbph_Caz	Smn	""	RD
	FBgn0062928	pncr009:3L			""	Smn_Tbph_Caz	""	Smn_Tbph_Caz	""	""	D
CG4711	FBgn0267347	squ			""	Smn_Tbph_Caz	""	Smn_Tbph_Caz	""	""	D
CG5830	FBgn0036556	CG5830	CTDSP1/CTDSPL/CTDSP2		""	Smn_Tbph_Caz	""	Smn_Tbph_Caz	Tbph_Smn	smn_tbph	RD
CG8665	FBgn0032945	CG8665	ALDH1L2/ALDH1L1/ALDH8A1/ALDH2/ALDH1A2/ALDH1A3/ALDH1B1/ALDH1A1/ALDH9A1		""	Smn_Tbph_Caz	""	Smn_Tbph_Caz	Smn	""	RD
	FBgn0264310	CR43785			""	Smn_Tbph_Caz	""	Smn_Tbph_Caz	""	""	D
CG8539	FBgn0035791	CG8539	CPA2/CPA5/CPA4/CPA1/CPO/CPA3/CPB2/CPA6/CPB1		""	Smn_Tbph_Caz	""	Smn_Tbph_Caz	""	""	D
CG32444	FBgn0043783	CG32444	GALM		""	Smn_Tbph_Caz	""	Smn_Tbph_Caz	""	""	D
CG3850	FBgn0033782	sug	GLIS2		""	Smn_Tbph_Caz	""	Smn_Tbph_Caz	Smn	""	RD
CG11821	FBgn0038680	Cyp12a5	CYP27A1/CYP24A1/CYP27C1/CYP27B1		""	Smn_Tbph_Caz	""	Smn_Tbph_Caz	""	""	D
CG34215	FBgn0085244	CG34215			""	Smn_Tbph_Caz	""	Smn_Tbph_Caz	""	""	D
CG13897	FBgn0035160	hng3			""	Smn_Tbph_Caz	""	Smn_Tbph_Caz	Tbph_Smn	""	RD
CG14502	FBgn0034321	CG14502			""	Smn_Tbph_Caz	""	Smn_Tbph_Caz	Tbph_Smn	""	RD
CG14167	FBgn0044050	Ilp3	INS/IGF1	IGF1	up	Smn_Tbph_Caz	""	Smn_Tbph_Caz	Tbph	""	RD
CG33307	FBgn0053307	CG33307			up	Smn_Tbph_Caz	""	Smn_Tbph_Caz	Tbph	""	RD
CG31955	FBgn0051955	CG31955	CHTF18		up	Smn_Tbph_Caz	Caz_Smn_Tbph	Smn_Tbph_Caz	Caz	""	RDA
CG42369	FBgn0259715	CG42369			up	Smn_Tbph_Caz	""	Smn_Tbph_Caz	""	""	D
CG13531	FBgn0034786	CG13531	SPG11	SPG11	up	Smn_Tbph_Caz	""	Smn_Tbph_Caz	""	""	D
CG16704	FBgn0031558	CG16704	SPINT1/EPPIN-WFDC6		up	Smn_Tbph_Caz	""	Smn_Tbph_Caz	Tbph	""	RD
CG14715	FBgn0037930	CG14715	FKBP2/FKBP9/FKBP7/FKBP14/FKBP10/FKBP11	FKBP2/FKBP9/FKBP11/FKBP7/FKBP14/FKBP10	up	Smn_Tbph_Caz	""	Smn_Tbph_Caz	""	""	D
CG4501	FBgn0027348	bgm	ACSBG2/ACSBG1		up	Smn_Tbph_Caz	""	Smn_Tbph_Caz	""	""	D
CG4250	FBgn0034761	CG4250	LITAF		up	Smn_Tbph_Caz	""	Smn_Tbph_Caz	""	""	D
	FBgn0266145	CR44851			up	Smn_Tbph_Caz	""	Smn_Tbph_Caz	""	""	D
CG17224	FBgn0031489	CG17224	UPP1/UPP2		up	Smn_Tbph_Caz	""	Smn_Tbph_Caz	""	""	D
CG17871	FBgn0036474	Or71a			up	Smn_Tbph_Caz	""	Smn_Tbph_Caz	""	""	D
CG9127	FBgn0000052	ade2	PFAS		up	Smn_Tbph_Caz	""	Smn_Tbph_Caz	""	""	D
CG17684	FBgn0263780	CG17684	DPP10/DPP6/FAP/DPP4	DPP4	up	Smn_Tbph_Caz	""	Smn_Tbph_Caz	Tbph	""	RD
CG11963	FBgn0037643	skap	SUCLA2/SUCLG2		up	Smn_Tbph_Caz	Smn	Smn_Tbph_Caz	""	""	DA
	FBgn0263330	CR43411			up	Smn_Tbph_Caz	""	Smn_Tbph_Caz	Tbph	""	RD
CG33155	FBgn0053155	CG33155	MRPL53		up	Smn_Tbph_Caz	""	Smn_Tbph_Caz	""	""	D
CG10730	FBgn0032843	CG10730			up	Smn_Tbph_Caz	""	Smn_Tbph_Caz	""	""	D
CG3775	FBgn0030425	CG3775	ECEL1/KEL		up	Smn_Tbph_Caz	""	Smn_Tbph_Caz	Smn	""	RD
CG8038	FBgn0035831	CG8038	POP4		up	Smn_Tbph_Caz	""	Smn_Tbph_Caz	""	""	D
CG42596	FBgn0260995	dpr21	CADM4/CADM3/CADM2/CADM1/PAPLN/USH2A/KIRREL2/LRIT1/SDK1/IGSF9B/LRIT3/KIRREL3/KIRREL		up	Smn_Tbph_Caz	""	Smn_Tbph_Caz	""	""	D
CG33527	FBgn0053527	SIFa			up	Smn_Tbph_Caz	""	Smn_Tbph_Caz	""	""	D
CG33273	FBgn0044048	Ilp5	INS-IGF2	IGF2	up	Smn_Tbph_Caz	""	Smn_Tbph_Caz	""	""	D
CG11882	FBgn0039642	CG11882			up	Smn_Tbph_Caz	""	Smn_Tbph_Caz	Tbph_Smn	smn_tbph	RD
CG16873	FBgn0028936	NimB5	DKK2/TNFAIP6/SCARF2/PEAR1/MEGF11/MEGF10/SCARF1/MEGF6	TNF	up	Smn_Tbph_Caz	""	Smn_Tbph_Caz	""	""	D
CG3902	FBgn0036824	CG3902	ACADSB/ACADS		up	Smn_Tbph_Caz	""	Smn_Tbph_Caz	Smn	""	RD
CG7328	FBgn0036942	CG7328	KHK		up	Smn_Tbph_Caz	""	Smn_Tbph_Caz	""	""	D
CG15547	FBgn0039809	CG15547	NME5/NME8/NME7		up	Smn_Tbph_Caz	""	Smn_Tbph_Caz	Smn	""	RD
CG13055	FBgn0036583	CG13055			up	Smn_Tbph_Caz	""	Smn_Tbph_Caz	""	""	D
	FBgn0267743	2934			up	Smn_Tbph_Caz	""	Smn_Tbph_Caz	""	""	D
CG7560	FBgn0036157	CG7560	MTHFR		up	Smn_Tbph_Caz	""	Smn_Tbph_Caz	""	""	D
CG8687	FBgn0033302	Cyp6a14	CYP3A4/CYP3A7-CYP3A51P/TBXAS1/CYP3A43/CYP3A5/CYP3A7		up	Smn_Tbph_Caz	""	Smn_Tbph_Caz	""	""	D
	FBgn0265376	CR44317			up	Smn_Tbph_Caz	""	Smn_Tbph_Caz	""	""	D
	FBgn0013686	lrRNA			up	Smn_Tbph_Caz	""	Smn_Tbph_Caz	Tbph	""	RD
CG41378	FBgn0085638	CG41378	IFI30		up	Smn_Tbph_Caz	Caz	Smn_Tbph_Caz	Tbph	""	RDA
CG13284	FBgn0032614	CG13284	HSDL1/HSD17B12/HSD17B3		up	Smn_Tbph_Caz	""	Smn_Tbph_Caz	Caz	""	RD
CG11061	FBgn0034697	GM130	GOLGA2/GOLGA6C/GOLGA6B/GOLGA8M/GOLGA8A/GOLGA6A/GOLGA8N/GOLGA8H/GOLGA8B/GOLGA8J/GOLGA8O/GOLGA8K/GOLGA6D/GOLGA6L4/GOLGA6L9/GOLGA6L10/GOLGA6L2/GOLGA6L6		up	Smn_Tbph_Caz	""	Smn_Tbph_Caz	""	""	D
CG9342	FBgn0266369	Mtp	MTTP		up	Smn_Tbph_Caz	""	Smn_Tbph_Caz	""	""	D
CG30466	FBgn0050466	CG30466			up	Smn_Tbph_Caz	""	Smn_Tbph_Caz	""	""	D
CG34092	FBgn0013679	ND1	ND1		up	Smn_Tbph_Caz	""	Smn_Tbph_Caz	Tbph	""	RD
CG14823	FBgn0035734	CG14823			up	Smn_Tbph_Caz	Caz	Smn_Tbph_Caz	""	""	DA
CG10932	FBgn0029969	CG10932	ACAT1/ACAT2/ACAA2	CAT	up	Smn_Tbph_Caz	""	Smn_Tbph_Caz	""	""	D
CG8193	FBgn0033367	PPO2			up	Smn_Tbph_Caz	""	Smn_Tbph_Caz	Tbph_Smn	""	RD
CG34076	FBgn0013681	ND3	ND3		up	Smn_Tbph_Caz	""	Smn_Tbph_Caz	""	""	D
CG6241	FBgn0037792	TAF1B	TAF1B		up	Smn_Tbph_Caz	""	Smn_Tbph_Caz	""	""	D
CG4183	FBgn0001225	Hsp26	HSPB1/CRYAB/HSPB2/HSPB8/CRYAA/HSPB3/LOC102724652/HSPB7/HSPB6	HSPB1	up	Smn_Tbph_Caz	""	Smn_Tbph_Caz	Caz	""	RD
CG13751	FBgn0033340	CG13751			up	Smn_Tbph_Caz	""	Smn_Tbph_Caz	Tbph	""	RD
CG12952	FBgn0037672	sage	MESP1/MESP2/MSGN1		up	Smn_Tbph_Caz	""	Smn_Tbph_Caz	Tbph_Smn	smn_tbph	RD
CG15717	FBgn0030451	CG15717			up	Smn_Tbph_Caz	""	Smn_Tbph_Caz	""	""	D
CG34074	FBgn0013676	COX3	COX3		up	Smn_Tbph_Caz	""	Smn_Tbph_Caz	""	""	D
CG5793	FBgn0038858	CG5793	FAHD1/FAHD2A/FAHD2B		up	Smn_Tbph_Caz	""	Smn_Tbph_Caz	""	""	D
CG8768	FBgn0033769	CG8768	SDR39U1		up	Smn_Tbph_Caz	""	Smn_Tbph_Caz	Smn	""	RD
CG40439	FBgn0058439	CG40439	COMMD8		up	Smn_Tbph_Caz	""	Smn_Tbph_Caz	""	""	D
CG44025	FBgn0264817	pre-lola-G			up	Smn_Tbph_Caz	""	Smn_Tbph_Caz	Smn	""	RD
CG18213	FBgn0038470	CG18213	SMYD1/SMYD3		up	Smn_Tbph_Caz	""	Smn_Tbph_Caz	Tbph	""	RD
CG8167	FBgn0036046	Ilp2			up	Smn_Tbph_Caz	""	Smn_Tbph_Caz	Tbph	""	RD
CG31866	FBgn0051866	Ada1-2	TADA1		up	Smn_Tbph_Caz	""	Smn_Tbph_Caz	""	""	D
CG31673	FBgn0051673	CG31673	GRHPR		up	Smn_Tbph_Caz	""	Smn_Tbph_Caz	""	""	D
CG11099	FBgn0034485	CG11099	LRRC18		up	Smn_Tbph_Caz	""	Smn_Tbph_Caz	""	""	D
CG6895	FBgn0040323	GNBP1			up	Smn_Tbph_Caz	""	Smn_Tbph_Caz	""	""	D
CG34069	FBgn0013675	COX2	COX2		up	Smn_Tbph_Caz	""	Smn_Tbph_Caz	""	""	D
CG34397	FBgn0085426	Rgk3	RRAD/REM2/REM1/GEM		up	Smn_Tbph_Caz	""	Smn_Tbph_Caz	Tbph	""	RD
CG5961	FBgn0038056	CG5961	FBXO9		up	Smn_Tbph_Caz	""	Smn_Tbph_Caz	""	""	D
CG7607	FBgn0036145	CG7607			up	Smn_Tbph_Caz	""	Smn_Tbph_Caz	""	""	D
CG12001	FBgn0037265	spartin	SPG20		up	Smn_Tbph_Caz	""	Smn_Tbph_Caz	""	""	D
CG9771	FBgn0040466	Dlip2			up	Smn_Tbph_Caz	""	Smn_Tbph_Caz	Caz	""	RD
CG5516	FBgn0038389	CG5516	ZCCHC10		up	Smn_Tbph_Caz	""	Smn_Tbph_Caz	Tbph_Smn	""	RD
CG5626	FBgn0036266	CG5626	TSEN54		up	Smn_Tbph_Caz	""	Smn_Tbph_Caz	Tbph	""	RD
CG5414	FBgn0036569	CG5414	IARS2		up	Smn_Tbph_Caz	""	Smn_Tbph_Caz	""	""	D
CG34090	FBgn0013678	CYTB	CYTB		up	Smn_Tbph_Caz	""	Smn_Tbph_Caz	""	""	D
CG6496	FBgn0023178	Pdf			up	Smn_Tbph_Caz	""	Smn_Tbph_Caz	Tbph	""	RD
CG41128	FBgn0069923	CG41128	MINOS1	NOS1	up	Smn_Tbph_Caz	""	Smn_Tbph_Caz	Tbph	""	RD
CG5757	FBgn0034299	CG5757	DTYMK		up	Smn_Tbph_Caz	""	Smn_Tbph_Caz	""	""	D
CG3408	FBgn0036008	CG3408	LRRC59		up	Smn_Tbph_Caz	""	Smn_Tbph_Caz	""	""	D
CG15011	FBgn0035518	CG15011	NFXL1		up	Smn_Tbph_Caz	""	Smn_Tbph_Caz	""	""	D
CG17294	FBgn0032032	CG17294	HDHD2/LHPP		up	Smn_Tbph_Caz	""	Smn_Tbph_Caz	""	""	D
CG6584	FBgn0267376	SelR	MSRB3/MSRB2/MSRB1		up	Smn_Tbph_Caz	Tbph	Smn_Tbph_Caz	Tbph	""	RDA
CG7823	FBgn0036921	RhoGDI	ARHGDIA/ARHGDIB/ARHGDIG		up	Smn_Tbph_Caz	""	Smn_Tbph_Caz	Caz	""	RD
CG4957	FBgn0032205	CG4957	TACO1		up	Smn_Tbph_Caz	""	Smn_Tbph_Caz	""	""	D
CG12159	FBgn0033232	CG12159	FAM174A/FAM174B/C19orf24		up	Smn_Tbph_Caz	""	Smn_Tbph_Caz	""	""	D
CG5651	FBgn0086706	pix	ABCE1		up	Smn_Tbph_Caz	""	Smn_Tbph_Caz	Smn	smn	RD
	FBgn0262887	CR43242			up	Smn_Tbph_Caz	""	Smn_Tbph_Caz	Caz	""	RD
CG1307	FBgn0026566	CG1307	PTRH2	TRH	up	Smn_Tbph_Caz	""	Smn_Tbph_Caz	""	""	D
CG42324	FBgn0259224	CG42324	TJAP1/BEGAIN		up	Smn_Tbph_Caz	Caz	Smn_Tbph_Caz	Tbph_Smn	""	RDA
CG4954	FBgn0034258	eIF3-S8	EIF3CL/EIF3C		up	Smn_Tbph_Caz	""	Smn_Tbph_Caz	Smn	smn	RD
CG4825	FBgn0037010	CG4825	PTDSS1/PTDSS2		up	Smn_Tbph_Caz	""	Smn_Tbph_Caz	""	""	D
CG16986	FBgn0035356	CG16986	ACOT13		up	Smn_Tbph_Caz	""	Smn_Tbph_Caz	""	""	D
CG10233	FBgn0087005	rtp	MORN4		up	Smn_Tbph_Caz	""	Smn_Tbph_Caz	""	""	D
CG1662	FBgn0030481	CG1662	MPV17L2/PXMP2/MPV17		up	Smn_Tbph_Caz	""	Smn_Tbph_Caz	""	""	D
CG7590	FBgn0041094	scyl	DDIT4/DDIT4L		up	Smn_Tbph_Caz	""	Smn_Tbph_Caz	""	""	D
CG10843	FBgn0033397	Cyp4p3	CYP4A11/CYP4Z1/CYP4B1/CYP4X1/CYP4A22/CYP4V2/CYP4F11/CYP4F12/CYP19A1/CYP4F8/CYP4F3/CYP4F2/CYP4F22	CYP4V2	up	Smn_Tbph_Caz	""	Smn_Tbph_Caz	Tbph	""	RD
CG3476	FBgn0031881	CG3476	SLC25A20/SLC25A29/SLC25A45/SLC25A47/SLC25A48		up	Smn_Tbph_Caz	""	Smn_Tbph_Caz	""	""	D
	FBgn0266958	CR45409			up	Smn_Tbph_Caz	""	Smn_Tbph_Caz	Tbph	""	RD
CG9231	FBgn0036887	CG9231	FAM162A/FAM162B		up	Smn_Tbph_Caz	""	Smn_Tbph_Caz	""	""	D
CG11123	FBgn0033169	CG11123	NOP9		up	Smn_Tbph_Caz	""	Smn_Tbph_Caz	""	""	D
CG15803	FBgn0038606	CG15803	PATJ/MPDZ/IL16/PDZD2		up	Smn_Tbph_Caz	""	Smn_Tbph_Caz	Tbph	tbph	RD
CG3466	FBgn0011576	Cyp4d2	CYP4V2/CYP4A11/CYP4Z1/CYP4B1/CYP4F11/CYP4X1/CYP4F12/CYP4A22/CYP4F2/CYP4F8/CYP4F3/CYP4F22	CYP4V2	up	Smn_Tbph_Caz	""	Smn_Tbph_Caz	""	""	D
CG6662	FBgn0035907	GstO1	GSTO1/GSTO2		up	Smn_Tbph_Caz	""	Smn_Tbph_Caz	""	""	D
CG7381	FBgn0038098	CG7381			up	Smn_Tbph_Caz	""	Smn_Tbph_Caz	""	""	D
CG4729	FBgn0036623	CG4729	AGPAT3/AGPAT4/AGPAT5/LCLAT1	LAT	up	Smn_Tbph_Caz	""	Smn_Tbph_Caz	""	""	D
CG14117	FBgn0036331	CG14117			up	Smn_Tbph_Caz	Caz	Smn_Tbph_Caz	""	""	DA
CG4086	FBgn0004465	Su(P)	PTGES2		up	Smn_Tbph_Caz	""	Smn_Tbph_Caz	""	""	D
CG1263	FBgn0261602	RpL8	RPL8/MIR6850		up	Smn_Tbph_Caz	""	Smn_Tbph_Caz	Smn	smn	RD
CG8366	FBgn0034054	CG8366			up	Smn_Tbph_Caz	""	Smn_Tbph_Caz	""	""	D
CG10428	FBgn0032724	CG10428	GSTCD		up	Smn_Tbph_Caz	""	Smn_Tbph_Caz	Smn	smn	RD
CG9399	FBgn0037715	CG9399	MPC2		up	Smn_Tbph_Caz	""	Smn_Tbph_Caz	""	""	D
CG15536	FBgn0039766	CG15536			up	Smn_Tbph_Caz	""	Smn_Tbph_Caz	""	""	D
CG10731	FBgn0034081	CG10731	ATP5S		up	Smn_Tbph_Caz	""	Smn_Tbph_Caz	""	""	D
CG18285	FBgn0013467	igl	SPA17/NRGN		up	Smn_Tbph_Caz	Caz_Smn_Tbph	Smn_Tbph_Caz	Tbph_Caz	tbph	RDA
CG10837	FBgn0020660	eIF-4B	EIF4B/EIF4H		up	Smn_Tbph_Caz	""	Smn_Tbph_Caz	Tbph	""	RD
CG4204	FBgn0023212	EloB	TCEB2		up	Smn_Tbph_Caz	""	Smn_Tbph_Caz	""	""	D
CG17486	FBgn0032997	CG17486	ASNSD1		up	Smn_Tbph_Caz	""	Smn_Tbph_Caz	Tbph	""	RD
CG18321	FBgn0029002	miple2			up	Smn_Tbph_Caz	""	Smn_Tbph_Caz	Tbph	""	RD
CG17420	FBgn0028697	RpL15	RPL15		up	Smn_Tbph_Caz	Caz	Smn_Tbph_Caz	""	""	DA
CG32164	FBgn0042177	CG32164	IPO4		up	Smn_Tbph_Caz	""	Smn_Tbph_Caz	Smn	smn	RD
CG7725	FBgn0036697	rogdi	ROGDI		up	Smn_Tbph_Caz	""	Smn_Tbph_Caz	""	""	D
CG40080	FBgn0046706	Haspin	GSG2		up	Smn_Tbph_Caz	""	Smn_Tbph_Caz	""	""	D
CG10691	FBgn0002031	l(2)37Cc	PHB		up	Smn_Tbph_Caz	""	Smn_Tbph_Caz	""	""	D
CG40178	FBgn0058178	CG40178	DNAJC16		up	Smn_Tbph_Caz	Caz_Smn_Tbph	Smn_Tbph_Caz	""	""	DA
CG5796	FBgn0020018	Ppox	PPOX		up	Smn_Tbph_Caz	""	Smn_Tbph_Caz	""	""	D
CG43273	FBgn0262962	CG43273			up	Smn_Tbph_Caz	""	Smn_Tbph_Caz	""	""	D
CG31973	FBgn0051973	Cda5	CHID1		up	Smn_Tbph_Caz	Caz_Tbph	Smn_Tbph_Caz	Caz	""	RDA
CG9867	FBgn0264672	Eogt	EOGT/POMGNT2		up	Smn_Tbph_Caz	""	Smn_Tbph_Caz	""	""	D
CG10251	FBgn0043005	prt	SLC18A2/SLC18A1		up	Smn_Tbph_Caz	""	Smn_Tbph_Caz	Caz_Smn	""	RD
CG4089	FBgn0037838	CG4089	TTLL1/TTLL5/TTLL4		up	Smn_Tbph_Caz	""	Smn_Tbph_Caz	""	""	D
CG14341	FBgn0031315	CG14341	MEA1		up	Smn_Tbph_Caz	""	Smn_Tbph_Caz	Tbph	tbph	RD
CG5489	FBgn0034366	Atg7	ATG7		up	Smn_Tbph_Caz	Caz	Smn_Tbph_Caz	""	""	DA
CG4049	FBgn0034976	CG4049	RAD54L2		up	Smn_Tbph_Caz	""	Smn_Tbph_Caz	""	""	D
CG9986	FBgn0039589	CG9986	C12orf4		up	Smn_Tbph_Caz	""	Smn_Tbph_Caz	""	""	D
CG8309	FBgn0033902	Tango7	EIF3M		up	Smn_Tbph_Caz	""	Smn_Tbph_Caz	Smn	smn	RD
CG8882	FBgn0015834	Trip1	EIF3I		up	Smn_Tbph_Caz	""	Smn_Tbph_Caz	Smn	smn	RD
CG4087	FBgn0002593	RpLP1	RPLP1		up	Smn_Tbph_Caz	""	Smn_Tbph_Caz	Tbph	tbph	RD
CG2211	FBgn0035211	CG2211	JMJD6		up	Smn_Tbph_Caz	""	Smn_Tbph_Caz	""	""	D
CG11622	FBgn0026056	Rlip	RALBP1	ALB	up	Smn_Tbph_Caz	""	Smn_Tbph_Caz	""	""	D
CG3743	FBgn0040305	MTF-1	MTF1		up	Smn_Tbph_Caz	""	Smn_Tbph_Caz	""	""	D
CG2503	FBgn0010750	atms	PAF1		up	Smn_Tbph_Caz	""	Smn_Tbph_Caz	Smn	smn	RD
CG4452	FBgn0035981	CG4452	FAM76A/FAM76B		up	Smn_Tbph_Caz	""	Smn_Tbph_Caz	""	""	D
CG12817	FBgn0037798	CG12817	MCFD2/CGREF1		up	Smn_Tbph_Caz	""	Smn_Tbph_Caz	""	""	D
CG10566	FBgn0037050	ICA69	ICA1L/ICA1		up	Smn_Tbph_Caz	""	Smn_Tbph_Caz	Smn	smn	RD
CG32176	FBgn0052176	CG32176	CAAP1		up	Smn_Tbph_Caz	""	Smn_Tbph_Caz	Tbph	tbph	RD
CG8729	FBgn0023171	rnh1	RNASEH1		up	Smn_Tbph_Caz	""	Smn_Tbph_Caz	""	""	D
CG17170	FBgn0003559	su(f)	CSTF3		up	Smn_Tbph_Caz	""	Smn_Tbph_Caz	""	""	D
CG6463	FBgn0047038	ND-13B	NDUFA5		up	Smn_Tbph_Caz	""	Smn_Tbph_Caz	Caz	""	RD
CG8243	FBgn0033349	CG8243	SMAP2/SMAP1		up	Smn_Tbph_Caz	""	Smn_Tbph_Caz	Smn	""	RD
CG11188	FBgn0031851	Aatf	AATF		up	Smn_Tbph_Caz	""	Smn_Tbph_Caz	""	""	D
CG17698	FBgn0040056	CG17698	CAMKK1/CAMKK2		up	Smn_Tbph_Caz	Caz_Smn_Tbph	Smn_Tbph_Caz	""	""	DA
CG40129	FBgn0260798	Gprk1	GRK3/GRK2		up	Smn_Tbph_Caz	""	Smn_Tbph_Caz	Tbph	tbph	RD
CG7506	FBgn0035805	CG7506	TMEM70		up	Smn_Tbph_Caz	""	Smn_Tbph_Caz	""	""	D
CG1956	FBgn0004636	Rap1	RAP1A/RAP1B/RRAS2/RRAS/KRAS/HRAS/RAP2B/RAP2A/RAP2C		up	Smn_Tbph_Caz	""	Smn_Tbph_Caz	Tbph	tbph	RD
CG9916	FBgn0004432	Cyp1	PPIF/PPIA/PPIAL4G/PPIAL4C/PPIAL4D/RANBP2/LOC105371242/PPIAL4A		up	Smn_Tbph_Caz	""	Smn_Tbph_Caz	""	""	D
CG9248	FBgn0032923	CG9248	PLD3/PLD5/PLD4		up	Smn_Tbph_Caz	""	Smn_Tbph_Caz	""	""	D
CG32632	FBgn0086674	Tango13	TPST1/TPST2		up	Smn_Tbph_Caz	""	Smn_Tbph_Caz	Tbph	""	RD
CG6637	FBgn0260940	lsn	SNF8		up	Smn_Tbph_Caz	""	Smn_Tbph_Caz	""	""	D
CG12746	FBgn0037341	CG12746	PLPP5/PLPP4/PLPP1/PLPP3		up	Smn_Tbph_Caz	""	Smn_Tbph_Caz	Smn	""	RD
CG4780	FBgn0260856	Membrin	GOSR2		up	Smn_Tbph_Caz	""	Smn_Tbph_Caz	""	""	D
CG5753	FBgn0003520	stau	STAU2/STAU1		up	Smn_Tbph_Caz	""	Smn_Tbph_Caz	""	""	D
CG2374	FBgn0016032	lbm	CD63		up	Smn_Tbph_Caz	""	Smn_Tbph_Caz	""	""	D
CG8485	FBgn0033915	CG8485	SNRK		up	Smn_Tbph_Caz	Caz	Smn_Tbph_Caz	""	""	DA
CG32451	FBgn0052451	SPoCk	ATP2C1/ATP2C2/ATP2A2/ATP2A1/ATP2A3		up	Smn_Tbph_Caz	""	Smn_Tbph_Caz	""	""	D
CG11143	FBgn0025885	Inos	ISYNA1		up	Smn_Tbph_Caz	""	Smn_Tbph_Caz	Caz	""	RD
CG17678	FBgn0000384	cta	GNA13/GNA12		up	Smn_Tbph_Caz	""	Smn_Tbph_Caz	""	""	D
CG3461	FBgn0003116	pn	PRUNE1		up	Smn_Tbph_Caz	""	Smn_Tbph_Caz	""	""	D
CG9995	FBgn0027655	htt	HTT	HTT	up	Smn_Tbph_Caz	""	Smn_Tbph_Caz	Smn	smn	RD
CG9770	FBgn0086679	p	HPS5/TECPR2		up	Smn_Tbph_Caz	""	Smn_Tbph_Caz	""	""	D
CG7922	FBgn0038889	Fancm	FANCM/DHX58		up	Smn_Tbph_Caz	""	Smn_Tbph_Caz	""	""	D
CG2818	FBgn0031566	CG2818	GPCPD1		up	Smn_Tbph_Caz	""	Smn_Tbph_Caz	""	""	D
CG8416	FBgn0014020	Rho1	RHOA/RHOC/RHOB/RHOD/RHOF		up	Smn_Tbph_Caz	""	Smn_Tbph_Caz	Tbph	tbph	RD
CG3560	FBgn0030733	UQCR-14	UQCRB		up	Smn_Tbph_Caz	""	Smn_Tbph_Caz	""	""	D
CG41623	FBgn0260008	UQCR-11	UQCRH/UQCRHL		up	Smn_Tbph_Caz	""	Smn_Tbph_Caz	""	""	D
CG5676	FBgn0032200	CG5676	FUNDC1/FUNDC2		up	Smn_Tbph_Caz	""	Smn_Tbph_Caz	""	""	D
CG2968	FBgn0028342	ATPsyndelta	ATP5D		up	Smn_Tbph_Caz	""	Smn_Tbph_Caz	Caz	""	RD
CG5505	FBgn0260936	scny	USP36/USP42/USP17L2/USP17L3/USP17L5/USP17L12/USP17L29/USP17L28/USP17L27/USP17L30/USP17L15/USP17L7/USP17L4/USP17L8/USP17L1/USP17L18/USP17L20/USP17L21/USP17L25/USP17L11/USP17L22/USP17L10/USP17L17/USP17L26/USP17L24/USP17L19		up	Smn_Tbph_Caz	""	Smn_Tbph_Caz	Smn	smn	RD
CG11525	FBgn0039858	CycG	CCNG1/CCNG2/CCNI2/CCNI		up	Smn_Tbph_Caz	""	Smn_Tbph_Caz	""	""	D
CG2921	FBgn0034689	CG2921	ARMT1		up	Smn_Tbph_Caz	""	Smn_Tbph_Caz	""	""	D
CG6851	FBgn0027786	Mtch	MTCH2/MTCH1		up	Smn_Tbph_Caz	Tbph	Smn_Tbph_Caz	""	""	DA
CG6092	FBgn0028833	Dak1	CMPK1/AK1/AK5		up	Smn_Tbph_Caz	""	Smn_Tbph_Caz	""	""	D
CG14482	FBgn0034245	UQCR-6.4	UQCR11		up	Smn_Tbph_Caz	""	Smn_Tbph_Caz	Tbph	tbph	RD
CG17737	FBgn0035423	CG17737	EIF1B/EIF1		up	Smn_Tbph_Caz	""	Smn_Tbph_Caz	""	""	D
CG1071	FBgn0024371	E2f2	E2F5/E2F4/E2F3/E2F1		up	Smn_Tbph_Caz	""	Smn_Tbph_Caz	""	""	D
CG6866	FBgn0032515	loqs	PRKRA/TARBP2/STAU1/STAU2		up	Smn_Tbph_Caz	Caz	Smn_Tbph_Caz	""	""	DA
CG5174	FBgn0034345	CG5174	TPD52L2/TPD52L3/TPD52/TPD52L1		up	Smn_Tbph_Caz	Caz	Smn_Tbph_Caz	""	""	DA
CG5222	FBgn0036570	IntS9	INTS9		up	Smn_Tbph_Caz	""	Smn_Tbph_Caz	""	""	D
CG10392	FBgn0261403	sxc	OGT		up	Smn_Tbph_Caz	""	Smn_Tbph_Caz	""	""	D
CG17248	FBgn0013342	nSyb	VAMP2/VAMP1/VAMP3/VAMP4/VAMP8/VAMP5		up	Smn_Tbph_Caz	Caz_Smn	Smn_Tbph_Caz	""	""	DA
CG5629	FBgn0261285	Ppcs	PPCS		up	Smn_Tbph_Caz	""	Smn_Tbph_Caz	Smn	""	RD
CG17494	FBgn0040011	Slmap	SLMAP/CCDC136/TRAF3IP3		up	Smn_Tbph_Caz	""	Smn_Tbph_Caz	""	""	D
CG9350	FBgn0034576	ND-B14.7	NDUFA11		up	Smn_Tbph_Caz	""	Smn_Tbph_Caz	""	""	D
CG5738	FBgn0022238	lolal	ZBTB43/ZBTB9/ZBTB37/ZBTB12		up	Smn_Tbph_Caz	""	Smn_Tbph_Caz	Tbph	tbph	RD
CG33554	FBgn0053554	Nipped-A	TRRAP		up	Smn_Tbph_Caz	Tbph	Smn_Tbph_Caz	""	""	DA
CG7712	FBgn0033570	ND-B14	NDUFA6		up	Smn_Tbph_Caz	""	Smn_Tbph_Caz	Caz	""	RD
CG15523	FBgn0039727	CG15523	VPS13B/VPS13C/VPS13A/VPS13D		up	Smn_Tbph_Caz	""	Smn_Tbph_Caz	Tbph	tbph	RD
CG7945	FBgn0036505	CG7945	BAG2		up	Smn_Tbph_Caz	""	Smn_Tbph_Caz	""	""	D
CG8605	FBgn0035762	Rint1	RINT1		up	Smn_Tbph_Caz	""	Smn_Tbph_Caz	Smn	smn	RD
CG1495	FBgn0016126	CaMKI	CAMK1D/CAMK1/CAMK1G/PNCK/CAMK4/CAMKV/PSKH1/PSKH2		up	Smn_Tbph_Caz	Caz	Smn_Tbph_Caz	""	""	DA
CG6568	FBgn0034210	CG6568			up	Smn_Tbph_Caz	""	Smn_Tbph_Caz	""	""	D
CG1639	FBgn0001491	l(1)10Bb	BUD31		up	Smn_Tbph_Caz	""	Smn_Tbph_Caz	Caz	""	RD
CG12099	FBgn0035232	CG12099	RNF10/RNF170		up	Smn_Tbph_Caz	""	Smn_Tbph_Caz	""	""	D
CG9132	FBgn0030791	CG9132	NECAP1/NECAP2		up	Smn_Tbph_Caz	""	Smn_Tbph_Caz	Tbph	""	RD
CG17023	FBgn0024804	Dbp80	DDX19B/DDX19A/DDX25		up	Smn_Tbph_Caz	""	Smn_Tbph_Caz	Tbph_Smn	""	RD
CG14981	FBgn0035473	mge	TOMM22		up	Smn_Tbph_Caz	""	Smn_Tbph_Caz	""	""	D
CG17828	FBgn0016038	mod(r)	VPS37A/VPS37C/VPS37B		up	Smn_Tbph_Caz	""	Smn_Tbph_Caz	""	""	D
CG7789	FBgn0039698	CG7789	BPNT1		up	Smn_Tbph_Caz	""	Smn_Tbph_Caz	""	""	D
CG16982	FBgn0025638	Roc1a	RBX1/RNF7		up	Smn_Tbph_Caz	""	Smn_Tbph_Caz	""	""	D
CG30404	FBgn0050404	Tango11	MFF		up	Smn_Tbph_Caz	""	Smn_Tbph_Caz	""	""	D
CG7656	FBgn0036516	CG7656	UBE2R2/CDC34/UBE2G1		up	Smn_Tbph_Caz	""	Smn_Tbph_Caz	""	""	D
CG8201	FBgn0260934	par-1	MARK3/MARK4/MARK1/MARK2/SIK3		up	Smn_Tbph_Caz	Caz_Tbph	Smn_Tbph_Caz	Tbph	tbph	RDA
CG2943	FBgn0037530	EMC1	EMC1		up	Smn_Tbph_Caz	""	Smn_Tbph_Caz	Smn	smn	RD
CG3209	FBgn0034971	CG3209	GPAT4/GPAT3		up	Smn_Tbph_Caz	Caz	Smn_Tbph_Caz	""	""	DA
CG42474	FBgn0259964	Sfp33A3	SPINK2		""	Caz_Smn	""	Caz_Smn	""	""	D
CG16926	FBgn0040732	CG16926			""	Caz_Smn	""	Caz_Smn	Tbph	""	RD
CG7592	FBgn0039685	Obp99b			""	Caz_Smn	""	Caz_Smn	""	""	D
	FBgn0264874	CR44065			""	Caz_Smn	""	Caz_Smn	""	""	D
CG7390	FBgn0038257	smp-30	RGN		""	Caz_Smn	""	Caz_Smn	""	""	D
CG9119	FBgn0035189	CG9119	C11orf54		""	Caz_Smn	""	Caz_Smn	Smn	""	RD
CG34063	FBgn0013680	ND2	ND2		up	Caz_Smn	""	Caz_Smn	""	""	D
CG4398	FBgn0034126	CG4398			up	Caz_Smn	""	Caz_Smn	""	""	D
CG11064	FBgn0087002	Rfabg	APOB		up	Caz_Smn	Caz_Smn	Caz_Smn	""	""	DA
CG8994	FBgn0000615	exu			up	Caz_Smn	""	Caz_Smn	""	""	D
CG7584	FBgn0039682	Obp99c			up	Caz_Smn	""	Caz_Smn	""	""	D
CG5840	FBgn0038516	P5cr-2	PYCR1/PYCRL/PYCR2/LEFTY1		up	Caz_Smn	""	Caz_Smn	""	""	D
CG11842	FBgn0039629	CG11842			up	Caz_Smn	""	Caz_Smn	Caz	""	RD
CG7529	FBgn0037090	Est-Q	CES4A/CES5A/CES3		up	Caz_Smn	""	Caz_Smn	""	""	D
CG13279	FBgn0000406	Cyt-b5-r	FADS1/FADS2/FADS3		up	Caz_Smn	""	Caz_Smn	Smn	""	RD
CG13607	FBgn0039151	CG13607			up	Caz_Smn	""	Caz_Smn	""	""	D
CG9497	FBgn0031800	CG9497			up	Caz_Smn	""	Caz_Smn	Tbph	""	RD
CG9928	FBgn0032472	CG9928			up	Caz_Smn	""	Caz_Smn	Tbph_Caz	""	RD
CG14485	FBgn0034262	swi2	ISLR2/LRRN4/LRRN4CL/ISLR		up	Caz_Smn	""	Caz_Smn	""	""	D
CG10363	FBgn0041180	Tep4	CD109/C4B/C3/C4A		up	Caz_Smn	""	Caz_Smn	Smn	""	RD
CG11314	FBgn0039800	Npc2g	NPC2		up	Caz_Smn	""	Caz_Smn	Tbph	""	RD
CG8654	FBgn0034479	CG8654	SLC22A13/SLC22A12/SLC22A16/SLC22A7/SLC22A8/SLC22A6		up	Caz_Smn	""	Caz_Smn	Smn	""	RD
CG12643	FBgn0040942	CG12643			up	Caz_Smn	""	Caz_Smn	Caz	""	RD
CG7322	FBgn0030968	CG7322	DCXR		up	Caz_Smn	""	Caz_Smn	""	""	D
CG43071	FBgn0262481	CG43071			up	Caz_Smn	""	Caz_Smn	""	""	D
CG14629	FBgn0040398	CG14629			up	Caz_Smn	""	Caz_Smn	""	""	D
CG15261	FBgn0086691	UK114	RIDA		up	Caz_Smn	""	Caz_Smn	Tbph	""	RD
CG8063	FBgn0038105	yellow-f2	DPM3		up	Caz_Smn	""	Caz_Smn	""	""	D
CG3699	FBgn0040349	CG3699	HSD17B14/HSD17B8/CBR4/DECR2/BDH2		up	Caz_Smn	""	Caz_Smn	""	""	D
CG5493	FBgn0034364	CG5493	CDO1		up	Caz_Smn	Caz	Caz_Smn	""	""	DA
CG10142	FBgn0035076	Ance-5	ACE/ACE2/TMEM27		up	Caz_Smn	""	Caz_Smn	Smn	""	RD
CG10184	FBgn0039094	CG10184			up	Caz_Smn	""	Caz_Smn	""	""	D
CG4716	FBgn0033820	CG4716			up	Caz_Smn	""	Caz_Smn	Tbph	""	RD
CG4847	FBgn0034229	CG4847	CTSL/CTSS/CTSV/CTSO/CTSK/CTSH		up	Caz_Smn	""	Caz_Smn	""	""	D
CG16756	FBgn0029765	CG16756	LYZL1/LYZL2/LYZL6/LALBA/SPACA5B/SPACA3/LYZL4/SPACA5/LYZ	ALB	up	Caz_Smn	""	Caz_Smn	Tbph	""	RD
CG4335	FBgn0038795	CG4335	TMLHE/BBOX1		up	Caz_Smn	""	Caz_Smn	Smn	""	RD
CG42846	FBgn0262035	CG42846			up	Caz_Smn	""	Caz_Smn	Tbph	""	RD
CG10658	FBgn0014000	Hf			up	Caz_Smn	""	Caz_Smn	""	""	D
CG2736	FBgn0035090	CG2736	SCARB2/SCARB1		up	Caz_Smn	""	Caz_Smn	""	""	D
CG10680	FBgn0032836	CG10680			up	Caz_Smn	""	Caz_Smn	""	""	D
CG2493	FBgn0032864	CG2493	PRCP/DPP7		up	Caz_Smn	""	Caz_Smn	""	""	D
CG34424	FBgn0085453	CG34424	ST20-MTHFS/MTHFS		up	Caz_Smn	""	Caz_Smn	""	""	D
CG18343	FBgn0033683	CG18343			up	Caz_Smn	""	Caz_Smn	""	""	D
CG16713	FBgn0031560	CG16713	WFIKKN1/WFIKKN2/EPPIN-WFDC6		up	Caz_Smn	""	Caz_Smn	Tbph	""	RD
CG9734	FBgn0027657	glob1	CYGB/HBG2/HBA2/HBE1/HBG1/HBZ/MB/HBQ1/HBB/HBD/HBM/HBA1		up	Caz_Smn	""	Caz_Smn	""	""	D
CG33493	FBgn0053493	CG33493	NDUFA5		up	Caz_Smn	""	Caz_Smn	Caz	""	RD
CG17531	FBgn0063493	GstE7	GSTT2B/GSTT1/GSTT2		up	Caz_Smn	""	Caz_Smn	""	""	D
CG7780	FBgn0000477	DNaseII	DNASE2B/DNASE2		up	Caz_Smn	""	Caz_Smn	""	""	D
CG10399	FBgn0031877	CG10399	HMGCL/HMGCLL1		up	Caz_Smn	""	Caz_Smn	""	""	D
CG1887	FBgn0035290	dsb	SCARB2/SCARB1		up	Caz_Smn	""	Caz_Smn	Tbph_Smn	""	RD
CG15096	FBgn0034394	CG15096	SLC17A5/SLC17A4/SLC17A3/SLC17A2/SLC17A1/SLC17A6/SLC17A8/SLC17A7		up	Caz_Smn	""	Caz_Smn	""	""	D
CG11841	FBgn0039628	CG11841			up	Caz_Smn	""	Caz_Smn	""	""	D
CG15825	FBgn0032773	fon			up	Caz_Smn	""	Caz_Smn	Smn	""	RD
CG17272	FBgn0038830	CG17272	CALML4/CALM1/CABP4/CALM3/CABP5/CALM2/CALML5/CABP7/CABP1/CABP2/CALN1/CALML3		up	Caz_Smn	""	Caz_Smn	""	""	D
CG7470	FBgn0037146	CG7470	ALDH18A1		up	Caz_Smn	""	Caz_Smn	Tbph_Smn	""	RD
CG31991	FBgn0004797	mdy	DGAT1/MIR6848/SOAT1/SOAT2		up	Caz_Smn	""	Caz_Smn	Tbph	""	RD
CG5991	FBgn0026576	CG5991	PISD/MIR7109		up	Caz_Smn	""	Caz_Smn	""	""	D
CG42445	FBgn0259916	CG42445			up	Caz_Smn	""	Caz_Smn	""	""	D
CG7758	FBgn0027945	ppl	GCSH		up	Caz_Smn	""	Caz_Smn	""	""	D
CG31299	FBgn0261808	cu	NOCT/PDE12		up	Caz_Smn	Caz_Smn	Caz_Smn	Tbph_Smn	""	RDA
CG11594	FBgn0035484	CG11594	FGGY		up	Caz_Smn	Caz	Caz_Smn	""	""	DA
CG14615	FBgn0031184	CG14615	GLYATL3		up	Caz_Smn	""	Caz_Smn	""	""	D
CG32856	FBgn0052856	CG32856			up	Caz_Smn	""	Caz_Smn	""	""	D
CG10361	FBgn0036208	CG10361	GCAT/ALAS2/ALAS1	CAT	up	Caz_Smn	""	Caz_Smn	""	""	D
CG12338	FBgn0033543	CG12338	DDO/DAO		up	Caz_Smn	""	Caz_Smn	""	""	D
CG9665	FBgn0036680	Cpr73D			up	Caz_Smn	""	Caz_Smn	""	""	D
CG32744	FBgn0086558	Ubi-p5E	UBC/UBB/UBD		up	Caz_Smn	""	Caz_Smn	""	""	D
CG4802	FBgn0034215	Mtap	MTAP		up	Caz_Smn	""	Caz_Smn	""	""	D
CG5252	FBgn0037894	Ranbp9	IPO9		up	Caz_Smn	""	Caz_Smn	""	""	D
CG10733	FBgn0061492	loj	TMED6		up	Caz_Smn	Caz_Smn_Tbph	Smn_Tbph_Caz	Caz	""	RDA
CG9953	FBgn0035726	CG9953	PRSS16		up	Caz_Smn	""	Caz_Smn	Smn	""	RD
CG40472	FBgn0058002	ND-AGGG	NDUFB2		up	Caz_Smn	""	Caz_Smn	""	""	D
CG12428	FBgn0039543	CG12428	CROT		up	Caz_Smn	""	Caz_Smn	""	""	D
CG32647	FBgn0052647	CG32647	DGCR2		up	Caz_Smn	Tbph	Smn_Tbph_Caz	Tbph	""	RDA
CG32276	FBgn0047135	CG32276	SERP2/SERP1		up	Caz_Smn	Caz	Caz_Smn	""	""	DA
CG6834	FBgn0037935	CG6834			up	Caz_Smn	""	Caz_Smn	""	""	D
CG5164	FBgn0034335	GstE1	GSTT2B/GSTT1/GSTT2		up	Caz_Smn	""	Caz_Smn	Caz	""	RD
CG4912	FBgn0032198	eEF1delta	EEF1D/EEF1B2	EEF1D	up	Caz_Smn	""	Caz_Smn	""	""	D
	FBgn0264821	CR44029			up	Caz_Smn	""	Caz_Smn	Tbph	""	RD
CG2139	FBgn0028646	aralar1	SLC25A12/SLC25A13/SLC25A18/SLC25A22	SLC25A12	up	Caz_Smn	Caz	Caz_Smn	Smn	""	RDA
CG17124	FBgn0032297	CG17124	PPP1R14B/PPP1R14C/PPP1R14A/PPP1R14D		up	Caz_Smn	Caz	Caz_Smn	""	""	DA
CG30424	FBgn0050424	CG30424	MB21D1		up	Caz_Smn	Caz	Caz_Smn	""	""	DA
CG3700	FBgn0034796	CG3700			up	Caz_Smn	""	Caz_Smn	Smn	""	RD
CG9619	FBgn0036862	Gbs-76A	PPP1R3D/PPP1R3E/PPP1R3A/PPP1R3G/PPP1R3C/PPP1R3B		up	Caz_Smn	""	Caz_Smn	""	""	D
CG11750	FBgn0030294	Pa1	PAGR1		up	Caz_Smn	""	Caz_Smn	""	""	D
CG5119	FBgn0265297	pAbp	PABPC1/PABPC4/PABPC3/PABPC1L/PABPC5/PABPC4L/PABPC1L2B/PABPC1L2A		up	Caz_Smn	""	Caz_Smn	""	""	D
CG9739	FBgn0016797	fz2	FZD5/FZD8/SFRP4/FRZB/FZD4/FZD10/FZD2/FZD7/FZD6/FZD9/FZD1		up	Caz_Smn	""	Caz_Smn	""	""	D
CG5826	FBgn0038519	Prx3	PRDX3/PRDX2/PRDX1/PRDX4	PRDX2	up	Caz_Smn	""	Caz_Smn	""	""	D
CG11567	FBgn0015623	Cpr	POR/MIR4651		up	Caz_Smn	""	Caz_Smn	Smn	smn	RD
CG4432	FBgn0035976	PGRP-LC	PGLYRP3/PGLYRP4/PGLYRP1		up	Caz_Smn	""	Caz_Smn	""	""	D
CG5727	FBgn0032193	CG5727			up	Caz_Smn	""	Caz_Smn	""	""	D
CG2862	FBgn0031459	CG2862	HINT1/HINT2		up	Caz_Smn	""	Caz_Smn	""	""	D
CG18001	FBgn0040007	RpL38	RPL38	RPL3	up	Caz_Smn	""	Caz_Smn	""	""	D
CG9528	FBgn0031814	retm	SEC14L5/SEC14L1/SEC14L3/SEC14L2		up	Caz_Smn	""	Caz_Smn	""	""	D
CG34195	FBgn0085224	CG34195	METTL6/METTL2B/METTL2A		up	Caz_Smn	""	Caz_Smn	""	""	D
CG12775	FBgn0032987	RpL21	RPL21		up	Caz_Smn	""	Caz_Smn	""	""	D
CG34039	FBgn0054039	CG34039	COMMD4		up	Caz_Smn	""	Caz_Smn	""	""	D
CG10222	FBgn0036356	CG10222	GPN2		up	Caz_Smn	""	Caz_Smn	""	""	D
CG15119	FBgn0034430	mip40	LIN37		up	Caz_Smn	""	Caz_Smn	Tbph	""	RD
CG32163	FBgn0052163	CG32163	NATD1		up	Caz_Smn	""	Caz_Smn	""	""	D
CG2023	FBgn0037383	CG2023	BNIP1		up	Caz_Smn	""	Caz_Smn	""	""	D
CG5025	FBgn0032224	Sps2	SEPHS1/SEPHS2		up	Caz_Smn	""	Caz_Smn	Tbph	""	RD
CG15309	FBgn0030183	CG15309	YPEL1/YPEL2/YPEL4/YPEL3/YPEL5		up	Caz_Smn	""	Caz_Smn	Tbph	""	RD
CG6957	FBgn0031717	Oscillin	GNPDA2/GNPDA1		up	Caz_Smn	""	Caz_Smn	""	""	D
CG5073	FBgn0038331	Ccm3	PDCD10		up	Caz_Smn	""	Caz_Smn	Tbph	""	RD
CG5151	FBgn0036576	CG5151	LDLRAD4	LDLR	up	Caz_Smn	""	Caz_Smn	Tbph	""	RD
CG2103	FBgn0035375	pgant6	GALNT10/GALNTL6/POC1B-GALNT4/GALNTL5/GALNT6/GALNT12/GALNT5/GALNT13/GALNT11/GALNT7/GALNT3/GALNT1/GALNT4		up	Caz_Smn	""	Caz_Smn	""	""	D
CG10420	FBgn0039296	CG10420	SIL1/HSPBP1		up	Caz_Smn	""	Caz_Smn	Smn	""	RD
CG12346	FBgn0017414	cag	CENPB/TIGD3/TIGD4/TIGD6		up	Caz_Smn	""	Caz_Smn	""	""	D
CG33261	FBgn0013263	Trl	NACC1/NACC2/ZBTB17/ZBTB48/BCL6B/MYNN/ZBTB38/ZBTB3/ZBTB2/BTBD18/ZBTB46/BCL6/ZBTB49/ZBTB14/ZSCAN5C/ZBTB40/ZBTB44		up	Caz_Smn	Caz	Caz_Smn	""	""	DA
CG14977	FBgn0035469	CG14977	LAMTOR4		up	Caz_Smn	""	Caz_Smn	""	""	D
CG14648	FBgn0263594	lost	MTHFSD		up	Caz_Smn	""	Caz_Smn	""	""	D
CG32230	FBgn0052230	ND-MLRQ	NDUFA4/NDUFA4L2/C15orf48		up	Caz_Smn	""	Caz_Smn	Tbph	""	RD
CG4264	FBgn0266599	Hsc70-4	HSPA8/HSPA2/HSPA1B/HSPA6/HSPA1A/HSPA1L/HSPA5		up	Caz_Smn	""	Caz_Smn	Smn	smn	RD
CG12104	FBgn0035238	CG12104	TOX4/TOX2/TOX/TOX3		up	Caz_Smn	""	Caz_Smn	""	""	D
CG31360	FBgn0051360	CG31360			up	Caz_Smn	""	Caz_Smn	""	""	D
CG5439	FBgn0032476	CG5439	SNX29		up	Caz_Smn	""	Caz_Smn	""	""	D
CG44010	FBgn0264816	koko	FAM58A		up	Caz_Smn	""	Caz_Smn	""	""	D
CG42672	FBgn0261554	CG42672	KIDINS220/NKPD1	KIDINS220	up	Caz_Smn	""	Caz_Smn	Smn	smn	RD
CG43665	FBgn0263740	eIF-2gamma	EIF2S3/SUV39H2/SUV39H1		up	Caz_Smn	""	Caz_Smn	Smn	smn	RD
CG14133	FBgn0036192	Pallidin	BLOC1S6		up	Caz_Smn	""	Caz_Smn	""	""	D
CG11015	FBgn0031830	COX5B	COX5B		up	Caz_Smn	""	Caz_Smn	""	""	D
CG12129	FBgn0033475	CG12129	ASCC1	ASCC1	up	Caz_Smn	""	Caz_Smn	""	""	D
CG5902	FBgn0039136	CG5902	AMMECR1/AMMECR1L		up	Caz_Smn	""	Caz_Smn	""	""	D
CG4946	FBgn0259482	Mob3	MOB3B/MOB3A/MOB3C/MOB1B/MOB1A		up	Caz_Smn	""	Caz_Smn	""	""	D
CG6323	FBgn0039465	Tsp97E	TSPAN13/TSPAN31		up	Caz_Smn	Caz	Caz_Smn	""	""	DA
CG5183	FBgn0267330	KdelR	KDELR2/KDELR1/KDELR3		up	Caz_Smn	""	Caz_Smn	""	""	D
CG10640	FBgn0035601	Uev1A	UBE2V2/UBE2V1/TMEM189-UBE2V1		up	Caz_Smn	""	Caz_Smn	""	""	D
CG8764	FBgn0011227	ox	UQCR10		up	Caz_Smn	""	Caz_Smn	Tbph	""	RD
CG18319	FBgn0000173	ben	UBE2N/UBE2NL		up	Caz_Smn	""	Caz_Smn	Tbph	""	RD
CG17931	FBgn0038421	CG17931	SERF2/SERF1B/SERF1A	SERF1A/SERF1B	up	Caz_Smn	""	Caz_Smn	Caz	""	RD
CG11027	FBgn0013749	Arf102F	ARF4/ARF5/ARF1/ARF3		up	Caz_Smn	""	Caz_Smn	""	""	D
CG33129	FBgn0053129	CG33129	TMEM214		up	Caz_Smn	""	Caz_Smn	""	""	D
CG32795	FBgn0040384	CG32795	TMEM120B/TMEM120A		up	Caz_Smn	""	Caz_Smn	Tbph	""	RD
CG8998	FBgn0044020	Roc2	RNF7/RBX1		up	Caz_Smn	""	Caz_Smn	Tbph	""	RD
CG31249	FBgn0051249	CG31249	C14orf166		up	Caz_Smn	""	Caz_Smn	""	""	D
CG10007	FBgn0260744	Tango9	SLC35F6		up	Caz_Smn	""	Caz_Smn	Tbph	""	RD
CG7138	FBgn0031951	r2d2	STAU2/TARBP2		up	Caz_Smn	Caz	Caz_Smn	""	""	DA
CG2699	FBgn0020622	Pi3K21B	PIK3R3/PIK3R1/PIK3R2		up	Caz_Smn	""	Caz_Smn	Tbph	""	RD
CG40045	FBgn0058045	CG40045	UBE2G1/CDC34/UBE2R2/UBE2G2		up	Caz_Smn	""	Caz_Smn	""	""	D
CG5203	FBgn0027052	CHIP	STUB1		up	Caz_Smn	""	Caz_Smn	Tbph	""	RD
CG4443	FBgn0267384	Ubc7	UBE2G2/UBE2G1		up	Caz_Smn	""	Caz_Smn	""	""	D
CG7425	FBgn0011217	eff	UBE2D2/UBE2D3/UBE2D4/UBE2D1/UBE2DNL/UBE2E2/UBE2E3/UBE2E1		up	Caz_Smn	""	Caz_Smn	Tbph	""	RD
CG11306	FBgn0037108	CG11306	ALG11	ALG1	up	Caz_Smn	""	Caz_Smn	""	""	D
CG4494	FBgn0264922	smt3	SUMO3/SUMO2/SUMO4/SUMO1/UBE2G2		up	Caz_Smn	""	Caz_Smn	Tbph	""	RD
CG17454	FBgn0039977	CG17454	SMNDC1	SMNDC1	up	Caz_Smn	""	Caz_Smn	""	""	D
CG10465	FBgn0033017	CG10465	KCTD10/TNFAIP1/KCTD13	TNF	up	Caz_Smn	""	Caz_Smn	Tbph	""	RD
CG7332	FBgn0030973	CG7332	FAM188A		up	Caz_Smn	""	Caz_Smn	Smn	""	RD
CG45050	FBgn0266410	CG45050	ZFAND6/ZFAND5		up	Caz_Smn	Tbph	Smn_Tbph_Caz	Tbph_Caz	""	RDA
CG10413	FBgn0032689	CG10413	SLC12A9		up	Caz_Smn	""	Caz_Smn	""	""	D
CG12859	FBgn0033961	ND-B15	NDUFB4		up	Caz_Smn	""	Caz_Smn	""	""	D
CG8657	FBgn0020930	Dgkepsilon	DGKE		up	Caz_Smn	""	Caz_Smn	Smn	""	RD
CG6720	FBgn0015320	Ubc2	UBE2E2/UBE2E3/UBE2E1/UBE2D3/UBE2D2/UBE2D4/UBE2D1		up	Caz_Smn	""	Caz_Smn	""	""	D
CG8536	FBgn0027538	beta4GalNAcTA	B4GALT2/B4GALT3/B4GALT4/B4GALT1/B4GALT5/B4GALT6		up	Caz_Smn	""	Caz_Smn	""	""	D
CG10417	FBgn0033021	CG10417	PPM1G		up	Caz_Smn	""	Caz_Smn	""	""	D
CG42616	FBgn0261268	Cul3	CUL3/CUL4A/CUL4B		up	Caz_Smn	""	Caz_Smn	""	""	D
CG8156	FBgn0013750	Arf51F	ARF6		up	Caz_Smn	Caz_Tbph	Smn_Tbph_Caz	""	""	DA
CG9389	FBgn0037064	CG9389	IMPA2/IMPA1		""	Caz_Tbph	""	Caz_Tbph	Tbph	""	RD
	FBgn0046776	CR14033			up	Caz_Tbph	""	Caz_Tbph	""	""	D
CG11853	FBgn0039298	to			up	Caz_Tbph	""	Caz_Tbph	""	""	D
CG40472	FBgn0085736	CG40472	NDUFB2		up	Caz_Tbph	""	Caz_Tbph	""	""	D
CG5646	FBgn0039525	CG5646	SLC25A45/SLC25A48/SLC25A47		up	Caz_Tbph	""	Caz_Tbph	""	""	D
	FBgn0267469	3647			both	Smn_Tbph_Caz	""	Smn_Tbph_Caz	""	""	D
CG32187	FBgn0052187	CG32187	HARBI1		up	Caz_Tbph	""	Caz_Tbph	""	""	D
CG9564	FBgn0015316	Try29F	PRSS1/PRSS3		up	Caz_Tbph	""	Caz_Tbph	Smn	""	RD
	FBgn0000715	FMRFa	RBM12B		up	Caz_Tbph	""	Caz_Tbph	Tbph	""	RD
	FBgn0265665	CR44472			up	Caz_Tbph	""	Caz_Tbph	""	""	D
CG42495	FBgn0260027	CG42495	TMEM42		up	Caz_Tbph	""	Caz_Tbph	Tbph	""	RD
CG5491	FBgn0039459	IntS12	INTS12		up	Caz_Tbph	""	Caz_Tbph	Smn	""	RD
CG2674	FBgn0005278	Sam-S	MAT2A/MAT1A		up	Caz_Tbph	Caz_Smn	Caz_Tbph	""	""	DA
CG9305	FBgn0032512	CG9305	BDP1		up	Caz_Tbph	""	Caz_Tbph	""	""	D
CG31142	FBgn0047114	CG31142	YAE1D1		up	Caz_Tbph	""	Caz_Tbph	""	""	D
CG6232	FBgn0032252	loh	THSD4/ADAMTSL4		up	Caz_Tbph	""	Caz_Tbph	""	""	D
CG17166	FBgn0036462	mRpL39	MRPL39	RPL3	up	Caz_Tbph	""	Caz_Tbph	""	""	D
CG5725	FBgn0011205	fbl	PANK3/PANK2/PANK1/PANK4	ANK3	up	Caz_Tbph	""	Caz_Tbph	""	""	D
	FBgn0264986	CR44137			up	Caz_Tbph	""	Caz_Tbph	""	""	D
	FBgn0028426	JhI-1	ELAC2/ELAC1		up	Caz_Tbph	""	Caz_Tbph	Tbph	tbph	RD
CG16734	FBgn0037667	CG16734			up	Caz_Tbph	""	Caz_Tbph	""	""	D
	FBgn0266095	CR44832			up	Caz_Tbph	""	Caz_Tbph	Caz	""	RD
CG4084	FBgn0011297	l(2)not	ALG3		up	Caz_Tbph	""	Caz_Tbph	Smn	""	RD
CG32706	FBgn0052706	CG32706	ABT1		up	Caz_Tbph	""	Caz_Tbph	""	""	D
CG16790	FBgn0037713	CG16790	USB1		up	Caz_Tbph	""	Caz_Tbph	""	""	D
CG14757	FBgn0033274	CG14757	SDHAF2		up	Caz_Tbph	""	Caz_Tbph	""	""	D
CG10687	FBgn0086443	Aats-asn	NARS		up	Caz_Tbph	""	Caz_Tbph	""	""	D
CG4364	FBgn0032138	CG4364	PES1		up	Caz_Tbph	""	Caz_Tbph	Smn	""	RD
CG9451	FBgn0036876	CG9451	ACPT/ACP2/ACPP/ACP6		up	Caz_Tbph	""	Caz_Tbph	""	""	D
CG31793	FBgn0051793	CG31793	ABCC4/ABCC3/ABCC1/ABCC8/ABCC9/ABCC6/ABCC10/ABCC2/ABCC5/CFTR/ABCC12/ABCC11		up	Caz_Tbph	""	Caz_Tbph	""	""	D
CG14102	FBgn0036906	CG14102			up	Caz_Tbph	""	Caz_Tbph	""	""	D
CG13902	FBgn0035166	CG13902	KDM8		up	Caz_Tbph	""	Caz_Tbph	Smn	""	RD
CG14084	FBgn0260857	Bet1	BET1/BET1L		up	Caz_Tbph	""	Caz_Tbph	""	""	D
CG31436	FBgn0051436	CG31436			up	Caz_Tbph	""	Caz_Tbph	""	""	D
CG8394	FBgn0033911	VGAT	SLC32A1		up	Caz_Tbph	""	Caz_Tbph	""	""	D
CG18467	FBgn0034218	CG18467	GID8		up	Caz_Tbph	""	Caz_Tbph	""	""	D
CG2101	FBgn0035374	mRpS35	MRPS35		up	Caz_Tbph	""	Caz_Tbph	""	""	D
CG15082	FBgn0034397	CG15082			up	Caz_Tbph	""	Caz_Tbph	Smn	""	RD
CG12740	FBgn0035422	RpL28	RPL28/MIR6805		up	Caz_Tbph	""	Caz_Tbph	Tbph_Smn	tbph	RD
CG42584	FBgn0260874	Ir76a	GRID2		up	Caz_Tbph	""	Caz_Tbph	Tbph_Smn	""	RD
CG7407	FBgn0037134	CG7407	MXRA7		up	Caz_Tbph	""	Caz_Tbph	Caz	""	RD
CG5504	FBgn0002174	l(2)tid	DNAJA3		up	Caz_Tbph	""	Caz_Tbph	""	""	D
CG5463	FBgn0039153	CG5463	GATB		up	Caz_Tbph	""	Caz_Tbph	""	""	D
CG33183	FBgn0000448	Hr46	RORB/RORC/RORA		up	Caz_Tbph	""	Caz_Tbph	Tbph	""	RD
CG7347	FBgn0002901	mus304	ATRIP		up	Caz_Tbph	""	Caz_Tbph	""	""	D
CG12189	FBgn0035150	Rev1	REV1		up	Caz_Tbph	""	Caz_Tbph	""	""	D
CG10195	FBgn0032787	CG10195	NUDT19		up	Caz_Tbph	""	Caz_Tbph	Tbph_Smn	""	RD
CG9075	FBgn0001942	eIF-4a	EIF4A1/EIF4A2/MIR1248/EIF4A3		up	Caz_Tbph	""	Caz_Tbph	Smn	""	RD
CG11877	FBgn0039636	Atg14	ATG14		up	Caz_Tbph	""	Caz_Tbph	""	""	D
CG16935	FBgn0033883	CG16935	MECR		up	Caz_Tbph	""	Caz_Tbph	""	""	D
CG8019	FBgn0001179	hay	ERCC3	ERCC3	up	Caz_Tbph	""	Caz_Tbph	""	""	D
CG12091	FBgn0035228	CG12091	PPTC7		up	Caz_Tbph	""	Caz_Tbph	""	""	D
CG8396	FBgn0015299	Ssb-c31a	SUB1		up	Caz_Tbph	""	Caz_Tbph	""	""	D
CG17734	FBgn0037890	CG17734	HIGD1A/HIGD1C/HIGD1B		up	Caz_Tbph	""	Caz_Tbph	""	""	D
CG6878	FBgn0036488	CG6878	ROMO1		up	Caz_Tbph	""	Caz_Tbph	""	""	D
CG3368	FBgn0039508	CG3368	THADA		up	Caz_Tbph	""	Caz_Tbph	Smn	""	RD
CG13766	FBgn0031834	CG13766			up	Caz_Tbph	""	Caz_Tbph	""	""	D
CG5502	FBgn0003279	RpL4	RPL4		up	Caz_Tbph	""	Caz_Tbph	Smn	""	RD
CG3782	FBgn0031660	mRpL28	MRPL28		up	Caz_Tbph	""	Caz_Tbph	""	""	D
CG9204	FBgn0025720	Ate1	ATE1		up	Caz_Tbph	""	Caz_Tbph	""	""	D
CG7516	FBgn0261535	l(2)34Fd	NOL10		up	Caz_Tbph	""	Caz_Tbph	Smn	""	RD
CG10338	FBgn0032700	CG10338	C16orf58		up	Caz_Tbph	""	Caz_Tbph	""	""	D
CG10528	FBgn0004811	fs(2)ltoPP43	SLC7A6OS		up	Caz_Tbph	""	Caz_Tbph	""	""	D
CG5124	FBgn0000057	adp	WDTC1		up	Caz_Tbph	""	Caz_Tbph	""	""	D
CG10721	FBgn0032846	CG10721	PYROXD1		up	Caz_Tbph	""	Caz_Tbph	Smn	""	RD
CG6259	FBgn0036740	Vps60	CHMP5		up	Caz_Tbph	""	Caz_Tbph	""	""	D
CG3314	FBgn0014026	RpL7A	RPL7A		up	Caz_Tbph	""	Caz_Tbph	Smn	""	RD
CG7023	FBgn0039025	Usp12-46	USP46/USP12		up	Caz_Tbph	""	Caz_Tbph	""	""	D
CG12141	FBgn0027084	Aats-lys	KARS		up	Caz_Tbph	""	Caz_Tbph	Smn	""	RD
CG32017	FBgn0052017	CG32017			up	Caz_Tbph	Caz	Caz_Tbph	""	""	DA
CG9862	FBgn0034646	Rae1	RAE1		up	Caz_Tbph	""	Caz_Tbph	Smn	""	RD
CG15441	FBgn0019982	Gs1l	PUDP		up	Caz_Tbph	""	Caz_Tbph	Smn	""	RD
CG6455	FBgn0019960	Mitofilin	IMMT		up	Caz_Tbph	""	Caz_Tbph	""	""	D
CG7394	FBgn0036173	CG7394	DNAJC19/DNAJC15		up	Caz_Tbph	""	Caz_Tbph	Tbph	""	RD
CG2970	FBgn0034936	CG2970	STOML2		up	Caz_Tbph	""	Caz_Tbph	""	""	D
CG34117	FBgn0083953	CG34117	FMC1/C7orf55-LUC7L2		up	Caz_Tbph	""	Caz_Tbph	""	""	D
CG4561	FBgn0027080	Aats-tyr	YARS		up	Caz_Tbph	""	Caz_Tbph	Smn	""	RD
CG17082	FBgn0039994	conu	ARHGAP18/ARHGAP40/ARHGAP28		up	Caz_Tbph	""	Caz_Tbph	""	""	D
CG14903	FBgn0038446	CG14903	PTRHD1	TRH	up	Caz_Tbph	""	Caz_Tbph	Tbph	""	RD
CG9769	FBgn0037270	CG9769	EIF3F		up	Caz_Tbph	""	Caz_Tbph	Smn	""	RD
CG6838	FBgn0037182	ArfGAP3	ARFGAP2/ARFGAP3		up	Caz_Tbph	""	Caz_Tbph	""	""	D
CG5726	FBgn0034313	CG5726			up	Caz_Tbph	""	Caz_Tbph	Tbph	tbph	RD
CG6607	FBgn0039204	CG6607	PPP1R21		up	Caz_Tbph	""	Caz_Tbph	""	""	D
CG7404	FBgn0035849	ERR	ESRRG/ESRRB/ESRRA/PGR/NR3C1/ESR2/AR/ESR1/NR3C2		up	Caz_Tbph	""	Caz_Tbph	""	""	D
CG5479	FBgn0034893	mRpL43	MRPL43		up	Caz_Tbph	""	Caz_Tbph	""	""	D
CG12114	FBgn0086362	spn-F			up	Caz_Tbph	""	Caz_Tbph	""	""	D
CG3691	FBgn0035047	Pof			up	Caz_Tbph	""	Caz_Tbph	""	""	D
CG11964	FBgn0037644	CG11964	CTNNBL1		up	Caz_Tbph	""	Caz_Tbph	""	""	D
CG5729	FBgn0027836	Dgp-1	GTPBP1/GTPBP2		up	Caz_Tbph	""	Caz_Tbph	Smn	""	RD
CG12272	FBgn0036571	Strumpellin	WASHC5		up	Caz_Tbph	""	Caz_Tbph	""	""	D
CG6251	FBgn0034118	Nup62	NUP62/NUP62CL	NUP62	up	Caz_Tbph	""	Caz_Tbph	Smn	""	RD
CG14813	FBgn0028969	deltaCOP	ARCN1		up	Caz_Tbph	""	Caz_Tbph	""	""	D
CG7603	FBgn0036726	QIL1	C19orf70		up	Caz_Tbph	""	Caz_Tbph	""	""	D
CG3278	FBgn0032988	Tif-IA	RRN3		up	Caz_Tbph	Caz	Caz_Tbph	""	""	DA
CG7654	FBgn0036928	Tom20	TOMM20/TOMM20L		up	Caz_Tbph	""	Caz_Tbph	Caz	""	RD
CG14818	FBgn0026088	CG14818	C9orf16		up	Caz_Tbph	""	Caz_Tbph	""	""	D
CG8400	FBgn0034068	casp	FAF1		up	Caz_Tbph	""	Caz_Tbph	""	""	D
CG12408	FBgn0033027	TpnC4	CALM1/CALML3/CALML4/CABP4/CALM3/CABP5/CALM2/CALML5/CABP7/CABP1/CABP2/CALN1/CALML6		""	Caz	""	Caz	Caz	""	RD
CG3972	FBgn0010019	Cyp4g1	CYP4A11/CYP4Z1/CYP4B1/CYP4X1/CYP4A22/CYP4V2/CYP19A1/CYP4F11/CYP4F12	CYP4V2	""	Caz	""	Caz	Caz_Smn	""	RD
CG6806	FBgn0002565	Lsp2			""	Caz	""	Caz	""	""	D
CG11909	FBgn0261575	tobi	KIAA1161		""	Caz	""	Caz	""	""	D
CG17820	FBgn0038914	fit			""	Caz	""	Caz	""	""	D
CG4105	FBgn0015035	Cyp4e3	CYP4V2/CYP4A11/CYP4Z1/CYP4B1/CYP4F11/CYP4X1/CYP4F12/CYP4A22/CYP4F8/CYP46A1/CYP4F3/CYP4F2/CYP4F22	CYP4V2	""	Caz	""	Caz	Tbph	""	RD
CG17876	FBgn0000078	Amy-d	AMY2B/AMY1C/AMY1B/AMY2A/AMY1A		""	Caz	""	Caz	Smn	""	RD
CG34166	FBgn0085195	CG34166			""	Caz	""	Caz	Tbph_Smn	""	RD
CG42751	FBgn0261805	CG42751			""	Caz	""	Caz	""	""	D
	FBgn0264791	CR44021			""	Caz	""	Caz	""	""	D
CG18107	FBgn0034330	CG18107			""	Caz	""	Caz	Tbph	""	RD
CG6188	FBgn0038074	Gnmt	GNMT		""	Caz	""	Caz	""	""	D
CG9438	FBgn0000473	Cyp6a2	TBXAS1/CYP3A43/CYP3A4/CYP3A5/CYP3A7-CYP3A51P/CYP3A7		""	Caz	""	Caz	""	""	D
CG18156	FBgn0035725	Mis12	MIS12		""	Caz	""	Caz	""	""	D
CG8345	FBgn0033065	Cyp6w1	CYP3A4/TBXAS1/CYP3A43/CYP3A5/CYP3A7-CYP3A51P		down	Smn_Tbph_Caz	""	Smn_Tbph_Caz	Smn	""	RD
CG42711	FBgn0261628	CG42711			""	Caz	""	Caz	""	""	D
	FBgn0086661	snoRNA:Psi28S-2566			""	Caz	""	Caz	""	""	D
CG2505	FBgn0015570	alpha-Est2	ACHE/CES4A/CES2/NLGN2/CES5A/CES1/CEL/NLGN4X/NLGN1/NLGN3/NLGN4Y/CES3	ACHE	""	Caz	""	Caz	""	""	D
CG8234	FBgn0033644	Tret1-2	SLC2A8/SLC2A6/SLC2A13		""	Caz	""	Caz	""	""	D
CG18730	FBgn0000079	Amy-p	AMY2B/AMY1C/AMY2A/AMY1A/AMY1B		""	Caz	""	Caz	""	""	D
CG16836	FBgn0040735	CG16836			""	Caz	""	Caz	""	""	D
CG34086	FBgn0013683	ND4L	ND4L		""	Caz	""	Caz	""	""	D
CG1644	FBgn0031182	Cyp6t1	TBXAS1/CYP3A43/CYP3A4/CYP3A5/CYP3A7-CYP3A51P		""	Caz	""	Caz	""	""	D
CG9280	FBgn0001114	Glt	NLGN2/NLGN4X/NLGN1/NLGN3/NLGN4Y		""	Caz	""	Caz	""	""	D
CG8859	FBgn0033696	Cyp6g2	TBXAS1/CYP3A43/CYP3A4/CYP3A5/CYP3A7-CYP3A51P		""	Caz	""	Caz	Smn	""	RD
CG2060	FBgn0014469	Cyp4e2	CYP4V2/CYP4A11/CYP4Z1/CYP4B1/CYP4F11/CYP4X1/CYP4F12/CYP4A22/CYP4F8/CYP46A1/CYP4F3/CYP4F2/CYP4F22	CYP4V2	""	Caz	""	Caz	Smn	""	RD
CG4723	FBgn0039023	CG4723	ECE2/ECE1/KEL/PHEX/ECEL1		up	Caz	""	Caz	Tbph	""	RD
CG16758	FBgn0035348	CG16758	PNP		up	Caz	Caz_Smn	Caz	""	""	DA
CG2233	FBgn0029990	CG2233			up	Caz	""	Caz	Caz	""	RD
CG4302	FBgn0027073	CG4302	UGT2B10/UGT2A2/UGT2B11/UGT1A3/UGT2B4/UGT2B15/UGT2B17/UGT2A3/UGT2B7/UGT8/UGT1A6/UGT1A1/UGT2B28/UGT3A1/UGT3A2/UGT1A4/UGT1A10/UGT1A7/UGT1A5/UGT1A9/UGT1A8		up	Caz	""	Caz	""	""	D
CG33310	FBgn0053310	CG33310	ATP1B1/ATP1B4/ATP1B2/ATP1B3/ATP4B		up	Caz	""	Caz	""	""	D
	FBgn0266637	CR45144			up	Caz	""	Caz	""	""	D
CG34089	FBgn0013685	ND6	ND6		up	Caz	""	Caz	Smn	""	RD
CG15231	FBgn0040653	IM4			up	Caz	""	Caz	Tbph	""	RD
CG6687	FBgn0038299	Spn88Eb	SERPINI1		up	Caz	""	Caz	""	""	D
	FBgn0086603	snoRNA:Or-CD2			up	Caz	""	Caz	""	""	D
CG3590	FBgn0038467	AdSL	ADSL		up	Caz	""	Caz	Smn	""	RD
CG18547	FBgn0037973	CG18547	KCNAB2		up	Caz	""	Caz	""	""	D
CG2155	FBgn0003965	v	TDO2		up	Caz	""	Caz	Tbph_Smn	""	RD
CG15068	FBgn0040733	CG15068			up	Caz	""	Caz	Tbph	""	RD
CG10374	FBgn0039114	Lsd-1	PLIN3/PLIN1/PLIN5/PLIN2		up	Caz	Smn	Caz_Smn	""	""	DA
CG33990	FBgn0067905	IM14			up	Caz	""	Caz	""	""	D
CG11051	FBgn0040813	Nplp2			up	Caz	""	Caz	""	""	D
CG33120	FBgn0053120	CG33120			up	Caz	""	Caz	""	""	D
CG3597	FBgn0031417	CG3597	DHDH		up	Caz	""	Caz	""	""	D
CG1897	FBgn0000492	Dr	MSX2/MSX1		up	Caz	""	Caz	""	""	D
CG34227	FBgn0085256	CG34227			up	Caz	""	Caz	""	""	D
CG6206	FBgn0027611	LManII	MAN2B1/MAN2B2/MAN2A2/MAN2A1		up	Caz	Caz_Smn	Caz	Smn	""	RDA
CG32282	FBgn0052282	Drsl4			up	Caz	""	Caz	Tbph	""	RD
CG11089	FBgn0039241	CG11089	ATIC		up	Caz	""	Caz	Smn	""	RD
CG17244	FBgn0039031	CG17244			up	Caz	""	Caz	Tbph	""	RD
	FBgn0267587	2984			up	Caz	""	Caz	""	""	D
CG30008	FBgn0050008	CG30008	ELOVL7/ELOVL4/ELOVL1		up	Caz	""	Caz	""	""	D
CG4715	FBgn0031305	Iris			up	Caz	""	Caz	""	""	D
CG4725	FBgn0039022	CG4725	ECE2/ECE1/KEL/ECEL1		up	Caz	""	Caz	Smn	""	RD
	FBgn0264437	CR43855			up	Caz	""	Caz	Tbph	""	RD
CG31414	FBgn0051414	CG31414	GBA		up	Caz	""	Caz	""	""	D
CG3239	FBgn0029769	frma	ECE2/ECE1/KEL/ECEL1		up	Caz	""	Caz	""	""	D
CG3989	FBgn0020513	ade5	PAICS		up	Caz	""	Caz	""	""	D
CG6503	FBgn0040606	CG6503			up	Caz	""	Caz	Tbph_Smn	""	RD
CG18249	FBgn0037553	CG18249			up	Caz	""	Caz	""	""	D
CG15067	FBgn0034331	CG15067			up	Caz	""	Caz	""	""	D
CG11899	FBgn0014427	CG11899	PSAT1		up	Caz	""	Caz	Smn	""	RD
CG5887	FBgn0086687	Desat1	SCD/SCD5		up	Caz	""	Caz	""	""	D
CG3603	FBgn0029648	CG3603	HSD17B8/CBR4		up	Caz	""	Caz	""	""	D
CG14935	FBgn0032382	Mal-B2	SLC3A1/SLC3A2		up	Caz	""	Caz	""	""	D
CG18003	FBgn0061356	CG18003	HAO1/HAO2		up	Caz	""	Caz	Tbph_Smn	""	RD
CG11459	FBgn0037396	CG11459	CTSH		up	Caz	""	Caz	""	""	D
CG11236	FBgn0031860	CG11236	DDO/DAO		up	Caz	""	Caz	""	""	D
CG31075	FBgn0051075	CG31075	ALDH2/ALDH1A1/ALDH1A2/ALDH1A3/ALDH1B1/ALDH16A1/ALDH8A1/ALDH1L2/ALDH1L1/ALDH9A1		up	Caz	""	Caz	""	""	D
CG5154	FBgn0064237	Idgf5	CHIT1		up	Caz	""	Caz	Smn	""	RD
CG5958	FBgn0031913	CG5958	TTPAL/RLBP1		up	Caz	""	Caz	""	""	D
CG12405	FBgn0033520	Prx2540-1	PRDX6		up	Caz	""	Caz	Caz	""	RD
CG3246	FBgn0031538	CG3246			up	Caz	""	Caz	""	""	D
CG10621	FBgn0032726	CG10621	BHMT2/BHMT/MTR		up	Caz	""	Caz	""	""	D
CG9681	FBgn0043578	PGRP-SB1	PGLYRP4/PGLYRP3/PGLYRP1/PGLYRP2		up	Caz	""	Caz	""	""	D
CG43114	FBgn0262574	CG43114			up	Caz	""	Caz	""	""	D
CG13794	FBgn0031936	CG13794	SLC6A7/SLC6A14		up	Caz	""	Caz	""	""	D
CG3926	FBgn0014031	Spat	AGXT		up	Caz	""	Caz	""	""	D
CG9547	FBgn0031824	CG9547	GCDH		up	Caz	""	Caz	""	""	D
CG14021	FBgn0031702	fusl			up	Caz	Caz_Tbph	Caz_Tbph	Tbph	""	RDA
CG9707	FBgn0034628	Acox57D-p	ACOX1/ACOX2		up	Caz	""	Caz	""	""	D
CG9780	FBgn0037230	CG9780	KEL/ECE2/ECE1		up	Caz	""	Caz	""	""	D
CG4306	FBgn0036787	CG4306	GGCT		up	Caz	""	Caz	Tbph	""	RD
CG4067	FBgn0020385	pug	MTHFD1/MTHFD1L		up	Caz	""	Caz	""	""	D
CG8196	FBgn0033366	Ance-4	ACE/TMEM27/ACE2		up	Caz	""	Caz	Smn	""	RD
CG7997	FBgn0034117	CG7997	NAGA/GLA		up	Caz	""	Caz	Smn	""	RD
CG44014	FBgn0264776	CG44014			up	Caz	""	Caz	Caz	""	RD
CG33115	FBgn0028542	NimB4	ANGPTL5/TNR/ANGPTL3/ANGPTL1/TNXB/FGG/FCN3/ANGPTL4/TNC/ANGPTL2/FIBCD1/ANGPT4/FGB/ANGPTL6/TNN/FGA/ANGPTL7/FGL1/ANGPT1/FGL2/ANGPT2/FCN2/TNFAIP6/PEAR1/MEGF11/MEGF10/SCARF1/DKK2/SCARF2/MEGF6	FCN2/ANG/TNF	up	Caz	""	Caz	""	""	D
CG31839	FBgn0028543	NimB2	ANGPTL5/TNR/ANGPTL3/ANGPTL1/TNXB/FGG/FCN3/ANGPTL4/TNC/ANGPTL2/FIBCD1/ANGPT4/FGB/ANGPTL6/TNN/FGA/ANGPTL7/FGL1/ANGPT1/FGL2/ANGPT2/FCN2/TNFAIP6/PEAR1/MEGF11/MEGF10/SCARF1/DKK2/SCARF2/MEGF6	FCN2/ANG/TNF	up	Caz	""	Caz	Smn	""	RD
CG11395	FBgn0034200	CG11395	SAT2/QRICH2/SATL1		up	Caz	""	Caz	Smn	""	RD
CG15293	FBgn0028526	CG15293			up	Caz	""	Caz	Tbph	""	RD
CG33494	FBgn0053494	CG33494			up	Caz	""	Caz	""	""	D
CG10178	FBgn0032684	CG10178	UGT2B10/UGT1A3/UGT1A1/UGT2B4/UGT2B15/UGT2A2/UGT2B17/UGT2B11/UGT2A3/UGT2B7/UGT8/UGT2B28/UGT3A1/UGT3A2/UGT1A4/UGT1A10/UGT1A7/UGT1A5/UGT1A9/UGT1A6/UGT1A8		up	Caz	""	Caz	Caz	""	RD
CG4472	FBgn0020416	Idgf1	CHIT1		up	Caz	""	Caz	""	""	D
CG5322	FBgn0032253	LManI	MAN2B1/MAN2B2		up	Caz	""	Caz	""	""	D
CG10078	FBgn0041194	Prat2	PPAT		up	Caz	""	Caz	""	""	D
CG6953	FBgn0026721	fat-spondin	SPON1	PON1	up	Caz	""	Caz	Smn	""	RD
CG16965	FBgn0032387	CG16965	PGGHG		up	Caz	""	Caz	""	""	D
CG6638	FBgn0035911	CG6638	IVD		up	Caz	""	Caz	""	""	D
CG14400	FBgn0032896	CG14400			up	Caz	""	Caz	""	""	D
CG11400	FBgn0034198	CG11400			up	Caz	""	Caz	""	""	D
CG30356	FBgn0050356	CG30356			up	Caz	""	Caz	""	""	D
	FBgn0265810	CR44599			up	Caz	""	Caz	""	""	D
CG9837	FBgn0037635	CG9837			up	Caz	""	Caz	Tbph	""	RD
CG5288	FBgn0263199	Galk	GALK2		up	Caz	Caz_Smn	Caz	""	""	DA
CG8453	FBgn0025454	Cyp6g1	TBXAS1/CYP3A43/CYP3A4/CYP3A5/CYP3A7-CYP3A51P		up	Caz	""	Caz	Smn	""	RD
CG8782	FBgn0022774	Oat	OAT		up	Caz	""	Caz	""	""	D
CG32667	FBgn0052667	ssp7			up	Caz	""	Caz	""	""	D
CG16712	FBgn0031561	IM33	TFPI2/WFIKKN1/EPPIN-WFDC6		up	Caz	""	Caz	Tbph	""	RD
CG3616	FBgn0015040	Cyp9c1	TBXAS1/CYP3A4/CYP3A5/CYP3A43/CYP3A7-CYP3A51P/CYP3A7		up	Caz	""	Caz	""	""	D
CG9621	FBgn0038172	Adgf-D	CECR1		up	Caz	""	Caz	""	""	D
CG5966	FBgn0029831	CG5966	PNLIP/PNLIPRP1/PNLIPRP3/PNLIPRP2/PLA1A	PLA1A	up	Caz	""	Caz	Tbph	""	RD
CG32695	FBgn0052695	CG32695			up	Caz	""	Caz	""	""	D
CG5008	FBgn0040321	GNBP3			up	Caz	""	Caz	Tbph	""	RD
CG3011	FBgn0029823	CG3011	SHMT1/SHMT2/MIR6778		up	Caz	""	Caz	""	""	D
CG1865	FBgn0024293	Spn43Ab	SERPINI2/SERPINI1/SERPINB7/SERPINE2/SERPINE1/SERPIND1/SERPINE3/SERPINB9/SERPINB10/SERPINB12/SERPINB2/SERPINB11/SERPINB4/SERPINA9/SERPINA5/SERPINB13/SERPINB5/SERPINB6/SERPINB1/SERPINB8/SERPINA6	INA	up	Caz	""	Caz	""	""	D
CG4019	FBgn0034885	CG4019	AQP6/AQP4/AQP5/AQP2/AQP1/MIP/AQP8		up	Caz	Tbph	Caz_Tbph	""	""	DA
CG31937	FBgn0031360	CG31937	DHRS7		both	Smn_Tbph_Caz	""	Smn_Tbph_Caz	""	""	D
	FBgn0262353	CR43051			up	Caz	""	Caz	Tbph	""	RD
CG2081	FBgn0030262	Vago			up	Caz	""	Caz	""	""	D
CG11325	FBgn0025595	AkhR	GNRHR/GNRHR2		up	Caz	Caz_Tbph	Caz_Tbph	""	""	DA
	FBgn0267481	3760			up	Caz	""	Caz	""	""	D
CG34253	FBgn0085282	CG34253			up	Caz	""	Caz	""	""	D
CG13436	FBgn0034532	CG13436	CFAP206		up	Caz	""	Caz	""	""	D
CG1220	FBgn0063923	Kaz1-ORFB	SPINK14/SPINK9/SPINK7		up	Caz	""	Caz	""	""	D
CG18067	FBgn0034512	CG18067			up	Caz	""	Caz	""	""	D
CG15828	FBgn0032136	Apoltp	APOB/LOC400499		up	Caz	""	Caz	""	""	D
CG13868	FBgn0034501	CG13868			up	Caz	""	Caz	Tbph	""	RD
CG7720	FBgn0038652	CG7720	SLC5A6		up	Caz	Caz	Caz	""	""	DA
CG8094	FBgn0001187	Hex-C	GCK/HK1/HKDC1/HK3/HK2		up	Caz	""	Caz	""	""	D
CG5590	FBgn0039537	CG5590	HSDL2		up	Caz	""	Caz	Tbph_Smn	""	RD
CG31778	FBgn0051778	CG31778	CHTF18		up	Caz	""	Caz	""	""	D
CG16987	FBgn0031461	daw	TGFB1/INHBE/INHBC/TGFB2/INHBB/INHBA/TGFB3		up	Caz	""	Caz	""	""	D
CG1468	FBgn0030157	CG1468			up	Caz	""	Caz	""	""	D
	FBgn0263487	scaRNA:PsiU5-44			up	Caz	""	Caz	""	""	D
CG6426	FBgn0034162	CG6426			up	Caz	""	Caz	""	""	D
CG6415	FBgn0032287	CG6415	AMT		up	Caz	""	Caz	""	""	D
CG6299	FBgn0030641	CG6299	GLTP/PLEKHA8/PLEKHA3		up	Caz	""	Caz	""	""	D
CG11315	FBgn0039801	Npc2h	NPC2		up	Caz	""	Caz	""	""	D
CG5210	FBgn0013763	CG5210	CHIT1		up	Caz	""	Caz	""	""	D
CG43094	FBgn0262540	CG43094			up	Caz	""	Caz	""	""	D
CG6067	FBgn0029828	CG6067			up	Caz	""	Caz	""	""	D
CG7021	FBgn0013949	Elal			up	Caz	""	Caz	""	""	D
CG2064	FBgn0033205	CG2064	RDH11/RDH12/RDH13/RDH14/DHRS13/DHRSX		up	Caz	""	Caz	""	""	D
CG5171	FBgn0031907	CG5171			up	Caz	""	Caz	""	""	D
CG12116	FBgn0030041	CG12116	SPR		up	Caz	""	Caz	""	""	D
CG8249	FBgn0034045	CG8249	SLC2A8/SLC2A6		up	Caz	""	Caz	""	""	D
CG3174	FBgn0033079	Fmo-2	FMO5/FMO2/FMO1/FMO3/FMO4	FMO1	up	Caz	""	Caz	""	""	D
CG43351	FBgn0263083	CG43351			up	Caz	""	Caz	Tbph	""	RD
CG31777	FBgn0051777	CG31777			up	Caz	""	Caz	""	""	D
CG42351	FBgn0259682	Jabba			up	Caz	Caz	Caz	Tbph_Smn	""	RDA
	FBgn0086068	snoRNA:Or-CD12			up	Caz	""	Caz	""	""	D
CG1106	FBgn0010225	Gel	AVIL/GSN/SCIN/VIL1/VILL/CAPG		up	Caz	""	Caz	""	""	D
CG5277	FBgn0025366	Ip259	NSA2		up	Caz	""	Caz	""	""	D
CG2227	FBgn0011770	Gip	HYI		up	Caz	""	Caz	""	""	D
CG13795	FBgn0031937	CG13795	SLC6A7		up	Caz	""	Caz	""	""	D
CG8627	FBgn0010387	Dbi	DBI/ACBD7/ACBD4/ACBD6/ACBD5		up	Caz	""	Caz	""	""	D
CG1982	FBgn0024289	Sodh-1	SORD		up	Caz	""	Caz	""	""	D
CG8525	FBgn0033735	CG8525	DERA		up	Caz	""	Caz	""	""	D
CG6341	FBgn0028737	Ef1beta	EEF1B2/EEF1D	EEF1D	up	Caz	""	Caz	""	""	D
CG10315	FBgn0034858	eIF2B-delta	EIF2B4		up	Caz	Caz	Caz	Smn	""	RDA
CG3705	FBgn0023129	aay	PSPH		up	Caz	""	Caz	""	""	D
CG34331	FBgn0085360	CG34331			up	Caz	""	Caz	""	""	D
CG1092	FBgn0037228	CG1092			up	Caz	""	Caz	""	""	D
CG31320	FBgn0051320	HEATR2	DNAAF5		up	Caz	""	Caz	Tbph	""	RD
CG9331	FBgn0032889	CG9331	GRHPR		up	Caz	Caz_Smn	Caz	""	""	DA
CG9396	FBgn0037714	CG9396	MPC2		up	Caz	""	Caz	""	""	D
CG2194	FBgn0086450	su(r)	DPYD		up	Caz	""	Caz	""	""	D
CG15093	FBgn0034390	CG15093	HIBADH/GLYR1		up	Caz	""	Caz	""	""	D
CG3829	FBgn0035091	CG3829	SCARB2/CD36/SCARB1	CD36	up	Caz	""	Caz	""	""	D
CG17108	FBgn0032285	CG17108			up	Caz	""	Caz	Tbph	""	RD
CG14511	FBgn0039641	CG14511	SLC35B4		up	Caz	""	Caz	""	""	D
CG17534	FBgn0063491	GstE9	GSTT2B/GSTT1/GSTT2		up	Caz	""	Caz	""	""	D
CG6984	FBgn0034191	CG6984	ECHDC3		up	Caz	""	Caz	Tbph	""	RD
CG1827	FBgn0033431	CG1827	AGA		up	Caz	""	Caz	Smn	""	RD
CG12825	FBgn0033221	CG12825			up	Caz	""	Caz	""	""	D
	FBgn0051664	CG31664			up	Smn_Tbph_Caz	""	Smn_Tbph_Caz	Tbph	""	RD
CG42260	FBgn0259145	CG42260	CNGA2/CNGA4/CNGA3		up	Caz	""	Caz	Tbph_Smn	""	RD
CG13796	FBgn0031939	CG13796	SLC6A7		both	Smn_Tbph_Caz	""	Smn_Tbph_Caz	Caz	""	RD
	FBgn0263468	snoRNA:SC35-a			up	Caz	""	Caz	""	""	D
CG4475	FBgn0020415	Idgf2	CHIT1		up	Caz	""	Caz	""	""	D
CG17597	FBgn0032715	CG17597	SCP2		up	Caz	""	Caz	""	""	D
CG17524	FBgn0063497	GstE3	GSTT2B/GSTT1/GSTT2		up	Caz	""	Caz	Caz	""	RD
CG5321	FBgn0030575	CG5321	BBOX1		up	Caz	""	Caz	""	""	D
CG10157	FBgn0039099	GILT2	IFI30		up	Caz	""	Caz	""	""	D
CG1112	FBgn0015575	alpha-Est7	CES3		up	Caz	""	Caz	""	""	D
CG31692	FBgn0032820	fbp	FBP2/FBP1		up	Caz	Smn	Caz_Smn	Tbph	""	RDA
CG4330	FBgn0030452	MFS10	SLC17A5/SLC17A1/SLC17A6/SLC17A8/SLC17A7/SLC17A4/SLC17A3/SLC17A2		up	Caz	""	Caz	""	""	D
	FBgn0266974	CR45425			up	Caz	""	Caz	""	""	D
CG8206	FBgn0030679	CG8206	DNLZ		up	Caz	""	Caz	""	""	D
CG2397	FBgn0033304	Cyp6a13	TBXAS1/CYP3A7-CYP3A51P/CYP3A43/CYP3A4/CYP3A5		up	Caz	""	Caz	""	""	D
CG6598	FBgn0011768	Fdh	ADH5/ADH1A/ADH1B/ADH7/ADH6/ADH4/ADH1C		up	Caz	""	Caz	""	""	D
CG13912	FBgn0035186	CG13912			up	Caz	""	Caz	""	""	D
CG11709	FBgn0030310	PGRP-SA	PGLYRP3/PGLYRP1/PGLYRP2/PGLYRP4		up	Caz	""	Caz	""	""	D
CG4120	FBgn0036806	Cyp12c1	CYP24A1/CYP27C1/CYP27B1/CYP27A1/CYP11A1		up	Caz	""	Caz	""	""	D
CG10799	FBgn0033821	CG10799			both	Caz_Tbph	""	Caz_Tbph	Tbph	""	RD
CG6042	FBgn0038681	Cyp12a4	CYP24A1/CYP27A1/CYP27B1/CYP27C1		up	Caz	""	Caz	""	""	D
CG8253	FBgn0034046	tun	WDYHV1		up	Caz	""	Caz	Tbph	""	RD
CG5778	FBgn0038930	CG5778			up	Caz	""	Caz	Tbph	""	RD
	FBgn0264678	CR43963			up	Caz	""	Caz	""	""	D
CG31689	FBgn0031449	CG31689	ABCG1/ABCG4	ABCG1	up	Caz	Caz	Caz	Smn	""	RDA
CG3456	FBgn0023549	Mct1	SLC16A12/SLC16A14/SLC16A9/SLC16A6/SLC16A11/SLC16A4		up	Caz	""	Caz	Smn	""	RD
CG15101	FBgn0010053	Jheh1	EPHX1		up	Caz	""	Caz	Tbph	""	RD
CG1583	FBgn0030013	GIIIspla2	PLA2G3		up	Caz	""	Caz	""	""	D
CG9456	FBgn0028988	Spn42Dd	SERPINB4/SERPINC1/SERPINB6/SERPINE2/SERPINE3/SERPINE1/SERPINI1/SERPINB12/SERPINB13/SERPINB3/SERPINB1/SERPINI2/SERPINB9/SERPINB10/SERPINB2/SERPINA10/SERPINB11/SERPINB5/SERPINB8/SERPINB7	INA	up	Caz	""	Caz	""	""	D
CG31769	FBgn0051769	CG31769			up	Caz	""	Caz	""	""	D
CG4572	FBgn0038738	CG4572	CPVL/CTSA		up	Caz	""	Caz	Smn	""	RD
CG9390	FBgn0012034	AcCoAS	ACSS2/ACSS1/ACSS3		up	Caz	""	Caz	Tbph	""	RD
CG5599	FBgn0030612	CG5599	DBT		up	Caz	""	Caz	""	""	D
CG43065	FBgn0262475	bru-2	CELF2/CELF1/CELF4/CELF3/CELF5/CELF6	CELF2	up	Caz	Caz_Tbph	Caz_Tbph	Tbph_Smn	""	RDA
CG2898	FBgn0030195	CG2898			up	Caz	""	Caz	""	""	D
	FBgn0266993	CR45444			up	Caz	""	Caz	Tbph_Smn	""	RD
CG4634	FBgn0016687	Nurf-38	PPA1/PPA2		up	Caz	""	Caz	Tbph_Smn	""	RD
CG9510	FBgn0032076	CG9510	ASL/CRCP		up	Caz	""	Caz	""	""	D
	FBgn0015543	snoRNA:Me28S-A1322			up	Caz	""	Caz	""	""	D
CG7052	FBgn0041182	Tep2	CD109/C3/C4B/C4A/A2ML1/C5		up	Caz	Caz_Smn_Tbph	Smn_Tbph_Caz	Smn	""	RDA
CG12262	FBgn0035811	CG12262	ACADM/ACAD8		up	Caz	""	Caz	""	""	D
CG6543	FBgn0033879	CG6543	ECHS1		up	Caz	""	Caz	""	""	D
CG6770	FBgn0032400	CG6770	NUPR1/NUPR2		up	Caz	""	Caz	Tbph	""	RD
CG18011	FBgn0033491	CG18011	ZNF133/ZNF343/ZNF423/ZNF451/ZNF521		up	Caz	""	Caz	Smn	""	RD
CG1140	FBgn0035298	SCOT	OXCT1/OXCT2		up	Caz	Smn	Caz_Smn	Smn	""	RDA
CG6115	FBgn0040985	CG6115	ETFRF1		up	Caz	""	Caz	""	""	D
CG2543	FBgn0030407	CG2543	FPGS		up	Caz	""	Caz	""	""	D
CG11134	FBgn0030518	CG11134	APIP		up	Caz	""	Caz	""	""	D
CG6908	FBgn0037936	CG6908			up	Caz	""	Caz	""	""	D
CG9042	FBgn0001128	Gpdh	GPD1/GPD1L		up	Caz	""	Caz	""	""	D
CG3267	FBgn0042083	CG3267	MCCC2/PCCB		up	Caz	""	Caz	""	""	D
CG4265	FBgn0010288	Uch	UCHL3/UCHL1	UCHL1	up	Caz	""	Caz	""	""	D
CG7966	FBgn0038115	CG7966	SELENBP1		up	Caz	""	Caz	""	""	D
CG5315	FBgn0038984	AdipoR	ADIPOR1/ADIPOR2		up	Caz	""	Caz	""	""	D
CG6113	FBgn0032264	Lip4	LIPM/LIPK/LIPF/LIPA/LIPJ/LIPN		both	Caz_Tbph	""	Caz_Tbph	""	""	D
CG14290	FBgn0038662	Mpc1	MPC1/MPC1L		up	Caz	""	Caz	""	""	D
CG15199	FBgn0030270	CG15199			up	Caz	""	Caz	""	""	D
CG10516	FBgn0036549	CG10516	SPSB3		up	Caz	""	Caz	""	""	D
CG11255	FBgn0036337	AdenoK	ADK		up	Caz	""	Caz	""	""	D
CG10593	FBgn0016122	Acer	ACE/ACE2/TMEM27		up	Caz	""	Caz	""	""	D
CG8586	FBgn0033320	CG8586	KLKB1		up	Caz	""	Caz	Smn	""	RD
CG3448	FBgn0035996	CG3448			up	Caz	""	Caz	""	""	D
CG30428	FBgn0050428	CG30428	NAIF1		up	Caz	""	Caz	Tbph	""	RD
CG8327	FBgn0037723	SpdS	SRM		up	Caz	""	Caz	""	""	D
CG12030	FBgn0035147	Gale	GALE		up	Caz	""	Caz	Tbph	""	RD
CG17556	FBgn0038462	CG17556	EMC2		up	Caz	""	Caz	Caz	""	RD
CG6744	FBgn0037901	CG6744	EXD2		up	Caz	""	Caz	""	""	D
CG4710	FBgn0016926	Pino			up	Caz	""	Caz	Tbph_Smn	""	RD
CG11094	FBgn0000504	dsx	DMRTB1/DMRTC2/DMRT2/DMRTA2/DMRT3/DMRTA1/DMRT1		up	Caz	""	Caz	Tbph	""	RD
CG11309	FBgn0037070	CG11309	SERHL2/SERHL		up	Caz	Tbph	Caz_Tbph	""	""	DA
CG7642	FBgn0003308	ry	XDH/AOX1		up	Caz	""	Caz	""	""	D
CG2145	FBgn0030251	CG2145	ENDOU		up	Caz	""	Caz	""	""	D
CG1780	FBgn0026415	Idgf4	CHIT1		up	Caz	""	Caz	""	""	D
CG11901	FBgn0029176	Ef1gamma	EEF1G		up	Caz	""	Caz	Smn	""	RD
CG9358	FBgn0035089	Phk-3			up	Caz	""	Caz	""	""	D
CG1041	FBgn0037440	CRAT	CRAT/CHAT		up	Caz	""	Caz	""	""	D
CG8673	FBgn0031986	CG8673	B3GALT2/B3GALT5/B3GALNT1/B3GALT1/B3GALT4/B3GNT5/B3GNT9/B3GNT7/B3GNT2/B3GNT8/B3GNT4/B3GNT6		up	Caz	""	Caz	""	""	D
CG17333	FBgn0030239	CG17333	PGLS		up	Caz	""	Caz	""	""	D
CG9886	FBgn0031428	CG9886	GLYCTK		up	Caz	""	Caz	""	""	D
CG8913	FBgn0038465	Irc	PTGS2	PTGS2	up	Caz	""	Caz	Smn	""	RD
CG17646	FBgn0264494	CG17646	ABCG1/ABCG4	ABCG1	up	Caz	""	Caz	Smn	""	RD
CG6084	FBgn0086254	CG6084	AKR1B10/AKR1B1/AKR1B15/AKR1E2/AKR1D1/AKR1A1/AKR1C2/AKR1C1/AKR1C3/AKR1C4		up	Caz	Caz	Caz	""	""	DA
CG33189	FBgn0053189	CG33189			up	Caz	""	Caz	""	""	D
CG9790	FBgn0037613	Cks85A	CKS1B/CKS2		up	Caz	""	Caz	""	""	D
CG11739	FBgn0037239	CG11739	SFXN1/SFXN3/SFXN5		up	Caz	""	Caz	""	""	D
CG31974	FBgn0051974	CG31974			up	Caz	""	Caz	""	""	D
CG32068	FBgn0052068	Adi1	ADI1		up	Caz	""	Caz	Smn	""	RD
CG7637	FBgn0033548	CG7637	NOP10		up	Caz	""	Caz	""	""	D
CG12868	FBgn0033945	CG12868			up	Caz	""	Caz	""	""	D
CG2118	FBgn0039877	CG2118	MCCC1/PCCA		up	Caz	""	Caz	""	""	D
CG3424	FBgn0036007	path	SLC36A3/SLC36A2/SLC36A1/SLC36A4		up	Caz	""	Caz	""	""	D
CG43103	FBgn0262563	CG43103			up	Caz	""	Caz	Tbph	""	RD
CG5707	FBgn0026593	CG5707	SERHL2/SERHL		up	Caz	""	Caz	Smn	""	RD
CG5773	FBgn0034290	CG5773			up	Caz	""	Caz	Tbph	""	RD
CG4703	FBgn0038742	Arc42	ACADS/ACADSB		up	Caz	""	Caz	Smn	""	RD
CG8722	FBgn0033247	Nup44A	SEH1L		up	Caz	""	Caz	""	""	D
CG32191	FBgn0052191	CG32191	ARSI/ARSJ/ARSB/ARSE/ARSA		up	Caz	""	Caz	""	""	D
CG10460	FBgn0034443	cer	CTSL/CTSZ/CTSS/CTSC/CTSK/CTSH/CTSB/CTSV		up	Caz	""	Caz	""	""	D
CG3376	FBgn0034997	CG3376	SMPD1		up	Caz	""	Caz	""	""	D
CG18012	FBgn0038552	CG18012	ALG1/ALG1L/ALG1L2	ALG1	up	Caz	""	Caz	""	""	D
CG12560	FBgn0031974	CG12560	GLYATL3/GLYAT/GLYATL1/GLYATL2		up	Caz	""	Caz	""	""	D
CG1516	FBgn0027580	PCB	PC		up	Caz	Caz	Caz	""	""	DA
CG7459	FBgn0062412	Ctr1B	SLC31A1/SLC31A2		up	Caz	""	Caz	""	""	D
CG10242	FBgn0033978	Cyp6a23	TBXAS1/CYP3A4/CYP3A43/CYP3A5/CYP3A7-CYP3A51P/CYP3A7		both	Caz_Tbph	""	Caz_Tbph	""	""	D
CG17577	FBgn0033775	Cyp9h1	CYP3A5/TBXAS1/CYP3A43/CYP3A4/CYP3A7-CYP3A51P/CYP3A7		up	Caz	""	Caz	""	""	D
	FBgn0264950	CR44119			up	Caz	""	Caz	""	""	D
CG33200	FBgn0053200	VepD			up	Caz	""	Caz	Tbph	""	RD
	FBgn0267590	3603			up	Caz	""	Caz	""	""	D
CG7283	FBgn0036213	RpL10Ab	RPL10A		up	Caz	Caz	Caz	""	""	DA
CG42402	FBgn0259821	CG42402	EVA1C		up	Caz	""	Caz	Tbph_Smn	""	RD
CG8947	FBgn0250848	26-29-p	CTSF/CTSL/CTSS/CTSC/CTSB/CTSV/CTSZ/CTSK/CTSH		up	Caz	""	Caz	Smn	""	RD
CG8430	FBgn0001124	Got1	GOT1/GOT1L1/GOT2		up	Caz	""	Caz	""	""	D
CG1102	FBgn0027930	MP1			up	Caz	""	Caz	""	""	D
CG12175	FBgn0030502	tth	DPF2/DPF3/DPF1		up	Caz	""	Caz	""	""	D
CG8322	FBgn0020236	ATPCL	ACLY		up	Caz	Caz_Smn	Caz	""	""	DA
CG5413	FBgn0025456	CREG	CREG1/CREG2		up	Caz	""	Caz	Tbph_Caz	""	RD
CG7593	FBgn0039687	CG7593	NAA40		up	Caz	""	Caz	""	""	D
CG5946	FBgn0036211	CG5946	CYB5R2/CYB5R3/CYB5R1/OXNAD1		up	Caz	Caz	Caz	Caz	""	RDA
CG30410	FBgn0050410	Rpi	RPIA		up	Caz	""	Caz	""	""	D
CG7176	FBgn0001248	Idh	IDH1/IDH2		up	Caz	Caz_Tbph	Caz_Tbph	""	""	DA
CG14965	FBgn0035414	CG14965	THAP8		up	Caz	""	Caz	""	""	D
	FBgn0266685	CR45175			up	Caz	""	Caz	""	""	D
CG8229	FBgn0033356	CG8229			up	Caz	""	Caz	Smn	""	RD
CG9847	FBgn0010470	Fkbp14	FKBP14/FKBP2/FKBP7/FKBP9/FKBP10/FKBP11	FKBP2/FKBP9/FKBP11/FKBP7/FKBP14/FKBP10	up	Caz	Caz_Smn_Tbph	Smn_Tbph_Caz	""	""	DA
CG2065	FBgn0033204	CG2065	RDH11/RDH12/RDH13/RDH14/DHRS13/DHRSX/DHRS12		both	Smn_Tbph_Caz	Caz	Smn_Tbph_Caz	""	""	DA
CG31915	FBgn0051915	CG31915	COLGALT1/COLGALT2/CERCAM		up	Caz	""	Caz	""	""	D
CG8732	FBgn0263120	Acsl	ACSL4/ACSL3/ACSL5/ACSL1/ACSL6		up	Caz	Caz_Smn	Caz	Smn	""	RDA
CG40160	FBgn0058160	CG40160	KLK1/KLKB1/KLK3/F11/KLK11/KLK2/TPSAB1/F9		up	Caz	""	Caz	""	""	D
CG4851	FBgn0032358	Ppt2	PPT2/EGFL8		up	Caz	""	Caz	""	""	D
CG1633	FBgn0040309	Jafrac1	PRDX1/PRDX2/PRDX3/PRDX4	PRDX2	up	Caz	""	Caz	""	""	D
CG9655	FBgn0026630	nes	LPCAT3	CAT	up	Caz	""	Caz	""	""	D
CG10639	FBgn0032729	CG10639	L2HGDH		up	Caz	""	Caz	""	""	D
CG10424	FBgn0036848	CG10424	NAXD		up	Caz	""	Caz	Tbph	""	RD
CG4257	FBgn0016917	Stat92E	STAT5B/STAT5A/STAT6/STAT3/STAT4/STAT2/STAT1	STAT5A/STAT5B	up	Caz	Caz	Caz	Tbph	""	RDA
CG32281	FBgn0052281	CG32281	TRMT5		up	Caz	""	Caz	""	""	D
CG4070	FBgn0011837	Tis11	ZFP36L1/ZFP36/ZFP36L2		up	Caz	""	Caz	""	""	D
CG8353	FBgn0032002	CG8353	CDA		up	Caz	""	Caz	""	""	D
CG34172	FBgn0085201	CG34172	COX7A1		up	Caz	""	Caz	""	""	D
CG6058	FBgn0000064	Ald	ALDOA/ALDOC/ALDOB		up	Caz	""	Caz	Smn	""	RD
CG31950	FBgn0051950	CG31950	NAA38		up	Caz	""	Caz	""	""	D
CG2100	FBgn0037369	CG2100	TRNT1		up	Caz	""	Caz	""	""	D
CG6375	FBgn0266581	pit	DDX18		up	Caz	""	Caz	""	""	D
CG8801	FBgn0028473	Non1	GTPBP4		up	Caz	""	Caz	Smn	""	RD
CG5436	FBgn0001230	Hsp68	HSPA1A/HSPA1B/HSPA1L/HSPA6/HSPA8/HSPA2/HSPA5		up	Caz	""	Caz	""	""	D
CG9691	FBgn0030160	CG9691			up	Caz	""	Caz	""	""	D
CG10467	FBgn0035679	CG10467	GALM		up	Caz	""	Caz	Smn	""	RD
CG10079	FBgn0003731	Egfr	ERBB4/EGFR/ERBB2/ERBB3	ERBB4	up	Caz	""	Caz	""	""	D
CG1257	FBgn0015571	alpha-Est3	CES4A/CES2/NLGN2/CES5A/CES1/CEL/NLGN4X/NLGN1/NLGN3/NLGN4Y/CES3		up	Caz	""	Caz	""	""	D
CG5126	FBgn0031320	CG5126			up	Caz	""	Caz	""	""	D
CG9629	FBgn0036857	CG9629	ALDH7A1		up	Caz	""	Caz	""	""	D
CG1665	FBgn0033451	CG1665	1-Mar/2-Mar		up	Caz	""	Caz	""	""	D
CG13123	FBgn0032150	CG13123	ZBTB24/ZNF112		up	Caz	""	Caz	""	""	D
CG4598	FBgn0032160	CG4598	ECI1		up	Caz	""	Caz	""	""	D
CG3644	FBgn0000181	bic	BTF3L4/BTF3		up	Caz	""	Caz	""	""	D
CG3415	FBgn0030731	Mfe2	HSD17B4		up	Caz	""	Caz	""	""	D
CG15658	FBgn0034602	Lapsyn	TLR3		up	Caz	""	Caz	""	""	D
CG14472	FBgn0011230	poe	UBR4		up	Caz	""	Caz	""	""	D
	FBgn0264507	CR43906			both	Caz_Tbph	""	Caz_Tbph	""	""	D
CG11967	FBgn0037646	CAHbeta			up	Caz	""	Caz	""	""	D
CG1793	FBgn0039923	MED26	MED26/CALR3	CALR	up	Caz	""	Caz	""	""	D
CG8199	FBgn0037709	CG8199	BCKDHA		up	Caz	""	Caz	""	""	D
CG12703	FBgn0031069	Pmp70	ABCD3/ABCD1/ABCD2		up	Caz	Caz_Smn	Caz	""	""	DA
CG13480	FBgn0028418	Lk			up	Caz	""	Caz	""	""	D
CG42514	FBgn0260388	CG42514	SLC46A3/SLC46A1/SLC46A2		up	Caz	""	Caz	""	""	D
CG5541	FBgn0030603	CG5541			up	Caz	""	Caz	Tbph	""	RD
CG18374	FBgn0025592	Gyk	GK/GK2/GK3P/SHPK/GK5		up	Caz	""	Caz	""	""	D
CG4665	FBgn0035964	Dhpr	QDPR		up	Caz	""	Caz	""	""	D
CG33080	FBgn0053080	CG33080	KIAA1161		up	Caz	""	Caz	Caz	""	RD
CG1236	FBgn0037370	CG1236	GRHPR		up	Caz	""	Caz	""	""	D
CG42795	FBgn0261928	CG42795	TBC1D30/TBC1D2B/TBC1D2		up	Caz	Tbph	Caz_Tbph	""	""	DA
CG8816	FBgn0033754	Ak6	TAF9/AK6		up	Caz	""	Caz	""	""	D
CG12163	FBgn0260462	CG12163	CTSF/CTSW		up	Caz	""	Caz	""	""	D
CG11334	FBgn0039849	CG11334	MRI1		up	Caz	""	Caz	""	""	D
CG4863	FBgn0020910	RpL3	RPL3/RPL3L	RPL3	up	Caz	Caz_Smn	Caz	Smn	""	RDA
CG7341	FBgn0036777	CG7341			up	Caz	""	Caz	""	""	D
CG15432	FBgn0031603	CG15432	FAM32A		up	Caz	""	Caz	""	""	D
CG6950	FBgn0037955	CG6950	KYAT3/KYAT1		up	Caz	""	Caz	""	""	D
CG4428	FBgn0031298	Atg4a	ATG4B/ATG4A/ATG4C/ATG4D		up	Caz	""	Caz	""	""	D
CG15110	FBgn0027535	botv	EXTL3		up	Caz	""	Caz	Smn	""	RD
CG9057	FBgn0030608	Lsd-2	PLIN1/PLIN2/PLIN3/PLIN5		up	Caz	Caz	Caz	""	""	DA
CG8128	FBgn0030668	CG8128	NUDT6		up	Caz	""	Caz	Caz	""	RD
CG11679	FBgn0030678	CG11679	RMND1		up	Caz	""	Caz	""	""	D
CG42280	FBgn0259175	ome	FAP/DPP4/DPP10/DPP6	DPP4	up	Caz	Caz	Caz	""	""	DA
CG9364	FBgn0003748	Treh	TREH		up	Caz	""	Caz	""	""	D
CG9212	FBgn0030724	Nipsnap	GBAS/NIPSNAP1		up	Caz	""	Caz	Smn	""	RD
CG7012	FBgn0039234	nct	NCSTN		up	Caz	""	Caz	""	""	D
CG14919	FBgn0032336	AstC			up	Caz	""	Caz	Tbph	""	RD
CG14331	FBgn0038510	CG14331			up	Caz	""	Caz	""	""	D
CG15693	FBgn0019936	RpS20	RPS20		up	Caz	""	Caz	""	""	D
CG9177	FBgn0030719	eIF5	EIF5		up	Caz	Caz	Caz	""	""	DA
CG14701	FBgn0037883	CG14701	DPH3/DPH3P1		up	Caz	""	Caz	""	""	D
CG4164	FBgn0031256	CG4164	DNAJB11	DNAJB1	up	Caz	""	Caz	""	""	D
CG5044	FBgn0038326	CG5044	HIBCH		up	Caz	""	Caz	""	""	D
CG31022	FBgn0039776	PH4alphaEFB	P4HA1/P4HA2/P4HA3		both	Smn_Tbph_Caz	""	Smn_Tbph_Caz	""	""	D
CG8460	FBgn0031996	CG8460	CHID1		up	Caz	""	Caz	Smn	""	RD
CG9250	FBgn0032921	Mpp6	MPHOSPH6		up	Caz	""	Caz	""	""	D
CG34455	FBgn0085484	Pdxk	PDXK/LOC105372824		up	Caz	""	Caz	""	""	D
CG14871	FBgn0038343	Trissin			up	Caz	""	Caz	""	""	D
CG10038	FBgn0038013	CG10038	FAM172A/FAM172BP/MIR2277		up	Caz	""	Caz	""	""	D
CG18522	FBgn0267408	AOX1	AOX1/XDH		up	Caz	""	Caz	""	""	D
CG7073	FBgn0038947	Sar1	SAR1B/SAR1A		up	Caz	Smn	Caz_Smn	""	""	DA
CG1360	FBgn0033195	CG1360			up	Caz	""	Caz	""	""	D
	FBgn0266619	CR45126			up	Caz	""	Caz	""	""	D
CG2033	FBgn0010198	RpS15Aa	RPS15A		up	Caz	""	Caz	""	""	D
CG4604	FBgn0033799	GLaz	APOD		up	Caz	""	Caz	""	""	D
CG11158	FBgn0030511	CG11158			up	Caz	""	Caz	""	""	D
CG4800	FBgn0037874	Tctp	TPT1/TPT1P8/FLJ44635		up	Caz	""	Caz	""	""	D
CG18143	FBgn0261436	DhpD	GDA		up	Caz	""	Caz	""	""	D
CG6219	FBgn0026257	cav			up	Caz	""	Caz	Tbph	""	RD
CG13654	FBgn0039290	CG13654	TMEM8B/TMEM8A/TMEM8C		up	Caz	""	Caz	""	""	D
CG9415	FBgn0021872	Xbp1	XBP1		up	Caz	""	Caz	Caz	""	RD
CG17521	FBgn0024733	RpL10	RPL10/RPL10L		up	Caz	""	Caz	Tbph	""	RD
CG4797	FBgn0034909	CG4797	SLC2A8/SLC2A6		both	Caz_Tbph	""	Caz_Tbph	""	""	D
CG9586	FBgn0032101	CG9586	CCDC43		up	Caz	""	Caz	""	""	D
CG6178	FBgn0039156	CG6178	ACSBG1/ACSM3/ACSF3/ACSF2	CSF2	up	Caz	""	Caz	""	""	D
CG8080	FBgn0033373	CG8080	NADK2		up	Caz	""	Caz	""	""	D
CG12013	FBgn0035438	PHGPx	GPX4/GPX7/GPX8		up	Caz	Caz_Smn	Caz	""	""	DA
CG4334	FBgn0038312	Zip88E	SLC39A3/SLC39A2/SLC39A1		up	Caz	""	Caz	""	""	D
CG9031	FBgn0028546	ics	RSU1		both	Smn_Tbph_Caz	""	Smn_Tbph_Caz	""	""	D
CG13890	FBgn0035169	CG13890	ECI2/CDYL2/CDY1/CDY1B/CDY2A/CDY2B/CDYL		up	Caz	""	Caz	""	""	D
CG7113	FBgn0021765	scu	HSD17B10		up	Caz	Caz	Caz	""	""	DA
CG10512	FBgn0037057	CG10512			up	Caz	""	Caz	""	""	D
CG13565	FBgn0034935	Orcokinin			up	Caz	""	Caz	Tbph	""	RD
CG6779	FBgn0002622	RpS3	RPS3		up	Caz	""	Caz	Smn	""	RD
CG42230	FBgn0087007	bbg	IL16/PDZD2		up	Caz	""	Caz	Tbph	""	RD
CG6794	FBgn0011274	Dif	RELB/RELA/REL	RELA	up	Caz	""	Caz	""	""	D
CG4463	FBgn0001224	Hsp23	HSPB2/CRYAB/HSPB8/HSPB1/HSPB3/HSPB6/HSPB7/LOC102724652/CRYAA	HSPB1	up	Caz	""	Caz	""	""	D
CG2986	FBgn0015521	RpS21	RPS21		up	Caz	Caz	Caz	Tbph	""	RDA
CG5262	FBgn0036988	CG5262	TMEM104		up	Caz	""	Caz	""	""	D
CG12821	FBgn0040780	Atg10	ATG10		up	Caz	""	Caz	Tbph	""	RD
CG14933	FBgn0040968	CG14933	TMEFF2/TMEFF1		up	Caz	""	Caz	""	""	D
CG11655	FBgn0030638	CG11655	SLC10A3/SLC10A5/SLC10A2/SLC10A1/SLC10A6/SLC10A4		up	Caz	""	Caz	""	""	D
CG11522	FBgn0039857	RpL6	RPL6		up	Caz	""	Caz	Smn	""	RD
CG7864	FBgn0035233	Pex10	PEX10		up	Caz	""	Caz	""	""	D
CG30359	FBgn0050359	Mal-A5	SLC3A1/SLC3A2		both	Caz_Tbph	""	Caz_Tbph	""	""	D
CG5705	FBgn0032486	CG5705	MTRF1L/MTRF1		up	Caz	""	Caz	""	""	D
CG4036	FBgn0032149	CG4036	ALKBH4		up	Caz	""	Caz	Smn	""	RD
CG2718	FBgn0001142	Gs1	GLUL/LGSN		both	Smn_Tbph_Caz	Caz	Smn_Tbph_Caz	""	""	DA
CG10469	FBgn0035678	CG10469	PRSS29P/PRSS41/C1S/PRSS55/PROC		up	Caz	""	Caz	Smn	""	RD
CG1667	FBgn0033453	CG1667	TMEM173		up	Caz	""	Caz	""	""	D
CG17271	FBgn0038829	CG17271	MCFD2		up	Caz	""	Caz	""	""	D
CG14966	FBgn0035415	CG14966	C15orf40		up	Caz	""	Caz	""	""	D
CG30052	FBgn0050052	Obp49a			up	Caz	""	Caz	""	""	D
CG5029	FBgn0019932	SamDC	AMD1		up	Caz	""	Caz	""	""	D
CG1241	FBgn0044452	Atg2	ATG2A/ATG2B		up	Caz	""	Caz	""	""	D
CG34163	FBgn0085192	CG34163			up	Caz	""	Caz	""	""	D
CG7414	FBgn0037135	CG7414	EIF2A		up	Caz	Caz_Tbph	Caz_Tbph	Smn	""	RDA
CG3615	FBgn0034110	Atg9	ATG9A/ATG9B/ABCB6	ABCB6	up	Caz	""	Caz	""	""	D
CG10342	FBgn0027109	NPF			up	Caz	""	Caz	Tbph	""	RD
CG3962	FBgn0038475	Keap1	KEAP1		up	Caz	""	Caz	""	""	D
CG8922	FBgn0002590	RpS5a	RPS5		up	Caz	""	Caz	""	""	D
CG12077	FBgn0035435	PIG-C	PIGC		up	Caz	""	Caz	""	""	D
CG11737	FBgn0037592	CG11737	TMEM135		up	Caz	Caz	Caz	""	""	DA
CG2238	FBgn0000559	EF2	EEF2/EFTUD2		up	Caz	""	Caz	Smn	""	RD
CG2811	FBgn0035082	CG2811	GGACT		up	Caz	""	Caz	""	""	D
CG8946	FBgn0010591	Sply	SGPL1		up	Caz	""	Caz	Smn	""	RD
CG32280	FBgn0052280	CG32280	CDIP1		up	Caz	Tbph	Caz_Tbph	""	""	DA
CG43369	FBgn0263112	Mitf	MITF/TFEB/TFEC/TFE3		up	Caz	Caz_Smn	Caz	""	""	DA
CG9124	FBgn0022023	eIF-3p40	EIF3H		up	Caz	""	Caz	Smn	""	RD
CG3386	FBgn0035152	CG3386			up	Caz	""	Caz	""	""	D
CG8360	FBgn0032001	CG8360	CDA		up	Caz	""	Caz	""	""	D
CG33054	FBgn0053054	CG33054	OARD1		up	Caz	""	Caz	""	""	D
CG2168	FBgn0017545	RpS3A	RPS3A		up	Caz	""	Caz	""	""	D
CG18145	FBgn0032189	Ripalpha	RPAIN		up	Caz	""	Caz	""	""	D
CG6191	FBgn0027581	CG6191	CABLES1/CABLES2		up	Caz	Tbph	Caz_Tbph	Tbph	""	RDA
CG7726	FBgn0013325	RpL11	RPL11		up	Caz	""	Caz	Smn	""	RD
CG7562	FBgn0010287	Trf	TBP/TBPL2		up	Caz	""	Caz	""	""	D
CG1214	FBgn0003295	ru	RHBDL3/RHBDL2/RHBDL1		up	Caz	""	Caz	Caz	""	RD
CG1702	FBgn0031117	GstT3	GSTT2/GSTT1/GSTT2B		up	Caz	Caz_Smn_Tbph	Smn_Tbph_Caz	Tbph_Smn	""	RDA
CG31441	FBgn0051441	CG31441	ZNF784/ZNF254/ZNF233/ZNF28/ZNF570/ZNF492/RBAK-RBAKDN/ZNF560/LOC730110/ZNF527/ZNF485/ZFP28/ZNF792/ZNF117/ZNF528/ZNF675/ZNF572/ZNF816/ZNF681/ZNF480/ZNF43/ZNF98/ZNF568/ZNF761/ZNF582/ZNF850/ZNF845/ZNF558/ZNF708/ZSCAN30/ZNF595/ZNF721/ZNF211/ZNF8/ZNF160/ZNF730/ZNF468/ZNF70		up	Caz	""	Caz	""	""	D
CG8386	FBgn0034061	CG8386	UFC1		up	Caz	""	Caz	""	""	D
CG15896	FBgn0029858	CG15896	KIAA0391		up	Caz	""	Caz	Smn	""	RD
CG8983	FBgn0033663	ERp60	PDIA3/P4HB/PDIA4		up	Caz	""	Caz	""	""	D
CG4758	FBgn0011584	Trp1	SEC62		up	Caz	""	Caz	""	""	D
CG14401	FBgn0032900	CG14401			both	Smn_Tbph_Caz	Caz	Smn_Tbph_Caz	""	""	DA
CG7067	FBgn0024945	NitFhit	NIT1/FHIT		up	Caz	""	Caz	""	""	D
CG10234	FBgn0024230	Hs2st	HS2ST1		up	Caz	""	Caz	Tbph	""	RD
CG42709	FBgn0261674	CG42709	LRRC38/LRRC55/LRTM2/LRRC3/LRRC3B		up	Caz	""	Caz	Tbph	""	RD
CG3395	FBgn0010408	RpS9	RPS9		up	Caz	Caz	Caz	""	""	DA
CG6090	FBgn0039406	RpL34a	RPL34	RPL3	up	Caz	""	Caz	Smn	""	RD
CG6141	FBgn0015756	RpL9	RPL9	RPL9	up	Caz	""	Caz	Smn	""	RD
CG3589	FBgn0035065	CG3589	TYSND1		up	Caz	""	Caz	""	""	D
CG10128	FBgn0003742	tra2	TRA2A/TRA2B	TRA2B	up	Caz	Caz	Caz	""	""	DA
CG7044	FBgn0038854	CG7044	BRAT1		up	Caz	""	Caz	""	""	D
CG3431	FBgn0011327	Uch-L5	UCHL5		up	Caz	""	Caz	Caz	""	RD
CG2998	FBgn0030136	RpS28b	RPS28		up	Caz	""	Caz	Tbph	""	RD
CG5520	FBgn0039562	Gp93	HSP90B1/HSP90AA1/HSP90AB1/HSP90B2P/MIR3652	HSP90AA1	up	Caz	""	Caz	""	""	D
CG8495	FBgn0261599	RpS29	RPS29/LOC100288910		up	Caz	""	Caz	""	""	D
CG1883	FBgn0039757	RpS7	RPS7		up	Caz	""	Caz	""	""	D
CG11590	FBgn0030545	CG11590	CUTA		up	Caz	""	Caz	""	""	D
CG8332	FBgn0034138	RpS15	RPS15		up	Caz	Caz_Smn	Caz	Tbph_Smn	""	RDA
CG31633	FBgn0051633	CG31633	FBXL4		up	Caz	""	Caz	""	""	D
CG10171	FBgn0036353	CG10171	TMEM19		up	Caz	""	Caz	""	""	D
CG9066	FBgn0030703	MSBP	PGRMC1/PGRMC2/NENF		up	Caz	""	Caz	""	""	D
CG1885	FBgn0030066	CG1885	UROS		up	Caz	""	Caz	""	""	D
CG8759	FBgn0086904	Nacalpha	NACA/NACA2/NACAD/NACAP1		up	Caz	""	Caz	""	""	D
CG6510	FBgn0010409	RpL18A	RPL18A		up	Caz	""	Caz	Smn	""	RD
CG3566	FBgn0029854	CG3566	CYB5B/CYB5A		up	Caz	""	Caz	""	""	D
CG4577	FBgn0031306	CG4577			up	Caz	""	Caz	Tbph_Smn	""	RD
CG10071	FBgn0016726	RpL29	RPL29		up	Caz	""	Caz	Tbph	""	RD
CG42553	FBgn0260755	CG42553	C7orf25		up	Caz	""	Caz	""	""	D
CG5188	FBgn0032247	CG5188	METAP1D/METAP1		up	Caz	""	Caz	""	""	D
CG7013	FBgn0027095	Manf	MANF/CDNF		up	Caz	""	Caz	""	""	D
CG10778	FBgn0029980	CG10778	DHDDS		up	Caz	""	Caz	""	""	D
CG12131	FBgn0027619	Adam	EIF3J		up	Caz	""	Caz	""	""	D
CG4111	FBgn0029785	RpL35	RPL35	RPL3	up	Caz	""	Caz	Tbph	""	RD
CG8857	FBgn0033699	RpS11	RPS11		up	Caz	Caz_Smn	Caz	""	""	DA
CG9091	FBgn0030616	RpL37a	RPL37	RPL3	up	Caz	""	Caz	Tbph_Smn	""	RD
CG5381	FBgn0032218	CG5381			up	Caz	""	Caz	""	""	D
CG32576	FBgn0052576	CG32576	GOLT1B/GOLT1A		up	Caz	""	Caz	Tbph	""	RD
CG10652	FBgn0086710	RpL30	RPL30	RPL3	up	Caz	""	Caz	""	""	D
CG4280	FBgn0015924	crq	SCARB1/SCARB2/CD36	CD36	up	Caz	""	Caz	""	""	D
CG8549	FBgn0035714	CG8549	SBDS		up	Caz	""	Caz	""	""	D
CG10068	FBgn0037473	CG10068	ELMOD2/ELMOD1/ELMOD3		up	Caz	""	Caz	""	""	D
CG12171	FBgn0037354	CG12171	HSD17B14/HSD17B8/CBR4/DECR2/BDH2/DHRS1		up	Caz	""	Caz	""	""	D
CG10688	FBgn0036300	CG10688	PMM2/PMM1		up	Caz	""	Caz	""	""	D
CG17489	FBgn0064225	RpL5	RPL5		up	Caz	""	Caz	Smn	""	RD
CG13369	FBgn0025640	CG13369	RBKS		up	Caz	""	Caz	Smn	""	RD
CG16985	FBgn0035355	CG16985	ACOT13		up	Caz	""	Caz	""	""	D
CG4651	FBgn0011272	RpL13	RPL13		up	Caz	""	Caz	Tbph	""	RD
CG42394	FBgn0259740	CG42394			up	Caz	""	Caz	""	""	D
CG11840	FBgn0031260	Spp	HM13/SPPL3		up	Caz	""	Caz	Smn	""	RD
CG4759	FBgn0039359	RpL27	RPL27		up	Caz	""	Caz	Tbph	""	RD
CG6291	FBgn0026150	ApepP	XPNPEP1/XPNPEP2		up	Caz	""	Caz	""	""	D
CG3751	FBgn0261596	RpS24	RPS24		up	Caz	""	Caz	""	""	D
CG4897	FBgn0005593	RpL7	RPL7/RPL7L1		up	Caz	""	Caz	Smn	""	RD
CG2200	FBgn0030447	CG2200			up	Caz	""	Caz	""	""	D
CG42734	FBgn0261788	Ank2	ANK2/ANK3/ANK1	ANK3	up	Caz	Caz_Smn_Tbph	Smn_Tbph_Caz	Smn	""	RDA
CG17259	FBgn0031497	CG17259	SARS/SARS2		up	Caz	""	Caz	""	""	D
CG10423	FBgn0039300	RpS27	RPS27/RPS27L		up	Caz	""	Caz	Tbph	""	RD
CG4046	FBgn0034743	RpS16	RPS16		up	Caz	""	Caz	Tbph_Smn	""	RD
CG4538	FBgn0038745	CG4538	CLPX		up	Caz	""	Caz	""	""	D
CG1349	FBgn0039802	dj-1beta	PARK7		up	Caz	""	Caz	""	""	D
CG11276	FBgn0011284	RpS4	RPS4X/RPS4Y1/RPS4Y2		up	Caz	""	Caz	Smn	""	RD
CG10305	FBgn0261597	RpS26	RPS26/LOC101929876/RPS26P11		up	Caz	""	Caz	Tbph_Smn	""	RD
CG14577	FBgn0037110	ORMDL	ORMDL3/ORMDL1/ORMDL2		both	Caz_Tbph	""	Caz_Tbph	""	""	D
CG10944	FBgn0261592	RpS6	RPS6		up	Caz	""	Caz	Smn	""	RD
CG13887	FBgn0035165	CG13887	BCAP31/BCAP29		both	Caz_Tbph	""	Caz_Tbph	""	""	D
CG3911	FBgn0260859	Bet3	TRAPPC3/TRAPPC3L		both	Caz_Tbph	""	Caz_Tbph	Tbph	tbph	RD
CG9852	FBgn0010340	140up	TIMMDC1		up	Caz	""	Caz	""	""	D
CG3029	FBgn0003008	or	AP3S1/AP3S2/ARPIN		up	Caz	""	Caz	""	""	D
CG3730	FBgn0015925	csul	PRMT5	PRMT5	up	Caz	""	Caz	Smn	""	RD
CG10673	FBgn0035590	Prpk	TP53RK	TP53	up	Caz	""	Caz	""	""	D
CG10561	FBgn0002036	CG10561	PAOX/SMOX/KDM1A		up	Caz	""	Caz	""	""	D
CG10262	FBgn0032813	CG10262	PCNA		up	Caz	""	Caz	""	""	D
CG4879	FBgn0027375	RecQ5	RECQL5/RECQL		up	Caz	Smn	Caz_Smn	""	""	DA
CG14135	FBgn0036193	CG14135	THAP8/THAP7		up	Caz	""	Caz	Tbph	""	RD
CG5733	FBgn0034310	Nup75	NUP85		up	Caz	""	Caz	""	""	D
CG6945	FBgn0036476	sstn			up	Caz	""	Caz	""	""	D
CG2960	FBgn0003941	RpL40	UBA52/UBB		up	Caz	""	Caz	Tbph	""	RD
CG10535	FBgn0037926	Elp1	IKBKAP		up	Caz	""	Caz	""	""	D
CG5339	FBgn0034925	CG5339	METTL9		up	Caz	""	Caz	""	""	D
CG3195	FBgn0034968	RpL12	RPL12		up	Caz	""	Caz	Tbph	""	RD
CG3260	FBgn0021875	Zfrp8	PDCD2/PDCD2L		up	Caz	""	Caz	""	""	D
CG3661	FBgn0010078	RpL23	RPL23		up	Caz	""	Caz	Tbph	""	RD
CG7168	FBgn0038586	CG7168	COMMD2		up	Caz	""	Caz	""	""	D
CG12156	FBgn0029959	Rab39	RAB39B/RAB39A/RAB42		up	Caz	""	Caz	""	""	D
CG9994	FBgn0032782	Rab9	RAB9B/RAB9A/RAB7A		up	Caz	""	Caz	Caz	""	RD
CG17508	FBgn0039970	CG17508	FAM210B		up	Caz	Caz	Caz	""	""	DA
CG8412	FBgn0037743	CG8412	ALG12	ALG1	up	Caz	""	Caz	""	""	D
CG10903	FBgn0037543	CG10903	WBSCR22/WBSCR27		up	Caz	""	Caz	""	""	D
CG5377	FBgn0038974	CG5377	BPHL		up	Caz	""	Caz	""	""	D
CG6542	FBgn0027506	EDTP	MTMR14		up	Caz	""	Caz	""	""	D
CG32267	FBgn0052267	CG32267			both	Caz_Smn	""	Caz_Smn	Tbph	""	RD
CG32227	FBgn0052227	gogo	ISM1		up	Caz	""	Caz	Smn	""	RD
CG6523	FBgn0032509	CG6523	GLRX3/GLRX5		up	Caz	""	Caz	""	""	D
CG4153	FBgn0004926	eIF-2beta	EIF2S2		up	Caz	""	Caz	""	""	D
CG8331	FBgn0033906	CG8331	REEP5/REEP6		both	Caz_Tbph	""	Caz_Tbph	""	""	D
CG13391	FBgn0027094	Aats-ala	AARS/AARS2		up	Caz	""	Caz	""	""	D
CG9267	FBgn0032524	CG9267	HACD3/HACD4		up	Caz	""	Caz	Smn	""	RD
CG7207	FBgn0027569	cert	COL4A3BP/PLEKHA8/PLEKHA3		up	Caz	""	Caz	Tbph_Caz	""	RD
CG6253	FBgn0017579	RpL14	RPL14		up	Caz	""	Caz	Tbph_Smn	""	RD
CG8431	FBgn0027091	Aats-cys	CARS/CARS2		up	Caz	""	Caz	Smn	""	RD
CG1134	FBgn0035483	Mul1	MUL1		up	Caz	""	Caz	Smn	""	RD
CG8814	FBgn0031478	CG8814	ACBD5/ACBD4/ACBD6/ACBD7/DBI		up	Caz	""	Caz	Smn	""	RD
CG12400	FBgn0031505	ND-B14.5B	NDUFC2/NDUFC2-KCTD14		up	Caz	""	Caz	Tbph	""	RD
CG10874	FBgn0031395	CG10874	CCDC28A/CCDC28B		up	Caz	""	Caz	""	""	D
CG9940	FBgn0030512	CG9940	NADSYN1		up	Caz	Tbph	Caz_Tbph	Tbph_Smn	""	RDA
CG9853	FBgn0086605	CG9853	GET4		up	Caz	""	Caz	""	""	D
CG4147	FBgn0001218	Hsc70-3	HSPA5/HSPA1L/HSPA8/HSPA2/HSPA1A/HSPA6/HSPA1B		up	Caz	Caz	Caz	Tbph_Smn	""	RDA
CG7622	FBgn0002579	RpL36	RPL36	RPL3	up	Caz	Caz	Caz	Tbph	""	RDA
CG14299	FBgn0038651	CG14299	EPG5		up	Caz	""	Caz	""	""	D
CG11163	FBgn0025693	ZnT41F	SLC30A4/SLC30A2/SLC30A8/SLC30A3		up	Caz	Caz_Smn_Tbph	Smn_Tbph_Caz	""	""	DA
CG3587	FBgn0023521	CG3587	KTI12		up	Caz	""	Caz	Smn	""	RD
CG11258	FBgn0036335	mRpL20	MRPL20		up	Caz	""	Caz	Tbph	""	RD
CG1216	FBgn0035107	mri	BTBD10/KCTD20		up	Caz	""	Caz	""	""	D
CG7359	FBgn0260855	Sec22	SEC22B/SEC22C		up	Caz	""	Caz	Tbph	""	RD
CG17260	FBgn0031498	CG17260			up	Caz	""	Caz	""	""	D
CG31717	FBgn0051717	CG31717	PLPP6/PLPP7		up	Caz	""	Caz	""	""	D
CG4464	FBgn0010412	RpS19a	RPS19		up	Caz	Smn	Caz_Smn	""	""	DA
CG18731	FBgn0042213	CG18731	C19orf25		up	Caz	""	Caz	""	""	D
CG9344	FBgn0034564	CG9344	LSM6		up	Caz	""	Caz	""	""	D
CG6822	FBgn0035909	ergic53	LMAN1/LMAN1L		up	Caz	""	Caz	Tbph	""	RD
CG4180	FBgn0001977	CIAPIN1	CIAPIN1		up	Caz	""	Caz	""	""	D
CG7265	FBgn0038272	CG7265	DPH2		up	Caz	""	Caz	""	""	D
CG7581	FBgn0025457	Bub3	BUB3		up	Caz	""	Caz	Smn	""	RD
CG3939	FBgn0040396	CG3939	TXNDC17	TXN	up	Caz	""	Caz	Tbph	""	RD
CG10679	FBgn0032725	Nedd8	NEDD8/NEDD8-MDP1	NEDD8	up	Caz	""	Caz	Tbph	""	RD
CG18619	FBgn0032202	REPTOR-BP	CREBL2		up	Caz	""	Caz	""	""	D
CG8893	FBgn0001092	Gapdh2	GAPDH/GAPDHS	GAPDH	up	Caz	""	Caz	Caz	""	RD
CG4311	FBgn0010611	Hmgs	HMGCS1/HMGCS2		up	Caz	""	Caz	Smn	""	RD
CG6751	FBgn0263510	nclb	PWP1		both	Smn_Tbph_Caz	""	Smn_Tbph_Caz	""	""	D
CG14815	FBgn0023516	Pex5	PEX5/PEX5L		up	Caz	""	Caz	Smn	""	RD
CG8806	FBgn0033413	prel	PRELID1		up	Caz	""	Caz	""	""	D
CG5108	FBgn0032236	mRpS7	MRPS7		up	Caz	""	Caz	""	""	D
CG10377	FBgn0004838	Hrb27C	DAZAP1/HNRNPA3/HNRNPA1/MSI2/MSI1/HNRNPA1L2/HNRNPA2B1	HNRNPA1	up	Caz	Caz	Caz	Tbph	""	RDA
CG1972	FBgn0039691	IntS11	CPSF3L/MIR6727		up	Caz	""	Caz	""	""	D
CG5809	FBgn0025678	CaBP1	PDIA6		up	Caz	""	Caz	""	""	D
CG8920	FBgn0027529	CG8920	TDRD7/TDRD5		up	Caz	""	Caz	""	""	D
CG5064	FBgn0035947	Srp68	SRP68		up	Caz	""	Caz	""	""	D
CG32672	FBgn0052672	Atg8a	GABARAP/GABARAPL1/GABARAPL2/GABARAPL3/MAP1LC3C		up	Caz	""	Caz	Tbph	""	RD
CG1637	FBgn0030245	CG1637	ACP7		up	Caz	Tbph	Caz_Tbph	""	""	DA
CG8833	FBgn0036386	CG8833	GPATCH1		up	Caz	""	Caz	""	""	D
CG4574	FBgn0004611	Plc21C	PLCB1/PLCB3/PLCB2/PLCB4/PLCD1		up	Caz	""	Caz	Tbph	""	RD
CG9590	FBgn0038360	CG9590	FAM114A2/FAM114A1		up	Caz	""	Caz	""	""	D
CG6665	FBgn0034172	CG6665	C1orf43		up	Caz	""	Caz	""	""	D
CG8553	FBgn0261270	SelD	SEPHS1/SEPHS2		up	Caz	""	Caz	Smn	""	RD
CG5701	FBgn0036980	RhoBTB	RHOBTB2/RHOBTB1		up	Caz	""	Caz	""	""	D
CG12921	FBgn0033480	mRpL42	MRPL42		up	Caz	""	Caz	""	""	D
CG5682	FBgn0032480	Edem2	EDEM3/EDEM1/EDEM2		up	Caz	""	Caz	Smn	""	RD
CG3249	FBgn0263987	spoon	AKAP1		up	Caz	""	Caz	Tbph	""	RD
CG11919	FBgn0033564	Pex6	PEX6		up	Caz	""	Caz	""	""	D
CG8031	FBgn0038110	CG8031	MEMO1		up	Caz	""	Caz	""	""	D
CG8531	FBgn0033918	CG8531	DNAJC11		up	Caz	""	Caz	""	""	D
CG17337	FBgn0259979	CG17337	CNDP2/CNDP1		up	Caz	""	Caz	""	""	D
CG17153	FBgn0036248	ssp	MSANTD1		up	Caz	""	Caz	""	""	D
CG16979	FBgn0036512	CG16979	UFSP2/UFSP1		up	Caz	""	Caz	Tbph_Smn	""	RD
CG32701	FBgn0028327	l(1)G0320	SSR1		up	Caz	""	Caz	Smn	""	RD
CG15697	FBgn0038834	RpS30	FAU		up	Caz	""	Caz	Tbph	""	RD
CG13746	FBgn0033341	MrgBP	MRGBP		up	Caz	""	Caz	""	""	D
CG9921	FBgn0030743	CG9921	HIGD2A/HIGD2B/HIGD1C/HIGD1B/HIGD1A		up	Caz	""	Caz	""	""	D
CG9858	FBgn0000326	clt	BCHE/CES4A/CES2/NLGN2/CES5A/CES1/CEL/NLGN4X/NLGN1/NLGN3/NLGN4Y/CES3		up	Caz	""	Caz	""	""	D
CG6859	FBgn0036484	Pex3	PEX3		both	Caz_Smn	""	Caz_Smn	Tbph	""	RD
CG33197	FBgn0265487	mbl	MBNL2/MBNL1/MBNL3/ZC3H10		up	Caz	""	Caz	Tbph	""	RD
CG6750	FBgn0032292	EMC3	EMC3		up	Caz	""	Caz	""	""	D
CG17143	FBgn0035110	thoc7	THOC7		up	Caz	""	Caz	""	""	D
CG4422	FBgn0004868	Gdi	GDI1/GDI2	GDI1	up	Caz	""	Caz	""	""	D
CG6778	FBgn0027088	Aats-gly	GARS/POLG2		up	Caz	""	Caz	Smn	""	RD
CG7421	FBgn0037137	Nopp140	NOLC1		up	Caz	""	Caz	""	""	D
CG6593	FBgn0003134	Pp1alpha-96A	PPP1CC/PPP1CA/PPP1CB		up	Caz	""	Caz	""	""	D
CG3870	FBgn0015372	RabX1	RAB31/RAB5A/RAB5B/RAB5C/RAB22A		up	Caz	""	Caz	""	""	D
CG1553	FBgn0033224	Nop17l	DNAAF2/PIH1D1/PIH1D2		up	Caz	""	Caz	Smn	""	RD
CG10520	FBgn0003882	tub	GSG2		up	Caz	""	Caz	""	""	D
CG14894	FBgn0038428	CG14894	TTC1		up	Caz	""	Caz	""	""	D
CG7986	FBgn0035850	Atg18a	WIPI2/WIPI1		up	Caz	""	Caz	Smn	""	RD
CG12913	FBgn0033500	CG12913	CSGALNACT1/CSGALNACT2		up	Caz	""	Caz	Caz	""	RD
CG1291	FBgn0035401	CG1291	ALG2		up	Caz	""	Caz	""	""	D
CG44242	FBgn0265177	CG44242/CG44243	LIPT1		up	Caz	""	Caz	Tbph	""	RD
CG15237	FBgn0033104	CG15237	ANAPC15		up	Caz	""	Caz	""	""	D
CG7188	FBgn0035871	BI-1	TMBIM6		up	Caz	""	Caz	""	""	D
CG3223	FBgn0037538	CG3223	UBL7		up	Caz	""	Caz	""	""	D
CG5555	FBgn0038686	CG5555	BRAP		up	Caz	""	Caz	""	""	D
CG9710	FBgn0021768	nudC	NUDC/NUDCD3		up	Caz	""	Caz	Tbph	""	RD
CG1896	FBgn0039870	CG1896	PDCD7	CD7	up	Caz	""	Caz	""	""	D
CG6025	FBgn0000115	Arl1	ARL1		up	Caz	""	Caz	""	""	D
CG17223	FBgn0031491	alpha4GT1	A4GALT/A4GNT		up	Caz	""	Caz	""	""	D
CG5876	FBgn0028375	heix	UBIAD1		up	Caz	""	Caz	""	""	D
CG7883	FBgn0039726	eIF2B-alpha	EIF2B1		up	Caz	""	Caz	Smn	""	RD
CG8571	FBgn0016983	smid	NVL		up	Caz	""	Caz	""	""	D
CG7623	FBgn0038524	sll	SLC35B2/SLC35B1/MIR4647		up	Caz	""	Caz	""	""	D
CG12375	FBgn0031987	CG12375	LACTB2	ACTB	up	Caz	""	Caz	Smn	""	RD
CG7837	FBgn0039696	CG7837	ARMC5		up	Caz	""	Caz	""	""	D
CG30344	FBgn0050344	CG30344	SLC46A1/SLC46A2/SLC46A3		both	Caz_Tbph	""	Caz_Tbph	Caz	""	RD
CG11414	FBgn0035024	CG11414	ZNF598		up	Caz	""	Caz	Smn	""	RD
CG6382	FBgn0020443	Elf	GSPT1/GSPT2		up	Caz	""	Caz	""	""	D
CG3645	FBgn0031238	CG3645	DUS1L		up	Caz	""	Caz	Tbph_Smn	""	RD
CG6877	FBgn0036813	Atg3	ATG3		up	Caz	""	Caz	""	""	D
CG8290	FBgn0026573	ADD1	DNMT3B		up	Caz	""	Caz	""	""	D
CG11139	FBgn0033179	p47	NSFL1C/UBXN2B/UBXN2A		both	Caz_Smn	""	Caz_Smn	Smn	smn	RD
CG13364	FBgn0026879	CG13364	TMA7		up	Caz	""	Caz	Tbph	""	RD
CG43079	FBgn0262509	nrm	SIRPB1/CRTAM/HEPACAM2/IGHG4/SIRPG/CD276/SIRPA		up	Caz	Caz_Smn	Caz	Tbph	""	RDA
CG30394	FBgn0050394	CG30394	SLC38A10/SLC38A6/SLC38A7/SLC38A1/SLC38A2/SLC38A8		up	Caz	""	Caz	""	""	D
CG7524	FBgn0262733	Src64B	SRC/FYN/FGR/FRK/YES1/LCK/HCK/LYN/BLK/SLA/SLA2/PTK6/TYK2/JAK1/JAK2/JAK3/BMX/BTK/TEC/TXK/ABL1/ABL2/SRMS/ITK	JAK3	up	Caz	""	Caz	Tbph	""	RD
CG1715	FBgn0010808	l(3)03670	CHCHD3/CHCHD6		up	Caz	""	Caz	Caz_Smn	""	RD
CG16989	FBgn0025621	CG16989	HEATR6		up	Caz	""	Caz	Smn	""	RD
CG6030	FBgn0016120	ATPsynD	ATP5H		up	Caz	""	Caz	Caz	""	RD
CG6335	FBgn0027087	Aats-his	HARS/HARS2		up	Caz	""	Caz	Tbph_Smn	""	RD
CG10811	FBgn0023213	eIF4G	EIF4G3/EIF4G1		up	Caz	""	Caz	Smn	""	RD
CG17683	FBgn0262115	CG17683	NARFL/NARF		up	Caz	""	Caz	""	""	D
CG1818	FBgn0033428	Updo	UROD		up	Caz	""	Caz	Smn	""	RD
	FBgn0040754	CG17059	COPS9		up	Caz	""	Caz	Tbph	""	RD
CG10565	FBgn0037051	CG10565	DNAJC2		up	Caz	""	Caz	""	""	D
CG6766	FBgn0032398	CG6766	ERLEC1/OS9		up	Caz	""	Caz	""	""	D
CG7870	FBgn0261020	wol	ALG5		up	Caz	""	Caz	""	""	D
CG5851	FBgn0028992	sds22	PPP1R7		up	Caz	""	Caz	""	""	D
CG5805	FBgn0039223	CG5805	SLC25A44		up	Caz	""	Caz	Caz	""	RD
CG4562	FBgn0038740	CG4562	ABCC4/ABCC3/ABCC1/ABCC8/ABCC9/ABCC6/ABCC10/ABCC2/CFTR/ABCC12/ABCC11/ABCC5		up	Caz	""	Caz	""	""	D
CG12082	FBgn0035402	Usp5	USP5/USP13		up	Caz	""	Caz	""	""	D
CG31390	FBgn0051390	MED7	MED7		up	Caz	""	Caz	Tbph_Smn	""	RD
CG30005	FBgn0050005	GstT2	GSTT2B/GSTT2/GSTT1		up	Caz	""	Caz	""	""	D
CG15081	FBgn0010551	Phb2	PHB2		up	Caz	""	Caz	""	""	D
CG4925	FBgn0036614	CG4925	CCDC186/MIR2110		up	Caz	""	Caz	""	""	D
CG7134	FBgn0031952	cdc14	CDC14B/CDC14A/CDC14C		up	Caz	""	Caz	""	""	D
CG4326	FBgn0034986	mRpS17	MRPS17		up	Caz	""	Caz	""	""	D
CG31715	FBgn0051715	CG31715	MTPN/LUZP6		up	Caz	""	Caz	Tbph	""	RD
CG1587	FBgn0024811	Crk	CRK/CRKL	CRK	up	Caz	""	Caz	""	""	D
CG1838	FBgn0026199	myo	MSTN/GDF11/TGFB2/TGFB1/LEFTY1/BMP10/GDF1/GDF15/NODAL/BMP2/TGFB3/GDF2/GDF3/GDF9/LEFTY2/GDF10/INHA/BMP15/BMP3/BMP4/INHBE	BMP4/MSTN	both	Caz_Tbph	""	Caz_Tbph	""	""	D
CG12895	FBgn0033523	CG12895	SDHAF2		up	Caz	""	Caz	""	""	D
CG4287	FBgn0038388	CG4287			up	Caz	""	Caz	""	""	D
CG2013	FBgn0004436	Ubc6	UBE2A/UBE2B		up	Caz	""	Caz	""	""	D
CG7899	FBgn0000032	Acph-1	ACP2/ACPP/ACPT/ACP6		up	Caz	""	Caz	Tbph	""	RD
CG1129	FBgn0037279	CG1129	GMPPB		up	Caz	""	Caz	""	""	D
CG16721	FBgn0029820	CG16721	TCP11L1/TCP11L2/TCP11/TCP11X2/TCP11X1		up	Caz	""	Caz	""	""	D
CG1671	FBgn0033454	CG1671	TBL3		both	Caz_Smn	""	Caz_Smn	Smn	smn	RD
CG8208	FBgn0027950	MBD-like	MBD2/MBD3/MBD3L1/MBD3L5/MBD3L4/MBD3L3/MBD3L2/LOC729458		up	Caz	""	Caz	""	""	D
CG1902	FBgn0033434	CG1902	TTPAL/CLVS1/RLBP1/CLVS2/TTPA	CLVS1	up	Caz	""	Caz	Tbph	""	RD
CG5989	FBgn0017429	CG5989	LETMD1		up	Caz	Caz_Tbph	Caz_Tbph	Smn	""	RDA
CG5323	FBgn0034362	CG5323	FAM136A		up	Caz	""	Caz	""	""	D
CG10622	FBgn0029118	Sucb	SUCLG2/SUCLA2		up	Caz	""	Caz	""	""	D
CG12530	FBgn0010341	Cdc42	CDC42/RHOJ/RHOQ/RHOG/RAC1/RAC3/RAC2		up	Caz	""	Caz	Tbph	""	RD
CG11278	FBgn0036341	Syx13	TSNARE1/STX12/STX7		up	Caz	""	Caz	""	""	D
CG4393	FBgn0039075	CG4393	ANKS1B/ANKS1A		up	Caz	""	Caz	Tbph_Smn	""	RD
CG5384	FBgn0032216	Usp14	USP14		up	Caz	""	Caz	""	""	D
CG30022	FBgn0050022	CG30022	ETHE1		both	Smn_Tbph_Caz	""	Smn_Tbph_Caz	""	""	D
CG4968	FBgn0032214	CG4968	OTUB1/OTUB2		up	Caz	""	Caz	""	""	D
CG5446	FBgn0032429	CG5446	HSBP1		up	Caz	""	Caz	Tbph	""	RD
CG4921	FBgn0016701	Rab4	RAB4A/RAB4B/MIA		up	Caz	""	Caz	""	""	D
CG5395	FBgn0005322	nmd	ATAD1		up	Caz	""	Caz	""	""	D
CG42663	FBgn0261545	CG42663	NCKAP5		both	Smn_Tbph_Caz	Caz	Smn_Tbph_Caz	""	""	DA
CG8405	FBgn0034071	CG8405	TMEM259		up	Caz	""	Caz	Tbph	""	RD
CG11228	FBgn0261456	hpo	STK3/STK4		up	Caz	""	Caz	""	""	D
CG13933	FBgn0035270	CG13933	RIPK4		both	Caz_Tbph	""	Caz_Tbph	""	""	D
CG5360	FBgn0261786	mi			up	Caz	""	Caz	""	""	D
CG18332	FBgn0027055	CSN3	COPS3		up	Caz	""	Caz	Smn	""	RD
CG3683	FBgn0035046	ND-19	NDUFA8		up	Caz	""	Caz	Smn	""	RD
CG5300	FBgn0032243	Klp31E	KIF21A/KIF21B		up	Caz	""	Caz	""	""	D
CG16707	FBgn0045823	vsg	CD164/TMEM123/CD164L2		up	Caz	Smn	Caz_Smn	""	""	DA
CG17060	FBgn0015789	Rab10	RAB10/RAB8B/RAB13/RAB8A	RAB8A	up	Caz	""	Caz	Tbph	""	RD
CG6613	FBgn0034694	CG6613	PLEKHM3/PLEKHM1/PLEKHM1P1/DEF8		up	Caz	""	Caz	Tbph_Smn	""	RD
CG11968	FBgn0037647	RagA-B	RRAGA/RRAGB		both	Caz_Tbph	""	Caz_Tbph	Tbph	tbph	RD
CG1599	FBgn0266186	Vamp7	VAMP7		up	Caz	""	Caz	""	""	D
CG1528	FBgn0028968	gammaCOP	COPG1/COPG2		up	Caz	""	Caz	""	""	D
CG9765	FBgn0026620	tacc	TACC1/TACC2/TACC3		up	Caz	Caz	Caz	""	""	DA
CG14043	FBgn0031659	CG14043	KIF1BP	KIF1B	up	Caz	""	Caz	""	""	D
CG1250	FBgn0262125	Sec23	SEC23A/SEC23B		up	Caz	""	Caz	Smn	""	RD
CG3061	FBgn0038195	CG3061	DNAJB12/DNAJB14/DNAJC18	DNAJB1	up	Caz	""	Caz	""	""	D
CG4832	FBgn0013765	cnn	CDK5RAP2/LOC653513	CDK5	up	Caz	Caz	Caz	Tbph	""	RDA
CG8200	FBgn0024754	Flo1	FLOT1		up	Caz	""	Caz	Tbph_Smn	""	RD
CG3907	FBgn0034958	CG3907	EFCAB14		both	Caz_Tbph	""	Caz_Tbph	""	""	D
CG4552	FBgn0031304	CG4552	TBC1D23		up	Caz	""	Caz	Smn	""	RD
CG6664	FBgn0036685	CG6664	CCDC6		up	Caz	""	Caz	""	""	D
CG4214	FBgn0011708	Syx5	STX5		up	Caz	""	Caz	Tbph_Smn	""	RD
CG31716	FBgn0051716	Cnot4	CNOT4		up	Caz	""	Caz	""	""	D
CG8284	FBgn0015321	Ubc4	UBE2K		up	Caz	""	Caz	""	""	D
CG13057	FBgn0040074	retinin	TMEM38A/TMEM38B		""	Smn_Tbph_Caz	""	Smn_Tbph_Caz	Caz	""	RD
CG3397	FBgn0037975	CG3397	SRM/KCNAB1		""	Smn_Tbph_Caz	""	Smn_Tbph_Caz	""	""	D
CG31449	FBgn0013278	Hsp70Bb	HSPA1A/HSPA1B/HSPA1L/HSPA6/HSPA8/HSPA2/HSPA5		""	Smn_Tbph_Caz	""	Smn_Tbph_Caz	""	""	D
	FBgn0263660	CR43651			""	Smn_Tbph_Caz	""	Smn_Tbph_Caz	Tbph	""	RD
CG31860	FBgn0051860	ZnT33D	SLC30A3/SLC30A2/SLC30A8		""	Smn_Tbph_Caz	""	Smn_Tbph_Caz	Smn	""	RD
CG10336	FBgn0032698	CG10336	TIPIN		""	Smn_Tbph_Caz	""	Smn_Tbph_Caz	Smn	""	RD
	FBgn0266989	CR45440			""	Smn_Tbph_Caz	""	Smn_Tbph_Caz	""	""	D
CG13067	FBgn0036589	CG13067			""	Smn_Tbph_Caz	""	Smn_Tbph_Caz	""	""	D
CG1851	FBgn0026602	Ady43A	ADK		""	Smn_Tbph_Caz	""	Smn_Tbph_Caz	Tbph	tbph	RD
CG11086	FBgn0033153	Gadd45	GADD45G/GADD45A/GADD45B		""	Smn_Tbph_Caz	""	Smn_Tbph_Caz	""	""	D
	FBgn0266304	CR44969			""	Smn_Tbph_Caz	""	Smn_Tbph_Caz	""	""	D
CG43085	FBgn0262531	CG43085			""	Smn_Tbph_Caz	""	Smn_Tbph_Caz	Tbph	""	RD
CG34232	FBgn0085261	CG34232			""	Smn_Tbph_Caz	""	Smn_Tbph_Caz	""	""	D
CG6654	FBgn0038301	CG6654	GTF3A/MYNN/ZNF471/ZNF445/ZBTB5/ZNF584/ZNF571/ZBTB37/ZNF621/ZSCAN32/ZNF665/ZNF696/ZNF679/ZNF212/ZBTB45/ZBTB38/ZNF131/ZNF493/ZNF746/ZBTB32/ZNF354B/ZNF7/ZBTB42/ZBTB22/INSM1/ZBTB14/ZNF785/ZBTB18/ZNF829/ZFAT/ZNF517/ZBTB48/ZBTB43/ZNF668/ZNF844/INSM2/ZNF783/GZF1/ZNF282/ZNF846/ZNF777/ZNF263/ZBTB41/ZBTB3/ZBTB26/ZBTB12/ZNF236/ZBTB39/HIC2/ZBTB34/ZBTB6/ZNF134/ZBTB33/ZNF398/ZNF223/ZBTB24		down	Smn_Tbph_Caz	""	Smn_Tbph_Caz	Caz	""	RD
CG32475	FBgn0052475	mthl8	ADGRF3		down	Smn_Tbph_Caz	""	Smn_Tbph_Caz	Tbph_Smn	""	RD
CG15394	FBgn0250835	CG15394			down	Smn_Tbph_Caz	""	Smn_Tbph_Caz	""	""	D
CG16928	FBgn0020270	mre11	MRE11		down	Smn_Tbph_Caz	""	Smn_Tbph_Caz	Smn	smn	RD
	FBgn0266359	CR45007			down	Smn_Tbph_Caz	""	Smn_Tbph_Caz	""	""	D
CG40498	FBgn0069969	CG40498			down	Smn_Tbph_Caz	Caz_Smn_Tbph	Smn_Tbph_Caz	""	""	DA
CG12505	FBgn0033926	Arc1	OARD1/ARC		down	Smn_Tbph_Caz	""	Smn_Tbph_Caz	""	""	D
	FBgn0266736	CR45209			down	Smn_Tbph_Caz	""	Smn_Tbph_Caz	""	""	D
	FBgn0263459	snoRNA:2R:9445410			down	Smn_Tbph_Caz	""	Smn_Tbph_Caz	Tbph	""	RD
CG6525	FBgn0082831	pps	DIDO1/SPOCD1/PHF3		down	Smn_Tbph_Caz	""	Smn_Tbph_Caz	Smn	smn	RD
CG7499	FBgn0028699	Rh50	RHBG/RHCG/RHAG/RHCE/RHD		down	Smn_Tbph_Caz	""	Smn_Tbph_Caz	Caz	""	RD
CG17036	FBgn0032449	CG17036	SLC19A2/SLC19A1/SLC19A3/C2orf83		down	Smn_Tbph_Caz	""	Smn_Tbph_Caz	Smn	""	RD
CG13822	FBgn0039098	GILT3	IFI30		down	Smn_Tbph_Caz	""	Smn_Tbph_Caz	""	""	D
CG7285	FBgn0036790	AstC-R1	SSTR2/SSTR3/SSTR4/SSTR5/SSTR1/NPBWR1/NPBWR2/OPRD1/OPRM1/OPRK1/OPRL1/MCHR2/MCHR1		down	Smn_Tbph_Caz	""	Smn_Tbph_Caz	""	""	D
CG32354	FBgn0052354	CG32354	SPINK5/AGRN		down	Smn_Tbph_Caz	""	Smn_Tbph_Caz	""	""	D
CG42708	FBgn0261625	GLS	GLS/GLS2		down	Smn_Tbph_Caz	""	Smn_Tbph_Caz	Tbph	""	RD
CG12292	FBgn0032451	spict	NIPA2/NIPAL1/NIPAL4/NIPA1/NIPAL3/NIPAL2		down	Smn_Tbph_Caz	""	Smn_Tbph_Caz	""	""	D
CG1537	FBgn0030260	CG1537			down	Smn_Tbph_Caz	""	Smn_Tbph_Caz	""	""	D
CG4409	FBgn0034128	CG4409			down	Smn_Tbph_Caz	""	Smn_Tbph_Caz	""	""	D
CG5895	FBgn0036560	CG5895	PLCXD1		down	Smn_Tbph_Caz	""	Smn_Tbph_Caz	""	""	D
CG18525	FBgn0028984	Spn88Ea	SERPINI1		down	Smn_Tbph_Caz	""	Smn_Tbph_Caz	""	""	D
	FBgn0266414	CR45054			down	Smn_Tbph_Caz	""	Smn_Tbph_Caz	Tbph	""	RD
CG31643	FBgn0051643	CG31643	FASTKD1/FASTK/FASTKD3		down	Smn_Tbph_Caz	""	Smn_Tbph_Caz	""	""	D
CG7888	FBgn0036116	CG7888	SLC36A3/SLC36A2/SLC36A1/SLC36A4		down	Smn_Tbph_Caz	""	Smn_Tbph_Caz	""	""	D
CG10702	FBgn0032752	CG10702	INSRR/ROS1/INSR/IGF1R	IGF1/IGF1R	down	Smn_Tbph_Caz	Caz	Smn_Tbph_Caz	""	""	DA
CG31344	FBgn0051344	CG31344	POLR2G		down	Smn_Tbph_Caz	""	Smn_Tbph_Caz	""	""	D
CG1442	FBgn0039622	eIF4E-6	EIF4E1B/EIF4E		down	Smn_Tbph_Caz	Caz	Smn_Tbph_Caz	""	""	DA
CG10877	FBgn0038804	CG10877	SUGCT		down	Smn_Tbph_Caz	""	Smn_Tbph_Caz	""	""	D
CG12559	FBgn0003256	rl	MAPK1/MAPK3/MAPK7/MAPK15/MAPK11/MAPK13/MAPK14/MAPK12	MAPK14/MAPK1/MAPK3	down	Smn_Tbph_Caz	""	Smn_Tbph_Caz	""	""	D
CG10369	FBgn0032706	Irk3	KCNJ15/KCNJ10/KCNJ9/KCNJ12/KCNJ2/KCNJ8/KCNJ1/KCNJ18/KCNJ14/KCNJ4/KCNJ11/KCNJ3/KCNJ16/KCNJ13/KCNJ6/KCNJ5		down	Smn_Tbph_Caz	""	Smn_Tbph_Caz	""	""	D
CG10626	FBgn0035610	Lkr	TACR3		down	Smn_Tbph_Caz	""	Smn_Tbph_Caz	Tbph	""	RD
CG40218	FBgn0267398	Yeti	CFDP1		down	Smn_Tbph_Caz	""	Smn_Tbph_Caz	Tbph_Smn	smn_tbph	RD
CG10580	FBgn0011591	fng	RFNG/LFNG/MFNG		down	Smn_Tbph_Caz	""	Smn_Tbph_Caz	""	""	D
	FBgn0263650	CR43641			down	Smn_Tbph_Caz	""	Smn_Tbph_Caz	""	""	D
CG31547	FBgn0051547	CG31547	SLC12A3/SLC12A1/SLC12A2		down	Smn_Tbph_Caz	""	Smn_Tbph_Caz	Smn	""	RD
CG7438	FBgn0086347	Myo31DF	MYO1D/MYO1G/MYO1E/MYO1F/MYO1A/MYO1B/MYO1C/MYO1H		down	Smn_Tbph_Caz	Caz	Smn_Tbph_Caz	""	""	DA
CG40470	FBgn0058470	CG40470	TRHDE/LVRN/ANPEP/ENPEP/LNPEP/ERAP1/ERAP2	TRH	down	Smn_Tbph_Caz	""	Smn_Tbph_Caz	Caz	""	RD
CG11438	FBgn0037164	CG11438	PLPP1/PLPP3/PLPP2/PLPPR1/PLPPR5		down	Smn_Tbph_Caz	""	Smn_Tbph_Caz	""	""	D
CG13707	FBgn0035578	CG13707			down	Smn_Tbph_Caz	""	Smn_Tbph_Caz	""	""	D
CG40191	FBgn0058191	CG40191	CNPPD1		down	Smn_Tbph_Caz	Caz_Smn	Smn_Tbph_Caz	""	""	DA
CG18327	FBgn0033904	CG18327	SLC25A34/SLC25A35		down	Smn_Tbph_Caz	""	Smn_Tbph_Caz	""	""	D
CG3937	FBgn0014141	cher	FLNA/FLNC/FLNB		down	Smn_Tbph_Caz	""	Smn_Tbph_Caz	""	""	D
CG4991	FBgn0030817	CG4991	SLC36A2/SLC36A1/SLC36A3/SLC36A4		down	Smn_Tbph_Caz	""	Smn_Tbph_Caz	Tbph	""	RD
CG4559	FBgn0020414	Idgf3	CHIT1		down	Smn_Tbph_Caz	""	Smn_Tbph_Caz	Smn	""	RD
CG15539	FBgn0039782	CG15539	P4HA1/P4HA2/P4HA3		down	Smn_Tbph_Caz	Caz	Smn_Tbph_Caz	Caz	""	RDA
CG30388	FBgn0034590	Magi	MAGI2/MAGI1/MAGI3/GRIP1/GRIP2		down	Smn_Tbph_Caz	""	Smn_Tbph_Caz	Smn	smn	RD
CG14696	FBgn0037853	CG14696	ARRDC1/ARRDC2/ARRDC4/TXNIP/ARRDC3/ARRDC5	TXN	down	Smn_Tbph_Caz	""	Smn_Tbph_Caz	""	""	D
CG10472	FBgn0035670	CG10472	CTRC/CTRB1/CTRB2		down	Smn_Tbph_Caz	""	Smn_Tbph_Caz	Tbph	""	RD
CG8745	FBgn0036381	CG8745	ETNPPL/PHYKPL		down	Smn_Tbph_Caz	""	Smn_Tbph_Caz	Tbph	tbph	RD
CG6070	FBgn0039487	gb	SLC7A7/SLC7A6/SLC7A8/SLC7A9/SLC7A5/SLC7A10/SLC7A11	SLC7A10	down	Smn_Tbph_Caz	""	Smn_Tbph_Caz	""	""	D
CG44402	FBgn0265575	yin	SLC15A2/SLC15A1/SLC15A4		down	Smn_Tbph_Caz	Caz	Smn_Tbph_Caz	""	""	DA
CG9896	FBgn0034808	CG9896			down	Smn_Tbph_Caz	""	Smn_Tbph_Caz	""	""	D
CG9743	FBgn0039756	CG9743	SCD/SCD5		down	Smn_Tbph_Caz	""	Smn_Tbph_Caz	""	""	D
CG7356	FBgn0031975	Tg	TGM1/TGM4/F13A1/TGM2/TGM6/TGM7/TGM3/TGM5/EPB42		down	Smn_Tbph_Caz	""	Smn_Tbph_Caz	""	""	D
CG43663	FBgn0263738	Ada2a	TADA2A/TADA2B/POLR2D		down	Smn_Tbph_Caz	""	Smn_Tbph_Caz	Smn	smn	RD
CG15528	FBgn0039742	CG15528	DUSP14/DUSP18/DUSP21/DUSP28/SSH3/SSH2/DUSP6/DUSP8/DUSP4/DUSP16/DUSP7/DUSP1		down	Smn_Tbph_Caz	""	Smn_Tbph_Caz	""	""	D
CG43225	FBgn0262870	axo	CNTNAP2/CNTNAP4/CNTNAP3/CNTNAP5/CNTNAP1/CNTNAP3B	CNTNAP1	down	Smn_Tbph_Caz	Caz	Smn_Tbph_Caz	Smn	""	RDA
CG6986	FBgn0029723	Proc-R	GPR18/CCR1/GPR139		down	Smn_Tbph_Caz	""	Smn_Tbph_Caz	""	""	D
CG6281	FBgn0025879	Timp	TIMP2/TIMP1/TIMP3/TIMP4		down	Smn_Tbph_Caz	""	Smn_Tbph_Caz	""	""	D
CG10067	FBgn0000044	Act57B	ACTB/ACTG1/ACTC1/ACTG2/ACTA1/ACTA2/ACTBL2/POTEI/POTEJ/POTEF/ACTRT3/ACTR1B/ACTR1A/POTEE	ACTB/POTEF	down	Smn_Tbph_Caz	""	Smn_Tbph_Caz	Caz	""	RD
CG3168	FBgn0029896	CG3168	SV2A/SV2C/SV2B/SLC22A4/SLC22A5		down	Smn_Tbph_Caz	""	Smn_Tbph_Caz	""	""	D
CG4096	FBgn0029791	CG4096	ADAMTS7/ADAMTS12/ADAMTS6/ADAMTS17/ADAMTS10/ADAMTS18/ADAMTS19/ADAMTS16/ADAMTS13/THSD4/ADAMTSL4/PAPLN/ADAMTSL5/ADAMTS1/ADAMTS14		down	Smn_Tbph_Caz	""	Smn_Tbph_Caz	Tbph_Smn	""	RD
CG34325	FBgn0085354	CG34325	FHL5/FHL3		down	Smn_Tbph_Caz	""	Smn_Tbph_Caz	""	""	D
CG13401	FBgn0027780	U26	AASDH		down	Smn_Tbph_Caz	""	Smn_Tbph_Caz	Smn	""	RD
CG1787	FBgn0041629	Hexo2	HEXA/HEXB	HEXA	down	Smn_Tbph_Caz	""	Smn_Tbph_Caz	Smn	smn	RD
CG11378	FBgn0040364	CG11378			down	Smn_Tbph_Caz	""	Smn_Tbph_Caz	Caz	""	RD
CG7433	FBgn0036927	CG7433	ABAT		down	Smn_Tbph_Caz	""	Smn_Tbph_Caz	""	""	D
CG10121	FBgn0035710	SP1173	MFSD6		down	Smn_Tbph_Caz	Smn_Tbph	Smn_Tbph_Caz	""	""	DA
CG17322	FBgn0027070	CG17322	UGT1A3/UGT2B10/UGT8/UGT1A1/UGT3A1/UGT2B4/UGT2B15/UGT2B28/UGT2A2/UGT3A2/UGT2B17/UGT2B11/UGT2A3/UGT2B7		down	Smn_Tbph_Caz	""	Smn_Tbph_Caz	""	""	D
CG6040	FBgn0038679	CG6040			down	Smn_Tbph_Caz	""	Smn_Tbph_Caz	""	""	D
CG2310	FBgn0039665	CG2310			down	Smn_Tbph_Caz	Caz_Tbph	Smn_Tbph_Caz	""	""	DA
CG4078	FBgn0029798	CG4078	RTEL1/BRIP1		down	Smn_Tbph_Caz	""	Smn_Tbph_Caz	""	""	D
CG17121	FBgn0039043	CG17121	SDR16C5		down	Smn_Tbph_Caz	""	Smn_Tbph_Caz	""	""	D
CG3359	FBgn0260745	mfas	TGFBI/POSTN		down	Smn_Tbph_Caz	Caz	Smn_Tbph_Caz	""	""	DA
	FBgn0265497	CR44366			down	Smn_Tbph_Caz	""	Smn_Tbph_Caz	Tbph	""	RD
CG9338	FBgn0032899	CG9338			down	Smn_Tbph_Caz	""	Smn_Tbph_Caz	""	""	D
CG6218	FBgn0038321	CG6218	NAGK		down	Smn_Tbph_Caz	""	Smn_Tbph_Caz	""	""	D
CG1572	FBgn0030309	CG1572	CKLF/CMTM2/PLP2/CMTM1/CMTM6/CMTM3/CMTM4/CMTM5/CMTM7		down	Smn_Tbph_Caz	""	Smn_Tbph_Caz	""	""	D
CG31663	FBgn0051663	CG31663	MFSD6		down	Smn_Tbph_Caz	""	Smn_Tbph_Caz	Tbph	""	RD
CG5001	FBgn0031322	CG5001	DNAJB5/DNAJB4/DNAJB1/DNAJB13/DNAJC22	DNAJB1	down	Smn_Tbph_Caz	""	Smn_Tbph_Caz	""	""	D
CG4630	FBgn0033809	CG4630	SLC22A4/SLC22A5/SLC22A3		down	Smn_Tbph_Caz	Caz	Smn_Tbph_Caz	""	""	DA
CG43693	FBgn0263776	CG43693	SLC36A1/SLC36A4/SLC36A2/SLC36A3		down	Smn_Tbph_Caz	Caz	Smn_Tbph_Caz	""	""	DA
CG13895	FBgn0035158	CG13895			down	Smn_Tbph_Caz	""	Smn_Tbph_Caz	Tbph_Smn	""	RD
CG34136	FBgn0083972	CG34136			down	Smn_Tbph_Caz	""	Smn_Tbph_Caz	""	""	D
CG12797	FBgn0033972	Ciao1	CIAO1		down	Smn_Tbph_Caz	""	Smn_Tbph_Caz	""	""	D
	FBgn0262904	CR43259			down	Smn_Tbph_Caz	""	Smn_Tbph_Caz	Tbph	""	RD
CG31240	FBgn0011701	repo	LHX8		down	Smn_Tbph_Caz	""	Smn_Tbph_Caz	""	""	D
CG8776	FBgn0261673	nemy	CYB561/CYB561A3/CYBRD1		down	Smn_Tbph_Caz	""	Smn_Tbph_Caz	""	""	D
CG11686	FBgn0040551	CG11686			down	Smn_Tbph_Caz	Caz	Smn_Tbph_Caz	""	""	DA
CG12355	FBgn0040805	CG12355	MPV17L		down	Smn_Tbph_Caz	""	Smn_Tbph_Caz	""	""	D
CG9559	FBgn0000719	fog	NECAP2		down	Smn_Tbph_Caz	""	Smn_Tbph_Caz	""	""	D
CG9507	FBgn0031808	CG9507	ECE2/ECE1/KEL/ECEL1		down	Smn_Tbph_Caz	""	Smn_Tbph_Caz	""	""	D
CG11715	FBgn0030304	Cyp4g15	CYP4A11/CYP4Z1/CYP4B1/CYP4X1/CYP4A22/CYP4V2/CYP19A1/CYP4F11/CYP4F12	CYP4V2	down	Smn_Tbph_Caz	""	Smn_Tbph_Caz	""	""	D
CG9009	FBgn0027601	pdgy	ACSF2/ACSF3	CSF2	down	Smn_Tbph_Caz	""	Smn_Tbph_Caz	""	""	D
CG8114	FBgn0003041	pbl	ECT2		down	Smn_Tbph_Caz	""	Smn_Tbph_Caz	""	""	D
	FBgn0264462	CR43870			down	Smn_Tbph_Caz	""	Smn_Tbph_Caz	""	""	D
CG4199	FBgn0025628	CG4199	AIFM3		down	Smn_Tbph_Caz	""	Smn_Tbph_Caz	Tbph	tbph	RD
CG6928	FBgn0036240	CG6928	SLC26A11/SLC26A6/SLC26A5/SLC26A3/SLC26A9/SLC26A1/SLC26A2/SLC26A8/SLC26A4		down	Smn_Tbph_Caz	""	Smn_Tbph_Caz	Smn	""	RD
	FBgn0267157	CR45597			down	Smn_Tbph_Caz	""	Smn_Tbph_Caz	""	""	D
CG12926	FBgn0033437	CG12926	TTPAL/CLVS1/RLBP1/CLVS2/TTPA	CLVS1	down	Smn_Tbph_Caz	""	Smn_Tbph_Caz	""	""	D
CG9366	FBgn0014380	RhoL	RHOT1/RHOT2/RHOG/RHOQ/RHOBTB3/RHOA/RHOBTB1/RHOD/RHOC/RAC1/RHOF/RHOH/RAC3/RHOB/RND1/RHOU/RND2/RAC2/CDC42/RND3/RHOV/RHOJ/RHOBTB2		down	Smn_Tbph_Caz	""	Smn_Tbph_Caz	""	""	D
CG7223	FBgn0010389	htl	FGFR3/FGFR1/FGFR4/FGFR2/RET		down	Smn_Tbph_Caz	""	Smn_Tbph_Caz	""	""	D
CG6014	FBgn0261258	rgn	REG1A		down	Smn_Tbph_Caz	""	Smn_Tbph_Caz	Tbph	""	RD
CG10479	FBgn0035656	CG10479			down	Smn_Tbph_Caz	""	Smn_Tbph_Caz	""	""	D
CG10311	FBgn0038420	CG10311			down	Smn_Tbph_Caz	""	Smn_Tbph_Caz	""	""	D
CG31284	FBgn0260005	wtrw	TRPV1/TRPA1		down	Smn_Tbph_Caz	""	Smn_Tbph_Caz	""	""	D
CG6899	FBgn0004368	Ptp4E	PTPRB/PTPRJ/PTPRO/PTPRH/PTPRQ		down	Smn_Tbph_Caz	""	Smn_Tbph_Caz	""	""	D
CG9027	FBgn0033631	Sod3	SOD3/SOD1	SOD1	down	Smn_Tbph_Caz	""	Smn_Tbph_Caz	Caz	""	RD
CG8643	FBgn0267792	rgr	ZNF853/ZNF32/ZNF691/ZNF711/ZNF85		down	Smn_Tbph_Caz	""	Smn_Tbph_Caz	""	""	D
CG5939	FBgn0003149	Prm	MYH4/MYH7/MYH13/MYH7B/MYH1/MYH3/MYH8/MYH15/MYH6/MYH2/MYO5B/MYH9/MYH10/MYH11/MYO5C/MYH14/MYO5A	MYH7	down	Smn_Tbph_Caz	""	Smn_Tbph_Caz	Caz	""	RD
CG4370	FBgn0039081	Irk2	KCNJ12/KCNJ4/KCNJ2/KCNJ18/KCNJ9/KCNJ5/KCNJ14/KCNJ16/KCNJ6/KCNJ8/KCNJ1/KCNJ15/KCNJ10/KCNJ3/KCNJ11/KCNJ13		down	Smn_Tbph_Caz	""	Smn_Tbph_Caz	""	""	D
CG1363	FBgn0004133	blow	ADAP2/ADAP1/CA3		down	Smn_Tbph_Caz	""	Smn_Tbph_Caz	""	""	D
CG12065	FBgn0030052	CG12065			down	Smn_Tbph_Caz	""	Smn_Tbph_Caz	""	""	D
CG44244	FBgn0265191	Glycogenin	GYG1/GYG2		down	Smn_Tbph_Caz	""	Smn_Tbph_Caz	Tbph_Smn	""	RD
CG5091	FBgn0032234	gny	ALG6		down	Smn_Tbph_Caz	""	Smn_Tbph_Caz	Tbph_Smn	""	RD
CG10638	FBgn0036290	CG10638	AKR1B10/AKR1A1/AKR1D1/AKR1B15/AKR1E2/AKR1B1/AKR1C2/AKR1C1/AKR1C3/AKR1C4		down	Smn_Tbph_Caz	""	Smn_Tbph_Caz	Tbph_Smn	smn_tbph	RD
CG12437	FBgn0003209	raw	RNASEL		down	Smn_Tbph_Caz	""	Smn_Tbph_Caz	""	""	D
CG6215	FBgn0015025	CkIIalpha-i1	OVOL1/OVOL2/ZNF131/OVOL3/REST/ZNF770/ZBTB11		down	Smn_Tbph_Caz	""	Smn_Tbph_Caz	""	""	D
CG33516	FBgn0053516	dpr3	PAPLN/USH2A/KIRREL2/LRIT1/SDK1/IGSF9B/LRIT3/KIRREL3/KIRREL		down	Smn_Tbph_Caz	""	Smn_Tbph_Caz	Tbph_Smn	smn_tbph	RD
CG4069	FBgn0036301	CG4069	KLHDC4/LOC105371397		down	Smn_Tbph_Caz	""	Smn_Tbph_Caz	""	""	D
CG15443	FBgn0031609	CG15443	TMCO6		down	Smn_Tbph_Caz	""	Smn_Tbph_Caz	""	""	D
CG2184	FBgn0002773	Mlc2	MYL7/MYL2/MYL5/MYL12A/MYL12B/MYLPF/MYL10/MYL9		down	Smn_Tbph_Caz	""	Smn_Tbph_Caz	Caz	""	RD
CG15860	FBgn0060296	pain	TRPA1		down	Smn_Tbph_Caz	""	Smn_Tbph_Caz	""	""	D
CG2469	FBgn0035205	CG2469	CTR9		down	Smn_Tbph_Caz	""	Smn_Tbph_Caz	Smn	smn	RD
CG10844	FBgn0011286	RyR	RYR2/RYR1/RYR3	RYR1	down	Smn_Tbph_Caz	Caz_Smn	Smn_Tbph_Caz	Smn	""	RDA
CG30460	FBgn0050460	CG30460	ZC2HC1A		down	Smn_Tbph_Caz	""	Smn_Tbph_Caz	""	""	D
CG11949	FBgn0010434	cora	EPB41L1/EPB41L3/EPB41L2/EPB41		down	Smn_Tbph_Caz	Smn_Tbph	Smn_Tbph_Caz	Tbph_Smn	smn_tbph	RDA
CG17029	FBgn0036551	CG17029	IMPA1/IMPA2		down	Smn_Tbph_Caz	""	Smn_Tbph_Caz	""	""	D
	FBgn0264793	CR44023			down	Smn_Tbph_Caz	""	Smn_Tbph_Caz	Tbph	""	RD
CG7816	FBgn0039714	Zip99C	SLC39A13		down	Smn_Tbph_Caz	""	Smn_Tbph_Caz	""	""	D
CG31760	FBgn0051760	CG31760	GPR179/GPR158		down	Smn_Tbph_Caz	Caz_Smn	Smn_Tbph_Caz	Tbph_Smn	""	RDA
CG30092	FBgn0028371	jbug	FLNA		down	Smn_Tbph_Caz	Caz_Tbph	Smn_Tbph_Caz	""	""	DA
CG9261	FBgn0015777	nrv2	ATP1B1/ATP1B4/ATP1B2/ATP1B3/ATP4B		down	Smn_Tbph_Caz	Caz_Smn	Smn_Tbph_Caz	""	""	DA
CG4829	FBgn0030796	CG4829	GGT1/GGT2/GGT5/GGTLC2/GGTLC1/GGT7		down	Smn_Tbph_Caz	""	Smn_Tbph_Caz	""	""	D
CG2202	FBgn0030240	CG2202	XAF1/ZNF260/ZNF146/ZNF471/ZNF383/ZNF546/ZSCAN20/ZNF665/ZNF69/ZNF449/INSM1/ZNF85/MAZ/ZNF3/ZBTB17/ZNF816/ZNF559/ZNF439/ZNF699/ZNF668/ZNF813/ZNF345/ZNF470/INSM2/ZNF558/ZNF555/VEZF1/ZNF846/ZNF721/ZNF263/ZNF689/ZNF836/ZNF778/ZNF502		down	Smn_Tbph_Caz	""	Smn_Tbph_Caz	""	""	D
CG31999	FBgn0051999	CG31999	FBLN2/FBLN1/FBLN5		down	Smn_Tbph_Caz	""	Smn_Tbph_Caz	""	""	D
CG7948	FBgn0003479	spn-A	RAD51/DMC1		down	Smn_Tbph_Caz	""	Smn_Tbph_Caz	""	""	D
CG10119	FBgn0010397	LamC	LMNA/LMNB1/LMNB2/LMNTD1/MIR7108	LMNA	down	Smn_Tbph_Caz	Caz	Smn_Tbph_Caz	Tbph	""	RDA
CG1600	FBgn0033188	Drat	VAT1/RTN4IP1/TP53I3/CRYZL1/VAT1L	TP53	down	Smn_Tbph_Caz	""	Smn_Tbph_Caz	Caz	""	RD
CG33971	FBgn0053971	Ir62a			down	Smn_Tbph_Caz	""	Smn_Tbph_Caz	""	""	D
CG10527	FBgn0034583	CG10527			down	Smn_Tbph_Caz	""	Smn_Tbph_Caz	""	""	D
CG5730	FBgn0000083	AnxB9	ANXA11/ANXA7/ANXA8L1/ANXA8/ANXA5/ANXA4/ANXA13/ANXA3/ANXA2/ANXA1/ANXA10/ANXA6/ANXA9	ANXA11/ANXA1	down	Smn_Tbph_Caz	Caz	Smn_Tbph_Caz	""	""	DA
CG3380	FBgn0034716	Oatp58Dc	SLCO2B1/SLCO2A1/SLCO1C1/SLCO1B3/SLCO1B1/SLCO1A2/SLCO1B7/SLCO3A1/SLCO6A1/SLCO5A1/SLCO4C1	SLCO2A1	down	Smn_Tbph_Caz	""	Smn_Tbph_Caz	""	""	D
CG9686	FBgn0030158	CG9686			down	Smn_Tbph_Caz	""	Smn_Tbph_Caz	Tbph	""	RD
CG9186	FBgn0035206	CG9186	LDAH		down	Smn_Tbph_Caz	""	Smn_Tbph_Caz	""	""	D
CG8098	FBgn0024315	Picot	SLC17A5/SLC17A4/SLC17A3/SLC17A2/SLC17A1/SLC17A6/SLC17A8/SLC17A7		down	Smn_Tbph_Caz	""	Smn_Tbph_Caz	""	""	D
CG14207	FBgn0031037	CG14207	HSPB1/HSPB8/HSPB7/CRYAB/CRYAA	HSPB1	down	Smn_Tbph_Caz	""	Smn_Tbph_Caz	""	""	D
CG31522	FBgn0051522	CG31522	ELOVL7/ELOVL1/ELOVL4/ELOVL2/ELOVL5		down	Smn_Tbph_Caz	Caz	Smn_Tbph_Caz	""	""	DA
CG7100	FBgn0015609	CadN	CDH23/FAT3/FAT4/FAT1/DCHS2/DCHS1/FAT2		down	Smn_Tbph_Caz	Caz_Smn_Tbph	Smn_Tbph_Caz	Tbph_Smn	smn_tbph	RDA
CG9153	FBgn0035207	CG9153	HERC4/HERC3/HERC5/HERC6/LOC101929134/HECTD2		down	Smn_Tbph_Caz	""	Smn_Tbph_Caz	Smn	""	RD
CG8107	FBgn0025866	CalpB	CAPN9/CAPN2/CAPN3/CAPN1/CAPN8/CAPN11/CAPN14/CAPN12/CAPN13		down	Smn_Tbph_Caz	""	Smn_Tbph_Caz	""	""	D
CG4080	FBgn0035983	CG4080	1-Mar/8-Mar/9-Mar/4-Mar/11-Mar/10-Mar/7-Mar/6-Mar		down	Smn_Tbph_Caz	""	Smn_Tbph_Caz	""	""	D
CG9766	FBgn0037229	CG9766	FANK1		down	Smn_Tbph_Caz	""	Smn_Tbph_Caz	""	""	D
CG7169	FBgn0037105	S1P	MBTPS1		down	Smn_Tbph_Caz	""	Smn_Tbph_Caz	""	""	D
CG4591	FBgn0037848	Tsp86D	TSPAN33/TSPAN14/TSPAN10/ROM1/TSPAN17/TSPAN5		down	Smn_Tbph_Caz	""	Smn_Tbph_Caz	Tbph	""	RD
CG32082	FBgn0052082	CG32082	BAIAP2/BAIAP2L1/BAIAP2L2		down	Smn_Tbph_Caz	""	Smn_Tbph_Caz	""	""	D
CG31469	FBgn0051469	CG31469	ACP1		down	Smn_Tbph_Caz	""	Smn_Tbph_Caz	Smn	""	RD
CG4579	FBgn0021761	Nup154	NUP155		down	Smn_Tbph_Caz	""	Smn_Tbph_Caz	Smn	smn	RD
CG7942	FBgn0035838	ldbr	DBR1		down	Smn_Tbph_Caz	""	Smn_Tbph_Caz	""	""	D
CG1697	FBgn0030318	rho-4	RHBDL2/RHBDL3/RHBDL1		down	Smn_Tbph_Caz	""	Smn_Tbph_Caz	Smn	smn	RD
CG5027	FBgn0036579	CG5027	TMX3		down	Smn_Tbph_Caz	""	Smn_Tbph_Caz	Tbph	""	RD
CG7439	FBgn0087035	AGO2	AGO4/AGO1/AGO2/AGO3		down	Smn_Tbph_Caz	""	Smn_Tbph_Caz	""	""	D
CG10623	FBgn0032727	CG10623	BHMT2/BHMT/MTR		down	Smn_Tbph_Caz	""	Smn_Tbph_Caz	""	""	D
CG4685	FBgn0039349	Ssadh	ALDH5A1		down	Smn_Tbph_Caz	""	Smn_Tbph_Caz	""	""	D
CG6643	FBgn0266758	Esyt2	ESYT2/ESYT3/ESYT1	SYT1	down	Smn_Tbph_Caz	Caz	Smn_Tbph_Caz	""	""	DA
CG18375	FBgn0034606	ASPP	PPP1R13B/TP53BP2/PPP1R13L	TP53	down	Smn_Tbph_Caz	""	Smn_Tbph_Caz	""	""	D
CG2841	FBgn0003159	CG2841	COBLL1		down	Smn_Tbph_Caz	Smn_Tbph	Smn_Tbph_Caz	""	""	DA
CG9000	FBgn0034176	ste24a	ZMPSTE24		down	Smn_Tbph_Caz	""	Smn_Tbph_Caz	""	""	D
CG14622	FBgn0025641	DAAM	DAAM1/DAAM2		down	Smn_Tbph_Caz	""	Smn_Tbph_Caz	Smn	smn	RD
CG5664	FBgn0037082	CG5664			down	Smn_Tbph_Caz	""	Smn_Tbph_Caz	Tbph	""	RD
CG4619	FBgn0032166	CG4619			down	Smn_Tbph_Caz	""	Smn_Tbph_Caz	Smn	""	RD
CG31043	FBgn0026239	gukh	NHS		down	Smn_Tbph_Caz	""	Smn_Tbph_Caz	Smn	smn	RD
CG3910	FBgn0037778	mtTFB2	TFB2M		down	Smn_Tbph_Caz	""	Smn_Tbph_Caz	""	""	D
CG43720	FBgn0263873	sick	NAV2/NAV3/NAV1		down	Smn_Tbph_Caz	Caz	Smn_Tbph_Caz	Smn	smn	RDA
CG10538	FBgn0032821	CdGAPr	ARHGAP33/ARHGAP32/ARHGAP31/ARHGAP30		down	Smn_Tbph_Caz	""	Smn_Tbph_Caz	""	""	D
CG33144	FBgn0053144	CG33144	RNF144A/RNF144B		down	Smn_Tbph_Caz	""	Smn_Tbph_Caz	Smn	smn	RD
CG10508	FBgn0037060	CG10508	WWC1/WWC3/WWC2		down	Smn_Tbph_Caz	""	Smn_Tbph_Caz	Tbph	tbph	RD
CG3953	FBgn0086359	Invadolysin	LMLN		down	Smn_Tbph_Caz	""	Smn_Tbph_Caz	Tbph	tbph	RD
CG6049	FBgn0037081	barc	HTATSF1		down	Smn_Tbph_Caz	""	Smn_Tbph_Caz	Tbph	tbph	RD
CG3897	FBgn0027660	blot	SLC6A8		down	Smn_Tbph_Caz	""	Smn_Tbph_Caz	""	""	D
CG14226	FBgn0043903	dome	MYPN/NEXN/OSMR		down	Smn_Tbph_Caz	""	Smn_Tbph_Caz	Tbph_Smn	smn_tbph	RD
CG8291	FBgn0034049	bdg	SLC6A9/SLC6A14		down	Smn_Tbph_Caz	Caz	Smn_Tbph_Caz	""	""	DA
CG1634	FBgn0264975	Nrg	NRCAM/NFASC/CHL1/L1CAM		down	Smn_Tbph_Caz	""	Smn_Tbph_Caz	Tbph	tbph	RD
CG9954	FBgn0034534	maf-S	MAFK/MAFF/MAFG/MAFB/MAF/MAFA/NRL		down	Smn_Tbph_Caz	""	Smn_Tbph_Caz	Tbph	tbph	RD
CG4027	FBgn0000042	Act5C	ACTB/ACTG1/ACTC1/ACTG2/ACTA1/ACTA2/ACTBL2/POTEI/POTEJ/POTEF/ACTRT3/ACTR1B/ACTR1A/POTEE	ACTB/POTEF	down	Smn_Tbph_Caz	""	Smn_Tbph_Caz	Smn	smn	RD
CG3578	FBgn0000179	bi	TBX2/TBX3/TBX15/TBX1/TBX18/TBX5/TBX4		down	Smn_Tbph_Caz	""	Smn_Tbph_Caz	Tbph_Smn	smn_tbph	RD
CG31048	FBgn0264324	spg	DOCK3/DOCK4/DOCK1/DOCK5/DOCK2		down	Smn_Tbph_Caz	""	Smn_Tbph_Caz	Smn	smn	RD
CG4678	FBgn0030778	CG4678	CPM/CPE/CPD/CPN1/AEBP1/CPXM1/CPXM2/CPZ		down	Smn_Tbph_Caz	""	Smn_Tbph_Caz	Smn	""	RD
CG31811	FBgn0028509	CenG1A	AGAP1/AGAP3/AGAP2/AGAP4/AGAP5/AGAP7P/AGAP6/AGAP9/AGAP11/AGAP10P		down	Smn_Tbph_Caz	""	Smn_Tbph_Caz	Tbph_Smn	smn_tbph	RD
CG9115	FBgn0025742	mtm	MTMR2/MTM1/MTMR1/MTMR8/MTMR7/MTMR6		down	Smn_Tbph_Caz	""	Smn_Tbph_Caz	Smn	smn	RD
CG14991	FBgn0035498	Fit1	FERMT2/FERMT1/FERMT3		down	Smn_Tbph_Caz	""	Smn_Tbph_Caz	""	""	D
CG31040	FBgn0051040	Cog7	COG7		down	Smn_Tbph_Caz	""	Smn_Tbph_Caz	Smn	smn	RD
CG6214	FBgn0032456	MRP	ABCC3/ABCC1/ABCC6/ABCC2/ABCC8/ABCC9/ABCC4/ABCC10/ABCC12/ABCC11/ABCC5		down	Smn_Tbph_Caz	Caz_Smn_Tbph	Smn_Tbph_Caz	Tbph_Smn	smn_tbph	RDA
CG31092	FBgn0051092	LpR2	VLDLR/LRP8/LDLR/LRP3/SORL1	LDLR	down	Smn_Tbph_Caz	""	Smn_Tbph_Caz	Smn	smn	RD
CG4521	FBgn0030766	mthl1	ADGRE2/ADGRG5/ADGRG1/ADGRF1/ADGRD2/ADGRG3/ADGRF3/ADGRG6/ADGRG2/ADGRE1/FBN3/ADGRF4/ADGRL1/ADGRD1/ADGRG7/ADGRE5/ADGRF5/ADGRG4/ADGRL4/ADGRF2/ADGRL2/ADGRE3/ADGRL3	ADGRD1	down	Smn_Tbph_Caz	""	Smn_Tbph_Caz	Tbph_Smn	""	RD
CG10620	FBgn0036299	Tsf2	MELTF/TF/LTF		down	Smn_Tbph_Caz	""	Smn_Tbph_Caz	Smn	smn	RD
CG7380	FBgn0031977	baf	BANF1/BANF2		down	Smn_Tbph_Caz	""	Smn_Tbph_Caz	Tbph	tbph	RD
CG5899	FBgn0032157	Etl1	SMARCAD1		down	Smn_Tbph_Caz	""	Smn_Tbph_Caz	Tbph_Smn	""	RD
CG3328	FBgn0034985	CG3328	MYRF/MYRFL		down	Smn_Tbph_Caz	""	Smn_Tbph_Caz	Smn	""	RD
CG1560	FBgn0004657	mys	ITGB1/ITGB2/ITGB7/ITGB3/ITGB4/ITGB5/ITGB6/ITGB8/ITGBL1		down	Smn_Tbph_Caz	Tbph	Smn_Tbph_Caz	""	""	DA
CG42312	FBgn0259212	cno	AFDN		down	Smn_Tbph_Caz	""	Smn_Tbph_Caz	Smn	smn	RD
CG3695	FBgn0034795	MED23	MED23		down	Smn_Tbph_Caz	""	Smn_Tbph_Caz	""	""	D
CG6222	FBgn0003575	su(sable)	ZC3H6/ZC3H4/ZC3H8		down	Smn_Tbph_Caz	""	Smn_Tbph_Caz	Tbph_Smn	smn_tbph	RD
CG12991	FBgn0030847	CG12991			down	Smn_Tbph_Caz	""	Smn_Tbph_Caz	Tbph_Caz	""	RD
CG10632	FBgn0036302	sowah	SOWAHB/SOWAHA/SOWAHC/SOWAHD		down	Smn_Tbph_Caz	""	Smn_Tbph_Caz	Tbph_Smn	smn_tbph	RD
CG44533	FBgn0265726	NnaD	AGBL2/AGBL3/AGBL1/AGTPBP1		down	Smn_Tbph_Caz	""	Smn_Tbph_Caz	Tbph	""	RD
CG30421	FBgn0050421	Usp15-31	USP31/USP43/USP11		down	Smn_Tbph_Caz	""	Smn_Tbph_Caz	""	""	D
CG32638	FBgn0052638	CG32638	AGTRAP		down	Smn_Tbph_Caz	""	Smn_Tbph_Caz	""	""	D
CG9659	FBgn0001404	egh			down	Smn_Tbph_Caz	""	Smn_Tbph_Caz	Tbph	tbph	RD
CG5166	FBgn0041188	Atx2	ATXN2/ATXN2L	TXN/ATXN2	down	Smn_Tbph_Caz	""	Smn_Tbph_Caz	""	""	D
CG1044	FBgn0016794	dos	GAB2/GAB1/GAB4/GAB3		down	Smn_Tbph_Caz	""	Smn_Tbph_Caz	""	""	D
CG6210	FBgn0036141	wls	WLS		down	Smn_Tbph_Caz	Caz	Smn_Tbph_Caz	Smn	smn	RDA
CG7602	FBgn0037554	DNApol-iota	POLI/POLH		down	Smn_Tbph_Caz	""	Smn_Tbph_Caz	""	""	D
CG14995	FBgn0035497	CG14995	C21orf2		down	Smn_Tbph_Caz	""	Smn_Tbph_Caz	""	""	D
CG9977	FBgn0035371	CG9977	AHCYL1/AHCYL2/AHCY		down	Smn_Tbph_Caz	""	Smn_Tbph_Caz	Caz	""	RD
CG6264	FBgn0040238	Best1	BEST2/BEST3/BEST4/BEST1	BEST1	down	Smn_Tbph_Caz	Smn	Smn_Tbph_Caz	""	""	DA
CG10637	FBgn0015772	Nak	AAK1/BMP2K		down	Smn_Tbph_Caz	""	Smn_Tbph_Caz	Smn	smn	RD
CG5473	FBgn0034371	SP2637	NTAN1		down	Smn_Tbph_Caz	Caz_Smn_Tbph	Smn_Tbph_Caz	""	""	DA
CG8367	FBgn0000289	cg	ZNF786/ZNF467/ZNF425/REPIN1/ZNF444/ZNF76/PRDM15/ZNF837/ZNF442/ZSCAN32/ZNF143/ZNF417/ZNF628/ZNF697/ZNF142/ZNF17/ZNF18		down	Smn_Tbph_Caz	""	Smn_Tbph_Caz	Tbph_Smn	smn_tbph	RD
CG10076	FBgn0003475	spir	SPIRE1/SPIRE2		down	Smn_Tbph_Caz	""	Smn_Tbph_Caz	Smn	smn	RD
CG7597	FBgn0037093	Cdk12	CDK13/CDK12/CDK9		down	Smn_Tbph_Caz	""	Smn_Tbph_Caz	""	""	D
CG5871	FBgn0038870	Oga	MGEA5		down	Smn_Tbph_Caz	""	Smn_Tbph_Caz	""	""	D
CG7413	FBgn0015799	Rbf	RBL2/RBL1/RB1		down	Smn_Tbph_Caz	""	Smn_Tbph_Caz	Smn	smn	RD
CG17046	FBgn0001316	klar			down	Smn_Tbph_Caz	Tbph	Smn_Tbph_Caz	Tbph	tbph	RDA
CG9326	FBgn0250785	vari	MPP6/MPP2/CASK/MPP7/MPP1/MPP3/MPP5/MPP4		down	Smn_Tbph_Caz	""	Smn_Tbph_Caz	""	""	D
CG5485	FBgn0036770	Prestin	SLC26A5/SLC26A6/SLC26A4/SLC26A3/SLC26A9/SLC26A1/SLC26A2/SLC26A7/SLC26A11/SLC26A8/SLC26A10/MIR6824		down	Smn_Tbph_Caz	""	Smn_Tbph_Caz	""	""	D
CG13124	FBgn0032156	CG13124	MIF4GD/CTIF		down	Smn_Tbph_Caz	Caz_Smn_Tbph	Smn_Tbph_Caz	""	""	DA
CG5374	FBgn0003676	T-cp1	TCP1		down	Smn_Tbph_Caz	""	Smn_Tbph_Caz	Smn	smn	RD
CG2852	FBgn0034753	CG2852	PPIB/PPIC		down	Smn_Tbph_Caz	""	Smn_Tbph_Caz	Tbph	tbph	RD
CG1109	FBgn0046222	CG1109	WDR33		down	Smn_Tbph_Caz	""	Smn_Tbph_Caz	""	""	D
CG7029	FBgn0039026	CG7029	RUSC2		down	Smn_Tbph_Caz	""	Smn_Tbph_Caz	Smn	smn	RD
CG8379	FBgn0037638	CG8379	C10orf76		down	Smn_Tbph_Caz	""	Smn_Tbph_Caz	""	""	D
CG6721	FBgn0004390	RasGAP1	RASA3/RASA2/RASA4B/RASA4/RASAL1		down	Smn_Tbph_Caz	""	Smn_Tbph_Caz	""	""	D
CG14616	FBgn0027279	l(1)G0196	PPIP5K2/PPIP5K1		down	Smn_Tbph_Caz	Caz	Smn_Tbph_Caz	Smn	smn	RDA
CG4353	FBgn0010303	hep	MAP2K7		down	Smn_Tbph_Caz	""	Smn_Tbph_Caz	Tbph_Smn	smn_tbph	RD
CG11328	FBgn0028703	Nhe3	SLC9A9/SLC9A6/SLC9A7/SLC9A8	SLC9A9	down	Smn_Tbph_Caz	""	Smn_Tbph_Caz	""	""	D
CG15669	FBgn0043070	MESK2	NDRG3/NDRG1/NDRG2/NDRG4		down	Smn_Tbph_Caz	""	Smn_Tbph_Caz	Tbph_Smn	smn_tbph	RD
CG11166	FBgn0033166	Eaf	EAF1/EAF2		down	Smn_Tbph_Caz	""	Smn_Tbph_Caz	""	""	D
CG5168	FBgn0032246	CG5168	WDFY2/WDFY1		down	Smn_Tbph_Caz	""	Smn_Tbph_Caz	""	""	D
CG1677	FBgn0029941	CG1677	ZC3H18		down	Smn_Tbph_Caz	""	Smn_Tbph_Caz	Smn	smn	RD
CG9318	FBgn0032880	TM9SF2	TM9SF2/TM9SF4		down	Smn_Tbph_Caz	""	Smn_Tbph_Caz	Tbph	tbph	RD
CG6315	FBgn0000662	fl(2)d	WTAP		down	Caz_Smn	Tbph	Smn_Tbph_Caz	Tbph	""	RDA
CG1433	FBgn0019637	Atu	LEO1		down	Caz_Smn	""	Caz_Smn	""	""	D
CG1620	FBgn0033183	CG1620	MIER1/MIER3/MIER2		down	Caz_Smn	""	Caz_Smn	""	""	D
CG44154	FBgn0265003	koi	SUN2/SUN1/SUN3/SUN5/SPAG4		down	Caz_Smn	""	Caz_Smn	""	""	D
CG17492	FBgn0086442	mib2	MIB2/MIB1		down	Caz_Smn	""	Caz_Smn	""	""	D
CG1737	FBgn0030293	CG1737	VGLL4		down	Caz_Smn	""	Caz_Smn	""	""	D
CG40494	FBgn0025836	RhoGAP1A	ABR/BCR/ARHGAP27		down	Caz_Smn	""	Caz_Smn	""	""	D
CG3820	FBgn0010660	Nup214	NUP214		down	Caz_Smn	""	Caz_Smn	""	""	D
CG17840	FBgn0031611	CG17840	FIG4	FIG4	down	Caz_Smn	""	Caz_Smn	Smn	""	RD
CG10543	FBgn0034570	CG10543			down	Caz_Smn	""	Caz_Smn	Tbph	""	RD
CG4719	FBgn0027508	Tnks	TNKS/TNKS2		down	Caz_Smn	""	Caz_Smn	""	""	D
CG6016	FBgn0033844	bbc	CEPT1/CHPT1/SELENOI		down	Caz_Smn	Smn	Caz_Smn	""	""	DA
CG3035	FBgn0000330	cm	AP3M2/AP3M1		down	Caz_Smn	""	Caz_Smn	""	""	D
CG6946	FBgn0259139	glo	HNRNPH1/HNRNPH2/HNRNPF/HNRNPH3/GRSF1/RPL36A	RPL3	down	Caz_Smn	""	Caz_Smn	""	""	D
CG1977	FBgn0250789	alpha-Spec	SPTAN1/SPTA1/SPTBN2/SPTBN1/SPTBN5/SPTBN4		down	Caz_Smn	""	Caz_Smn	Smn	smn	RD
CG6831	FBgn0260442	rhea	TLN2/TLN1/MESDC1/MIR6852		down	Caz_Smn	""	Caz_Smn	Smn	smn	RD
CG32296	FBgn0052296	Mrtf	MKL1/MKL2/MYOCD		down	Caz_Smn	""	Caz_Smn	""	""	D
CG3172	FBgn0038206	twf	TWF1/TWF2		down	Caz_Smn	""	Caz_Smn	""	""	D
CG33180	FBgn0053180	Ranbp16	XPO7/RANBP17		down	Caz_Smn	""	Caz_Smn	""	""	D
CG11579	FBgn0000117	arm	CTNNB1/JUP	CTNNB1	down	Caz_Smn	""	Caz_Smn	Smn	smn	RD
CG33130	FBgn0263197	Patronin	CAMSAP2/CAMSAP1/CAMSAP3		down	Caz_Smn	Smn_Tbph	Smn_Tbph_Caz	Tbph_Smn	smn	RDA
CG3105	FBgn0034950	Pask	PASK		down	Caz_Smn	""	Caz_Smn	Smn	""	RD
CG12155	FBgn0029957	CG12155	HRCT1		down	Caz_Smn	""	Caz_Smn	""	""	D
CG17603	FBgn0010355	Taf1	TAF1L/TAF1		down	Caz_Smn	""	Caz_Smn	""	""	D
CG10367	FBgn0263782	Hmgcr	HMGCR		down	Caz_Smn	""	Caz_Smn	Smn	""	RD
CG3923	FBgn0266572	ebo	XPO6		down	Caz_Smn	""	Caz_Smn	Tbph	""	RD
CG3883	FBgn0031281	Saf6			down	Caz_Smn	""	Caz_Smn	Smn	smn	RD
CG1518	FBgn0031149	CG1518	STT3A/STT3B		down	Caz_Smn	""	Caz_Smn	Smn	""	RD
CG4445	FBgn0027558	pgant3	GALNT1/POC1B-GALNT4/GALNTL5/GALNT6/GALNT12/GALNT5/GALNT13/GALNT11/GALNT7/GALNT3/GALNTL6/GALNT4/GALNT10		down	Caz_Smn	""	Caz_Smn	""	""	D
CG6512	FBgn0036702	CG6512	AFG3L2/SPG7		down	Caz_Smn	""	Caz_Smn	Smn	smn	RD
CG15356	FBgn0031377	CG15356	EMSY		down	Caz_Smn	""	Caz_Smn	Tbph	""	RD
CG7231	FBgn0031968	CG7231	FAM151B/FAM151A		down	Caz_Smn	""	Caz_Smn	""	""	D
CG13204	FBgn0033627	CG13204			down	Caz_Smn	""	Caz_Smn	Smn	smn	RD
CG32226	FBgn0052226	Pex23	TECPR1		down	Caz_Smn	""	Caz_Smn	Tbph	""	RD
CG31342	FBgn0051342	CG31342	SDCBP/SDCBP2		down	Caz_Smn	""	Caz_Smn	""	""	D
CG13598	FBgn0016754	sba	MBD5/MBD6		down	Caz_Smn	""	Caz_Smn	Smn	smn	RD
CG7978	FBgn0004852	Ac76E	ADCY2/ADCY7/ADCY4/ADCY8/ADCY5/ADCY1/ADCY3/ADCY6		down	Caz_Smn	""	Caz_Smn	Tbph_Smn	""	RD
CG15113	FBgn0263116	5-HT1B	HTR1A/HTR1B/HTR1F/HTR1D/HTR1E		down	Caz_Smn	Caz_Smn_Tbph	Smn_Tbph_Caz	Tbph	""	RDA
CG43729	FBgn0263980	CG43729	STAC3/STAC2/STAC		down	Caz_Smn	Caz_Tbph	Smn_Tbph_Caz	Tbph_Smn	smn	RDA
CG8825	FBgn0260817	gkt	TDP1		down	Caz_Smn	""	Caz_Smn	Smn	smn	RD
CG42684	FBgn0261570	CG42684	DAB2IP/RASAL2/SYNGAP1/RASAL3		down	Caz_Smn	""	Caz_Smn	""	""	D
CG44122	FBgn0264953	Piezo	PIEZO2/PIEZO1/MIR4722		down	Caz_Smn	Caz_Smn	Caz_Smn	Smn	""	RDA
CG31037	FBgn0000247	ca	SERGEF/RCBTB1/RCBTB2		down	Caz_Smn	""	Caz_Smn	Smn	smn	RD
CG18455	FBgn0025360	Optix	SIX3/SIX6/SIX1/SIX2	SIX2	down	Caz_Smn	""	Caz_Smn	""	""	D
CG3719	FBgn0024986	CG3719	TXN2	TXN	down	Caz_Smn	""	Caz_Smn	""	""	D
CG4898	FBgn0003721	Tm1	TPM1/TPM3/TPM2/TPM4		down	Caz_Smn	Caz_Tbph	Smn_Tbph_Caz	Tbph	""	RDA
CG42803	FBgn0264495	gpp	DOT1L		down	Caz_Smn	""	Caz_Smn	Tbph_Smn	smn	RD
CG34414	FBgn0085443	spri	RIN2/RIN3/RIN1/RINL		down	Caz_Smn	""	Caz_Smn	Smn	smn	RD
CG43143	FBgn0262617	CG43143	NUAK1/NUAK2		down	Caz_Smn	Smn	Caz_Smn	Tbph_Smn	smn	RDA
CG7649	FBgn0265140	Meltrin	ADAM12/ADAM19/ADAM15/ADAM8/ADAM33/ADAM28/ADAM9/ADAM7/ADAM11/ADAM22/ADAM20/ADAM21/ADAM30/ADAMDEC1/ADAM5/ADAM32/ADAM29/ADAM2/ADAM18/ADAM23		down	Caz_Smn	""	Caz_Smn	Tbph_Smn	smn	RD
CG7129	FBgn0010877	l(3)05822	SH3D19		down	Caz_Smn	""	Caz_Smn	Tbph	""	RD
CG42278	FBgn0259173	corn	SRRM1		down	Caz_Smn	""	Caz_Smn	Tbph	""	RD
CG11033	FBgn0037659	Kdm2	KDM2A/KDM2B/FBXL19/MIR7107		down	Caz_Smn	Caz	Caz_Smn	""	""	DA
CG3530	FBgn0028497	CG3530	MTMR8/MTMR7/MTMR6/MTMR1/MTMR2		down	Caz_Smn	""	Caz_Smn	Smn	""	RD
CG9581	FBgn0031093	CG9581	XPNPEP3/RBX1/PEPD		down	Caz_Smn	""	Caz_Smn	Smn	smn	RD
CG1845	FBgn0033155	Br140	BRPF1/BRD1/BRPF3		down	Caz_Smn	""	Caz_Smn	Tbph_Smn	smn	RD
CG30089	FBgn0050089	CG30089			down	Caz_Smn	""	Caz_Smn	""	""	D
CG11537	FBgn0035400	CG11537	MFSD14A/MFSD14B/MFSD14C		down	Caz_Smn	Caz	Caz_Smn	Tbph	""	RDA
CG7770	FBgn0036918	CG7770	PFDN6		down	Caz_Smn	""	Caz_Smn	""	""	D
CG4448	FBgn0039067	wda	TAF5L/TAF5		down	Caz_Smn	""	Caz_Smn	Smn	smn	RD
CG8865	FBgn0026376	Rgl	RGL1/RALGDS/RGL2/RGL3/RGL4		down	Caz_Smn	""	Caz_Smn	""	""	D
CG14712	FBgn0037924	CG14712	NUP153/NPAP1/POM121L2/POM121/POM121C		down	Caz_Smn	""	Caz_Smn	Smn	smn	RD
CG32813	FBgn0052813	CG32813	RAD54B		down	Caz_Smn	""	Caz_Smn	Tbph	""	RD
CG7627	FBgn0032026	CG7627	ABCC4/ABCC2/ABCC5/ABCC12/ABCC8/ABCC9/ABCC6/ABCC10/ABCC3/ABCC1/ABCC11/CFTR		down	Caz_Smn	""	Caz_Smn	Tbph_Smn	""	RD
CG12594	FBgn0037941	CG12594	THBS2/THBS1		down	Caz_Smn	""	Caz_Smn	Smn	""	RD
CG7239	FBgn0031740	CG7239	MSANTD1		down	Caz_Smn	""	Caz_Smn	""	""	D
CG1582	FBgn0030246	CG1582	DHX57/DHX36/DHX29/DHX9		down	Caz_Smn	""	Caz_Smn	Smn	""	RD
CG31012	FBgn0027598	cindr	SH3KBP1/CD2AP/SH3D21	CD2AP	down	Caz_Smn	Smn_Tbph	Smn_Tbph_Caz	Tbph	""	RDA
CG3073	FBgn0027296	temp	PTAR1		down	Caz_Smn	""	Caz_Smn	""	""	D
CG10948	FBgn0036317	CG10948	ENOX1/ENOX2		down	Caz_Smn	Caz	Caz_Smn	""	""	DA
CG44255	FBgn0265190	PIG-S	PIGS/OGFOD1		down	Caz_Smn	""	Caz_Smn	""	""	D
CG31753	FBgn0045852	ham	MECOM/PRDM16		down	Caz_Smn	""	Caz_Smn	""	""	D
CG4032	FBgn0000017	Abl	ABL2/ABL1		down	Caz_Smn	""	Caz_Smn	Tbph_Smn	smn	RD
CG8293	FBgn0015247	Diap2	BIRC2/BIRC3/XIAP/BIRC7/BIRC8/NAIP/NLRC4/BIRC5	XIAP/NAIP	down	Caz_Smn	""	Caz_Smn	""	""	D
CG13579	FBgn0035010	CG13579	RXFP3/CYSLTR1/CYSLTR2/LTB4R/KISS1R/GPR84/GALR2/MCHR2/LTB4R2/UTS2R/GALR1/GALR3/RXFP4/OR52L1/GPR52/HTR1D/GPR21		down	Caz_Smn	""	Caz_Smn	Tbph	""	RD
CG3985	FBgn0004575	Syn	SYN3/SYN1/SYN2		down	Caz_Smn	""	Caz_Smn	""	""	D
CG7120	FBgn0035888	CG7120			down	Caz_Smn	""	Caz_Smn	Tbph	""	RD
CG11206	FBgn0034720	Liprin-gamma	KAZN		down	Caz_Smn	Caz	Caz_Smn	Tbph_Smn	smn	RDA
CG11303	FBgn0020372	TM4SF	CD37/TSPAN19/CD82/TSPAN6/TSPAN7		down	Caz_Smn	Caz_Tbph	Smn_Tbph_Caz	Caz	""	RDA
CG6769	FBgn0030878	CG6769	ZNF622		down	Caz_Smn	""	Caz_Smn	Smn	smn	RD
CG4133	FBgn0031257	CG4133			down	Caz_Smn	""	Caz_Smn	""	""	D
CG7212	FBgn0261532	cdm	IPO13		down	Caz_Smn	""	Caz_Smn	Smn	smn	RD
CG10463	FBgn0032819	CG10463	DUS3L		down	Caz_Smn	""	Caz_Smn	Smn	""	RD
	FBgn0263093	CR43361			down	Caz_Smn	""	Caz_Smn	""	""	D
CG10732	FBgn0036365	cmb	PCM1		down	Caz_Smn	""	Caz_Smn	""	""	D
CG31794	FBgn0041789	Pax	TGFB1I1/PXN/LPXN		down	Caz_Smn	""	Caz_Smn	Smn	smn	RD
CG10186	FBgn0032797	CG10186	CR1/CFH/CSMD3		down	Caz_Smn	""	Caz_Smn	Smn	smn	RD
CG3891	FBgn0035993	Nf-YA	NFYA		down	Caz_Smn	""	Caz_Smn	""	""	D
CG4107	FBgn0020388	Gcn5	KAT2A/KAT2B		down	Caz_Smn	""	Caz_Smn	Smn	smn	RD
CG15162	FBgn0032694	MESR3			down	Caz_Smn	""	Caz_Smn	""	""	D
CG44162	FBgn0265045	Strn-Mlck	MYLK/MYLK2/OBSL1/OBSCN/HMCN1		down	Caz_Smn	Caz	Caz_Smn	""	""	DA
CG1866	FBgn0039581	Moca-cyp	PPIG/NKTR/PPIL6/PPID/PPIH	NKTR/IL6	down	Caz_Smn	""	Caz_Smn	""	""	D
CG15154	FBgn0041184	Socs36E	SOCS4/SOCS5		down	Caz_Smn	""	Caz_Smn	Tbph	""	RD
CG15431	FBgn0031602	CG15431			down	Caz_Smn	""	Caz_Smn	Tbph_Smn	""	RD
CG32137	FBgn0052137	CG32137	BICDL1/BICDL2		down	Caz_Smn	""	Caz_Smn	""	""	D
CG14994	FBgn0004516	Gad1	GAD1/GAD2/CSAD/GADL1		down	Caz_Smn	""	Caz_Smn	Caz	""	RD
CG3668	FBgn0004896	fd59A	FOXD3/FOXD2/FOXD4/FOXD4L4/FOXD4L3/FOXD1/FOXD4L5/FOXD4L6/FOXD4L1/FOXL1		down	Caz_Smn	""	Caz_Smn	Tbph	""	RD
CG6700	FBgn0032305	CG6700	LENG8		down	Caz_Smn	""	Caz_Smn	""	""	D
CG17800	FBgn0033159	Dscam1	DSCAML1/DSCAM		down	Caz_Smn	Caz_Smn_Tbph	Smn_Tbph_Caz	Tbph_Smn	smn	RDA
CG5586	FBgn0039530	Tusp	TULP4		down	Caz_Smn	""	Caz_Smn	""	""	D
CG4376	FBgn0000667	Actn	ACTN2/ACTN1/ACTN4/ACTN3/SPTBN5		down	Caz_Smn	""	Caz_Smn	""	""	D
CG9633	FBgn0010173	RpA-70	RPA1		down	Caz_Smn	""	Caz_Smn	""	""	D
CG12484	FBgn0086604	CG12484	PSG1/MERTK		down	Caz_Smn	""	Caz_Smn	Smn	""	RD
CG43373	FBgn0263131	CG43373	ADCY5/ADCY6/ADCY4/ADCY2/ADCY8/ADCY1/ADCY3/ADCY7		down	Caz_Smn	""	Caz_Smn	Smn	""	RD
CG10255	FBgn0033984	Lap1	ERBIN/LRRC7		down	Caz_Smn	""	Caz_Smn	Smn	smn	RD
CG42256	FBgn0265296	Dscam2	DSCAM/DSCAML1		down	Caz_Smn	""	Caz_Smn	Tbph_Smn	smn	RD
CG44838	FBgn0266101	CG44838	OSTF1		down	Caz_Smn	""	Caz_Smn	Tbph	""	RD
CG32555	FBgn0026375	RhoGAPp190	ARHGAP35/ARHGAP5		down	Caz_Smn	""	Caz_Smn	Tbph	""	RD
CG30106	FBgn0050106	CCHa1-R	NMBR/GRPR/BRS3/GPR37L1/EDNRA/GPR37/EDNRB		down	Caz_Smn	""	Caz_Smn	""	""	D
CG13954	FBgn0033405	CG13954			down	Caz_Smn	""	Caz_Smn	Tbph_Smn	""	RD
CG33696	FBgn0053696	CNMaR	GPR18/GPR139		down	Caz_Smn	""	Caz_Smn	Tbph	""	RD
CG32843	FBgn0052843	Dh31-R	CALCRL/CALCR/ADCYAP1R1/CRHR2		down	Caz_Smn	""	Caz_Smn	Smn	""	RD
CG9252	FBgn0086251	del			down	Caz_Smn	""	Caz_Smn	""	""	D
CG6703	FBgn0013759	CASK	CASK/MPP1/MPP6/MPP7/MPP2/MPP3/MPP5/MPP4		down	Caz_Smn	""	Caz_Smn	Smn	smn	RD
CG4894	FBgn0001991	Ca-alpha1D	CACNA1C/CACNA1S/CACNA1D/CACNA1F/CACNA1A/CACNA1B/SCN8A/NALCN/CACNA1E		down	Caz_Smn	Caz	Caz_Smn	Tbph	""	RDA
CG42732	FBgn0261698	CG42732	KCNT1/KCNT2		down	Caz_Smn	Tbph	Smn_Tbph_Caz	Smn	""	RDA
CG33090	FBgn0028916	CG33090	GBA2		down	Caz_Smn	""	Caz_Smn	""	""	D
CG8005	FBgn0035854	CG8005	DHPS		down	Caz_Smn	""	Caz_Smn	""	""	D
CG2040	FBgn0010114	hig	F13B/CFHR5/CFHR2/CFHR3/CFH/CFHR1/APOH/SEZ6/SEZ6L2/SEZ6L		down	Caz_Smn	""	Caz_Smn	""	""	D
CG8177	FBgn0036043	CG8177	SLC4A2/SLC4A3/SLC4A1/SLC4A10/SLC4A8/SLC4A7/SLC4A5/SLC4A4/SLC4A9/SLC4A11		down	Caz_Smn	Caz	Caz_Smn	""	""	DA
CG3217	FBgn0025676	CkIIalpha-i3			down	Caz_Smn	""	Caz_Smn	Tbph	""	RD
CG33182	FBgn0053182	Kdm4B	KDM4A/KDM4C/KDM4B/KDM4E/KDM4D		down	Caz_Smn	""	Caz_Smn	""	""	D
CG30084	FBgn0265991	Zasp52	PDLIM7/LDB3/PDLIM5/LPXN/PDLIM3/PDLIM1/PDLIM4		down	Caz_Smn	Caz_Smn_Tbph	Smn_Tbph_Caz	""	""	DA
CG1146	FBgn0035346	CG1146			down	Caz_Smn	""	Caz_Smn	""	""	D
CG4722	FBgn0000180	bib	AQP2/AQP1/AQP4/AQP6/AQP5/MIP/AQP8		down	Caz_Smn	""	Caz_Smn	""	""	D
CG6803	FBgn0038294	Mf			down	Caz_Smn	Smn_Tbph	Smn_Tbph_Caz	Caz	""	RDA
CG13788	FBgn0045495	Gr28b			down	Caz_Smn	""	Caz_Smn	""	""	D
CG34381	FBgn0085410	TrissinR	NPBWR1		down	Caz_Smn	""	Caz_Smn	Smn	""	RD
CG43897	FBgn0264489	CG43897	PDLIM3/PDLIM1/PRICKLE4/PDLIM4/PDLIM2/BRD4		down	Caz_Smn	Caz_Smn_Tbph	Smn_Tbph_Caz	""	""	DA
	FBgn0029523	CR18275			down	Caz_Smn	""	Caz_Smn	Smn	""	RD
CG13743	FBgn0033368	CG13743	SLC38A11/SLC38A6/SLC38A5/SLC38A1/SLC38A4/SLC38A2		down	Caz_Smn	""	Caz_Smn	Tbph_Smn	""	RD
	FBgn0264794	CR44024			down	Caz_Smn	""	Caz_Smn	Tbph	""	RD
CG14516	FBgn0039640	CG14516	ANPEP/ENPEP/TRHDE/LVRN/LNPEP/ERAP1/ERAP2/NPEPPS	TRH	down	Caz_Smn	""	Caz_Smn	""	""	D
CG44245	FBgn0265180	Glycogenin/CG44245	GYG1/GYG2/		down	Caz_Smn	""	Caz_Smn	""	""	D
CG9889	FBgn0041712	yellow-d	DPM3		both	Smn_Tbph_Caz	""	Smn_Tbph_Caz	Smn	""	RD
CG42235	FBgn0250757	CG42235	SLC5A5/SLC5A8/SLC5A6/SLC5A12/SLC5A11/SLC5A3/SLC5A9/SLC5A10/SLC5A2/SLC5A1/SLC5A4		down	Caz_Smn	""	Caz_Smn	""	""	D
CG43102	FBgn0262562	CG43102	ARHGEF17		down	Caz_Smn	Smn	Caz_Smn	Tbph	""	RDA
CG31706	FBgn0051706	CG31706			down	Caz_Smn	""	Caz_Smn	""	""	D
	FBgn0046696	RNaseP:RNA			down	Caz_Smn	""	Caz_Smn	Smn	""	RD
CG5427	FBgn0032433	Oatp33Ea	SLCO2B1/SLCO2A1/SLCO5A1/SLCO1C1/SLCO1A2/SLCO1B3/SLCO1B7/SLCO1B1/SLCO3A1/SLCO6A1/SLCO4C1	SLCO2A1	down	Caz_Smn	""	Caz_Smn	""	""	D
CG1925	FBgn0002891	mus205	REV3L		down	Caz_Smn	""	Caz_Smn	""	""	D
	FBgn0263413	CR43459			down	Caz_Smn	""	Caz_Smn	Tbph	""	RD
CG1558	FBgn0027259	Kmn1			down	Caz_Smn	""	Caz_Smn	""	""	D
CG1552	FBgn0030258	CG1552			down	Caz_Smn	Caz	Caz_Smn	Caz	""	RDA
CG3345	FBgn0031240	CG3345	FSIP2		down	Caz_Smn	""	Caz_Smn	""	""	D
CG4696	FBgn0002789	Mp20	TAGLN2/CNN2/TAGLN3/CNN3/CNN1/TAGLN		down	Caz_Smn	""	Caz_Smn	Caz	""	RD
	FBgn0266624	CR45131			down	Caz_Smn	""	Caz_Smn	""	""	D
	FBgn0267535	3054			down	Caz_Smn	""	Caz_Smn	""	""	D
CG6723	FBgn0037895	CG6723	SLC5A8/SLC5A6/SLC5A12/SLC5A5/SLC5A2		down	Caz_Smn	""	Caz_Smn	""	""	D
	FBgn0265345	CR44299			down	Caz_Smn	""	Caz_Smn	""	""	D
	FBgn0264438	CR43856			down	Caz_Smn	""	Caz_Smn	""	""	D
	FBgn0264916	CR44107			down	Caz_Smn	""	Caz_Smn	""	""	D
CG17028	FBgn0036552	CG17028	IMPA1/IMPA2		down	Caz_Smn	""	Caz_Smn	""	""	D
CG17760	FBgn0033756	CG17760	GNAQ/GNA11/GNA14/GNA15		down	Caz_Smn	""	Caz_Smn	Tbph_Smn	""	RD
CG10091	FBgn0038020	GstD9	GSTT2B/GSTT1/MARS/VARS/GSTT2/EEF1G/EEF1E1		down	Caz_Smn	""	Caz_Smn	""	""	D
CG4288	FBgn0038799	MFS9	SLC17A5/SLC17A6/SLC17A8/SLC17A7		down	Caz_Smn	""	Caz_Smn	Caz	""	RD
	FBgn0265104	CR44206			down	Caz_Smn	""	Caz_Smn	Tbph	""	RD
	FBgn0267142	CR45582			down	Caz_Smn	""	Caz_Smn	""	""	D
	FBgn0003938	snRNA:U5:63BC			down	Caz_Smn	""	Caz_Smn	""	""	D
CG7583	FBgn0020496	CtBP	CTBP1/CTBP2		down	Caz_Tbph	Caz_Tbph	Caz_Tbph	Smn	""	RDA
CG3002	FBgn0030141	Gga	GGA1/GGA2/GGA3/TOM1L2		down	Caz_Tbph	""	Caz_Tbph	Tbph_Smn	tbph	RD
CG8637	FBgn0003744	trc	STK38L/STK38/LATS2/LATS1	LAT	down	Caz_Tbph	""	Caz_Tbph	""	""	D
CG7761	FBgn0033988	pcs	SH3BP5/SH3BP5L		down	Caz_Tbph	""	Caz_Tbph	Tbph	tbph	RD
CG5429	FBgn0264325	Atg6	BECN1/BECN2	BECN1	down	Caz_Tbph	""	Caz_Tbph	Caz	""	RD
CG16953	FBgn0038809	CG16953			down	Caz_Tbph	""	Caz_Tbph	""	""	D
CG42273	FBgn0259168	mnb	DYRK1A/DYRK1B/DYRK3/HIPK2/HIPK1/HIPK3/DYRK4/DYRK2		down	Caz_Tbph	""	Caz_Tbph	Tbph	tbph	RD
CG10600	FBgn0032717	CG10600	RSBN1L/RSBN1		down	Caz_Tbph	""	Caz_Tbph	""	""	D
CG8591	FBgn0035769	CTCF	CTCF/CTCFL		down	Caz_Tbph	""	Caz_Tbph	Smn	""	RD
CG9947	FBgn0030752	CG9947	TMEM30A/TMEM30B		down	Caz_Tbph	""	Caz_Tbph	Smn	""	RD
CG8103	FBgn0262519	Mi-2	CHD3/CHD5/CHD4		down	Caz_Tbph	""	Caz_Tbph	Smn	""	RD
CG2711	FBgn0000520	dwg	MAZ		down	Caz_Tbph	""	Caz_Tbph	Smn	""	RD
CG5169	FBgn0266465	GckIII	STK26/STK24/STK25	TK2	down	Caz_Tbph	""	Caz_Tbph	""	""	D
CG3845	FBgn0010488	NAT1	EIF4G2		down	Caz_Tbph	""	Caz_Tbph	""	""	D
CG9078	FBgn0001941	ifc	DEGS2/DEGS1		down	Caz_Tbph	""	Caz_Tbph	""	""	D
CG43867	FBgn0264449	CG43867	PLEKHH1/PLEKHH2		down	Caz_Tbph	""	Caz_Tbph	Smn	""	RD
CG4606	FBgn0026616	alpha-Man-IIb	MAN2A2/MAN2A1		down	Caz_Tbph	""	Caz_Tbph	""	""	D
CG10952	FBgn0000535	eag	KCNH5/KCNH1		down	Caz_Tbph	Caz	Caz_Tbph	Tbph	tbph	RDA
CG14073	FBgn0036814	CG14073	BCORL1/BCOR		down	Caz_Tbph	""	Caz_Tbph	Tbph	tbph	RD
CG42674	FBgn0261556	CG42674	PLEKHG5/PLEKHG6	PLEKHG5	down	Caz_Tbph	""	Caz_Tbph	Smn	""	RD
CG11405	FBgn0028550	Atf3	ATF3/JDP2/FOSB/BATF/FOSL2/FOSL1/FOS/BATF2/BATF3	FOS	down	Caz_Tbph	""	Caz_Tbph	Smn	""	RD
CG4974	FBgn0263930	dally	GPC5/GPC3/GPC2/GPC1/GPC4/GPC6		down	Caz_Tbph	""	Caz_Tbph	Tbph	tbph	RD
CG1901	FBgn0039914	mav	TGFB3/LEFTY1/BMP10/GDF1/GDF15/TGFB2/NODAL/BMP2/GDF2/GDF3/GDF9/TGFB1/LEFTY2/GDF10/INHA/BMP15/BMP3/BMP4	BMP4	down	Caz_Tbph	""	Caz_Tbph	""	""	D
CG4406	FBgn0023545	CG4406	PIGK		down	Caz_Tbph	""	Caz_Tbph	Smn	""	RD
CG7727	FBgn0000108	Appl	APP/APLP2/APLP1		down	Caz_Tbph	Caz	Caz_Tbph	Tbph	tbph	RDA
CG4385	FBgn0003310	S			down	Caz_Tbph	""	Caz_Tbph	Tbph	tbph	RD
CG8223	FBgn0037624	CG8223	NASP		down	Caz_Tbph	""	Caz_Tbph	""	""	D
CG1817	FBgn0004370	Ptp10D	PTPRB/PTPRO/PTPRJ/PTPRH/PTPRQ		down	Caz_Tbph	""	Caz_Tbph	""	""	D
CG5758	FBgn0032666	CG5758	TGFBI/POSTN		down	Caz_Tbph	Caz	Caz_Tbph	Smn	""	RDA
CG11307	FBgn0037106	CG11307			down	Caz_Tbph	""	Caz_Tbph	""	""	D
CG13830	FBgn0039054	Cow	SPOCK3/SPOCK2/SPOCK1		down	Caz_Tbph	""	Caz_Tbph	Tbph	""	RD
CG6535	FBgn0045035	tefu	ATM		down	Caz_Tbph	""	Caz_Tbph	""	""	D
CG3629	FBgn0000157	Dll	DLX6/DLX1/DLX4/DLX3/DLX5/DLX2		down	Caz_Tbph	Caz	Caz_Tbph	Tbph	tbph	RDA
CG7446	FBgn0001134	Grd	GABRA6/GABRA4/GABRA1/GABRA2/GABRA5/GABRA3/GABRG2/GABRG1/GABRG3/GABRE	GABRA1	down	Caz_Tbph	""	Caz_Tbph	""	""	D
CG42612	FBgn0261261	plx	TBC1D4/TBC1D1/EVI5		down	Caz_Tbph	""	Caz_Tbph	Tbph_Smn	tbph	RD
CG8116	FBgn0037614	CG8116	TMEM216/TMEM80		down	Caz_Tbph	""	Caz_Tbph	""	""	D
CG7787	FBgn0032020	CG7787	RABIF		down	Caz_Tbph	""	Caz_Tbph	""	""	D
CG14441	FBgn0029895	CG14441	SRCAP		down	Caz_Tbph	""	Caz_Tbph	""	""	D
CG5273	FBgn0040382	CG5273			down	Caz_Tbph	""	Caz_Tbph	Caz_Smn	""	RD
CG8351	FBgn0037632	Tcp-1eta	CCT7		down	Caz_Tbph	""	Caz_Tbph	Smn	""	RD
CG31774	FBgn0051774	fred	KIRREL2/KIRREL3/KIRREL/MALT1/FPGS/NPHS1		down	Caz_Tbph	""	Caz_Tbph	Tbph_Smn	tbph	RD
CG10307	FBgn0034655	CG10307	LRRC10B		down	Caz_Tbph	""	Caz_Tbph	""	""	D
CG32138	FBgn0267795	CG32138	FMNL1/FMNL2/FMNL3		down	Caz_Tbph	""	Caz_Tbph	Tbph_Smn	tbph	RD
CG6322	FBgn0036733	U4-U6-60K	PRPF4		down	Caz_Tbph	""	Caz_Tbph	Smn	""	RD
CG1318	FBgn0041630	Hexo1	HEXB/HEXA	HEXA	down	Caz_Tbph	Caz_Smn_Tbph	Smn_Tbph_Caz	Smn	""	RDA
CG32217	FBgn0014037	Su(Tpl)	ELL2/ELL/ELL3/MARVELD2/OCEL1		down	Caz_Tbph	""	Caz_Tbph	""	""	D
CG8916	FBgn0030707	CG8916	GABRA6/GABRA2/GABRA1/GABRA5/GABRA4/GABRA3/GABRG2/GABRG1/GABRG3/GABRE/GLRB/GABRD/GABRP	GABRA1	down	Caz_Tbph	""	Caz_Tbph	Caz	""	RD
CG4125	FBgn0003285	rst	KIRREL/KIRREL3/KIRREL2		down	Caz_Tbph	""	Caz_Tbph	Tbph	tbph	RD
CG9705	FBgn0036661	CG9705	CARHSP1/CSDC2		down	Caz_Tbph	""	Caz_Tbph	""	""	D
CG9336	FBgn0032897	CG9336			down	Caz_Tbph	""	Caz_Tbph	""	""	D
CG17218	FBgn0032421	crok			down	Caz_Tbph	""	Caz_Tbph	""	""	D
CG34417	FBgn0085446	CG34417	SMTN/SMTNL1/SMTNL2		down	Caz_Tbph	Tbph	Caz_Tbph	""	""	DA
CG2867	FBgn0004901	Prat	PPAT		down	Caz_Tbph	""	Caz_Tbph	""	""	D
CG11172	FBgn0030505	NFAT	NFATC2/NFATC3/NFAT5/NFATC4/NFATC1		down	Caz_Tbph	""	Caz_Tbph	Tbph	tbph	RD
CG33260	FBgn0053260	CG33260	TSEN34		down	Caz_Tbph	""	Caz_Tbph	""	""	D
CG10308	FBgn0010317	CycJ	CCNJ/CCNJL		down	Caz_Tbph	""	Caz_Tbph	""	""	D
CG6999	FBgn0030085	CG6999	ABT1		down	Caz_Tbph	""	Caz_Tbph	""	""	D
CG10660	FBgn0036288	CG10660			down	Caz_Tbph	""	Caz_Tbph	""	""	D
CG8740	FBgn0027585	CG8740			down	Caz_Tbph	""	Caz_Tbph	""	""	D
CG8180	FBgn0034021	CG8180			down	Caz_Tbph	""	Caz_Tbph	Tbph	""	RD
CG11387	FBgn0004198	ct	CUX2/CUX1		down	Caz_Tbph	""	Caz_Tbph	Tbph_Smn	tbph	RD
CG11624	FBgn0003943	Ubi-p63E	UBC/UBB/UBD/ISG15		down	Caz_Tbph	""	Caz_Tbph	""	""	D
CG7586	FBgn0267488	Mcr	C3/C4A/C4B/A2ML1/C5/CPAMD8/A2M		down	Caz_Tbph	""	Caz_Tbph	Tbph	tbph	RD
CG12919	FBgn0033483	egr	EDA/TNFSF13/TNFSF12-TNFSF13/TNFSF13B	TNF	down	Caz_Tbph	""	Caz_Tbph	""	""	D
CG5507	FBgn0004359	T48			down	Caz_Tbph	""	Caz_Tbph	""	""	D
CG12014	FBgn0035445	CG12014	IDS/STS/ARSD/ARSK		down	Caz_Tbph	""	Caz_Tbph	Smn	""	RD
CG42611	FBgn0261260	mgl	LRP2/LRP1B/LRP1		down	Caz_Tbph	Caz	Caz_Tbph	Smn	""	RDA
CG17026	FBgn0036550	CG17026	IMPA2/IMPA1		down	Caz_Tbph	""	Caz_Tbph	""	""	D
CG42327	FBgn0259227	CG42327	PTPN5/PTPRR/PTPN7		down	Caz_Tbph	""	Caz_Tbph	""	""	D
CG5803	FBgn0000636	Fas3	CADM4/CADM1/NECTIN3/PVR		down	Caz_Tbph	Tbph	Caz_Tbph	Tbph	tbph	RDA
CG11212	FBgn0262867	Ptr	PTCHD3/PTCHD1/PTCHD4		down	Caz_Tbph	""	Caz_Tbph	""	""	D
CG6461	FBgn0030932	Ggt-1	GGT1/GGT2/GGT5/GGTLC2/GGTLC1/GGT7/GGT3P/GGT6/GGTLC3		down	Caz_Tbph	""	Caz_Tbph	""	""	D
CG12369	FBgn0010238	Lac	NEGR1		down	Caz_Tbph	""	Caz_Tbph	""	""	D
CG2893	FBgn0265767	zyd	SLC24A4/SLC24A3/SLC24A5/SLC24A2		down	Caz_Tbph	Tbph	Caz_Tbph	""	""	DA
CG3665	FBgn0000635	Fas2	NCAM1/NCAM2		down	Caz_Tbph	""	Caz_Tbph	Tbph_Smn	tbph	RD
CG9149	FBgn0035203	CG9149	ACAT2/ACAA2/ACAT1	CAT	down	Caz_Tbph	""	Caz_Tbph	Caz_Smn	""	RD
CG31431	FBgn0051431	CG31431	FGFRL1		down	Caz_Tbph	""	Caz_Tbph	""	""	D
CG6579	FBgn0032422	atilla			down	Caz_Tbph	""	Caz_Tbph	""	""	D
CG13698	FBgn0036773	CG13698			down	Caz_Tbph	""	Caz_Tbph	""	""	D
CG5393	FBgn0015903	apt	ATPIF1		down	Caz_Tbph	""	Caz_Tbph	""	""	D
	FBgn0263507	CR43496			down	Caz_Tbph	""	Caz_Tbph	Tbph	""	RD
CG15209	FBgn0030237	CG15209			down	Caz_Tbph	""	Caz_Tbph	""	""	D
CG3936	FBgn0004647	N	NOTCH1/NOTCH2/NOTCH3/NOTCH4		down	Caz_Tbph	""	Caz_Tbph	""	""	D
CG4859	FBgn0035049	Mmp1	MMP14/MMP24/MMP16/MMP15/MMP19/MMP28/HPX/MMP1/MMP8/MMP25/MMP26/MMP12/MMP11/MMP10/MMP20/MMP27/MMP7/MMP3/MMP17/MMP2/MMP13/VTN		down	Caz_Tbph	Caz	Caz_Tbph	Caz	""	RDA
CG15653	FBgn0034578	CG15653	COA1		down	Caz_Tbph	""	Caz_Tbph	""	""	D
CG7203	FBgn0031942	CG7203			down	Caz_Tbph	""	Caz_Tbph	Caz	""	RD
CG30445	FBgn0259977	Tdc1	DDC/HDC		down	Caz_Tbph	""	Caz_Tbph	""	""	D
CG2981	FBgn0013348	TpnC41C	CALM1/CALML3/CALML5/CALML4/CABP4/CALM3/CABP5/CALM2/CABP7/CABP1/CABP2/CALN1/CALML6		down	Caz_Tbph	""	Caz_Tbph	""	""	D
CG15444	FBgn0011603	ine	SLC6A13		down	Caz_Tbph	""	Caz_Tbph	""	""	D
CG1743	FBgn0001145	Gs2	GLUL		down	Caz_Tbph	Caz	Caz_Tbph	Caz	""	RDA
CG6836	FBgn0036834	CG6836	SLC51A/TMEM184B		down	Caz_Tbph	""	Caz_Tbph	""	""	D
CG6776	FBgn0035904	GstO3	GSTO1/GSTO2		down	Caz_Tbph	""	Caz_Tbph	""	""	D
	FBgn0267089	CR45533			down	Caz_Tbph	""	Caz_Tbph	Tbph_Smn	""	RD
CG9092	FBgn0001089	Gal	GLB1L/GLB1/GLB1L2/GLB1L3/TMPPE		down	Caz_Tbph	""	Caz_Tbph	""	""	D
CG15201	FBgn0030272	CG15201			down	Caz_Tbph	""	Caz_Tbph	""	""	D
CG4899	FBgn0011693	Pdh	HPGD		down	Caz_Tbph	""	Caz_Tbph	""	""	D
CG8589	FBgn0033921	tej	TDRD5/TDRD7		down	Caz_Tbph	""	Caz_Tbph	Caz	""	RD
CG31200	FBgn0051200	CG31200	PAMR1		down	Caz_Tbph	""	Caz_Tbph	Tbph	""	RD
CG31199	FBgn0051199	CG31199	PAMR1		down	Caz_Tbph	""	Caz_Tbph	Tbph	""	RD
	FBgn0003366	sev	ROS1/ALK/LTK		down	Caz_Tbph	""	Caz_Tbph	Smn	""	RD
CG9812	FBgn0034860	CG9812			down	Caz_Tbph	Caz_Tbph	Caz_Tbph	Caz	""	RDA
CG14661	FBgn0037288	CG14661			down	Caz_Tbph	Caz_Tbph	Caz_Tbph	Tbph	""	RDA
CG33466	FBgn0259878	Fs	FST/FSTL3/SPINK6	FST	down	Caz_Tbph	Tbph	Caz_Tbph	""	""	DA
CG32407	FBgn0052407	CG32407	MOSPD2		down	Caz_Tbph	""	Caz_Tbph	""	""	D
CG3622	FBgn0086408	stl	ADAMTS5		down	Caz_Tbph	""	Caz_Tbph	""	""	D
CG1208	FBgn0037386	CG1208	SLC2A8/SLC2A6		down	Caz_Tbph	""	Caz_Tbph	Caz	""	RD
CG31300	FBgn0051300	CG31300			down	Caz_Tbph	""	Caz_Tbph	""	""	D
CG7084	FBgn0038938	CG7084	SLC22A4/SLC22A5/SLC22A2/SV2C/SV2B/SLC22A24/SLC22A7/SLC22A10/SLC22A12/SLC22A25/SLC22A11/SLC22A9/SLC22A23/SVOP/SLC22A8/SLC22A6/SLC22A1		down	Caz_Tbph	""	Caz_Tbph	""	""	D
CG31317	FBgn0020299	stumps	PIK3AP1/BANK1		down	Caz_Tbph	""	Caz_Tbph	""	""	D
CG8733	FBgn0036910	Cyp305a1	CYP2J2/CYP2U1/CYP1A1/CYP2S1/CYP2R1/CYP2F1/CYP2C8/CYP2C9/CYP2B6/CYP2C18/CYP2C19		down	Caz_Tbph	""	Caz_Tbph	Smn	""	RD
	FBgn0266692	CR45182			down	Caz_Tbph	""	Caz_Tbph	""	""	D
	FBgn0265929	CR44718			down	Caz_Tbph	""	Caz_Tbph	""	""	D
	FBgn0267472	3762			down	Caz_Tbph	""	Caz_Tbph	""	""	D
CG5687	FBgn0035293	CG5687	SLC5A6/SLC5A5/SLC5A8/SLC5A12/SLC5A11		down	Caz_Tbph	""	Caz_Tbph	""	""	D
CG7077	FBgn0038946	rdhB	DHRS11		down	Caz_Tbph	""	Caz_Tbph	Tbph	""	RD
CG10226	FBgn0035695	CG10226	ABCB11/ABCB4/ABCB5/ABCB1/ABCB8		down	Caz_Tbph	""	Caz_Tbph	Caz	""	RD
	FBgn0264481	CR43889			down	Caz_Tbph	""	Caz_Tbph	Tbph_Smn	""	RD
CG7497	FBgn0036742	CG7497	PTGER3/PTGER1/PTGER4/PTGDR/PTGER2/TBXA2R/PTGIR/PTGFR		down	Caz_Tbph	""	Caz_Tbph	Tbph	""	RD
CG8837	FBgn0031520	CG8837	SLC2A8/SLC2A6		down	Caz_Tbph	""	Caz_Tbph	""	""	D
	FBgn0263415	CR43461			down	Caz_Tbph	""	Caz_Tbph	Tbph	""	RD
CG5080	FBgn0031313	CG5080			down	Caz_Tbph	""	Caz_Tbph	Caz	""	RD
	FBgn0267485	3893			down	Caz_Tbph	""	Caz_Tbph	Smn	""	RD
CG10245	FBgn0033980	Cyp6a20	TBXAS1/CYP3A43/CYP3A4/CYP3A5/CYP3A7-CYP3A51P		down	Caz_Tbph	""	Caz_Tbph	Caz	""	RD
CG12256	FBgn0038002	CG12256/Su(var)3-9	CTRC/SUV39H2/SUV39H1/EHMT2/EHMT1		down	Caz_Tbph	""	Caz_Tbph	""	""	D
	FBgn0266649	CR45156			""	Caz_Tbph	""	Caz_Tbph	Tbph	""	RD
CG6602	FBgn0035673	CG6602			""	Caz_Tbph	""	Caz_Tbph	""	""	D
CG11205	FBgn0003082	phr	CRY2/CRY1		""	Caz	""	Caz	Caz	""	RD
CG12857	FBgn0033963	CG12857			""	Caz	""	Caz	""	""	D
	FBgn0040965	CR13130			up	Smn_Tbph_Caz	""	Smn_Tbph_Caz	""	""	D
CG1616	FBgn0015929	dpa	MCM4		""	Caz	""	Caz	Smn	""	RD
CG9377	FBgn0032507	CG9377	F9/F10		up	Caz_Smn	""	Caz_Smn	""	""	D
CG7386	FBgn0035691	CG7386	ZNF284/ZNF341/ZNF221/ZNF44/ZNF668		""	Caz	""	Caz	""	""	D
	FBgn0267270	CR45706			""	Caz	""	Caz	""	""	D
CG11619	FBgn0036836	CG11619	GPCPD1		up	Caz_Smn	""	Caz_Smn	""	""	D
CG34256	FBgn0085285	CG34256			""	Caz	""	Caz	""	""	D
CG11910	FBgn0039332	alrm	LRRC9		down	Caz	""	Caz	Caz	""	RD
	FBgn0065098	RNaseMRP:RNA	ABCC1		down	Caz	""	Caz	Smn	""	RD
	FBgn0065099	snRNA:7SK			down	Caz	""	Caz	Tbph_Smn	""	RD
	FBgn0083987	snRNA:U11			down	Caz	""	Caz	""	""	D
CG42766	FBgn0261834	CG42766			down	Caz	""	Caz	Tbph	""	RD
CG1652	FBgn0040092	lectin-46Cb	CLEC4E/CLEC17A/CLEC4C/CLEC6A/CLEC4A/CLEC4D/CLEC9A		down	Caz	""	Caz	Smn	""	RD
CG12697	FBgn0030715	Or13a			down	Caz	""	Caz	""	""	D
CG5348	FBgn0034156	CG5348	SLC8B1		down	Caz	""	Caz	Tbph	""	RD
CG9394	FBgn0034588	CG9394	GPCPD1		down	Caz	""	Caz	""	""	D
CG9676	FBgn0030773	CG9676	KLK15/KLK9		down	Caz	""	Caz	""	""	D
	FBgn0083006	snoRNA:Psi28S-1153			down	Caz	""	Caz	""	""	D
CG33159	FBgn0053159	CG33159	TMPRSS13/GZMM/GZMA/ST14/PRSS57		down	Caz	""	Caz	""	""	D
CG33777	FBgn0053777	CG33777			down	Caz	""	Caz	""	""	D
CG32356	FBgn0001253	ImpE1	LDLRAD3/LRP1B/LRP4/LRP2/LRP1/SORL1/LRP5L/LRP3/CD320	LDLR	down	Caz	""	Caz	""	""	D
CG3738	FBgn0010314	Cks30A	CKS1B/CKS2		down	Caz	""	Caz	""	""	D
	FBgn0267605	3094			down	Caz	""	Caz	""	""	D
CG9657	FBgn0029950	CG9657	SLC5A8/SLC5A6/SLC5A12/SLC5A5/SLC5A9		down	Caz	""	Caz	Caz	""	RD
CG15065	FBgn0040734	CG15065			down	Caz	""	Caz	""	""	D
	FBgn0266878	CR45339			down	Caz	""	Caz	""	""	D
CG6981	FBgn0036945	Ssk			both	Caz_Tbph	Caz	Caz_Tbph	""	""	DA
CG32755	FBgn0052755	CG32755	KLK6		down	Caz	""	Caz	Smn	""	RD
	FBgn0266094	CR44831			down	Caz	""	Caz	""	""	D
	FBgn0265347	CR44301			down	Caz	""	Caz	""	""	D
CG2269	FBgn0033484	CG2269			down	Caz	""	Caz	Caz	""	RD
CG6041	FBgn0029826	CG6041	KLK10/AZU1/CFD/PRSS55		down	Caz	""	Caz	Smn	""	RD
	FBgn0026197	noe			down	Caz	""	Caz	Tbph_Caz	""	RD
CG14864	FBgn0038311	CG14864			down	Caz	""	Caz	""	""	D
	FBgn0065070	snoRNA:291			down	Caz	""	Caz	Smn	""	RD
	FBgn0043853	scaRNA:MeU5-C46			down	Caz	""	Caz	""	""	D
CG14855	FBgn0038260	CG14855	SLC22A4/SLC22A5/SLC22A2/SV2C/SV2B/SLC22A24/SLC22A7/SLC22A10/SLC22A12/SLC22A25/SLC22A11/SLC22A9/SLC22A23/SVOP/SLC22A8/SLC22A6/SLC22A1		down	Caz	""	Caz	""	""	D
	FBgn0262149	CR42875			down	Caz	""	Caz	Caz	""	RD
CG44159	FBgn0265042	Irk1	KCNJ2/KCNJ18/KCNJ4/KCNJ12/KCNJ5/KCNJ14/KCNJ9/KCNJ8/KCNJ1/KCNJ15/KCNJ10/KCNJ3/KCNJ11/KCNJ16/KCNJ6/KCNJ13		down	Caz	""	Caz	""	""	D
	FBgn0264819	CR44027			down	Caz	""	Caz	""	""	D
	FBgn0265346	CR44300			down	Caz	""	Caz	""	""	D
CG1732	FBgn0039915	Gat	SLC6A1/SLC6A11/SLC6A13/SLC6A12/SLC6A6/SLC6A9/SLC6A18/SLC6A5/SLC6A3/SLC6A17/SLC6A8/SLC6A4/SLC6A14/SLC6A20/SLC6A15/SLC6A19/SLC6A2		down	Caz	""	Caz	Caz	""	RD
CG32702	FBgn0052702	Cubn	CUBN/TLL1/ASTL/BMP1/TLL2/MEP1B/MEP1A		down	Caz	""	Caz	Smn	""	RD
	FBgn0264571	CR43943			down	Caz	""	Caz	Tbph_Smn	""	RD
	FBgn0038034	Cyp9f3Psi			down	Caz	""	Caz	""	""	D
	FBgn0266686	CR45176			down	Caz	""	Caz	""	""	D
CG17162	FBgn0039944	CG17162			down	Caz	""	Caz	""	""	D
CG4345	FBgn0015946	grim			down	Caz	""	Caz	""	""	D
CG11592	FBgn0025686	Amnionless	AMN		both	Caz_Tbph	""	Caz_Tbph	""	""	D
CG14141	FBgn0036146	CG14141	FGFRL1		down	Caz	""	Caz	""	""	D
CG6081	FBgn0031688	Cyp28d2	TBXAS1/CYP3A43/CYP3A4/CYP3A5/CYP3A7-CYP3A51P		both	Caz_Tbph	""	Caz_Tbph	Smn	""	RD
CG13610	FBgn0086365	Orct2	SLC22A4/SLC22A5/SLC22A13/SLC22A16		down	Caz	""	Caz	""	""	D
	FBgn0266638	CR45145			down	Caz	""	Caz	""	""	D
	FBgn0264674	CR43959			down	Caz	""	Caz	Tbph	""	RD
CG6454	FBgn0039187	CG6454	C2CD5		down	Caz	""	Caz	""	""	D
CG33296	FBgn0053296	CG33296	SLC6A7		down	Caz	""	Caz	""	""	D
	FBgn0267025	CR45469			down	Caz	""	Caz	""	""	D
CG5618	FBgn0036975	CG5618	GADL1/CSAD/GAD2		down	Caz	""	Caz	Smn	""	RD
	FBgn0267243	CR45683			down	Caz	""	Caz	Tbph	""	RD
CG33968	FBgn0260006	drd			down	Caz	""	Caz	""	""	D
CG15106	FBgn0034406	Jheh3	EPHX1		down	Caz	""	Caz	""	""	D
CG10387	FBgn0015553	tos	EXO1		down	Caz	""	Caz	""	""	D
	FBgn0262741	MRE23			down	Caz	""	Caz	Tbph_Smn	""	RD
CG10581	FBgn0037046	CG10581	NTPCR		down	Caz	""	Caz	""	""	D
CG42244	FBgn0250910	Octbeta3R	HTR4/TAAR6/TAAR8/TAAR5/TAAR9/TAAR1/TAAR2/TAAR3/HRH2		down	Caz	""	Caz	Tbph_Smn	""	RD
CG1019	FBgn0014863	Mlp84B	CSRP3/CSRP1/CSRP2		down	Caz	""	Caz	Caz	""	RD
CG3940	FBgn0037788	CG3940	CA5A/CA1/CA5B/CA3/CA13/CA2/CA4/CA12/CA14/CA8/CA6/CA7/CA9/CA10		down	Caz	""	Caz	Caz	""	RD
CG16789	FBgn0037712	CG16789	IQCA1/IQCA1L		down	Caz	""	Caz	""	""	D
CG18817	FBgn0029508	Tsp42Ea	CD63		down	Caz	""	Caz	""	""	D
	FBgn0266322	CR44987			down	Caz	""	Caz	""	""	D
CG6656	FBgn0038912	CG6656	ACPT/ACP2/ACPP/ACP6		down	Caz	""	Caz	""	""	D
CG1090	FBgn0037238	CG1090	SLC24A5/SLC24A4/SLC24A3/SLC24A2		down	Caz	""	Caz	Smn	""	RD
CG14904	FBgn0020907	Scp2	SDF4/CETN3		down	Caz	""	Caz	""	""	D
CG10851	FBgn0004587	B52	SRSF6/SRSF4/SRSF5/SRSF9		down	Caz	Caz_Smn_Tbph	Smn_Tbph_Caz	""	""	DA
CG18676	FBgn0040697	Teh3			down	Caz	""	Caz	""	""	D
CG6706	FBgn0027575	GABA-B-R2	GABBR2/GPR156		down	Caz	""	Caz	""	""	D
CG43788	FBgn0264329	CG43788			down	Caz	""	Caz	Tbph	""	RD
CG11049	FBgn0005561	sv	PAX2/PAX5/PAX8/PAX1/PAX9		down	Caz	Caz	Caz	""	""	DA
CG18330	FBgn0035231	Cct2	PCYT1A/PCYT1B		down	Caz	""	Caz	""	""	D
CG42253	FBgn0259111	Ndae1	SLC4A7/SLC4A8/SLC4A10/SLC4A1/SLC4A3/SLC4A2/SLC4A5/SLC4A4/SLC4A9/SLC4A11		down	Caz	Tbph	Caz_Tbph	""	""	DA
CG42392	FBgn0259738	CG42392			down	Caz	""	Caz	""	""	D
CG1868	FBgn0033427	CG1868	SMYD4/SMYD5		down	Caz	""	Caz	""	""	D
CG10698	FBgn0036278	CrzR	GNRHR		down	Caz	""	Caz	Smn	""	RD
CG1623	FBgn0033448	hebe			down	Caz	""	Caz	""	""	D
CG31136	FBgn0013343	Syx1A	STX1A/STX1B/STX2/STX3/STX4/STX11/STX19		down	Caz	""	Caz	Tbph	""	RD
CG42701	FBgn0261612	CngA	CNGA3/CNGA2/CNGA1/CNGA4		down	Caz	""	Caz	Tbph	""	RD
CG17461	FBgn0039925	Kif3C	KIF17/KIF3A		down	Caz	""	Caz	Tbph	""	RD
CG43129	FBgn0262599	CG43129	ERLIN1/SMYD1/SMYD2/SMYD5/SMYD4/SMYD3		both	Caz_Tbph	""	Caz_Tbph	""	""	D
CG4136	FBgn0263511	Vsx1	VSX2/VSX1		down	Caz	""	Caz	""	""	D
CG13025	FBgn0036660	CG13025	RFWD3		down	Caz	""	Caz	Tbph	""	RD
CG6612	FBgn0042094	Adk3	AK3/AK4/AK2		down	Caz	""	Caz	Tbph_Smn	""	RD
CG10275	FBgn0032683	kon	CSPG4/FRAS1/FREM2/FREM3/FREM1		down	Caz	Tbph	Caz_Tbph	""	""	DA
CG8967	FBgn0004839	otk	PTK7		down	Caz	""	Caz	Smn	""	RD
CG34418	FBgn0085447	sif	TIAM1/TIAM2	TIAM1	down	Caz	Smn	Caz_Smn	Tbph_Smn	""	RDA
CG43861	FBgn0264443	CG43861			down	Caz	""	Caz	""	""	D
CG31670	FBgn0031375	erm	FEZF2/FEZF1		down	Caz	""	Caz	""	""	D
CG7220	FBgn0033544	CG7220	UBE2W		down	Caz	""	Caz	""	""	D
CG15270	FBgn0028879	CG15270	ANO8/ANO10		down	Caz	Smn	Caz_Smn	""	""	DA
CG16908	FBgn0037741	CG16908	TTI1		down	Caz	""	Caz	""	""	D
	FBgn0262828	CR43199			down	Caz	""	Caz	Caz	""	RD
CG6480	FBgn0036964	FRG1	FRG1/FRG1BP		down	Caz	""	Caz	""	""	D
CG1142	FBgn0037504	CG1142	DNTTIP2		down	Caz	""	Caz	""	""	D
CG44007	FBgn0264815	Pde1c	PDE1A/PDE1B/PDE1C		down	Caz	""	Caz	Tbph	""	RD
CG15522	FBgn0039723	CG15522			down	Caz	""	Caz	""	""	D
CG32756	FBgn0052756	CG32756			down	Caz	""	Caz	""	""	D
CG12372	FBgn0028683	spt4	SUPT4H1		down	Caz	""	Caz	""	""	D
CG12892	FBgn0033526	Caf1-105	CHAF1B		down	Caz	""	Caz	""	""	D
CG8427	FBgn0023167	SmD3	SNRPD3		down	Caz	""	Caz	""	""	D
CG12449	FBgn0027341	Gfat1	GFPT2/GFPT1		down	Caz	""	Caz	""	""	D
CG11895	FBgn0024836	stan	CELSR2/CELSR1/CELSR3/MIR4793		down	Caz	""	Caz	Tbph_Smn	""	RD
CG11085	FBgn0030408	CG11085	BARHL2/BARHL1/BARX2/BARX1		down	Caz	""	Caz	Tbph	""	RD
CG8929	FBgn0034504	CG8929	C11orf57/SRRM4		down	Caz	""	Caz	Smn	""	RD
CG42673	FBgn0261555	CG42673	NOS1AP/C1orf226	NOS1	down	Caz	""	Caz	Tbph	""	RD
CG5872	FBgn0036991	CG5872			down	Caz	""	Caz	""	""	D
CG3593	FBgn0003257	r-l	UMPS		down	Caz	""	Caz	""	""	D
CG13772	FBgn0031866	Nlg2	NLGN4X/NLGN1/NLGN3/NLGN4Y/NLGN2		down	Caz	""	Caz	Tbph	""	RD
CG3198	FBgn0029887	CG3198	LUC7L3/LUC7L/LUC7L2		down	Caz	""	Caz	Tbph_Smn	""	RD
	FBgn0264617	CR43957			down	Caz	""	Caz	""	""	D
CG16738	FBgn0003430	slp1	FOXG1/FOXK2/FOXK1		down	Caz	""	Caz	Tbph	""	RD
CG6745	FBgn0035901	CG6745	PUS7/PUS7L		down	Caz	""	Caz	""	""	D
CG10257	FBgn0033985	CG10257	FAIM		down	Caz	""	Caz	Tbph_Smn	""	RD
CG17927	FBgn0264695	Mhc	MYH7/MYH7B/MYH15/MYH6/MYH3/MYH2/MYH4/MYH1/MYH8/MYH13/MYO5B/MYH9/MYH10/MYH11/MYO5C/MYH14/MYO5A	MYH7	down	Caz	Caz_Tbph	Caz_Tbph	Caz	""	RDA
CG14080	FBgn0036844	Mkp3	DUSP7/DUSP6/DUSP9/SSH3/SSH2/DUSP8/DUSP4/DUSP18/DUSP16/DUSP1		down	Caz	""	Caz	Tbph	""	RD
CG16857	FBgn0028482	bdl	IGSF9/IGSF9B		down	Caz	""	Caz	Caz	""	RD
CG42610	FBgn0266084	Fhos	FHOD3/FHOD1		both	Smn_Tbph_Caz	Smn_Tbph	Smn_Tbph_Caz	Tbph	""	RDA
CG31140	FBgn0051140	CG31140	DGKQ		down	Caz	""	Caz	Tbph_Smn	""	RD
CG10110	FBgn0024698	Cpsf160	CPSF1/MIR6849		down	Caz	""	Caz	""	""	D
CG7737	FBgn0033584	CG7737	KDM1B		down	Caz	""	Caz	""	""	D
CG18024	FBgn0029123	SoxN	SOX2/SOX1/SOX3/SOX14/SOX12/SOX4		down	Caz	""	Caz	""	""	D
CG15894	FBgn0029864	CG15894			down	Caz	Caz	Caz	Smn	""	RDA
CG8749	FBgn0016978	snRNP-U1-70K	SNRNP70		down	Caz	""	Caz	Tbph	""	RD
CG18428	FBgn0039149	CG18428	ARL6IP4		down	Caz	""	Caz	""	""	D
CG42301	FBgn0259231	CCKLR-17D1	CCKBR/CCKAR		down	Caz	""	Caz	Tbph_Smn	""	RD
CG17610	FBgn0001137	grk	NRG1	NRG1	down	Caz	""	Caz	""	""	D
CG4045	FBgn0025629	CG4045	METTL1		down	Caz	""	Caz	Smn	""	RD
CG11000	FBgn0263353	CG11000	PLEKHB2/PLEKHB1		down	Caz	""	Caz	Tbph	""	RD
CG34340	FBgn0085369	CG34340	DRGX/PHOX2A/PHOX2B		down	Caz	""	Caz	""	""	D
CG6282	FBgn0035914	CG6282			down	Caz	Smn_Tbph	Smn_Tbph_Caz	Tbph	""	RDA
CG1056	FBgn0087012	5-HT2A	HTR2C/HTR2B/HTR2A		down	Caz	Caz_Smn	Caz	Smn	""	RDA
CG44012	FBgn0266756	btsz	SYTL4/SYTL5/SYTL2/SYTL3/SYTL1		down	Caz	""	Caz	Smn	""	RD
CG43795	FBgn0264339	CG43795	GPR158/GPR179		down	Caz	""	Caz	Smn	""	RD
CG6683	FBgn0035902	CG6683			down	Caz	""	Caz	""	""	D
CG9151	FBgn0000028	acj6	POU4F2/POU4F3/POU4F1		down	Caz	""	Caz	Tbph	""	RD
CG6840	FBgn0032634	Rpb11	POLR2J/POLR2J2/POLR2J3		down	Caz	""	Caz	Smn	""	RD
CG32506	FBgn0052506	CG32506	SGSM1/SGSM2		down	Caz	""	Caz	""	""	D
CG1133	FBgn0003002	opa	ZIC2/ZIC1/ZIC4/ZIC3/ZIC5		down	Caz	""	Caz	""	""	D
CG10655	FBgn0002021	l(2)37Bb	FOXRED1		down	Caz	""	Caz	Smn	""	RD
CG34405	FBgn0085434	NaCP60E	SCN8A/SCN5A/SCN10A/SCN9A/SCN3A/SCN11A/SCN1A/SCN4A/SCN2A/SCN7A/CACNA1A/NALCN/CACNA1C/CACNA1S/CACNA1D		down	Caz	""	Caz	Smn	""	RD
CG10295	FBgn0267698	Pak	PAK1/PAK3/PAK2		down	Caz	""	Caz	Tbph	""	RD
CG42541	FBgn0260658	CG42541	RRAD/REM2/REM1/GEM		down	Caz	""	Caz	""	""	D
CG44746	FBgn0265959	rdgC	PPEF2/PPEF1		down	Caz	""	Caz	""	""	D
CG3231	FBgn0086129	snama	RBBP6		down	Caz	""	Caz	""	""	D
CG43738	FBgn0263995	cpo	RBPMS/RBPMS2		down	Caz	""	Caz	Tbph_Smn	""	RD
CG43066	FBgn0262476	CG43066	SLC6A18/SLC6A19/SLC6A20/SLC6A15/SLC6A17/SLC6A16/SLC6A9/SLC6A5/SLC6A3/SLC6A11/SLC6A8/SLC6A13/SLC6A12/SLC6A6/SLC6A4/SLC6A14/SLC6A1/SLC6A2		down	Caz	Smn	Caz_Smn	""	""	DA
CG7088	FBgn0001090	bnb	SMTNL1		down	Caz	""	Caz	""	""	D
CG15765	FBgn0029814	CG15765	LINC00083		down	Caz	""	Caz	Tbph	""	RD
CG3552	FBgn0035999	CG3552	GDPGP1		down	Caz	""	Caz	Tbph_Smn	""	RD
CG6013	FBgn0038675	CG6013	CCDC124		both	Smn_Tbph_Caz	""	Smn_Tbph_Caz	""	""	D
CG43740	FBgn0263997	CG43740			down	Caz	""	Caz	Tbph	""	RD
CG34139	FBgn0083975	Nlg4	NLGN3/NLGN4X/NLGN1/NLGN4Y/NLGN2		down	Caz	""	Caz	Tbph_Smn	""	RD
CG31869	FBgn0051869	CG31869	SSPO/TECTA/OTOGL/ZAN/MUC6/MUC19/MUC5B/FCGBP/MUC2/OTOG/MUC5AC	OTOG/MUC1	down	Caz	""	Caz	Caz	""	RD
CG15537	FBgn0039770	CG15537	CRHBP		down	Caz	""	Caz	""	""	D
	FBgn0259993	CR42491			down	Caz	""	Caz	Smn	""	RD
CG5889	FBgn0029155	Men-b	ME3/ME1/ME2		down	Caz	""	Caz	""	""	D
CG8648	FBgn0025832	Fen1	FEN1		down	Caz	""	Caz	""	""	D
CG10701	FBgn0011661	Moe	MSN/EZR/RDX/NF2		down	Caz	""	Caz	Tbph	""	RD
CG9226	FBgn0031782	WDR79	WRAP53	WRAP53	down	Caz	""	Caz	Smn	""	RD
CG31665	FBgn0051665	wry	DNER		down	Caz	Smn_Tbph	Smn_Tbph_Caz	Tbph_Smn	""	RDA
CG32139	FBgn0042630	Sox21b	SOX21/SOX14/SOX12/SOX1/SOX3/SOX4		down	Caz	""	Caz	Smn	""	RD
CG5949	FBgn0263600	DNApol-delta	POLD1		down	Caz	""	Caz	""	""	D
CG3533	FBgn0004055	uzip			down	Caz	""	Caz	Tbph	""	RD
CG5281	FBgn0037902	CG5281	SLC35G1		both	Caz_Tbph	""	Caz_Tbph	Caz	""	RD
CG34347	FBgn0085376	CG34347	EPB41L4A		down	Caz	""	Caz	Smn	""	RD
CG11397	FBgn0015391	glu	SMC4		down	Caz	""	Caz	""	""	D
CG12787	FBgn0041150	hoe1	OCA2		down	Caz	Caz	Caz	""	""	DA
CG1763	FBgn0002948	nod	KIF4A/KIF4B/KIF27/KIF7		both	Caz_Tbph	""	Caz_Tbph	""	""	D
CG31045	FBgn0026059	Mhcl	MYO18A/MYO18B		down	Caz	""	Caz	Smn	""	RD
CG7564	FBgn0036734	CG7564	LUC7L/LUC7L2/LUC7L3/C7orf55-LUC7L2		down	Caz	""	Caz	""	""	D
CG8079	FBgn0034002	CG8079	AGGF1		down	Caz	Tbph	Caz_Tbph	""	""	DA
CG1965	FBgn0037466	CG1965	PAXBP1/GCFC2		down	Caz	""	Caz	""	""	D
CG1987	FBgn0030479	Rbp1-like	SRSF3/SRSF7		down	Caz	""	Caz	Tbph	""	RD
CG3973	FBgn0029881	pigs	GAS2L1/GAS2L2		down	Caz	""	Caz	""	""	D
CG42724	FBgn0261641	CG42724	TCERG1/TCERG1L		down	Caz	Smn	Caz_Smn	Tbph	""	RDA
CG43320	FBgn0263025	CG43320	HSPBAP1		both	Caz_Smn	""	Caz_Smn	""	""	D
CG7055	FBgn0030093	Bap111	SMARCE1		down	Caz	""	Caz	Smn	""	RD
CG43078	FBgn0262508	CG43078			down	Caz	Caz_Smn	Caz	Smn	""	RDA
CG31688	FBgn0263355	CG31688			down	Caz	""	Caz	Tbph	""	RD
CG14982	FBgn0035477	CG14982			down	Caz	""	Caz	""	""	D
CG18617	FBgn0028670	Vha100-2	ATP6V0A4/ATP6V0A1/ATP6V0A2/TCIRG1		down	Caz	""	Caz	Smn	""	RD
CG9667	FBgn0037550	CG9667	ISY1/ISY1-RAB43		down	Caz	""	Caz	""	""	D
CG30054	FBgn0050054	CG30054	GNAQ/GNA11/GNA15/GNA14		down	Caz	""	Caz	""	""	D
CG33980	FBgn0263512	Vsx2	VSX2/VSX1		down	Caz	""	Caz	Tbph	""	RD
CG7879	FBgn0035235	CG7879	RBM12B/RBM12		down	Caz	""	Caz	""	""	D
CG5337	FBgn0032249	CG5337	TBC1D16		down	Caz	""	Caz	Smn	""	RD
CG4236	FBgn0263979	Caf1-55	RBBP4/RBBP7		down	Caz	""	Caz	""	""	D
CG6207	FBgn0036144	GlcAT-P	B3GAT1/B3GAT2/B3GAT3		down	Caz	""	Caz	Tbph	""	RD
CG43946	FBgn0264574	Glut1	SLC2A3/SLC2A1/SLC2A4/SLC2A2/SLC2A14/SLC2A5/SLC2A9/SLC2A7/SLC2A11		down	Caz	Caz	Caz	Tbph_Smn	""	RDA
CG9520	FBgn0032078	C1GalTA	C1GALT1/C1GALT1C1		down	Caz	""	Caz	""	""	D
CG6963	FBgn0250823	gish	CSNK1G3/CSNK1G2/CSNK1G1		down	Caz	""	Caz	Tbph	""	RD
CG6171	FBgn0026737	CG6171	APLF		down	Caz	""	Caz	""	""	D
CG3019	FBgn0003638	su(w[a])	SFSWAP		down	Caz	Caz_Tbph	Caz_Tbph	""	""	DA
CG8593	FBgn0019662	qm	GGPS1		down	Caz	""	Caz	""	""	D
CG10741	FBgn0036373	Tgi	VGLL4		down	Caz	""	Caz	""	""	D
CG10755	FBgn0015036	Cyp4ae1	CYP4V2/CYP4A11/CYP4Z1/CYP4B1/CYP4F11/CYP4X1/CYP4F12/CYP4A22/CYP4F8/CYP26B1/CYP4F3/CYP4F2/CYP4F22	CYP4V2	down	Caz	""	Caz	""	""	D
CG30483	FBgn0040752	Prosap	SHANK1/SHANK2/SHANK3	ANK3	down	Caz	""	Caz	Tbph	""	RD
CG34392	FBgn0085421	Epac	RAPGEF4/RAPGEF3/RAPGEF5/RAPGEFL1		down	Caz	""	Caz	""	""	D
CG34114	FBgn0083950	CG34114	PSG1/MERTK/NPHS1		down	Caz	""	Caz	Tbph_Smn	""	RD
CG42540	FBgn0260657	CG42540	STOM/STOML3/NPHS2		down	Caz	Smn	Caz_Smn	Tbph	""	RDA
CG43955	FBgn0264606	Fife	PCLO/RIMS1		down	Caz	""	Caz	Tbph_Smn	""	RD
CG6977	FBgn0037963	Cad87A	CDH23		down	Caz	""	Caz	""	""	D
CG2114	FBgn0035385	FMRFaR	GPR139/P2RY10/OR52K1		down	Caz	""	Caz	""	""	D
CG7692	FBgn0036714	CG7692			both	Caz_Smn	""	Caz_Smn	""	""	D
CG12605	FBgn0035481	CG12605	SCRT1/SCRT2/SNAI3/SNAI1/SNAI2	SNAI1	down	Caz	""	Caz	""	""	D
CG5370	FBgn0010501	Dcp-1	CASP7/CASP6/CASP3/CASP9/CFLAR/CASP2/CASP8/CASP10	CASP1/CASP3/CASP8	down	Caz	""	Caz	""	""	D
CG14741	FBgn0037989	ATP8B	ATP8B2/ATP8B4/ATP8B1/ATP8B3/ATP11B/ATP11C/ATP11A		down	Caz	""	Caz	Tbph	""	RD
CG1101	FBgn0010774	Ref1	ALYREF		down	Caz	""	Caz	""	""	D
CG9809	FBgn0037248	srl	PPARGC1A/PPRC1/PPARGC1B	PPARG/PPARGC1A	down	Caz	""	Caz	""	""	D
CG34370	FBgn0085399	CG34370			down	Caz	Tbph	Caz_Tbph	Tbph	""	RDA
CG31998	FBgn0051998	CG31998			down	Caz	""	Caz	""	""	D
CG11556	FBgn0030230	Rph	RPH3A/DOC2B/DOC2A/RPH3AL		down	Caz	""	Caz	Tbph_Smn	""	RD
CG1688	FBgn0027589	CG1688	KCNK7/KCNK18/KCNK1/KCNK16/KCNK6		down	Caz	Caz	Caz	Smn	""	RDA
CG8861	FBgn0037676	CG8861			down	Caz	""	Caz	Tbph	""	RD
CG4338	FBgn0038313	CG4338	TSR3		both	Caz_Tbph	""	Caz_Tbph	""	""	D
CG5799	FBgn0020307	dve	SATB1/SATB2		down	Caz	""	Caz	Tbph	""	RD
CG42321	FBgn0259221	CG42321	ATP8A1/ATP8A2/ATP8B1/ATP8B3/ATP8B2/ATP8B4		down	Caz	Tbph	Caz_Tbph	""	""	DA
CG9636	FBgn0037556	CG9636	CUEDC2		down	Caz	""	Caz	""	""	D
CG2980	FBgn0034939	thoc5	THOC5		down	Caz	""	Caz	""	""	D
CG33947	FBgn0083068	CG33947			down	Caz	""	Caz	""	""	D
CG10697	FBgn0000422	Ddc	DDC/HDC		down	Caz	""	Caz	Caz	""	RD
CG14001	FBgn0043362	bchs	WDFY3/WDFY4		down	Caz	""	Caz	Smn	""	RD
CG10061	FBgn0011020	Sas-4	CENPJ/TCP10L2/TCP10L/TCP10		down	Caz	""	Caz	""	""	D
CG15112	FBgn0000578	ena	ENAH/EVL/VASP		down	Caz	Caz	Caz	""	""	DA
CG1877	FBgn0015509	Cul1	CUL1		both	Caz_Tbph	""	Caz_Tbph	""	""	D
CG42856	FBgn0262103	Sik3	SIK3/SIK2/MARK4/MARK3/MARK2		down	Caz	Caz	Caz	Smn	""	RDA
CG43388	FBgn0263220	Hk	KCNAB1/KCNAB2/KCNAB3		down	Caz	""	Caz	""	""	D
CG32597	FBgn0040153	l(1)G0469			down	Caz	""	Caz	Tbph	""	RD
CG17762	FBgn0030412	Tomosyn	STXBP5/STXBP5L		down	Caz	""	Caz	Tbph	""	RD
CG4294	FBgn0034742	CG4294			down	Caz	""	Caz	""	""	D
CG3225	FBgn0031631	CG3225	DHX35		down	Caz	""	Caz	""	""	D
CG7535	FBgn0024963	GluClalpha	GLRA1/GLRA4/GLRA3/GLRA2/GLRB/GABRB2/GABRR2/GABRQ/GABRD/GABRR1/GABRB3/GABRP/GABRB1		down	Caz	Caz_Tbph	Caz_Tbph	Tbph_Smn	""	RDA
CG14372	FBgn0038156	CG14372	PSG1/SIGLEC16/FCRLA/PSG2/MAG/MERTK/SIGLEC6/SIGLEC7/SIGLEC9/SIGLEC12/SIGLEC11/SIGLEC5/SIGLEC14/SIGLEC10/SIGLEC8/NPHS1		down	Caz	Caz	Caz	""	""	DA
	FBgn0019660	roX2			down	Caz	""	Caz	Tbph_Smn	""	RD
CG14777	FBgn0026872	CG14777	MPV17L		down	Caz	""	Caz	""	""	D
CG34384	FBgn0085413	CG34384	DGKD/DGKH/DGKK		down	Caz	""	Caz	""	""	D
CG10897	FBgn0033636	tou	BAZ2B/BAZ2A/BAZ1B		down	Caz	""	Caz	Tbph	""	RD
CG33513	FBgn0053513	Nmdar2	GRIN2D/GRIN2C/GRIN2B/GRIN2A/GRIN3A/GRIN3B	GRIN2A	down	Caz	""	Caz	Tbph_Smn	""	RD
CG13892	FBgn0035141	Cypl	PPIL1		down	Caz	""	Caz	""	""	D
CG2708	FBgn0010812	unc-45	UNC45B/UNC45A		down	Caz	""	Caz	Tbph	""	RD
CG7152	FBgn0037130	Syn1	SNTB1/SNTB2/SNTA1		down	Caz	""	Caz	Caz	""	RD
CG32982	FBgn0052982	CG32982			down	Caz	Caz	Caz	Smn	""	RDA
CG16778	FBgn0266129	lov	ZBTB12		down	Caz	""	Caz	Smn	""	RD
CG1664	FBgn0003321	sbr	NXF1/NXF3/NXF5/NXF2B/NXF2		down	Caz	""	Caz	""	""	D
CG12414	FBgn0266347	nAChRalpha4	CHRNA6/CHRNA2/CHRNA3/CHRNA4/CHRND/CHRNB2/CHRNB1/CHRNA1/CHRNA5/CHRNB3/CHRNG/CHRNE/CHRNB4/CHRNA9/CHRNA7/CHRNA10/CHRFAM7A		down	Caz	""	Caz	""	""	D
CG7050	FBgn0038975	Nrx-1	NRXN1/NRXN3/NRXN2	NRXN2	down	Caz	""	Caz	Tbph_Smn	""	RD
CG11156	FBgn0002878	mus101	TOPBP1		down	Caz	""	Caz	Smn	""	RD
CG1451	FBgn0015589	Apc	APC2/APC		down	Caz	""	Caz	Smn	""	RD
CG44254	FBgn0265189	sud1/PIG-S	OGFOD1/PIGS		down	Caz	""	Caz	""	""	D
CG32677	FBgn0052677	X11Lbeta	APBA1/APBA2/APBA3		down	Caz	""	Caz	Tbph_Smn	""	RD
CG3180	FBgn0262955	RpII140	POLR2B		down	Caz	""	Caz	Smn	""	RD
[truncated: 6,924 more rows]

## Sheet: binary annotation per assay
				Binary format: 1 significantly detected, 0 not significantly detected
				Knockdown Experiments, RNA-seq										RNA binding Experiments, RIP-seq
Gene ID				Differential Expression							Altered Splicing			cyto: Cytoplasm fraction, nucl: nuclear fraction
CGnumber	FlyBase	fly symbol	hsap symbol	Caz	Smn	TBPH	Smn_TBPH	Caz_Smn	Caz_TBPH	Smn_TBPH_Caz	Smn	TBPH	Caz	Caz_cyto	Caz_nucl	Smn_cyto	Smn_nucl	Tbph_cyto	Tbph_nucl
CG10241	FBgn0015714	Cyp6a17	TBXAS1/CYP3A43/CYP3A5/CYP3A4/CYP3A7/CYP3A7-CYP3A51P/CYP4F3/CYP4F2	0	0	0	0	0	0	1	0	0	0	0	1	0	0	0	0
CG8942	FBgn0259896	NimC1	ANGPTL5/ANGPTL3/TNXB/FGG/TNC/ANGPTL2/TNN/ANGPTL7/ANGPT2/TNR/ANGPTL1/FCN3/ANGPTL4/FIBCD1/FGB/ANGPT4/FGA/ANGPTL6/ANGPT1/FGL1/FGL2/FCN2/TNFRSF21/TNFRSF1B/TNFRSF11B/MEGF10/SCARF1/SCARF2/MEGF6/TNFAIP6/PEAR1/MEGF11/DKK2	0	0	0	0	0	0	1	0	0	0	0	0	1	0	0	0
	FBgn0062928	pncr009:3L		0	0	0	0	0	0	1	0	0	0	0	0	0	0	0	0
CG4711	FBgn0267347	squ		0	0	0	0	0	0	1	0	0	0	0	0	0	0	0	0
CG5830	FBgn0036556	CG5830	CTDSP1/CTDSPL/CTDSP2	0	0	0	0	0	0	1	0	0	0	0	0	0	1	1	1
CG8665	FBgn0032945	CG8665	ALDH1L2/ALDH1L1/ALDH8A1/ALDH2/ALDH1A2/ALDH1A3/ALDH1B1/ALDH1A1/ALDH9A1	0	0	0	0	0	0	1	0	0	0	0	0	0	1	0	0
	FBgn0264310	CR43785		0	0	0	0	0	0	1	0	0	0	0	0	0	0	0	0
CG8539	FBgn0035791	CG8539	CPA2/CPA5/CPA4/CPA1/CPO/CPA3/CPB2/CPA6/CPB1	0	0	0	0	0	0	1	0	0	0	0	0	0	0	0	0
CG32444	FBgn0043783	CG32444	GALM	0	0	0	0	0	0	1	0	0	0	0	0	0	0	0	0
CG3850	FBgn0033782	sug	GLIS2	0	0	0	0	0	0	1	0	0	0	0	0	0	1	0	0
CG11821	FBgn0038680	Cyp12a5	CYP27A1/CYP24A1/CYP27C1/CYP27B1	0	0	0	0	0	0	1	0	0	0	0	0	0	0	0	0
CG34215	FBgn0085244	CG34215		0	0	0	0	0	0	1	0	0	0	0	0	0	0	0	0
CG13897	FBgn0035160	hng3		0	0	0	0	0	0	1	0	0	0	0	0	1	0	1	1
CG14502	FBgn0034321	CG14502		0	0	0	0	0	0	1	0	0	0	0	0	0	1	1	1
CG14167	FBgn0044050	Ilp3	INS/IGF1	0	0	0	0	0	0	1	0	0	0	0	0	0	0	1	0
CG33307	FBgn0053307	CG33307		0	0	0	0	0	0	1	0	0	0	0	0	0	0	1	1
CG31955	FBgn0051955	CG31955	CHTF18	0	0	0	0	0	0	1	1	1	1	0	1	0	0	0	0
CG42369	FBgn0259715	CG42369		0	0	0	0	0	0	1	0	0	0	0	0	0	0	0	0
CG13531	FBgn0034786	CG13531	SPG11	0	0	0	0	0	0	1	0	0	0	0	0	0	0	0	0
CG16704	FBgn0031558	CG16704	SPINT1/EPPIN-WFDC6	0	0	0	0	0	0	1	0	0	0	0	0	0	0	1	0
CG14715	FBgn0037930	CG14715	FKBP2/FKBP9/FKBP7/FKBP14/FKBP10/FKBP11	0	0	0	0	0	0	1	0	0	0	0	0	0	0	0	0
CG4501	FBgn0027348	bgm	ACSBG2/ACSBG1	0	0	0	0	0	0	1	0	0	0	0	0	0	0	0	0
CG4250	FBgn0034761	CG4250	LITAF	0	0	0	0	0	0	1	0	0	0	0	0	0	0	0	0
	FBgn0266145	CR44851		0	0	0	0	0	0	1	0	0	0	0	0	0	0	0	0
CG17224	FBgn0031489	CG17224	UPP1/UPP2	0	0	0	0	0	0	1	0	0	0	0	0	0	0	0	0
CG17871	FBgn0036474	Or71a		0	0	0	0	0	0	1	0	0	0	0	0	0	0	0	0
CG9127	FBgn0000052	ade2	PFAS	0	0	0	0	0	0	1	0	0	0	0	0	0	0	0	0
CG17684	FBgn0263780	CG17684	DPP10/DPP6/FAP/DPP4	0	0	0	0	0	0	1	0	0	0	0	0	0	0	0	1
CG11963	FBgn0037643	skap	SUCLA2/SUCLG2	0	0	0	0	0	0	1	1	0	0	0	0	0	0	0	0
	FBgn0263330	CR43411		0	0	0	0	0	0	1	0	0	0	0	0	0	0	1	0
CG33155	FBgn0053155	CG33155	MRPL53	0	0	0	0	0	0	1	0	0	0	0	0	0	0	0	0
CG10730	FBgn0032843	CG10730		0	0	0	0	0	0	1	0	0	0	0	0	0	0	0	0
CG3775	FBgn0030425	CG3775	ECEL1/KEL	0	0	0	0	0	0	1	0	0	0	0	0	1	0	0	0
CG8038	FBgn0035831	CG8038	POP4	0	0	0	0	0	0	1	0	0	0	0	0	0	0	0	0
CG42596	FBgn0260995	dpr21	CADM4/CADM3/CADM2/CADM1/PAPLN/USH2A/KIRREL2/LRIT1/SDK1/IGSF9B/LRIT3/KIRREL3/KIRREL	0	0	0	0	0	0	1	0	0	0	0	0	0	0	0	0
CG33527	FBgn0053527	SIFa		0	0	0	0	0	0	1	0	0	0	0	0	0	0	0	0
CG33273	FBgn0044048	Ilp5	INS-IGF2	0	0	0	0	0	0	1	0	0	0	0	0	0	0	0	0
CG11882	FBgn0039642	CG11882		0	0	0	0	0	0	1	0	0	0	0	0	1	0	1	0
CG16873	FBgn0028936	NimB5	DKK2/TNFAIP6/SCARF2/PEAR1/MEGF11/MEGF10/SCARF1/MEGF6	0	0	0	0	0	0	1	0	0	0	0	0	0	0	0	0
CG3902	FBgn0036824	CG3902	ACADSB/ACADS	0	0	0	0	0	0	1	0	0	0	0	0	1	0	0	0
CG7328	FBgn0036942	CG7328	KHK	0	0	0	0	0	0	1	0	0	0	0	0	0	0	0	0
CG15547	FBgn0039809	CG15547	NME5/NME8/NME7	0	0	0	0	0	0	1	0	0	0	0	0	1	0	0	0
CG13055	FBgn0036583	CG13055		0	0	0	0	0	0	1	0	0	0	0	0	0	0	0	0
	FBgn0267743	2934		0	0	0	0	0	0	1	0	0	0	0	0	0	0	0	0
CG7560	FBgn0036157	CG7560	MTHFR	0	0	0	0	0	0	1	0	0	0	0	0	0	0	0	0
CG8687	FBgn0033302	Cyp6a14	CYP3A4/CYP3A7-CYP3A51P/TBXAS1/CYP3A43/CYP3A5/CYP3A7	0	0	0	0	0	0	1	0	0	0	0	0	0	0	0	0
	FBgn0265376	CR44317		0	0	0	0	0	0	1	0	0	0	0	0	0	0	0	0
	FBgn0013686	lrRNA		0	0	0	0	0	0	1	0	0	0	0	0	0	0	1	0
CG41378	FBgn0085638	CG41378	IFI30	0	0	0	0	0	0	1	0	0	1	0	0	0	0	1	0
CG13284	FBgn0032614	CG13284	HSDL1/HSD17B12/HSD17B3	0	0	0	0	0	0	1	0	0	0	0	1	0	0	0	0
CG11061	FBgn0034697	GM130	GOLGA2/GOLGA6C/GOLGA6B/GOLGA8M/GOLGA8A/GOLGA6A/GOLGA8N/GOLGA8H/GOLGA8B/GOLGA8J/GOLGA8O/GOLGA8K/GOLGA6D/GOLGA6L4/GOLGA6L9/GOLGA6L10/GOLGA6L2/GOLGA6L6	0	0	0	0	0	0	1	0	0	0	0	0	0	0	0	0
CG9342	FBgn0266369	Mtp	MTTP	0	0	0	0	0	0	1	0	0	0	0	0	0	0	0	0
CG30466	FBgn0050466	CG30466		0	0	0	0	0	0	1	0	0	0	0	0	0	0	0	0
CG34092	FBgn0013679	ND1	ND1	0	0	0	0	0	0	1	0	0	0	0	0	0	0	1	0
CG14823	FBgn0035734	CG14823		0	0	0	0	0	0	1	0	0	1	0	0	0	0	0	0
CG10932	FBgn0029969	CG10932	ACAT1/ACAT2/ACAA2	0	0	0	0	0	0	1	0	0	0	0	0	0	0	0	0
CG8193	FBgn0033367	PPO2		0	0	0	0	0	0	1	0	0	0	0	0	1	1	1	1
CG34076	FBgn0013681	ND3	ND3	0	0	0	0	0	0	1	0	0	0	0	0	0	0	0	0
CG6241	FBgn0037792	TAF1B	TAF1B	0	0	0	0	0	0	1	0	0	0	0	0	0	0	0	0
CG4183	FBgn0001225	Hsp26	HSPB1/CRYAB/HSPB2/HSPB8/CRYAA/HSPB3/LOC102724652/HSPB7/HSPB6	0	0	0	0	0	0	1	0	0	0	0	1	0	0	0	0
CG13751	FBgn0033340	CG13751		0	0	0	0	0	0	1	0	0	0	0	0	0	0	1	0
CG12952	FBgn0037672	sage	MESP1/MESP2/MSGN1	0	0	0	0	0	0	1	0	0	0	0	0	1	1	0	1
CG15717	FBgn0030451	CG15717		0	0	0	0	0	0	1	0	0	0	0	0	0	0	0	0
CG34074	FBgn0013676	COX3	COX3	0	0	0	0	0	0	1	0	0	0	0	0	0	0	0	0
CG5793	FBgn0038858	CG5793	FAHD1/FAHD2A/FAHD2B	0	0	0	0	0	0	1	0	0	0	0	0	0	0	0	0
CG8768	FBgn0033769	CG8768	SDR39U1	0	0	0	0	0	0	1	0	0	0	0	0	0	1	0	0
CG40439	FBgn0058439	CG40439	COMMD8	0	0	0	0	0	0	1	0	0	0	0	0	0	0	0	0
CG44025	FBgn0264817	pre-lola-G		0	0	0	0	0	0	1	0	0	0	0	0	0	1	0	0
CG18213	FBgn0038470	CG18213	SMYD1/SMYD3	0	0	0	0	0	0	1	0	0	0	0	0	0	0	1	0
CG8167	FBgn0036046	Ilp2		0	0	0	0	0	0	1	0	0	0	0	0	0	0	0	1
CG31866	FBgn0051866	Ada1-2	TADA1	0	0	0	0	0	0	1	0	0	0	0	0	0	0	0	0
CG31673	FBgn0051673	CG31673	GRHPR	0	0	0	0	0	0	1	0	0	0	0	0	0	0	0	0
CG11099	FBgn0034485	CG11099	LRRC18	0	0	0	0	0	0	1	0	0	0	0	0	0	0	0	0
CG6895	FBgn0040323	GNBP1		0	0	0	0	0	0	1	0	0	0	0	0	0	0	0	0
CG34069	FBgn0013675	COX2	COX2	0	0	0	0	0	0	1	0	0	0	0	0	0	0	0	0
CG34397	FBgn0085426	Rgk3	RRAD/REM2/REM1/GEM	0	0	0	0	0	0	1	0	0	0	0	0	0	0	1	0
CG5961	FBgn0038056	CG5961	FBXO9	0	0	0	0	0	0	1	0	0	0	0	0	0	0	0	0
CG7607	FBgn0036145	CG7607		0	0	0	0	0	0	1	0	0	0	0	0	0	0	0	0
CG12001	FBgn0037265	spartin	SPG20	0	0	0	0	0	0	1	0	0	0	0	0	0	0	0	0
CG9771	FBgn0040466	Dlip2		0	0	0	0	0	0	1	0	0	0	1	0	0	0	0	0
CG5516	FBgn0038389	CG5516	ZCCHC10	0	0	0	0	0	0	1	0	0	0	0	0	0	1	1	0
CG5626	FBgn0036266	CG5626	TSEN54	0	0	0	0	0	0	1	0	0	0	0	0	0	0	1	0
CG5414	FBgn0036569	CG5414	IARS2	0	0	0	0	0	0	1	0	0	0	0	0	0	0	0	0
CG34090	FBgn0013678	CYTB	CYTB	0	0	0	0	0	0	1	0	0	0	0	0	0	0	0	0
CG6496	FBgn0023178	Pdf		0	0	0	0	0	0	1	0	0	0	0	0	0	0	1	0
CG41128	FBgn0069923	CG41128	MINOS1	0	0	0	0	0	0	1	0	0	0	0	0	0	0	1	1
CG5757	FBgn0034299	CG5757	DTYMK	0	0	0	0	0	0	1	0	0	0	0	0	0	0	0	0
CG3408	FBgn0036008	CG3408	LRRC59	0	0	0	0	0	0	1	0	0	0	0	0	0	0	0	0
CG15011	FBgn0035518	CG15011	NFXL1	0	0	0	0	0	0	1	0	0	0	0	0	0	0	0	0
CG17294	FBgn0032032	CG17294	HDHD2/LHPP	0	0	0	0	0	0	1	0	0	0	0	0	0	0	0	0
CG6584	FBgn0267376	SelR	MSRB3/MSRB2/MSRB1	0	0	0	0	0	0	1	0	1	0	0	0	0	0	1	0
CG7823	FBgn0036921	RhoGDI	ARHGDIA/ARHGDIB/ARHGDIG	0	0	0	0	0	0	1	0	0	0	1	0	0	0	0	0
CG4957	FBgn0032205	CG4957	TACO1	0	0	0	0	0	0	1	0	0	0	0	0	0	0	0	0
CG12159	FBgn0033232	CG12159	FAM174A/FAM174B/C19orf24	0	0	0	0	0	0	1	0	0	0	0	0	0	0	0	0
CG5651	FBgn0086706	pix	ABCE1	0	0	0	0	0	0	1	0	0	0	0	0	1	0	0	0
	FBgn0262887	CR43242		0	0	0	0	0	0	1	0	0	0	0	1	0	0	0	0
CG1307	FBgn0026566	CG1307	PTRH2	0	0	0	0	0	0	1	0	0	0	0	0	0	0	0	0
CG42324	FBgn0259224	CG42324	TJAP1/BEGAIN	0	0	0	0	0	0	1	0	0	1	0	0	1	1	1	0
CG4954	FBgn0034258	eIF3-S8	EIF3CL/EIF3C	0	0	0	0	0	0	1	0	0	0	0	0	1	0	0	0
CG4825	FBgn0037010	CG4825	PTDSS1/PTDSS2	0	0	0	0	0	0	1	0	0	0	0	0	0	0	0	0
CG16986	FBgn0035356	CG16986	ACOT13	0	0	0	0	0	0	1	0	0	0	0	0	0	0	0	0
CG10233	FBgn0087005	rtp	MORN4	0	0	0	0	0	0	1	0	0	0	0	0	0	0	0	0
CG1662	FBgn0030481	CG1662	MPV17L2/PXMP2/MPV17	0	0	0	0	0	0	1	0	0	0	0	0	0	0	0	0
CG7590	FBgn0041094	scyl	DDIT4/DDIT4L	0	0	0	0	0	0	1	0	0	0	0	0	0	0	0	0
CG10843	FBgn0033397	Cyp4p3	CYP4A11/CYP4Z1/CYP4B1/CYP4X1/CYP4A22/CYP4V2/CYP4F11/CYP4F12/CYP19A1/CYP4F8/CYP4F3/CYP4F2/CYP4F22	0	0	0	0	0	0	1	0	0	0	0	0	0	0	1	0
CG3476	FBgn0031881	CG3476	SLC25A20/SLC25A29/SLC25A45/SLC25A47/SLC25A48	0	0	0	0	0	0	1	0	0	0	0	0	0	0	0	0
	FBgn0266958	CR45409		0	0	0	0	0	0	1	0	0	0	0	0	0	0	1	0
CG9231	FBgn0036887	CG9231	FAM162A/FAM162B	0	0	0	0	0	0	1	0	0	0	0	0	0	0	0	0
CG11123	FBgn0033169	CG11123	NOP9	0	0	0	0	0	0	1	0	0	0	0	0	0	0	0	0
CG15803	FBgn0038606	CG15803	PATJ/MPDZ/IL16/PDZD2	0	0	0	0	0	0	1	0	0	0	0	0	0	0	1	0
CG3466	FBgn0011576	Cyp4d2	CYP4V2/CYP4A11/CYP4Z1/CYP4B1/CYP4F11/CYP4X1/CYP4F12/CYP4A22/CYP4F2/CYP4F8/CYP4F3/CYP4F22	0	0	0	0	0	0	1	0	0	0	0	0	0	0	0	0
CG6662	FBgn0035907	GstO1	GSTO1/GSTO2	0	0	0	0	0	0	1	0	0	0	0	0	0	0	0	0
CG7381	FBgn0038098	CG7381		0	0	0	0	0	0	1	0	0	0	0	0	0	0	0	0
CG4729	FBgn0036623	CG4729	AGPAT3/AGPAT4/AGPAT5/LCLAT1	0	0	0	0	0	0	1	0	0	0	0	0	0	0	0	0
CG14117	FBgn0036331	CG14117		0	0	0	0	0	0	1	0	0	1	0	0	0	0	0	0
CG4086	FBgn0004465	Su(P)	PTGES2	0	0	0	0	0	0	1	0	0	0	0	0	0	0	0	0
CG1263	FBgn0261602	RpL8	RPL8/MIR6850	0	0	0	0	0	0	1	0	0	0	0	0	1	0	0	0
CG8366	FBgn0034054	CG8366		0	0	0	0	0	0	1	0	0	0	0	0	0	0	0	0
CG10428	FBgn0032724	CG10428	GSTCD	0	0	0	0	0	0	1	0	0	0	0	0	1	0	0	0
CG9399	FBgn0037715	CG9399	MPC2	0	0	0	0	0	0	1	0	0	0	0	0	0	0	0	0
CG15536	FBgn0039766	CG15536		0	0	0	0	0	0	1	0	0	0	0	0	0	0	0	0
CG10731	FBgn0034081	CG10731	ATP5S	0	0	0	0	0	0	1	0	0	0	0	0	0	0	0	0
CG18285	FBgn0013467	igl	SPA17/NRGN	0	0	0	0	0	0	1	1	1	1	1	0	0	0	1	0
CG10837	FBgn0020660	eIF-4B	EIF4B/EIF4H	0	0	0	0	0	0	1	0	0	0	0	0	0	0	1	0
CG4204	FBgn0023212	EloB	TCEB2	0	0	0	0	0	0	1	0	0	0	0	0	0	0	0	0
CG17486	FBgn0032997	CG17486	ASNSD1	0	0	0	0	0	0	1	0	0	0	0	0	0	0	1	0
CG18321	FBgn0029002	miple2		0	0	0	0	0	0	1	0	0	0	0	0	0	0	1	0
CG17420	FBgn0028697	RpL15	RPL15	0	0	0	0	0	0	1	0	0	1	0	0	0	0	0	0
CG32164	FBgn0042177	CG32164	IPO4	0	0	0	0	0	0	1	0	0	0	0	0	1	0	0	0
CG7725	FBgn0036697	rogdi	ROGDI	0	0	0	0	0	0	1	0	0	0	0	0	0	0	0	0
CG40080	FBgn0046706	Haspin	GSG2	0	0	0	0	0	0	1	0	0	0	0	0	0	0	0	0
CG10691	FBgn0002031	l(2)37Cc	PHB	0	0	0	0	0	0	1	0	0	0	0	0	0	0	0	0
CG40178	FBgn0058178	CG40178	DNAJC16	0	0	0	0	0	0	1	1	1	1	0	0	0	0	0	0
CG5796	FBgn0020018	Ppox	PPOX	0	0	0	0	0	0	1	0	0	0	0	0	0	0	0	0
CG43273	FBgn0262962	CG43273		0	0	0	0	0	0	1	0	0	0	0	0	0	0	0	0
CG31973	FBgn0051973	Cda5	CHID1	0	0	0	0	0	0	1	0	1	1	0	1	0	0	0	0
CG9867	FBgn0264672	Eogt	EOGT/POMGNT2	0	0	0	0	0	0	1	0	0	0	0	0	0	0	0	0
CG10251	FBgn0043005	prt	SLC18A2/SLC18A1	0	0	0	0	0	0	1	0	0	0	0	1	1	0	0	0
CG4089	FBgn0037838	CG4089	TTLL1/TTLL5/TTLL4	0	0	0	0	0	0	1	0	0	0	0	0	0	0	0	0
CG14341	FBgn0031315	CG14341	MEA1	0	0	0	0	0	0	1	0	0	0	0	0	0	0	1	0
CG5489	FBgn0034366	Atg7	ATG7	0	0	0	0	0	0	1	0	0	1	0	0	0	0	0	0
CG4049	FBgn0034976	CG4049	RAD54L2	0	0	0	0	0	0	1	0	0	0	0	0	0	0	0	0
CG9986	FBgn0039589	CG9986	C12orf4	0	0	0	0	0	0	1	0	0	0	0	0	0	0	0	0
CG8309	FBgn0033902	Tango7	EIF3M	0	0	0	0	0	0	1	0	0	0	0	0	1	0	0	0
CG8882	FBgn0015834	Trip1	EIF3I	0	0	0	0	0	0	1	0	0	0	0	0	1	0	0	0
CG4087	FBgn0002593	RpLP1	RPLP1	0	0	0	0	0	0	1	0	0	0	0	0	0	0	0	1
CG2211	FBgn0035211	CG2211	JMJD6	0	0	0	0	0	0	1	0	0	0	0	0	0	0	0	0
CG11622	FBgn0026056	Rlip	RALBP1	0	0	0	0	0	0	1	0	0	0	0	0	0	0	0	0
CG3743	FBgn0040305	MTF-1	MTF1	0	0	0	0	0	0	1	0	0	0	0	0	0	0	0	0
CG2503	FBgn0010750	atms	PAF1	0	0	0	0	0	0	1	0	0	0	0	0	1	0	0	0
CG4452	FBgn0035981	CG4452	FAM76A/FAM76B	0	0	0	0	0	0	1	0	0	0	0	0	0	0	0	0
CG12817	FBgn0037798	CG12817	MCFD2/CGREF1	0	0	0	0	0	0	1	0	0	0	0	0	0	0	0	0
CG10566	FBgn0037050	ICA69	ICA1L/ICA1	0	0	0	0	0	0	1	0	0	0	0	0	1	0	0	0
CG32176	FBgn0052176	CG32176	CAAP1	0	0	0	0	0	0	1	0	0	0	0	0	0	0	0	1
CG8729	FBgn0023171	rnh1	RNASEH1	0	0	0	0	0	0	1	0	0	0	0	0	0	0	0	0
CG17170	FBgn0003559	su(f)	CSTF3	0	0	0	0	0	0	1	0	0	0	0	0	0	0	0	0
CG6463	FBgn0047038	ND-13B	NDUFA5	0	0	0	0	0	0	1	0	0	0	0	1	0	0	0	0
CG8243	FBgn0033349	CG8243	SMAP2/SMAP1	0	0	0	0	0	0	1	0	0	0	0	0	1	0	0	0
CG11188	FBgn0031851	Aatf	AATF	0	0	0	0	0	0	1	0	0	0	0	0	0	0	0	0
CG17698	FBgn0040056	CG17698	CAMKK1/CAMKK2	0	0	0	0	0	0	1	1	1	1	0	0	0	0	0	0
CG40129	FBgn0260798	Gprk1	GRK3/GRK2	0	0	0	0	0	0	1	0	0	0	0	0	0	0	1	0
CG7506	FBgn0035805	CG7506	TMEM70	0	0	0	0	0	0	1	0	0	0	0	0	0	0	0	0
CG1956	FBgn0004636	Rap1	RAP1A/RAP1B/RRAS2/RRAS/KRAS/HRAS/RAP2B/RAP2A/RAP2C	0	0	0	0	0	0	1	0	0	0	0	0	0	0	1	0
CG9916	FBgn0004432	Cyp1	PPIF/PPIA/PPIAL4G/PPIAL4C/PPIAL4D/RANBP2/LOC105371242/PPIAL4A	0	0	0	0	0	0	1	0	0	0	0	0	0	0	0	0
CG9248	FBgn0032923	CG9248	PLD3/PLD5/PLD4	0	0	0	0	0	0	1	0	0	0	0	0	0	0	0	0
CG32632	FBgn0086674	Tango13	TPST1/TPST2	0	0	0	0	0	0	1	0	0	0	0	0	0	0	1	0
CG6637	FBgn0260940	lsn	SNF8	0	0	0	0	0	0	1	0	0	0	0	0	0	0	0	0
CG12746	FBgn0037341	CG12746	PLPP5/PLPP4/PLPP1/PLPP3	0	0	0	0	0	0	1	0	0	0	0	0	1	0	0	0
CG4780	FBgn0260856	Membrin	GOSR2	0	0	0	0	0	0	1	0	0	0	0	0	0	0	0	0
CG5753	FBgn0003520	stau	STAU2/STAU1	0	0	0	0	0	0	1	0	0	0	0	0	0	0	0	0
CG2374	FBgn0016032	lbm	CD63	0	0	0	0	0	0	1	0	0	0	0	0	0	0	0	0
CG8485	FBgn0033915	CG8485	SNRK	0	0	0	0	0	0	1	0	0	1	0	0	0	0	0	0
CG32451	FBgn0052451	SPoCk	ATP2C1/ATP2C2/ATP2A2/ATP2A1/ATP2A3	0	0	0	0	0	0	1	0	0	0	0	0	0	0	0	0
CG11143	FBgn0025885	Inos	ISYNA1	0	0	0	0	0	0	1	0	0	0	1	0	0	0	0	0
CG17678	FBgn0000384	cta	GNA13/GNA12	0	0	0	0	0	0	1	0	0	0	0	0	0	0	0	0
CG3461	FBgn0003116	pn	PRUNE1	0	0	0	0	0	0	1	0	0	0	0	0	0	0	0	0
CG9995	FBgn0027655	htt	HTT	0	0	0	0	0	0	1	0	0	0	0	0	1	0	0	0
CG9770	FBgn0086679	p	HPS5/TECPR2	0	0	0	0	0	0	1	0	0	0	0	0	0	0	0	0
CG7922	FBgn0038889	Fancm	FANCM/DHX58	0	0	0	0	0	0	1	0	0	0	0	0	0	0	0	0
CG2818	FBgn0031566	CG2818	GPCPD1	0	0	0	0	0	0	1	0	0	0	0	0	0	0	0	0
CG8416	FBgn0014020	Rho1	RHOA/RHOC/RHOB/RHOD/RHOF	0	0	0	0	0	0	1	0	0	0	0	0	0	0	1	0
CG3560	FBgn0030733	UQCR-14	UQCRB	0	0	0	0	0	0	1	0	0	0	0	0	0	0	0	0
CG41623	FBgn0260008	UQCR-11	UQCRH/UQCRHL	0	0	0	0	0	0	1	0	0	0	0	0	0	0	0	0
CG5676	FBgn0032200	CG5676	FUNDC1/FUNDC2	0	0	0	0	0	0	1	0	0	0	0	0	0	0	0	0
CG2968	FBgn0028342	ATPsyndelta	ATP5D	0	0	0	0	0	0	1	0	0	0	0	1	0	0	0	0
CG5505	FBgn0260936	scny	USP36/USP42/USP17L2/USP17L3/USP17L5/USP17L12/USP17L29/USP17L28/USP17L27/USP17L30/USP17L15/USP17L7/USP17L4/USP17L8/USP17L1/USP17L18/USP17L20/USP17L21/USP17L25/USP17L11/USP17L22/USP17L10/USP17L17/USP17L26/USP17L24/USP17L19	0	0	0	0	0	0	1	0	0	0	0	0	1	0	0	0
CG11525	FBgn0039858	CycG	CCNG1/CCNG2/CCNI2/CCNI	0	0	0	0	0	0	1	0	0	0	0	0	0	0	0	0
CG2921	FBgn0034689	CG2921	ARMT1	0	0	0	0	0	0	1	0	0	0	0	0	0	0	0	0
CG6851	FBgn0027786	Mtch	MTCH2/MTCH1	0	0	0	0	0	0	1	0	1	0	0	0	0	0	0	0
CG6092	FBgn0028833	Dak1	CMPK1/AK1/AK5	0	0	0	0	0	0	1	0	0	0	0	0	0	0	0	0
CG14482	FBgn0034245	UQCR-6.4	UQCR11	0	0	0	0	0	0	1	0	0	0	0	0	0	0	1	0
CG17737	FBgn0035423	CG17737	EIF1B/EIF1	0	0	0	0	0	0	1	0	0	0	0	0	0	0	0	0
CG1071	FBgn0024371	E2f2	E2F5/E2F4/E2F3/E2F1	0	0	0	0	0	0	1	0	0	0	0	0	0	0	0	0
CG6866	FBgn0032515	loqs	PRKRA/TARBP2/STAU1/STAU2	0	0	0	0	0	0	1	0	0	1	0	0	0	0	0	0
CG5174	FBgn0034345	CG5174	TPD52L2/TPD52L3/TPD52/TPD52L1	0	0	0	0	0	0	1	0	0	1	0	0	0	0	0	0
CG5222	FBgn0036570	IntS9	INTS9	0	0	0	0	0	0	1	0	0	0	0	0	0	0	0	0
CG10392	FBgn0261403	sxc	OGT	0	0	0	0	0	0	1	0	0	0	0	0	0	0	0	0
CG17248	FBgn0013342	nSyb	VAMP2/VAMP1/VAMP3/VAMP4/VAMP8/VAMP5	0	0	0	0	0	0	1	1	0	1	0	0	0	0	0	0
CG5629	FBgn0261285	Ppcs	PPCS	0	0	0	0	0	0	1	0	0	0	0	0	1	0	0	0
CG17494	FBgn0040011	Slmap	SLMAP/CCDC136/TRAF3IP3	0	0	0	0	0	0	1	0	0	0	0	0	0	0	0	0
CG9350	FBgn0034576	ND-B14.7	NDUFA11	0	0	0	0	0	0	1	0	0	0	0	0	0	0	0	0
CG5738	FBgn0022238	lolal	ZBTB43/ZBTB9/ZBTB37/ZBTB12	0	0	0	0	0	0	1	0	0	0	0	0	0	0	1	0
CG33554	FBgn0053554	Nipped-A	TRRAP	0	0	0	0	0	0	1	0	1	0	0	0	0	0	0	0
CG7712	FBgn0033570	ND-B14	NDUFA6	0	0	0	0	0	0	1	0	0	0	0	1	0	0	0	0
CG15523	FBgn0039727	CG15523	VPS13B/VPS13C/VPS13A/VPS13D	0	0	0	0	0	0	1	0	0	0	0	0	0	0	1	0
CG7945	FBgn0036505	CG7945	BAG2	0	0	0	0	0	0	1	0	0	0	0	0	0	0	0	0
CG8605	FBgn0035762	Rint1	RINT1	0	0	0	0	0	0	1	0	0	0	0	0	1	0	0	0
CG1495	FBgn0016126	CaMKI	CAMK1D/CAMK1/CAMK1G/PNCK/CAMK4/CAMKV/PSKH1/PSKH2	0	0	0	0	0	0	1	0	0	1	0	0	0	0	0	0
CG6568	FBgn0034210	CG6568		0	0	0	0	0	0	1	0	0	0	0	0	0	0	0	0
CG1639	FBgn0001491	l(1)10Bb	BUD31	0	0	0	0	0	0	1	0	0	0	1	0	0	0	0	0
CG12099	FBgn0035232	CG12099	RNF10/RNF170	0	0	0	0	0	0	1	0	0	0	0	0	0	0	0	0
CG9132	FBgn0030791	CG9132	NECAP1/NECAP2	0	0	0	0	0	0	1	0	0	0	0	0	0	0	1	0
CG17023	FBgn0024804	Dbp80	DDX19B/DDX19A/DDX25	0	0	0	0	0	0	1	0	0	0	0	0	0	1	0	1
CG14981	FBgn0035473	mge	TOMM22	0	0	0	0	0	0	1	0	0	0	0	0	0	0	0	0
CG17828	FBgn0016038	mod(r)	VPS37A/VPS37C/VPS37B	0	0	0	0	0	0	1	0	0	0	0	0	0	0	0	0
CG7789	FBgn0039698	CG7789	BPNT1	0	0	0	0	0	0	1	0	0	0	0	0	0	0	0	0
CG16982	FBgn0025638	Roc1a	RBX1/RNF7	0	0	0	0	0	0	1	0	0	0	0	0	0	0	0	0
CG30404	FBgn0050404	Tango11	MFF	0	0	0	0	0	0	1	0	0	0	0	0	0	0	0	0
CG7656	FBgn0036516	CG7656	UBE2R2/CDC34/UBE2G1	0	0	0	0	0	0	1	0	0	0	0	0	0	0	0	0
CG8201	FBgn0260934	par-1	MARK3/MARK4/MARK1/MARK2/SIK3	0	0	0	0	0	0	1	0	1	1	0	0	0	0	1	0
CG2943	FBgn0037530	EMC1	EMC1	0	0	0	0	0	0	1	0	0	0	0	0	1	0	0	0
CG3209	FBgn0034971	CG3209	GPAT4/GPAT3	0	0	0	0	0	0	1	0	0	1	0	0	0	0	0	0
CG42474	FBgn0259964	Sfp33A3	SPINK2	0	0	0	0	1	0	0	0	0	0	0	0	0	0	0	0
CG16926	FBgn0040732	CG16926		0	0	0	0	1	0	0	0	0	0	0	0	0	0	0	1
CG7592	FBgn0039685	Obp99b		0	0	0	0	1	0	0	0	0	0	0	0	0	0	0	0
	FBgn0264874	CR44065		0	0	0	0	1	0	0	0	0	0	0	0	0	0	0	0
CG7390	FBgn0038257	smp-30	RGN	0	0	0	0	1	0	0	0	0	0	0	0	0	0	0	0
CG9119	FBgn0035189	CG9119	C11orf54	0	0	0	0	1	0	0	0	0	0	0	0	1	0	0	0
CG34063	FBgn0013680	ND2	ND2	0	0	0	0	1	0	0	0	0	0	0	0	0	0	0	0
CG4398	FBgn0034126	CG4398		0	0	0	0	1	0	0	0	0	0	0	0	0	0	0	0
CG11064	FBgn0087002	Rfabg	APOB	0	0	0	0	1	0	0	1	0	1	0	0	0	0	0	0
CG8994	FBgn0000615	exu		0	0	0	0	1	0	0	0	0	0	0	0	0	0	0	0
CG7584	FBgn0039682	Obp99c		0	0	0	0	1	0	0	0	0	0	0	0	0	0	0	0
CG5840	FBgn0038516	P5cr-2	PYCR1/PYCRL/PYCR2/LEFTY1	0	0	0	0	1	0	0	0	0	0	0	0	0	0	0	0
CG11842	FBgn0039629	CG11842		0	0	0	0	1	0	0	0	0	0	0	1	0	0	0	0
CG7529	FBgn0037090	Est-Q	CES4A/CES5A/CES3	0	0	0	0	1	0	0	0	0	0	0	0	0	0	0	0
CG13279	FBgn0000406	Cyt-b5-r	FADS1/FADS2/FADS3	0	0	0	0	1	0	0	0	0	0	0	0	1	0	0	0
CG13607	FBgn0039151	CG13607		0	0	0	0	1	0	0	0	0	0	0	0	0	0	0	0
CG9497	FBgn0031800	CG9497		0	0	0	0	1	0	0	0	0	0	0	0	0	0	1	0
CG9928	FBgn0032472	CG9928		0	0	0	0	1	0	0	0	0	0	0	1	0	0	1	0
CG14485	FBgn0034262	swi2	ISLR2/LRRN4/LRRN4CL/ISLR	0	0	0	0	1	0	0	0	0	0	0	0	0	0	0	0
CG10363	FBgn0041180	Tep4	CD109/C4B/C3/C4A	0	0	0	0	1	0	0	0	0	0	0	0	1	0	0	0
CG11314	FBgn0039800	Npc2g	NPC2	0	0	0	0	1	0	0	0	0	0	0	0	0	0	0	1
CG8654	FBgn0034479	CG8654	SLC22A13/SLC22A12/SLC22A16/SLC22A7/SLC22A8/SLC22A6	0	0	0	0	1	0	0	0	0	0	0	0	1	1	0	0
CG12643	FBgn0040942	CG12643		0	0	0	0	1	0	0	0	0	0	0	1	0	0	0	0
CG7322	FBgn0030968	CG7322	DCXR	0	0	0	0	1	0	0	0	0	0	0	0	0	0	0	0
CG43071	FBgn0262481	CG43071		0	0	0	0	1	0	0	0	0	0	0	0	0	0	0	0
CG14629	FBgn0040398	CG14629		0	0	0	0	1	0	0	0	0	0	0	0	0	0	0	0
CG15261	FBgn0086691	UK114	RIDA	0	0	0	0	1	0	0	0	0	0	0	0	0	0	1	0
CG8063	FBgn0038105	yellow-f2	DPM3	0	0	0	0	1	0	0	0	0	0	0	0	0	0	0	0
CG3699	FBgn0040349	CG3699	HSD17B14/HSD17B8/CBR4/DECR2/BDH2	0	0	0	0	1	0	0	0	0	0	0	0	0	0	0	0
CG5493	FBgn0034364	CG5493	CDO1	0	0	0	0	1	0	0	0	0	1	0	0	0	0	0	0
CG10142	FBgn0035076	Ance-5	ACE/ACE2/TMEM27	0	0	0	0	1	0	0	0	0	0	0	0	1	0	0	0
CG10184	FBgn0039094	CG10184		0	0	0	0	1	0	0	0	0	0	0	0	0	0	0	0
CG4716	FBgn0033820	CG4716		0	0	0	0	1	0	0	0	0	0	0	0	0	0	1	0
CG4847	FBgn0034229	CG4847	CTSL/CTSS/CTSV/CTSO/CTSK/CTSH	0	0	0	0	1	0	0	0	0	0	0	0	0	0	0	0
CG16756	FBgn0029765	CG16756	LYZL1/LYZL2/LYZL6/LALBA/SPACA5B/SPACA3/LYZL4/SPACA5/LYZ	0	0	0	0	1	0	0	0	0	0	0	0	0	0	1	1
CG4335	FBgn0038795	CG4335	TMLHE/BBOX1	0	0	0	0	1	0	0	0	0	0	0	0	0	1	0	0
CG42846	FBgn0262035	CG42846		0	0	0	0	1	0	0	0	0	0	0	0	0	0	0	1
CG10658	FBgn0014000	Hf		0	0	0	0	1	0	0	0	0	0	0	0	0	0	0	0
CG2736	FBgn0035090	CG2736	SCARB2/SCARB1	0	0	0	0	1	0	0	0	0	0	0	0	0	0	0	0
CG10680	FBgn0032836	CG10680		0	0	0	0	1	0	0	0	0	0	0	0	0	0	0	0
CG2493	FBgn0032864	CG2493	PRCP/DPP7	0	0	0	0	1	0	0	0	0	0	0	0	0	0	0	0
CG34424	FBgn0085453	CG34424	ST20-MTHFS/MTHFS	0	0	0	0	1	0	0	0	0	0	0	0	0	0	0	0
CG18343	FBgn0033683	CG18343		0	0	0	0	1	0	0	0	0	0	0	0	0	0	0	0
CG16713	FBgn0031560	CG16713	WFIKKN1/WFIKKN2/EPPIN-WFDC6	0	0	0	0	1	0	0	0	0	0	0	0	0	0	1	0
CG9734	FBgn0027657	glob1	CYGB/HBG2/HBA2/HBE1/HBG1/HBZ/MB/HBQ1/HBB/HBD/HBM/HBA1	0	0	0	0	1	0	0	0	0	0	0	0	0	0	0	0
CG33493	FBgn0053493	CG33493	NDUFA5	0	0	0	0	1	0	0	0	0	0	0	1	0	0	0	0
CG17531	FBgn0063493	GstE7	GSTT2B/GSTT1/GSTT2	0	0	0	0	1	0	0	0	0	0	0	0	0	0	0	0
CG7780	FBgn0000477	DNaseII	DNASE2B/DNASE2	0	0	0	0	1	0	0	0	0	0	0	0	0	0	0	0
CG10399	FBgn0031877	CG10399	HMGCL/HMGCLL1	0	0	0	0	1	0	0	0	0	0	0	0	0	0	0	0
CG1887	FBgn0035290	dsb	SCARB2/SCARB1	0	0	0	0	1	0	0	0	0	0	0	0	0	1	1	1
CG15096	FBgn0034394	CG15096	SLC17A5/SLC17A4/SLC17A3/SLC17A2/SLC17A1/SLC17A6/SLC17A8/SLC17A7	0	0	0	0	1	0	0	0	0	0	0	0	0	0	0	0
CG11841	FBgn0039628	CG11841		0	0	0	0	1	0	0	0	0	0	0	0	0	0	0	0
CG15825	FBgn0032773	fon		0	0	0	0	1	0	0	0	0	0	0	0	1	0	0	0
CG17272	FBgn0038830	CG17272	CALML4/CALM1/CABP4/CALM3/CABP5/CALM2/CALML5/CABP7/CABP1/CABP2/CALN1/CALML3	0	0	0	0	1	0	0	0	0	0	0	0	0	0	0	0
CG7470	FBgn0037146	CG7470	ALDH18A1	0	0	0	0	1	0	0	0	0	0	0	0	0	1	0	1
CG31991	FBgn0004797	mdy	DGAT1/MIR6848/SOAT1/SOAT2	0	0	0	0	1	0	0	0	0	0	0	0	0	0	0	1
CG5991	FBgn0026576	CG5991	PISD/MIR7109	0	0	0	0	1	0	0	0	0	0	0	0	0	0	0	0
CG42445	FBgn0259916	CG42445		0	0	0	0	1	0	0	0	0	0	0	0	0	0	0	0
CG7758	FBgn0027945	ppl	GCSH	0	0	0	0	1	0	0	0	0	0	0	0	0	0	0	0
CG31299	FBgn0261808	cu	NOCT/PDE12	0	0	0	0	1	0	0	1	0	1	0	0	0	1	1	1
CG11594	FBgn0035484	CG11594	FGGY	0	0	0	0	1	0	0	0	0	1	0	0	0	0	0	0
CG14615	FBgn0031184	CG14615	GLYATL3	0	0	0	0	1	0	0	0	0	0	0	0	0	0	0	0
CG32856	FBgn0052856	CG32856		0	0	0	0	1	0	0	0	0	0	0	0	0	0	0	0
CG10361	FBgn0036208	CG10361	GCAT/ALAS2/ALAS1	0	0	0	0	1	0	0	0	0	0	0	0	0	0	0	0
CG12338	FBgn0033543	CG12338	DDO/DAO	0	0	0	0	1	0	0	0	0	0	0	0	0	0	0	0
CG9665	FBgn0036680	Cpr73D		0	0	0	0	1	0	0	0	0	0	0	0	0	0	0	0
CG32744	FBgn0086558	Ubi-p5E	UBC/UBB/UBD	0	0	0	0	1	0	0	0	0	0	0	0	0	0	0	0
CG4802	FBgn0034215	Mtap	MTAP	0	0	0	0	1	0	0	0	0	0	0	0	0	0	0	0
CG5252	FBgn0037894	Ranbp9	IPO9	0	0	0	0	1	0	0	0	0	0	0	0	0	0	0	0
CG10733	FBgn0061492	loj	TMED6	0	0	0	0	1	0	0	1	1	1	1	0	0	0	0	0
CG9953	FBgn0035726	CG9953	PRSS16	0	0	0	0	1	0	0	0	0	0	0	0	1	0	0	0
CG40472	FBgn0058002	ND-AGGG	NDUFB2	0	0	0	0	1	0	0	0	0	0	0	0	0	0	0	0
CG12428	FBgn0039543	CG12428	CROT	0	0	0	0	1	0	0	0	0	0	0	0	0	0	0	0
CG32647	FBgn0052647	CG32647	DGCR2	0	0	0	0	1	0	0	0	1	0	0	0	0	0	1	0
CG32276	FBgn0047135	CG32276	SERP2/SERP1	0	0	0	0	1	0	0	0	0	1	0	0	0	0	0	0
CG6834	FBgn0037935	CG6834		0	0	0	0	1	0	0	0	0	0	0	0	0	0	0	0
CG5164	FBgn0034335	GstE1	GSTT2B/GSTT1/GSTT2	0	0	0	0	1	0	0	0	0	0	0	1	0	0	0	0
CG4912	FBgn0032198	eEF1delta	EEF1D/EEF1B2	0	0	0	0	1	0	0	0	0	0	0	0	0	0	0	0
	FBgn0264821	CR44029		0	0	0	0	1	0	0	0	0	0	0	0	0	0	1	0
CG2139	FBgn0028646	aralar1	SLC25A12/SLC25A13/SLC25A18/SLC25A22	0	0	0	0	1	0	0	0	0	1	0	0	1	0	0	0
CG17124	FBgn0032297	CG17124	PPP1R14B/PPP1R14C/PPP1R14A/PPP1R14D	0	0	0	0	1	0	0	0	0	1	0	0	0	0	0	0
CG30424	FBgn0050424	CG30424	MB21D1	0	0	0	0	1	0	0	0	0	1	0	0	0	0	0	0
CG3700	FBgn0034796	CG3700		0	0	0	0	1	0	0	0	0	0	0	0	1	0	0	0
CG9619	FBgn0036862	Gbs-76A	PPP1R3D/PPP1R3E/PPP1R3A/PPP1R3G/PPP1R3C/PPP1R3B	0	0	0	0	1	0	0	0	0	0	0	0	0	0	0	0
CG11750	FBgn0030294	Pa1	PAGR1	0	0	0	0	1	0	0	0	0	0	0	0	0	0	0	0
CG5119	FBgn0265297	pAbp	PABPC1/PABPC4/PABPC3/PABPC1L/PABPC5/PABPC4L/PABPC1L2B/PABPC1L2A	0	0	0	0	1	0	0	0	0	0	0	0	0	0	0	0
CG9739	FBgn0016797	fz2	FZD5/FZD8/SFRP4/FRZB/FZD4/FZD10/FZD2/FZD7/FZD6/FZD9/FZD1	0	0	0	0	1	0	0	0	0	0	0	0	0	0	0	0
CG5826	FBgn0038519	Prx3	PRDX3/PRDX2/PRDX1/PRDX4	0	0	0	0	1	0	0	0	0	0	0	0	0	0	0	0
CG11567	FBgn0015623	Cpr	POR/MIR4651	0	0	0	0	1	0	0	0	0	0	0	0	1	0	0	0
CG4432	FBgn0035976	PGRP-LC	PGLYRP3/PGLYRP4/PGLYRP1	0	0	0	0	1	0	0	0	0	0	0	0	0	0	0	0
CG5727	FBgn0032193	CG5727		0	0	0	0	1	0	0	0	0	0	0	0	0	0	0	0
CG2862	FBgn0031459	CG2862	HINT1/HINT2	0	0	0	0	1	0	0	0	0	0	0	0	0	0	0	0
CG18001	FBgn0040007	RpL38	RPL38	0	0	0	0	1	0	0	0	0	0	0	0	0	0	0	0
CG9528	FBgn0031814	retm	SEC14L5/SEC14L1/SEC14L3/SEC14L2	0	0	0	0	1	0	0	0	0	0	0	0	0	0	0	0
CG34195	FBgn0085224	CG34195	METTL6/METTL2B/METTL2A	0	0	0	0	1	0	0	0	0	0	0	0	0	0	0	0
CG12775	FBgn0032987	RpL21	RPL21	0	0	0	0	1	0	0	0	0	0	0	0	0	0	0	0
CG34039	FBgn0054039	CG34039	COMMD4	0	0	0	0	1	0	0	0	0	0	0	0	0	0	0	0
CG10222	FBgn0036356	CG10222	GPN2	0	0	0	0	1	0	0	0	0	0	0	0	0	0	0	0
CG15119	FBgn0034430	mip40	LIN37	0	0	0	0	1	0	0	0	0	0	0	0	0	0	0	1
CG32163	FBgn0052163	CG32163	NATD1	0	0	0	0	1	0	0	0	0	0	0	0	0	0	0	0
CG2023	FBgn0037383	CG2023	BNIP1	0	0	0	0	1	0	0	0	0	0	0	0	0	0	0	0
CG5025	FBgn0032224	Sps2	SEPHS1/SEPHS2	0	0	0	0	1	0	0	0	0	0	0	0	0	0	1	0
CG15309	FBgn0030183	CG15309	YPEL1/YPEL2/YPEL4/YPEL3/YPEL5	0	0	0	0	1	0	0	0	0	0	0	0	0	0	1	0
CG6957	FBgn0031717	Oscillin	GNPDA2/GNPDA1	0	0	0	0	1	0	0	0	0	0	0	0	0	0	0	0
CG5073	FBgn0038331	Ccm3	PDCD10	0	0	0	0	1	0	0	0	0	0	0	0	0	0	1	0
CG5151	FBgn0036576	CG5151	LDLRAD4	0	0	0	0	1	0	0	0	0	0	0	0	0	0	1	1
CG2103	FBgn0035375	pgant6	GALNT10/GALNTL6/POC1B-GALNT4/GALNTL5/GALNT6/GALNT12/GALNT5/GALNT13/GALNT11/GALNT7/GALNT3/GALNT1/GALNT4	0	0	0	0	1	0	0	0	0	0	0	0	0	0	0	0
CG10420	FBgn0039296	CG10420	SIL1/HSPBP1	0	0	0	0	1	0	0	0	0	0	0	0	1	0	0	0
CG12346	FBgn0017414	cag	CENPB/TIGD3/TIGD4/TIGD6	0	0	0	0	1	0	0	0	0	0	0	0	0	0	0	0
CG33261	FBgn0013263	Trl	NACC1/NACC2/ZBTB17/ZBTB48/BCL6B/MYNN/ZBTB38/ZBTB3/ZBTB2/BTBD18/ZBTB46/BCL6/ZBTB49/ZBTB14/ZSCAN5C/ZBTB40/ZBTB44	0	0	0	0	1	0	0	0	0	1	0	0	0	0	0	0
CG14977	FBgn0035469	CG14977	LAMTOR4	0	0	0	0	1	0	0	0	0	0	0	0	0	0	0	0
CG14648	FBgn0263594	lost	MTHFSD	0	0	0	0	1	0	0	0	0	0	0	0	0	0	0	0
CG32230	FBgn0052230	ND-MLRQ	NDUFA4/NDUFA4L2/C15orf48	0	0	0	0	1	0	0	0	0	0	0	0	0	0	1	0
CG4264	FBgn0266599	Hsc70-4	HSPA8/HSPA2/HSPA1B/HSPA6/HSPA1A/HSPA1L/HSPA5	0	0	0	0	1	0	0	0	0	0	0	0	1	0	0	0
CG12104	FBgn0035238	CG12104	TOX4/TOX2/TOX/TOX3	0	0	0	0	1	0	0	0	0	0	0	0	0	0	0	0
CG31360	FBgn0051360	CG31360		0	0	0	0	1	0	0	0	0	0	0	0	0	0	0	0
CG5439	FBgn0032476	CG5439	SNX29	0	0	0	0	1	0	0	0	0	0	0	0	0	0	0	0
CG44010	FBgn0264816	koko	FAM58A	0	0	0	0	1	0	0	0	0	0	0	0	0	0	0	0
CG42672	FBgn0261554	CG42672	KIDINS220/NKPD1	0	0	0	0	1	0	0	0	0	0	0	0	1	0	0	0
CG43665	FBgn0263740	eIF-2gamma	EIF2S3/SUV39H2/SUV39H1	0	0	0	0	1	0	0	0	0	0	0	0	1	0	0	0
CG14133	FBgn0036192	Pallidin	BLOC1S6	0	0	0	0	1	0	0	0	0	0	0	0	0	0	0	0
CG11015	FBgn0031830	COX5B	COX5B	0	0	0	0	1	0	0	0	0	0	0	0	0	0	0	0
CG12129	FBgn0033475	CG12129	ASCC1	0	0	0	0	1	0	0	0	0	0	0	0	0	0	0	0
CG5902	FBgn0039136	CG5902	AMMECR1/AMMECR1L	0	0	0	0	1	0	0	0	0	0	0	0	0	0	0	0
CG4946	FBgn0259482	Mob3	MOB3B/MOB3A/MOB3C/MOB1B/MOB1A	0	0	0	0	1	0	0	0	0	0	0	0	0	0	0	0
CG6323	FBgn0039465	Tsp97E	TSPAN13/TSPAN31	0	0	0	0	1	0	0	0	0	1	0	0	0	0	0	0
CG5183	FBgn0267330	KdelR	KDELR2/KDELR1/KDELR3	0	0	0	0	1	0	0	0	0	0	0	0	0	0	0	0
CG10640	FBgn0035601	Uev1A	UBE2V2/UBE2V1/TMEM189-UBE2V1	0	0	0	0	1	0	0	0	0	0	0	0	0	0	0	0
CG8764	FBgn0011227	ox	UQCR10	0	0	0	0	1	0	0	0	0	0	0	0	0	0	1	0
CG18319	FBgn0000173	ben	UBE2N/UBE2NL	0	0	0	0	1	0	0	0	0	0	0	0	0	0	1	0
CG17931	FBgn0038421	CG17931	SERF2/SERF1B/SERF1A	0	0	0	0	1	0	0	0	0	0	0	1	0	0	0	0
CG11027	FBgn0013749	Arf102F	ARF4/ARF5/ARF1/ARF3	0	0	0	0	1	0	0	0	0	0	0	0	0	0	0	0
CG33129	FBgn0053129	CG33129	TMEM214	0	0	0	0	1	0	0	0	0	0	0	0	0	0	0	0
CG32795	FBgn0040384	CG32795	TMEM120B/TMEM120A	0	0	0	0	1	0	0	0	0	0	0	0	0	0	1	0
CG8998	FBgn0044020	Roc2	RNF7/RBX1	0	0	0	0	1	0	0	0	0	0	0	0	0	0	0	1
CG31249	FBgn0051249	CG31249	C14orf166	0	0	0	0	1	0	0	0	0	0	0	0	0	0	0	0
CG10007	FBgn0260744	Tango9	SLC35F6	0	0	0	0	1	0	0	0	0	0	0	0	0	0	1	0
CG7138	FBgn0031951	r2d2	STAU2/TARBP2	0	0	0	0	1	0	0	0	0	1	0	0	0	0	0	0
CG2699	FBgn0020622	Pi3K21B	PIK3R3/PIK3R1/PIK3R2	0	0	0	0	1	0	0	0	0	0	0	0	0	0	1	0
CG40045	FBgn0058045	CG40045	UBE2G1/CDC34/UBE2R2/UBE2G2	0	0	0	0	1	0	0	0	0	0	0	0	0	0	0	0
CG5203	FBgn0027052	CHIP	STUB1	0	0	0	0	1	0	0	0	0	0	0	0	0	0	1	0
CG4443	FBgn0267384	Ubc7	UBE2G2/UBE2G1	0	0	0	0	1	0	0	0	0	0	0	0	0	0	0	0
CG7425	FBgn0011217	eff	UBE2D2/UBE2D3/UBE2D4/UBE2D1/UBE2DNL/UBE2E2/UBE2E3/UBE2E1	0	0	0	0	1	0	0	0	0	0	0	0	0	0	1	0
CG11306	FBgn0037108	CG11306	ALG11	0	0	0	0	1	0	0	0	0	0	0	0	0	0	0	0
CG4494	FBgn0264922	smt3	SUMO3/SUMO2/SUMO4/SUMO1/UBE2G2	0	0	0	0	1	0	0	0	0	0	0	0	0	0	1	1
CG17454	FBgn0039977	CG17454	SMNDC1	0	0	0	0	1	0	0	0	0	0	0	0	0	0	0	0
CG10465	FBgn0033017	CG10465	KCTD10/TNFAIP1/KCTD13	0	0	0	0	1	0	0	0	0	0	0	0	0	0	1	0
CG7332	FBgn0030973	CG7332	FAM188A	0	0	0	0	1	0	0	0	0	0	0	0	1	0	0	0
CG45050	FBgn0266410	CG45050	ZFAND6/ZFAND5	0	0	0	0	1	0	0	0	1	0	1	0	0	0	1	0
CG10413	FBgn0032689	CG10413	SLC12A9	0	0	0	0	1	0	0	0	0	0	0	0	0	0	0	0
CG12859	FBgn0033961	ND-B15	NDUFB4	0	0	0	0	1	0	0	0	0	0	0	0	0	0	0	0
CG8657	FBgn0020930	Dgkepsilon	DGKE	0	0	0	0	1	0	0	0	0	0	0	0	1	0	0	0
CG6720	FBgn0015320	Ubc2	UBE2E2/UBE2E3/UBE2E1/UBE2D3/UBE2D2/UBE2D4/UBE2D1	0	0	0	0	1	0	0	0	0	0	0	0	0	0	0	0
CG8536	FBgn0027538	beta4GalNAcTA	B4GALT2/B4GALT3/B4GALT4/B4GALT1/B4GALT5/B4GALT6	0	0	0	0	1	0	0	0	0	0	0	0	0	0	0	0
CG10417	FBgn0033021	CG10417	PPM1G	0	0	0	0	1	0	0	0	0	0	0	0	0	0	0	0
CG42616	FBgn0261268	Cul3	CUL3/CUL4A/CUL4B	0	0	0	0	1	0	0	0	0	0	0	0	0	0	0	0
CG8156	FBgn0013750	Arf51F	ARF6	0	0	0	0	1	0	0	0	1	1	0	0	0	0	0	0
CG9389	FBgn0037064	CG9389	IMPA2/IMPA1	0	0	0	0	0	1	0	0	0	0	0	0	0	0	1	1
	FBgn0046776	CR14033		0	0	0	0	0	1	0	0	0	0	0	0	0	0	0	0
CG11853	FBgn0039298	to		0	0	0	0	0	1	0	0	0	0	0	0	0	0	0	0
CG40472	FBgn0085736	CG40472	NDUFB2	0	0	0	0	0	1	0	0	0	0	0	0	0	0	0	0
CG5646	FBgn0039525	CG5646	SLC25A45/SLC25A48/SLC25A47	0	0	0	0	0	1	0	0	0	0	0	0	0	0	0	0
	FBgn0267469	3647		0	-1	0	0	0	1	0	0	0	0	0	0	0	0	0	0
CG32187	FBgn0052187	CG32187	HARBI1	0	0	0	0	0	1	0	0	0	0	0	0	0	0	0	0
CG9564	FBgn0015316	Try29F	PRSS1/PRSS3	0	0	0	0	0	1	0	0	0	0	0	0	1	0	0	0
	FBgn0000715	FMRFa	RBM12B	0	0	0	0	0	1	0	0	0	0	0	0	0	0	1	0
	FBgn0265665	CR44472		0	0	0	0	0	1	0	0	0	0	0	0	0	0	0	0
CG42495	FBgn0260027	CG42495	TMEM42	0	0	0	0	0	1	0	0	0	0	0	0	0	0	1	1
CG5491	FBgn0039459	IntS12	INTS12	0	0	0	0	0	1	0	0	0	0	0	0	1	0	0	0
CG2674	FBgn0005278	Sam-S	MAT2A/MAT1A	0	0	0	0	0	1	0	1	0	1	0	0	0	0	0	0
CG9305	FBgn0032512	CG9305	BDP1	0	0	0	0	0	1	0	0	0	0	0	0	0	0	0	0
CG31142	FBgn0047114	CG31142	YAE1D1	0	0	0	0	0	1	0	0	0	0	0	0	0	0	0	0
CG6232	FBgn0032252	loh	THSD4/ADAMTSL4	0	0	0	0	0	1	0	0	0	0	0	0	0	0	0	0
CG17166	FBgn0036462	mRpL39	MRPL39	0	0	0	0	0	1	0	0	0	0	0	0	0	0	0	0
CG5725	FBgn0011205	fbl	PANK3/PANK2/PANK1/PANK4	0	0	0	0	0	1	0	0	0	0	0	0	0	0	0	0
	FBgn0264986	CR44137		0	0	0	0	0	1	0	0	0	0	0	0	0	0	0	0
	FBgn0028426	JhI-1	ELAC2/ELAC1	0	0	0	0	0	1	0	0	0	0	0	0	0	0	1	0
CG16734	FBgn0037667	CG16734		0	0	0	0	0	1	0	0	0	0	0	0	0	0	0	0
	FBgn0266095	CR44832		0	0	0	0	0	1	0	0	0	0	1	1	0	0	0	0
CG4084	FBgn0011297	l(2)not	ALG3	0	0	0	0	0	1	0	0	0	0	0	0	1	0	0	0
CG32706	FBgn0052706	CG32706	ABT1	0	0	0	0	0	1	0	0	0	0	0	0	0	0	0	0
CG16790	FBgn0037713	CG16790	USB1	0	0	0	0	0	1	0	0	0	0	0	0	0	0	0	0
CG14757	FBgn0033274	CG14757	SDHAF2	0	0	0	0	0	1	0	0	0	0	0	0	0	0	0	0
CG10687	FBgn0086443	Aats-asn	NARS	0	0	0	0	0	1	0	0	0	0	0	0	0	0	0	0
CG4364	FBgn0032138	CG4364	PES1	0	0	0	0	0	1	0	0	0	0	0	0	1	0	0	0
CG9451	FBgn0036876	CG9451	ACPT/ACP2/ACPP/ACP6	0	0	0	0	0	1	0	0	0	0	0	0	0	0	0	0
CG31793	FBgn0051793	CG31793	ABCC4/ABCC3/ABCC1/ABCC8/ABCC9/ABCC6/ABCC10/ABCC2/ABCC5/CFTR/ABCC12/ABCC11	0	0	0	0	0	1	0	0	0	0	0	0	0	0	0	0
CG14102	FBgn0036906	CG14102		0	0	0	0	0	1	0	0	0	0	0	0	0	0	0	0
CG13902	FBgn0035166	CG13902	KDM8	0	0	0	0	0	1	0	0	0	0	0	0	1	0	0	0
CG14084	FBgn0260857	Bet1	BET1/BET1L	0	0	0	0	0	1	0	0	0	0	0	0	0	0	0	0
CG31436	FBgn0051436	CG31436		0	0	0	0	0	1	0	0	0	0	0	0	0	0	0	0
CG8394	FBgn0033911	VGAT	SLC32A1	0	0	0	0	0	1	0	0	0	0	0	0	0	0	0	0
CG18467	FBgn0034218	CG18467	GID8	0	0	0	0	0	1	0	0	0	0	0	0	0	0	0	0
CG2101	FBgn0035374	mRpS35	MRPS35	0	0	0	0	0	1	0	0	0	0	0	0	0	0	0	0
CG15082	FBgn0034397	CG15082		0	0	0	0	0	1	0	0	0	0	0	0	1	0	0	0
CG12740	FBgn0035422	RpL28	RPL28/MIR6805	0	0	0	0	0	1	0	0	0	0	0	0	1	0	1	1
CG42584	FBgn0260874	Ir76a	GRID2	0	0	0	0	0	1	0	0	0	0	0	0	1	1	0	1
CG7407	FBgn0037134	CG7407	MXRA7	0	0	0	0	0	1	0	0	0	0	0	1	0	0	0	0
CG5504	FBgn0002174	l(2)tid	DNAJA3	0	0	0	0	0	1	0	0	0	0	0	0	0	0	0	0
CG5463	FBgn0039153	CG5463	GATB	0	0	0	0	0	1	0	0	0	0	0	0	0	0	0	0
CG33183	FBgn0000448	Hr46	RORB/RORC/RORA	0	0	0	0	0	1	0	0	0	0	0	0	0	0	1	0
CG7347	FBgn0002901	mus304	ATRIP	0	0	0	0	0	1	0	0	0	0	0	0	0	0	0	0
CG12189	FBgn0035150	Rev1	REV1	0	0	0	0	0	1	0	0	0	0	0	0	0	0	0	0
CG10195	FBgn0032787	CG10195	NUDT19	0	0	0	0	0	1	0	0	0	0	0	0	0	1	0	1
CG9075	FBgn0001942	eIF-4a	EIF4A1/EIF4A2/MIR1248/EIF4A3	0	0	0	0	0	1	0	0	0	0	0	0	1	0	0	0
CG11877	FBgn0039636	Atg14	ATG14	0	0	0	0	0	1	0	0	0	0	0	0	0	0	0	0
CG16935	FBgn0033883	CG16935	MECR	0	0	0	0	0	1	0	0	0	0	0	0	0	0	0	0
CG8019	FBgn0001179	hay	ERCC3	0	0	0	0	0	1	0	0	0	0	0	0	0	0	0	0
CG12091	FBgn0035228	CG12091	PPTC7	0	0	0	0	0	1	0	0	0	0	0	0	0	0	0	0
CG8396	FBgn0015299	Ssb-c31a	SUB1	0	0	0	0	0	1	0	0	0	0	0	0	0	0	0	0
CG17734	FBgn0037890	CG17734	HIGD1A/HIGD1C/HIGD1B	0	0	0	0	0	1	0	0	0	0	0	0	0	0	0	0
CG6878	FBgn0036488	CG6878	ROMO1	0	0	0	0	0	1	0	0	0	0	0	0	0	0	0	0
CG3368	FBgn0039508	CG3368	THADA	0	0	0	0	0	1	0	0	0	0	0	0	1	0	0	0
CG13766	FBgn0031834	CG13766		0	0	0	0	0	1	0	0	0	0	0	0	0	0	0	0
CG5502	FBgn0003279	RpL4	RPL4	0	0	0	0	0	1	0	0	0	0	0	0	1	0	0	0
CG3782	FBgn0031660	mRpL28	MRPL28	0	0	0	0	0	1	0	0	0	0	0	0	0	0	0	0
CG9204	FBgn0025720	Ate1	ATE1	0	0	0	0	0	1	0	0	0	0	0	0	0	0	0	0
CG7516	FBgn0261535	l(2)34Fd	NOL10	0	0	0	0	0	1	0	0	0	0	0	0	0	1	0	0
CG10338	FBgn0032700	CG10338	C16orf58	0	0	0	0	0	1	0	0	0	0	0	0	0	0	0	0
CG10528	FBgn0004811	fs(2)ltoPP43	SLC7A6OS	0	0	0	0	0	1	0	0	0	0	0	0	0	0	0	0
CG5124	FBgn0000057	adp	WDTC1	0	0	0	0	0	1	0	0	0	0	0	0	0	0	0	0
CG10721	FBgn0032846	CG10721	PYROXD1	0	0	0	0	0	1	0	0	0	0	0	0	1	0	0	0
CG6259	FBgn0036740	Vps60	CHMP5	0	0	0	0	0	1	0	0	0	0	0	0	0	0	0	0
CG3314	FBgn0014026	RpL7A	RPL7A	0	0	0	0	0	1	0	0	0	0	0	0	1	0	0	0
CG7023	FBgn0039025	Usp12-46	USP46/USP12	0	0	0	0	0	1	0	0	0	0	0	0	0	0	0	0
CG12141	FBgn0027084	Aats-lys	KARS	0	0	0	0	0	1	0	0	0	0	0	0	1	0	0	0
CG32017	FBgn0052017	CG32017		0	0	0	0	0	1	0	0	0	1	0	0	0	0	0	0
CG9862	FBgn0034646	Rae1	RAE1	0	0	0	0	0	1	0	0	0	0	0	0	1	1	0	0
CG15441	FBgn0019982	Gs1l	PUDP	0	0	0	0	0	1	0	0	0	0	0	0	1	1	0	0
CG6455	FBgn0019960	Mitofilin	IMMT	0	0	0	0	0	1	0	0	0	0	0	0	0	0	0	0
CG7394	FBgn0036173	CG7394	DNAJC19/DNAJC15	0	0	0	0	0	1	0	0	0	0	0	0	0	0	1	0
CG2970	FBgn0034936	CG2970	STOML2	0	0	0	0	0	1	0	0	0	0	0	0	0	0	0	0
CG34117	FBgn0083953	CG34117	FMC1/C7orf55-LUC7L2	0	0	0	0	0	1	0	0	0	0	0	0	0	0	0	0
CG4561	FBgn0027080	Aats-tyr	YARS	0	0	0	0	0	1	0	0	0	0	0	0	1	0	0	0
CG17082	FBgn0039994	conu	ARHGAP18/ARHGAP40/ARHGAP28	0	0	0	0	0	1	0	0	0	0	0	0	0	0	0	0
CG14903	FBgn0038446	CG14903	PTRHD1	0	0	0	0	0	1	0	0	0	0	0	0	0	0	1	0
CG9769	FBgn0037270	CG9769	EIF3F	0	0	0	0	0	1	0	0	0	0	0	0	1	0	0	0
CG6838	FBgn0037182	ArfGAP3	ARFGAP2/ARFGAP3	0	0	0	0	0	1	0	0	0	0	0	0	0	0	0	0
CG5726	FBgn0034313	CG5726		0	0	0	0	0	1	0	0	0	0	0	0	0	0	1	0
CG6607	FBgn0039204	CG6607	PPP1R21	0	0	0	0	0	1	0	0	0	0	0	0	0	0	0	0
CG7404	FBgn0035849	ERR	ESRRG/ESRRB/ESRRA/PGR/NR3C1/ESR2/AR/ESR1/NR3C2	0	0	0	0	0	1	0	0	0	0	0	0	0	0	0	0
CG5479	FBgn0034893	mRpL43	MRPL43	0	0	0	0	0	1	0	0	0	0	0	0	0	0	0	0
CG12114	FBgn0086362	spn-F		0	0	0	0	0	1	0	0	0	0	0	0	0	0	0	0
CG3691	FBgn0035047	Pof		0	0	0	0	0	1	0	0	0	0	0	0	0	0	0	0
CG11964	FBgn0037644	CG11964	CTNNBL1	0	0	0	0	0	1	0	0	0	0	0	0	0	0	0	0
CG5729	FBgn0027836	Dgp-1	GTPBP1/GTPBP2	0	0	0	0	0	1	0	0	0	0	0	0	1	0	0	0
CG12272	FBgn0036571	Strumpellin	WASHC5	0	0	0	0	0	1	0	0	0	0	0	0	0	0	0	0
CG6251	FBgn0034118	Nup62	NUP62/NUP62CL	0	0	0	0	0	1	0	0	0	0	0	0	1	0	0	0
CG14813	FBgn0028969	deltaCOP	ARCN1	0	0	0	0	0	1	0	0	0	0	0	0	0	0	0	0
CG7603	FBgn0036726	QIL1	C19orf70	0	0	0	0	0	1	0	0	0	0	0	0	0	0	0	0
CG3278	FBgn0032988	Tif-IA	RRN3	0	0	0	0	0	1	0	0	0	1	0	0	0	0	0	0
CG7654	FBgn0036928	Tom20	TOMM20/TOMM20L	0	0	0	0	0	1	0	0	0	0	0	1	0	0	0	0
CG14818	FBgn0026088	CG14818	C9orf16	0	0	0	0	0	1	0	0	0	0	0	0	0	0	0	0
CG8400	FBgn0034068	casp	FAF1	0	0	0	0	0	1	0	0	0	0	0	0	0	0	0	0
CG12408	FBgn0033027	TpnC4	CALM1/CALML3/CALML4/CABP4/CALM3/CABP5/CALM2/CALML5/CABP7/CABP1/CABP2/CALN1/CALML6	1	0	0	0	0	0	0	0	0	0	0	1	0	0	0	0
CG3972	FBgn0010019	Cyp4g1	CYP4A11/CYP4Z1/CYP4B1/CYP4X1/CYP4A22/CYP4V2/CYP19A1/CYP4F11/CYP4F12	1	0	0	0	0	0	0	0	0	0	0	1	1	0	0	0
CG6806	FBgn0002565	Lsp2		1	0	0	0	0	0	0	0	0	0	0	0	0	0	0	0
CG11909	FBgn0261575	tobi	KIAA1161	1	0	0	0	0	0	0	0	0	0	0	0	0	0	0	0
CG17820	FBgn0038914	fit		1	0	0	0	0	0	0	0	0	0	0	0	0	0	0	0
CG4105	FBgn0015035	Cyp4e3	CYP4V2/CYP4A11/CYP4Z1/CYP4B1/CYP4F11/CYP4X1/CYP4F12/CYP4A22/CYP4F8/CYP46A1/CYP4F3/CYP4F2/CYP4F22	1	0	0	0	0	0	0	0	0	0	0	0	0	0	0	1
CG17876	FBgn0000078	Amy-d	AMY2B/AMY1C/AMY1B/AMY2A/AMY1A	1	0	0	0	0	0	0	0	0	0	0	0	1	0	0	0
CG34166	FBgn0085195	CG34166		1	0	0	0	0	0	0	0	0	0	0	0	0	1	1	1
CG42751	FBgn0261805	CG42751		1	0	0	0	0	0	0	0	0	0	0	0	0	0	0	0
	FBgn0264791	CR44021		1	0	0	0	0	0	0	0	0	0	0	0	0	0	0	0
CG18107	FBgn0034330	CG18107		1	0	0	0	0	0	0	0	0	0	0	0	0	0	1	0
CG6188	FBgn0038074	Gnmt	GNMT	1	0	0	0	0	0	0	0	0	0	0	0	0	0	0	0
CG9438	FBgn0000473	Cyp6a2	TBXAS1/CYP3A43/CYP3A4/CYP3A5/CYP3A7-CYP3A51P/CYP3A7	1	0	0	0	0	0	0	0	0	0	0	0	0	0	0	0
CG18156	FBgn0035725	Mis12	MIS12	1	0	0	0	0	0	0	0	0	0	0	0	0	0	0	0
CG8345	FBgn0033065	Cyp6w1	CYP3A4/TBXAS1/CYP3A43/CYP3A5/CYP3A7-CYP3A51P	1	0	0	-1	0	0	0	0	0	0	0	0	1	0	0	0
CG42711	FBgn0261628	CG42711		1	0	0	0	0	0	0	0	0	0	0	0	0	0	0	0
	FBgn0086661	snoRNA:Psi28S-2566		1	0	0	0	0	0	0	0	0	0	0	0	0	0	0	0
CG2505	FBgn0015570	alpha-Est2	ACHE/CES4A/CES2/NLGN2/CES5A/CES1/CEL/NLGN4X/NLGN1/NLGN3/NLGN4Y/CES3	1	0	0	0	0	0	0	0	0	0	0	0	0	0	0	0
CG8234	FBgn0033644	Tret1-2	SLC2A8/SLC2A6/SLC2A13	1	0	0	0	0	0	0	0	0	0	0	0	0	0	0	0
CG18730	FBgn0000079	Amy-p	AMY2B/AMY1C/AMY2A/AMY1A/AMY1B	1	0	0	0	0	0	0	0	0	0	0	0	0	0	0	0
CG16836	FBgn0040735	CG16836		1	0	0	0	0	0	0	0	0	0	0	0	0	0	0	0
CG34086	FBgn0013683	ND4L	ND4L	1	0	0	0	0	0	0	0	0	0	0	0	0	0	0	0
CG1644	FBgn0031182	Cyp6t1	TBXAS1/CYP3A43/CYP3A4/CYP3A5/CYP3A7-CYP3A51P	1	0	0	0	0	0	0	0	0	0	0	0	0	0	0	0
CG9280	FBgn0001114	Glt	NLGN2/NLGN4X/NLGN1/NLGN3/NLGN4Y	1	0	0	0	0	0	0	0	0	0	0	0	0	0	0	0
CG8859	FBgn0033696	Cyp6g2	TBXAS1/CYP3A43/CYP3A4/CYP3A5/CYP3A7-CYP3A51P	1	0	0	0	0	0	0	0	0	0	0	0	0	1	0	0
CG2060	FBgn0014469	Cyp4e2	CYP4V2/CYP4A11/CYP4Z1/CYP4B1/CYP4F11/CYP4X1/CYP4F12/CYP4A22/CYP4F8/CYP46A1/CYP4F3/CYP4F2/CYP4F22	1	0	0	0	0	0	0	0	0	0	0	0	1	0	0	0
CG4723	FBgn0039023	CG4723	ECE2/ECE1/KEL/PHEX/ECEL1	1	0	0	0	0	0	0	0	0	0	0	0	0	0	1	0
CG16758	FBgn0035348	CG16758	PNP	1	0	0	0	0	0	0	1	0	1	0	0	0	0	0	0
CG2233	FBgn0029990	CG2233		1	0	0	0	0	0	0	0	0	0	0	1	0	0	0	0
CG4302	FBgn0027073	CG4302	UGT2B10/UGT2A2/UGT2B11/UGT1A3/UGT2B4/UGT2B15/UGT2B17/UGT2A3/UGT2B7/UGT8/UGT1A6/UGT1A1/UGT2B28/UGT3A1/UGT3A2/UGT1A4/UGT1A10/UGT1A7/UGT1A5/UGT1A9/UGT1A8	1	0	0	0	0	0	0	0	0	0	0	0	0	0	0	0
CG33310	FBgn0053310	CG33310	ATP1B1/ATP1B4/ATP1B2/ATP1B3/ATP4B	1	0	0	0	0	0	0	0	0	0	0	0	0	0	0	0
	FBgn0266637	CR45144		1	0	0	0	0	0	0	0	0	0	0	0	0	0	0	0
CG34089	FBgn0013685	ND6	ND6	1	0	0	0	0	0	0	0	0	0	0	0	1	0	0	0
CG15231	FBgn0040653	IM4		1	0	0	0	0	0	0	0	0	0	0	0	0	0	0	1
CG6687	FBgn0038299	Spn88Eb	SERPINI1	1	0	0	0	0	0	0	0	0	0	0	0	0	0	0	0
	FBgn0086603	snoRNA:Or-CD2		1	0	0	0	0	0	0	0	0	0	0	0	0	0	0	0
CG3590	FBgn0038467	AdSL	ADSL	1	0	0	0	0	0	0	0	0	0	0	0	1	0	0	0
CG18547	FBgn0037973	CG18547	KCNAB2	1	0	0	0	0	0	0	0	0	0	0	0	0	0	0	0
CG2155	FBgn0003965	v	TDO2	1	0	0	0	0	0	0	0	0	0	0	0	0	1	1	1
CG15068	FBgn0040733	CG15068		1	0	0	0	0	0	0	0	0	0	0	0	0	0	1	0
CG10374	FBgn0039114	Lsd-1	PLIN3/PLIN1/PLIN5/PLIN2	1	0	0	0	0	0	0	1	0	0	0	0	0	0	0	0
CG33990	FBgn0067905	IM14		1	0	0	0	0	0	0	0	0	0	0	0	0	0	0	0
CG11051	FBgn0040813	Nplp2		1	0	0	0	0	0	0	0	0	0	0	0	0	0	0	0
CG33120	FBgn0053120	CG33120		1	0	0	0	0	0	0	0	0	0	0	0	0	0	0	0
CG3597	FBgn0031417	CG3597	DHDH	1	0	0	0	0	0	0	0	0	0	0	0	0	0	0	0
CG1897	FBgn0000492	Dr	MSX2/MSX1	1	0	0	0	0	0	0	0	0	0	0	0	0	0	0	0
CG34227	FBgn0085256	CG34227		1	0	0	0	0	0	0	0	0	0	0	0	0	0	0	0
CG6206	FBgn0027611	LManII	MAN2B1/MAN2B2/MAN2A2/MAN2A1	1	0	0	0	0	0	0	1	0	1	0	0	1	0	0	0
CG32282	FBgn0052282	Drsl4		1	0	0	0	0	0	0	0	0	0	0	0	0	0	1	0
CG11089	FBgn0039241	CG11089	ATIC	1	0	0	0	0	0	0	0	0	0	0	0	1	0	0	0
CG17244	FBgn0039031	CG17244		1	0	0	0	0	0	0	0	0	0	0	0	0	0	1	0
	FBgn0267587	2984		1	0	0	0	0	0	0	0	0	0	0	0	0	0	0	0
CG30008	FBgn0050008	CG30008	ELOVL7/ELOVL4/ELOVL1	1	0	0	0	0	0	0	0	0	0	0	0	0	0	0	0
CG4715	FBgn0031305	Iris		1	0	0	0	0	0	0	0	0	0	0	0	0	0	0	0
CG4725	FBgn0039022	CG4725	ECE2/ECE1/KEL/ECEL1	1	0	0	0	0	0	0	0	0	0	0	0	1	0	0	0
	FBgn0264437	CR43855		1	0	0	0	0	0	0	0	0	0	0	0	0	0	1	0
CG31414	FBgn0051414	CG31414	GBA	1	0	0	0	0	0	0	0	0	0	0	0	0	0	0	0
CG3239	FBgn0029769	frma	ECE2/ECE1/KEL/ECEL1	1	0	0	0	0	0	0	0	0	0	0	0	0	0	0	0
CG3989	FBgn0020513	ade5	PAICS	1	0	0	0	0	0	0	0	0	0	0	0	0	0	0	0
CG6503	FBgn0040606	CG6503		1	0	0	0	0	0	0	0	0	0	0	0	0	1	1	1
CG18249	FBgn0037553	CG18249		1	0	0	0	0	0	0	0	0	0	0	0	0	0	0	0
CG15067	FBgn0034331	CG15067		1	0	0	0	0	0	0	0	0	0	0	0	0	0	0	0
CG11899	FBgn0014427	CG11899	PSAT1	1	0	0	0	0	0	0	0	0	0	0	0	0	1	0	0
CG5887	FBgn0086687	Desat1	SCD/SCD5	1	0	0	0	0	0	0	0	0	0	0	0	0	0	0	0
CG3603	FBgn0029648	CG3603	HSD17B8/CBR4	1	0	0	0	0	0	0	0	0	0	0	0	0	0	0	0
CG14935	FBgn0032382	Mal-B2	SLC3A1/SLC3A2	1	0	0	0	0	0	0	0	0	0	0	0	0	0	0	0
CG18003	FBgn0061356	CG18003	HAO1/HAO2	1	0	0	0	0	0	0	0	0	0	0	0	0	1	0	1
CG11459	FBgn0037396	CG11459	CTSH	1	0	0	0	0	0	0	0	0	0	0	0	0	0	0	0
CG11236	FBgn0031860	CG11236	DDO/DAO	1	0	0	0	0	0	0	0	0	0	0	0	0	0	0	0
CG31075	FBgn0051075	CG31075	ALDH2/ALDH1A1/ALDH1A2/ALDH1A3/ALDH1B1/ALDH16A1/ALDH8A1/ALDH1L2/ALDH1L1/ALDH9A1	1	0	0	0	0	0	0	0	0	0	0	0	0	0	0	0
CG5154	FBgn0064237	Idgf5	CHIT1	1	0	0	0	0	0	0	0	0	0	0	0	1	0	0	0
CG5958	FBgn0031913	CG5958	TTPAL/RLBP1	1	0	0	0	0	0	0	0	0	0	0	0	0	0	0	0
CG12405	FBgn0033520	Prx2540-1	PRDX6	1	0	0	0	0	0	0	0	0	0	1	1	0	0	0	0
CG3246	FBgn0031538	CG3246		1	0	0	0	0	0	0	0	0	0	0	0	0	0	0	0
CG10621	FBgn0032726	CG10621	BHMT2/BHMT/MTR	1	0	0	0	0	0	0	0	0	0	0	0	0	0	0	0
CG9681	FBgn0043578	PGRP-SB1	PGLYRP4/PGLYRP3/PGLYRP1/PGLYRP2	1	0	0	0	0	0	0	0	0	0	0	0	0	0	0	0
CG43114	FBgn0262574	CG43114		1	0	0	0	0	0	0	0	0	0	0	0	0	0	0	0
CG13794	FBgn0031936	CG13794	SLC6A7/SLC6A14	1	0	0	0	0	0	0	0	0	0	0	0	0	0	0	0
CG3926	FBgn0014031	Spat	AGXT	1	0	0	0	0	0	0	0	0	0	0	0	0	0	0	0
CG9547	FBgn0031824	CG9547	GCDH	1	0	0	0	0	0	0	0	0	0	0	0	0	0	0	0
CG14021	FBgn0031702	fusl		1	0	0	0	0	0	0	0	1	1	0	0	0	0	1	0
CG9707	FBgn0034628	Acox57D-p	ACOX1/ACOX2	1	0	0	0	0	0	0	0	0	0	0	0	0	0	0	0
CG9780	FBgn0037230	CG9780	KEL/ECE2/ECE1	1	0	0	0	0	0	0	0	0	0	0	0	0	0	0	0
CG4306	FBgn0036787	CG4306	GGCT	1	0	0	0	0	0	0	0	0	0	0	0	0	0	1	1
CG4067	FBgn0020385	pug	MTHFD1/MTHFD1L	1	0	0	0	0	0	0	0	0	0	0	0	0	0	0	0
CG8196	FBgn0033366	Ance-4	ACE/TMEM27/ACE2	1	0	0	0	0	0	0	0	0	0	0	0	1	0	0	0
CG7997	FBgn0034117	CG7997	NAGA/GLA	1	0	0	0	0	0	0	0	0	0	0	0	0	1	0	0
CG44014	FBgn0264776	CG44014		1	0	0	0	0	0	0	0	0	0	1	0	0	0	0	0
CG33115	FBgn0028542	NimB4	ANGPTL5/TNR/ANGPTL3/ANGPTL1/TNXB/FGG/FCN3/ANGPTL4/TNC/ANGPTL2/FIBCD1/ANGPT4/FGB/ANGPTL6/TNN/FGA/ANGPTL7/FGL1/ANGPT1/FGL2/ANGPT2/FCN2/TNFAIP6/PEAR1/MEGF11/MEGF10/SCARF1/DKK2/SCARF2/MEGF6	1	0	0	0	0	0	0	0	0	0	0	0	0	0	0	0
CG31839	FBgn0028543	NimB2	ANGPTL5/TNR/ANGPTL3/ANGPTL1/TNXB/FGG/FCN3/ANGPTL4/TNC/ANGPTL2/FIBCD1/ANGPT4/FGB/ANGPTL6/TNN/FGA/ANGPTL7/FGL1/ANGPT1/FGL2/ANGPT2/FCN2/TNFAIP6/PEAR1/MEGF11/MEGF10/SCARF1/DKK2/SCARF2/MEGF6	1	0	0	0	0	0	0	0	0	0	0	0	1	1	0	0
CG11395	FBgn0034200	CG11395	SAT2/QRICH2/SATL1	1	0	0	0	0	0	0	0	0	0	0	0	1	0	0	0
CG15293	FBgn0028526	CG15293		1	0	0	0	0	0	0	0	0	0	0	0	0	0	0	1
CG33494	FBgn0053494	CG33494		1	0	0	0	0	0	0	0	0	0	0	0	0	0	0	0
CG10178	FBgn0032684	CG10178	UGT2B10/UGT1A3/UGT1A1/UGT2B4/UGT2B15/UGT2A2/UGT2B17/UGT2B11/UGT2A3/UGT2B7/UGT8/UGT2B28/UGT3A1/UGT3A2/UGT1A4/UGT1A10/UGT1A7/UGT1A5/UGT1A9/UGT1A6/UGT1A8	1	0	0	0	0	0	0	0	0	0	0	1	0	0	0	0
CG4472	FBgn0020416	Idgf1	CHIT1	1	0	0	0	0	0	0	0	0	0	0	0	0	0	0	0
CG5322	FBgn0032253	LManI	MAN2B1/MAN2B2	1	0	0	0	0	0	0	0	0	0	0	0	0	0	0	0
CG10078	FBgn0041194	Prat2	PPAT	1	0	0	0	0	0	0	0	0	0	0	0	0	0	0	0
CG6953	FBgn0026721	fat-spondin	SPON1	1	0	0	0	0	0	0	0	0	0	0	0	1	0	0	0
CG16965	FBgn0032387	CG16965	PGGHG	1	0	0	0	0	0	0	0	0	0	0	0	0	0	0	0
CG6638	FBgn0035911	CG6638	IVD	1	0	0	0	0	0	0	0	0	0	0	0	0	0	0	0
CG14400	FBgn0032896	CG14400		1	0	0	0	0	0	0	0	0	0	0	0	0	0	0	0
CG11400	FBgn0034198	CG11400		1	0	0	0	0	0	0	0	0	0	0	0	0	0	0	0
CG30356	FBgn0050356	CG30356		1	0	0	0	0	0	0	0	0	0	0	0	0	0	0	0
	FBgn0265810	CR44599		1	0	0	0	0	0	0	0	0	0	0	0	0	0	0	0
CG9837	FBgn0037635	CG9837		1	0	0	0	0	0	0	0	0	0	0	0	0	0	1	1
CG5288	FBgn0263199	Galk	GALK2	1	0	0	0	0	0	0	1	0	1	0	0	0	0	0	0
CG8453	FBgn0025454	Cyp6g1	TBXAS1/CYP3A43/CYP3A4/CYP3A5/CYP3A7-CYP3A51P	1	0	0	0	0	0	0	0	0	0	0	0	1	0	0	0
CG8782	FBgn0022774	Oat	OAT	1	0	0	0	0	0	0	0	0	0	0	0	0	0	0	0
CG32667	FBgn0052667	ssp7		1	0	0	0	0	0	0	0	0	0	0	0	0	0	0	0
CG16712	FBgn0031561	IM33	TFPI2/WFIKKN1/EPPIN-WFDC6	1	0	0	0	0	0	0	0	0	0	0	0	0	0	1	1
CG3616	FBgn0015040	Cyp9c1	TBXAS1/CYP3A4/CYP3A5/CYP3A43/CYP3A7-CYP3A51P/CYP3A7	1	0	0	0	0	0	0	0	0	0	0	0	0	0	0	0
CG9621	FBgn0038172	Adgf-D	CECR1	1	0	0	0	0	0	0	0	0	0	0	0	0	0	0	0
CG5966	FBgn0029831	CG5966	PNLIP/PNLIPRP1/PNLIPRP3/PNLIPRP2/PLA1A	1	0	0	0	0	0	0	0	0	0	0	0	0	0	0	1
CG32695	FBgn0052695	CG32695		1	0	0	0	0	0	0	0	0	0	0	0	0	0	0	0
CG5008	FBgn0040321	GNBP3		1	0	0	0	0	0	0	0	0	0	0	0	0	0	1	0
CG3011	FBgn0029823	CG3011	SHMT1/SHMT2/MIR6778	1	0	0	0	0	0	0	0	0	0	0	0	0	0	0	0
CG1865	FBgn0024293	Spn43Ab	SERPINI2/SERPINI1/SERPINB7/SERPINE2/SERPINE1/SERPIND1/SERPINE3/SERPINB9/SERPINB10/SERPINB12/SERPINB2/SERPINB11/SERPINB4/SERPINA9/SERPINA5/SERPINB13/SERPINB5/SERPINB6/SERPINB1/SERPINB8/SERPINA6	1	0	0	0	0	0	0	0	0	0	0	0	0	0	0	0
CG4019	FBgn0034885	CG4019	AQP6/AQP4/AQP5/AQP2/AQP1/MIP/AQP8	1	0	0	0	0	0	0	0	1	0	0	0	0	0	0	0
CG31937	FBgn0031360	CG31937	DHRS7	1	0	0	-1	0	0	0	0	0	0	0	0	0	0	0	0
	FBgn0262353	CR43051		1	0	0	0	0	0	0	0	0	0	0	0	0	0	1	0
CG2081	FBgn0030262	Vago		1	0	0	0	0	0	0	0	0	0	0	0	0	0	0	0
CG11325	FBgn0025595	AkhR	GNRHR/GNRHR2	1	0	0	0	0	0	0	0	1	1	0	0	0	0	0	0
	FBgn0267481	3760		1	0	0	0	0	0	0	0	0	0	0	0	0	0	0	0
CG34253	FBgn0085282	CG34253		1	0	0	0	0	0	0	0	0	0	0	0	0	0	0	0
CG13436	FBgn0034532	CG13436	CFAP206	1	0	0	0	0	0	0	0	0	0	0	0	0	0	0	0
CG1220	FBgn0063923	Kaz1-ORFB	SPINK14/SPINK9/SPINK7	1	0	0	0	0	0	0	0	0	0	0	0	0	0	0	0
CG18067	FBgn0034512	CG18067		1	0	0	0	0	0	0	0	0	0	0	0	0	0	0	0
CG15828	FBgn0032136	Apoltp	APOB/LOC400499	1	0	0	0	0	0	0	0	0	0	0	0	0	0	0	0
CG13868	FBgn0034501	CG13868		1	0	0	0	0	0	0	0	0	0	0	0	0	0	0	1
CG7720	FBgn0038652	CG7720	SLC5A6	1	0	0	0	0	0	0	0	0	1	0	0	0	0	0	0
CG8094	FBgn0001187	Hex-C	GCK/HK1/HKDC1/HK3/HK2	1	0	0	0	0	0	0	0	0	0	0	0	0	0	0	0
CG5590	FBgn0039537	CG5590	HSDL2	1	0	0	0	0	0	0	0	0	0	0	0	1	0	1	0
CG31778	FBgn0051778	CG31778	CHTF18	1	0	0	0	0	0	0	0	0	0	0	0	0	0	0	0
CG16987	FBgn0031461	daw	TGFB1/INHBE/INHBC/TGFB2/INHBB/INHBA/TGFB3	1	0	0	0	0	0	0	0	0	0	0	0	0	0	0	0
CG1468	FBgn0030157	CG1468		1	0	0	0	0	0	0	0	0	0	0	0	0	0	0	0
	FBgn0263487	scaRNA:PsiU5-44		1	0	0	0	0	0	0	0	0	0	0	0	0	0	0	0
CG6426	FBgn0034162	CG6426		1	0	0	0	0	0	0	0	0	0	0	0	0	0	0	0
CG6415	FBgn0032287	CG6415	AMT	1	0	0	0	0	0	0	0	0	0	0	0	0	0	0	0
CG6299	FBgn0030641	CG6299	GLTP/PLEKHA8/PLEKHA3	1	0	0	0	0	0	0	0	0	0	0	0	0	0	0	0
CG11315	FBgn0039801	Npc2h	NPC2	1	0	0	0	0	0	0	0	0	0	0	0	0	0	0	0
CG5210	FBgn0013763	CG5210	CHIT1	1	0	0	0	0	0	0	0	0	0	0	0	0	0	0	0
CG43094	FBgn0262540	CG43094		1	0	0	0	0	0	0	0	0	0	0	0	0	0	0	0
CG6067	FBgn0029828	CG6067		1	0	0	0	0	0	0	0	0	0	0	0	0	0	0	0
CG7021	FBgn0013949	Elal		1	0	0	0	0	0	0	0	0	0	0	0	0	0	0	0
CG2064	FBgn0033205	CG2064	RDH11/RDH12/RDH13/RDH14/DHRS13/DHRSX	1	0	0	0	0	0	0	0	0	0	0	0	0	0	0	0
CG5171	FBgn0031907	CG5171		1	0	0	0	0	0	0	0	0	0	0	0	0	0	0	0
CG12116	FBgn0030041	CG12116	SPR	1	0	0	0	0	0	0	0	0	0	0	0	0	0	0	0
CG8249	FBgn0034045	CG8249	SLC2A8/SLC2A6	1	0	0	0	0	0	0	0	0	0	0	0	0	0	0	0
CG3174	FBgn0033079	Fmo-2	FMO5/FMO2/FMO1/FMO3/FMO4	1	0	0	0	0	0	0	0	0	0	0	0	0	0	0	0
CG43351	FBgn0263083	CG43351		1	0	0	0	0	0	0	0	0	0	0	0	0	0	1	0
CG31777	FBgn0051777	CG31777		1	0	0	0	0	0	0	0	0	0	0	0	0	0	0	0
CG42351	FBgn0259682	Jabba		1	0	0	0	0	0	0	0	0	1	0	0	0	1	0	1
	FBgn0086068	snoRNA:Or-CD12		1	0	0	0	0	0	0	0	0	0	0	0	0	0	0	0
CG1106	FBgn0010225	Gel	AVIL/GSN/SCIN/VIL1/VILL/CAPG	1	0	0	0	0	0	0	0	0	0	0	0	0	0	0	0
CG5277	FBgn0025366	Ip259	NSA2	1	0	0	0	0	0	0	0	0	0	0	0	0	0	0	0
CG2227	FBgn0011770	Gip	HYI	1	0	0	0	0	0	0	0	0	0	0	0	0	0	0	0
CG13795	FBgn0031937	CG13795	SLC6A7	1	0	0	0	0	0	0	0	0	0	0	0	0	0	0	0
CG8627	FBgn0010387	Dbi	DBI/ACBD7/ACBD4/ACBD6/ACBD5	1	0	0	0	0	0	0	0	0	0	0	0	0	0	0	0
CG1982	FBgn0024289	Sodh-1	SORD	1	0	0	0	0	0	0	0	0	0	0	0	0	0	0	0
CG8525	FBgn0033735	CG8525	DERA	1	0	0	0	0	0	0	0	0	0	0	0	0	0	0	0
CG6341	FBgn0028737	Ef1beta	EEF1B2/EEF1D	1	0	0	0	0	0	0	0	0	0	0	0	0	0	0	0
CG10315	FBgn0034858	eIF2B-delta	EIF2B4	1	0	0	0	0	0	0	0	0	1	0	0	1	0	0	0
CG3705	FBgn0023129	aay	PSPH	1	0	0	0	0	0	0	0	0	0	0	0	0	0	0	0
CG34331	FBgn0085360	CG34331		1	0	0	0	0	0	0	0	0	0	0	0	0	0	0	0
CG1092	FBgn0037228	CG1092		1	0	0	0	0	0	0	0	0	0	0	0	0	0	0	0
CG31320	FBgn0051320	HEATR2	DNAAF5	1	0	0	0	0	0	0	0	0	0	0	0	0	0	0	1
CG9331	FBgn0032889	CG9331	GRHPR	1	0	0	0	0	0	0	1	0	1	0	0	0	0	0	0
CG9396	FBgn0037714	CG9396	MPC2	1	0	0	0	0	0	0	0	0	0	0	0	0	0	0	0
CG2194	FBgn0086450	su(r)	DPYD	1	0	0	0	0	0	0	0	0	0	0	0	0	0	0	0
CG15093	FBgn0034390	CG15093	HIBADH/GLYR1	1	0	0	0	0	0	0	0	0	0	0	0	0	0	0	0
CG3829	FBgn0035091	CG3829	SCARB2/CD36/SCARB1	1	0	0	0	0	0	0	0	0	0	0	0	0	0	0	0
CG17108	FBgn0032285	CG17108		1	0	0	0	0	0	0	0	0	0	0	0	0	0	1	1
CG14511	FBgn0039641	CG14511	SLC35B4	1	0	0	0	0	0	0	0	0	0	0	0	0	0	0	0
CG17534	FBgn0063491	GstE9	GSTT2B/GSTT1/GSTT2	1	0	0	0	0	0	0	0	0	0	0	0	0	0	0	0
CG6984	FBgn0034191	CG6984	ECHDC3	1	0	0	0	0	0	0	0	0	0	0	0	0	0	1	0
CG1827	FBgn0033431	CG1827	AGA	1	0	0	0	0	0	0	0	0	0	0	0	1	0	0	0
CG12825	FBgn0033221	CG12825		1	0	0	0	0	0	0	0	0	0	0	0	0	0	0	0
	FBgn0051664	CG31664		1	0	0	-1	0	0	0	0	0	0	0	0	0	0	0	1
CG42260	FBgn0259145	CG42260	CNGA2/CNGA4/CNGA3	1	0	0	0	0	0	0	0	0	0	0	0	1	0	1	0
CG13796	FBgn0031939	CG13796	SLC6A7	1	0	0	-1	0	0	0	0	0	0	0	1	0	0	0	0
	FBgn0263468	snoRNA:SC35-a		1	0	0	0	0	0	0	0	0	0	0	0	0	0	0	0
CG4475	FBgn0020415	Idgf2	CHIT1	1	0	0	0	0	0	0	0	0	0	0	0	0	0	0	0
CG17597	FBgn0032715	CG17597	SCP2	1	0	0	0	0	0	0	0	0	0	0	0	0	0	0	0
CG17524	FBgn0063497	GstE3	GSTT2B/GSTT1/GSTT2	1	0	0	0	0	0	0	0	0	0	1	0	0	0	0	0
CG5321	FBgn0030575	CG5321	BBOX1	1	0	0	0	0	0	0	0	0	0	0	0	0	0	0	0
CG10157	FBgn0039099	GILT2	IFI30	1	0	0	0	0	0	0	0	0	0	0	0	0	0	0	0
CG1112	FBgn0015575	alpha-Est7	CES3	1	0	0	0	0	0	0	0	0	0	0	0	0	0	0	0
CG31692	FBgn0032820	fbp	FBP2/FBP1	1	0	0	0	0	0	0	1	0	0	0	0	0	0	0	1
CG4330	FBgn0030452	MFS10	SLC17A5/SLC17A1/SLC17A6/SLC17A8/SLC17A7/SLC17A4/SLC17A3/SLC17A2	1	0	0	0	0	0	0	0	0	0	0	0	0	0	0	0
	FBgn0266974	CR45425		1	0	0	0	0	0	0	0	0	0	0	0	0	0	0	0
CG8206	FBgn0030679	CG8206	DNLZ	1	0	0	0	0	0	0	0	0	0	0	0	0	0	0	0
CG2397	FBgn0033304	Cyp6a13	TBXAS1/CYP3A7-CYP3A51P/CYP3A43/CYP3A4/CYP3A5	1	0	0	0	0	0	0	0	0	0	0	0	0	0	0	0
CG6598	FBgn0011768	Fdh	ADH5/ADH1A/ADH1B/ADH7/ADH6/ADH4/ADH1C	1	0	0	0	0	0	0	0	0	0	0	0	0	0	0	0
CG13912	FBgn0035186	CG13912		1	0	0	0	0	0	0	0	0	0	0	0	0	0	0	0
CG11709	FBgn0030310	PGRP-SA	PGLYRP3/PGLYRP1/PGLYRP2/PGLYRP4	1	0	0	0	0	0	0	0	0	0	0	0	0	0	0	0
CG4120	FBgn0036806	Cyp12c1	CYP24A1/CYP27C1/CYP27B1/CYP27A1/CYP11A1	1	0	0	0	0	0	0	0	0	0	0	0	0	0	0	0
CG10799	FBgn0033821	CG10799		1	0	-1	0	0	0	0	0	0	0	0	0	0	0	1	0
CG6042	FBgn0038681	Cyp12a4	CYP24A1/CYP27A1/CYP27B1/CYP27C1	1	0	0	0	0	0	0	0	0	0	0	0	0	0	0	0
CG8253	FBgn0034046	tun	WDYHV1	1	0	0	0	0	0	0	0	0	0	0	0	0	0	1	0
CG5778	FBgn0038930	CG5778		1	0	0	0	0	0	0	0	0	0	0	0	0	0	1	0
	FBgn0264678	CR43963		1	0	0	0	0	0	0	0	0	0	0	0	0	0	0	0
CG31689	FBgn0031449	CG31689	ABCG1/ABCG4	1	0	0	0	0	0	0	0	0	1	0	0	0	1	0	0
CG3456	FBgn0023549	Mct1	SLC16A12/SLC16A14/SLC16A9/SLC16A6/SLC16A11/SLC16A4	1	0	0	0	0	0	0	0	0	0	0	0	1	0	0	0
CG15101	FBgn0010053	Jheh1	EPHX1	1	0	0	0	0	0	0	0	0	0	0	0	0	0	1	0
CG1583	FBgn0030013	GIIIspla2	PLA2G3	1	0	0	0	0	0	0	0	0	0	0	0	0	0	0	0
CG9456	FBgn0028988	Spn42Dd	SERPINB4/SERPINC1/SERPINB6/SERPINE2/SERPINE3/SERPINE1/SERPINI1/SERPINB12/SERPINB13/SERPINB3/SERPINB1/SERPINI2/SERPINB9/SERPINB10/SERPINB2/SERPINA10/SERPINB11/SERPINB5/SERPINB8/SERPINB7	1	0	0	0	0	0	0	0	0	0	0	0	0	0	0	0
CG31769	FBgn0051769	CG31769		1	0	0	0	0	0	0	0	0	0	0	0	0	0	0	0
CG4572	FBgn0038738	CG4572	CPVL/CTSA	1	0	0	0	0	0	0	0	0	0	0	0	1	0	0	0
CG9390	FBgn0012034	AcCoAS	ACSS2/ACSS1/ACSS3	1	0	0	0	0	0	0	0	0	0	0	0	0	0	1	0
CG5599	FBgn0030612	CG5599	DBT	1	0	0	0	0	0	0	0	0	0	0	0	0	0	0	0
CG43065	FBgn0262475	bru-2	CELF2/CELF1/CELF4/CELF3/CELF5/CELF6	1	0	0	0	0	0	0	0	1	1	0	0	1	0	1	1
CG2898	FBgn0030195	CG2898		1	0	0	0	0	0	0	0	0	0	0	0	0	0	0	0
	FBgn0266993	CR45444		1	0	0	0	0	0	0	0	0	0	0	0	0	1	1	0
CG4634	FBgn0016687	Nurf-38	PPA1/PPA2	1	0	0	0	0	0	0	0	0	0	0	0	1	1	0	1
CG9510	FBgn0032076	CG9510	ASL/CRCP	1	0	0	0	0	0	0	0	0	0	0	0	0	0	0	0
	FBgn0015543	snoRNA:Me28S-A1322		1	0	0	0	0	0	0	0	0	0	0	0	0	0	0	0
CG7052	FBgn0041182	Tep2	CD109/C3/C4B/C4A/A2ML1/C5	1	0	0	0	0	0	0	1	1	1	0	0	0	1	0	0
CG12262	FBgn0035811	CG12262	ACADM/ACAD8	1	0	0	0	0	0	0	0	0	0	0	0	0	0	0	0
CG6543	FBgn0033879	CG6543	ECHS1	1	0	0	0	0	0	0	0	0	0	0	0	0	0	0	0
CG6770	FBgn0032400	CG6770	NUPR1/NUPR2	1	0	0	0	0	0	0	0	0	0	0	0	0	0	1	1
CG18011	FBgn0033491	CG18011	ZNF133/ZNF343/ZNF423/ZNF451/ZNF521	1	0	0	0	0	0	0	0	0	0	0	0	1	0	0	0
CG1140	FBgn0035298	SCOT	OXCT1/OXCT2	1	0	0	0	0	0	0	1	0	0	0	0	1	0	0	0
CG6115	FBgn0040985	CG6115	ETFRF1	1	0	0	0	0	0	0	0	0	0	0	0	0	0	0	0
CG2543	FBgn0030407	CG2543	FPGS	1	0	0	0	0	0	0	0	0	0	0	0	0	0	0	0
CG11134	FBgn0030518	CG11134	APIP	1	0	0	0	0	0	0	0	0	0	0	0	0	0	0	0
CG6908	FBgn0037936	CG6908		1	0	0	0	0	0	0	0	0	0	0	0	0	0	0	0
CG9042	FBgn0001128	Gpdh	GPD1/GPD1L	1	0	0	0	0	0	0	0	0	0	0	0	0	0	0	0
CG3267	FBgn0042083	CG3267	MCCC2/PCCB	1	0	0	0	0	0	0	0	0	0	0	0	0	0	0	0
CG4265	FBgn0010288	Uch	UCHL3/UCHL1	1	0	0	0	0	0	0	0	0	0	0	0	0	0	0	0
CG7966	FBgn0038115	CG7966	SELENBP1	1	0	0	0	0	0	0	0	0	0	0	0	0	0	0	0
CG5315	FBgn0038984	AdipoR	ADIPOR1/ADIPOR2	1	0	0	0	0	0	0	0	0	0	0	0	0	0	0	0
CG6113	FBgn0032264	Lip4	LIPM/LIPK/LIPF/LIPA/LIPJ/LIPN	1	0	-1	0	0	0	0	0	0	0	0	0	0	0	0	0
CG14290	FBgn0038662	Mpc1	MPC1/MPC1L	1	0	0	0	0	0	0	0	0	0	0	0	0	0	0	0
CG15199	FBgn0030270	CG15199		1	0	0	0	0	0	0	0	0	0	0	0	0	0	0	0
CG10516	FBgn0036549	CG10516	SPSB3	1	0	0	0	0	0	0	0	0	0	0	0	0	0	0	0
CG11255	FBgn0036337	AdenoK	ADK	1	0	0	0	0	0	0	0	0	0	0	0	0	0	0	0
CG10593	FBgn0016122	Acer	ACE/ACE2/TMEM27	1	0	0	0	0	0	0	0	0	0	0	0	0	0	0	0
CG8586	FBgn0033320	CG8586	KLKB1	1	0	0	0	0	0	0	0	0	0	0	0	1	0	0	0
CG3448	FBgn0035996	CG3448		1	0	0	0	0	0	0	0	0	0	0	0	0	0	0	0
CG30428	FBgn0050428	CG30428	NAIF1	1	0	0	0	0	0	0	0	0	0	0	0	0	0	1	0
CG8327	FBgn0037723	SpdS	SRM	1	0	0	0	0	0	0	0	0	0	0	0	0	0	0	0
CG12030	FBgn0035147	Gale	GALE	1	0	0	0	0	0	0	0	0	0	0	0	0	0	1	0
CG17556	FBgn0038462	CG17556	EMC2	1	0	0	0	0	0	0	0	0	0	0	1	0	0	0	0
CG6744	FBgn0037901	CG6744	EXD2	1	0	0	0	0	0	0	0	0	0	0	0	0	0	0	0
CG4710	FBgn0016926	Pino		1	0	0	0	0	0	0	0	0	0	0	0	0	1	0	1
CG11094	FBgn0000504	dsx	DMRTB1/DMRTC2/DMRT2/DMRTA2/DMRT3/DMRTA1/DMRT1	1	0	0	0	0	0	0	0	0	0	0	0	0	0	0	1
CG11309	FBgn0037070	CG11309	SERHL2/SERHL	1	0	0	0	0	0	0	0	1	0	0	0	0	0	0	0
CG7642	FBgn0003308	ry	XDH/AOX1	1	0	0	0	0	0	0	0	0	0	0	0	0	0	0	0
CG2145	FBgn0030251	CG2145	ENDOU	1	0	0	0	0	0	0	0	0	0	0	0	0	0	0	0
CG1780	FBgn0026415	Idgf4	CHIT1	1	0	0	0	0	0	0	0	0	0	0	0	0	0	0	0
CG11901	FBgn0029176	Ef1gamma	EEF1G	1	0	0	0	0	0	0	0	0	0	0	0	1	0	0	0
CG9358	FBgn0035089	Phk-3		1	0	0	0	0	0	0	0	0	0	0	0	0	0	0	0
CG1041	FBgn0037440	CRAT	CRAT/CHAT	1	0	0	0	0	0	0	0	0	0	0	0	0	0	0	0
CG8673	FBgn0031986	CG8673	B3GALT2/B3GALT5/B3GALNT1/B3GALT1/B3GALT4/B3GNT5/B3GNT9/B3GNT7/B3GNT2/B3GNT8/B3GNT4/B3GNT6	1	0	0	0	0	0	0	0	0	0	0	0	0	0	0	0
CG17333	FBgn0030239	CG17333	PGLS	1	0	0	0	0	0	0	0	0	0	0	0	0	0	0	0
CG9886	FBgn0031428	CG9886	GLYCTK	1	0	0	0	0	0	0	0	0	0	0	0	0	0	0	0
CG8913	FBgn0038465	Irc	PTGS2	1	0	0	0	0	0	0	0	0	0	0	0	1	0	0	0
CG17646	FBgn0264494	CG17646	ABCG1/ABCG4	1	0	0	0	0	0	0	0	0	0	0	0	1	0	0	0
CG6084	FBgn0086254	CG6084	AKR1B10/AKR1B1/AKR1B15/AKR1E2/AKR1D1/AKR1A1/AKR1C2/AKR1C1/AKR1C3/AKR1C4	1	0	0	0	0	0	0	0	0	1	0	0	0	0	0	0
CG33189	FBgn0053189	CG33189		1	0	0	0	0	0	0	0	0	0	0	0	0	0	0	0
CG9790	FBgn0037613	Cks85A	CKS1B/CKS2	1	0	0	0	0	0	0	0	0	0	0	0	0	0	0	0
CG11739	FBgn0037239	CG11739	SFXN1/SFXN3/SFXN5	1	0	0	0	0	0	0	0	0	0	0	0	0	0	0	0
CG31974	FBgn0051974	CG31974		1	0	0	0	0	0	0	0	0	0	0	0	0	0	0	0
CG32068	FBgn0052068	Adi1	ADI1	1	0	0	0	0	0	0	0	0	0	0	0	0	1	0	0
CG7637	FBgn0033548	CG7637	NOP10	1	0	0	0	0	0	0	0	0	0	0	0	0	0	0	0
CG12868	FBgn0033945	CG12868		1	0	0	0	0	0	0	0	0	0	0	0	0	0	0	0
CG2118	FBgn0039877	CG2118	MCCC1/PCCA	1	0	0	0	0	0	0	0	0	0	0	0	0	0	0	0
CG3424	FBgn0036007	path	SLC36A3/SLC36A2/SLC36A1/SLC36A4	1	0	0	0	0	0	0	0	0	0	0	0	0	0	0	0
CG43103	FBgn0262563	CG43103		1	0	0	0	0	0	0	0	0	0	0	0	0	0	1	0
CG5707	FBgn0026593	CG5707	SERHL2/SERHL	1	0	0	0	0	0	0	0	0	0	0	0	0	1	0	0
CG5773	FBgn0034290	CG5773		1	0	0	0	0	0	0	0	0	0	0	0	0	0	1	0
CG4703	FBgn0038742	Arc42	ACADS/ACADSB	1	0	0	0	0	0	0	0	0	0	0	0	1	0	0	0
CG8722	FBgn0033247	Nup44A	SEH1L	1	0	0	0	0	0	0	0	0	0	0	0	0	0	0	0
CG32191	FBgn0052191	CG32191	ARSI/ARSJ/ARSB/ARSE/ARSA	1	0	0	0	0	0	0	0	0	0	0	0	0	0	0	0
CG10460	FBgn0034443	cer	CTSL/CTSZ/CTSS/CTSC/CTSK/CTSH/CTSB/CTSV	1	0	0	0	0	0	0	0	0	0	0	0	0	0	0	0
CG3376	FBgn0034997	CG3376	SMPD1	1	0	0	0	0	0	0	0	0	0	0	0	0	0	0	0
CG18012	FBgn0038552	CG18012	ALG1/ALG1L/ALG1L2	1	0	0	0	0	0	0	0	0	0	0	0	0	0	0	0
CG12560	FBgn0031974	CG12560	GLYATL3/GLYAT/GLYATL1/GLYATL2	1	0	0	0	0	0	0	0	0	0	0	0	0	0	0	0
CG1516	FBgn0027580	PCB	PC	1	0	0	0	0	0	0	0	0	1	0	0	0	0	0	0
CG7459	FBgn0062412	Ctr1B	SLC31A1/SLC31A2	1	0	0	0	0	0	0	0	0	0	0	0	0	0	0	0
CG10242	FBgn0033978	Cyp6a23	TBXAS1/CYP3A4/CYP3A43/CYP3A5/CYP3A7-CYP3A51P/CYP3A7	1	0	-1	0	0	0	0	0	0	0	0	0	0	0	0	0
CG17577	FBgn0033775	Cyp9h1	CYP3A5/TBXAS1/CYP3A43/CYP3A4/CYP3A7-CYP3A51P/CYP3A7	1	0	0	0	0	0	0	0	0	0	0	0	0	0	0	0
	FBgn0264950	CR44119		1	0	0	0	0	0	0	0	0	0	0	0	0	0	0	0
CG33200	FBgn0053200	VepD		1	0	0	0	0	0	0	0	0	0	0	0	0	0	1	0
	FBgn0267590	3603		1	0	0	0	0	0	0	0	0	0	0	0	0	0	0	0
CG7283	FBgn0036213	RpL10Ab	RPL10A	1	0	0	0	0	0	0	0	0	1	0	0	0	0	0	0
CG42402	FBgn0259821	CG42402	EVA1C	1	0	0	0	0	0	0	0	0	0	0	0	1	0	1	0
CG8947	FBgn0250848	26-29-p	CTSF/CTSL/CTSS/CTSC/CTSB/CTSV/CTSZ/CTSK/CTSH	1	0	0	0	0	0	0	0	0	0	0	0	1	0	0	0
CG8430	FBgn0001124	Got1	GOT1/GOT1L1/GOT2	1	0	0	0	0	0	0	0	0	0	0	0	0	0	0	0
CG1102	FBgn0027930	MP1		1	0	0	0	0	0	0	0	0	0	0	0	0	0	0	0
CG12175	FBgn0030502	tth	DPF2/DPF3/DPF1	1	0	0	0	0	0	0	0	0	0	0	0	0	0	0	0
CG8322	FBgn0020236	ATPCL	ACLY	1	0	0	0	0	0	0	1	0	1	0	0	0	0	0	0
CG5413	FBgn0025456	CREG	CREG1/CREG2	1	0	0	0	0	0	0	0	0	0	0	1	0	0	1	0
CG7593	FBgn0039687	CG7593	NAA40	1	0	0	0	0	0	0	0	0	0	0	0	0	0	0	0
CG5946	FBgn0036211	CG5946	CYB5R2/CYB5R3/CYB5R1/OXNAD1	1	0	0	0	0	0	0	0	0	1	0	1	0	0	0	0
CG30410	FBgn0050410	Rpi	RPIA	1	0	0	0	0	0	0	0	0	0	0	0	0	0	0	0
CG7176	FBgn0001248	Idh	IDH1/IDH2	1	0	0	0	0	0	0	0	1	1	0	0	0	0	0	0
CG14965	FBgn0035414	CG14965	THAP8	1	0	0	0	0	0	0	0	0	0	0	0	0	0	0	0
	FBgn0266685	CR45175		1	0	0	0	0	0	0	0	0	0	0	0	0	0	0	0
CG8229	FBgn0033356	CG8229		1	0	0	0	0	0	0	0	0	0	0	0	1	1	0	0
CG9847	FBgn0010470	Fkbp14	FKBP14/FKBP2/FKBP7/FKBP9/FKBP10/FKBP11	1	0	0	0	0	0	0	1	1	1	0	0	0	0	0	0
CG2065	FBgn0033204	CG2065	RDH11/RDH12/RDH13/RDH14/DHRS13/DHRSX/DHRS12	1	0	0	-1	0	0	0	0	0	1	0	0	0	0	0	0
CG31915	FBgn0051915	CG31915	COLGALT1/COLGALT2/CERCAM	1	0	0	0	0	0	0	0	0	0	0	0	0	0	0	0
CG8732	FBgn0263120	Acsl	ACSL4/ACSL3/ACSL5/ACSL1/ACSL6	1	0	0	0	0	0	0	1	0	1	0	0	1	0	0	0
CG40160	FBgn0058160	CG40160	KLK1/KLKB1/KLK3/F11/KLK11/KLK2/TPSAB1/F9	1	0	0	0	0	0	0	0	0	0	0	0	0	0	0	0
CG4851	FBgn0032358	Ppt2	PPT2/EGFL8	1	0	0	0	0	0	0	0	0	0	0	0	0	0	0	0
CG1633	FBgn0040309	Jafrac1	PRDX1/PRDX2/PRDX3/PRDX4	1	0	0	0	0	0	0	0	0	0	0	0	0	0	0	0
CG9655	FBgn0026630	nes	LPCAT3	1	0	0	0	0	0	0	0	0	0	0	0	0	0	0	0
CG10639	FBgn0032729	CG10639	L2HGDH	1	0	0	0	0	0	0	0	0	0	0	0	0	0	0	0
CG10424	FBgn0036848	CG10424	NAXD	1	0	0	0	0	0	0	0	0	0	0	0	0	0	0	1
CG4257	FBgn0016917	Stat92E	STAT5B/STAT5A/STAT6/STAT3/STAT4/STAT2/STAT1	1	0	0	0	0	0	0	0	0	1	0	0	0	0	1	0
CG32281	FBgn0052281	CG32281	TRMT5	1	0	0	0	0	0	0	0	0	0	0	0	0	0	0	0
CG4070	FBgn0011837	Tis11	ZFP36L1/ZFP36/ZFP36L2	1	0	0	0	0	0	0	0	0	0	0	0	0	0	0	0
CG8353	FBgn0032002	CG8353	CDA	1	0	0	0	0	0	0	0	0	0	0	0	0	0	0	0
CG34172	FBgn0085201	CG34172	COX7A1	1	0	0	0	0	0	0	0	0	0	0	0	0	0	0	0
CG6058	FBgn0000064	Ald	ALDOA/ALDOC/ALDOB	1	0	0	0	0	0	0	0	0	0	0	0	1	0	0	0
CG31950	FBgn0051950	CG31950	NAA38	1	0	0	0	0	0	0	0	0	0	0	0	0	0	0	0
CG2100	FBgn0037369	CG2100	TRNT1	1	0	0	0	0	0	0	0	0	0	0	0	0	0	0	0
CG6375	FBgn0266581	pit	DDX18	1	0	0	0	0	0	0	0	0	0	0	0	0	0	0	0
CG8801	FBgn0028473	Non1	GTPBP4	1	0	0	0	0	0	0	0	0	0	0	0	1	0	0	0
CG5436	FBgn0001230	Hsp68	HSPA1A/HSPA1B/HSPA1L/HSPA6/HSPA8/HSPA2/HSPA5	1	0	0	0	0	0	0	0	0	0	0	0	0	0	0	0
CG9691	FBgn0030160	CG9691		1	0	0	0	0	0	0	0	0	0	0	0	0	0	0	0
CG10467	FBgn0035679	CG10467	GALM	1	0	0	0	0	0	0	0	0	0	0	0	0	1	0	0
CG10079	FBgn0003731	Egfr	ERBB4/EGFR/ERBB2/ERBB3	1	0	0	0	0	0	0	0	0	0	0	0	0	0	0	0
CG1257	FBgn0015571	alpha-Est3	CES4A/CES2/NLGN2/CES5A/CES1/CEL/NLGN4X/NLGN1/NLGN3/NLGN4Y/CES3	1	0	0	0	0	0	0	0	0	0	0	0	0	0	0	0
CG5126	FBgn0031320	CG5126		1	0	0	0	0	0	0	0	0	0	0	0	0	0	0	0
CG9629	FBgn0036857	CG9629	ALDH7A1	1	0	0	0	0	0	0	0	0	0	0	0	0	0	0	0
CG1665	FBgn0033451	CG1665	1-Mar/2-Mar	1	0	0	0	0	0	0	0	0	0	0	0	0	0	0	0
CG13123	FBgn0032150	CG13123	ZBTB24/ZNF112	1	0	0	0	0	0	0	0	0	0	0	0	0	0	0	0
CG4598	FBgn0032160	CG4598	ECI1	1	0	0	0	0	0	0	0	0	0	0	0	0	0	0	0
CG3644	FBgn0000181	bic	BTF3L4/BTF3	1	0	0	0	0	0	0	0	0	0	0	0	0	0	0	0
CG3415	FBgn0030731	Mfe2	HSD17B4	1	0	0	0	0	0	0	0	0	0	0	0	0	0	0	0
CG15658	FBgn0034602	Lapsyn	TLR3	1	0	0	0	0	0	0	0	0	0	0	0	0	0	0	0
CG14472	FBgn0011230	poe	UBR4	1	0	0	0	0	0	0	0	0	0	0	0	0	0	0	0
	FBgn0264507	CR43906		1	0	-1	0	0	0	0	0	0	0	0	0	0	0	0	0
CG11967	FBgn0037646	CAHbeta		1	0	0	0	0	0	0	0	0	0	0	0	0	0	0	0
CG1793	FBgn0039923	MED26	MED26/CALR3	1	0	0	0	0	0	0	0	0	0	0	0	0	0	0	0
CG8199	FBgn0037709	CG8199	BCKDHA	1	0	0	0	0	0	0	0	0	0	0	0	0	0	0	0
CG12703	FBgn0031069	Pmp70	ABCD3/ABCD1/ABCD2	1	0	0	0	0	0	0	1	0	1	0	0	0	0	0	0
CG13480	FBgn0028418	Lk		1	0	0	0	0	0	0	0	0	0	0	0	0	0	0	0
CG42514	FBgn0260388	CG42514	SLC46A3/SLC46A1/SLC46A2	1	0	0	0	0	0	0	0	0	0	0	0	0	0	0	0
CG5541	FBgn0030603	CG5541		1	0	0	0	0	0	0	0	0	0	0	0	0	0	1	0
CG18374	FBgn0025592	Gyk	GK/GK2/GK3P/SHPK/GK5	1	0	0	0	0	0	0	0	0	0	0	0	0	0	0	0
CG4665	FBgn0035964	Dhpr	QDPR	1	0	0	0	0	0	0	0	0	0	0	0	0	0	0	0
CG33080	FBgn0053080	CG33080	KIAA1161	1	0	0	0	0	0	0	0	0	0	0	1	0	0	0	0
CG1236	FBgn0037370	CG1236	GRHPR	1	0	0	0	0	0	0	0	0	0	0	0	0	0	0	0
CG42795	FBgn0261928	CG42795	TBC1D30/TBC1D2B/TBC1D2	1	0	0	0	0	0	0	0	1	0	0	0	0	0	0	0
CG8816	FBgn0033754	Ak6	TAF9/AK6	1	0	0	0	0	0	0	0	0	0	0	0	0	0	0	0
CG12163	FBgn0260462	CG12163	CTSF/CTSW	1	0	0	0	0	0	0	0	0	0	0	0	0	0	0	0
CG11334	FBgn0039849	CG11334	MRI1	1	0	0	0	0	0	0	0	0	0	0	0	0	0	0	0
CG4863	FBgn0020910	RpL3	RPL3/RPL3L	1	0	0	0	0	0	0	1	0	1	0	0	1	0	0	0
CG7341	FBgn0036777	CG7341		1	0	0	0	0	0	0	0	0	0	0	0	0	0	0	0
CG15432	FBgn0031603	CG15432	FAM32A	1	0	0	0	0	0	0	0	0	0	0	0	0	0	0	0
CG6950	FBgn0037955	CG6950	KYAT3/KYAT1	1	0	0	0	0	0	0	0	0	0	0	0	0	0	0	0
CG4428	FBgn0031298	Atg4a	ATG4B/ATG4A/ATG4C/ATG4D	1	0	0	0	0	0	0	0	0	0	0	0	0	0	0	0
CG15110	FBgn0027535	botv	EXTL3	1	0	0	0	0	0	0	0	0	0	0	0	1	0	0	0
CG9057	FBgn0030608	Lsd-2	PLIN1/PLIN2/PLIN3/PLIN5	1	0	0	0	0	0	0	0	0	1	0	0	0	0	0	0
CG8128	FBgn0030668	CG8128	NUDT6	1	0	0	0	0	0	0	0	0	0	0	1	0	0	0	0
CG11679	FBgn0030678	CG11679	RMND1	1	0	0	0	0	0	0	0	0	0	0	0	0	0	0	0
CG42280	FBgn0259175	ome	FAP/DPP4/DPP10/DPP6	1	0	0	0	0	0	0	0	0	1	0	0	0	0	0	0
CG9364	FBgn0003748	Treh	TREH	1	0	0	0	0	0	0	0	0	0	0	0	0	0	0	0
CG9212	FBgn0030724	Nipsnap	GBAS/NIPSNAP1	1	0	0	0	0	0	0	0	0	0	0	0	1	0	0	0
CG7012	FBgn0039234	nct	NCSTN	1	0	0	0	0	0	0	0	0	0	0	0	0	0	0	0
CG14919	FBgn0032336	AstC		1	0	0	0	0	0	0	0	0	0	0	0	0	0	1	0
CG14331	FBgn0038510	CG14331		1	0	0	0	0	0	0	0	0	0	0	0	0	0	0	0
CG15693	FBgn0019936	RpS20	RPS20	1	0	0	0	0	0	0	0	0	0	0	0	0	0	0	0
CG9177	FBgn0030719	eIF5	EIF5	1	0	0	0	0	0	0	0	0	1	0	0	0	0	0	0
CG14701	FBgn0037883	CG14701	DPH3/DPH3P1	1	0	0	0	0	0	0	0	0	0	0	0	0	0	0	0
CG4164	FBgn0031256	CG4164	DNAJB11	1	0	0	0	0	0	0	0	0	0	0	0	0	0	0	0
CG5044	FBgn0038326	CG5044	HIBCH	1	0	0	0	0	0	0	0	0	0	0	0	0	0	0	0
CG31022	FBgn0039776	PH4alphaEFB	P4HA1/P4HA2/P4HA3	1	0	0	-1	0	0	0	0	0	0	0	0	0	0	0	0
CG8460	FBgn0031996	CG8460	CHID1	1	0	0	0	0	0	0	0	0	0	0	0	1	0	0	0
CG9250	FBgn0032921	Mpp6	MPHOSPH6	1	0	0	0	0	0	0	0	0	0	0	0	0	0	0	0
CG34455	FBgn0085484	Pdxk	PDXK/LOC105372824	1	0	0	0	0	0	0	0	0	0	0	0	0	0	0	0
CG14871	FBgn0038343	Trissin		1	0	0	0	0	0	0	0	0	0	0	0	0	0	0	0
CG10038	FBgn0038013	CG10038	FAM172A/FAM172BP/MIR2277	1	0	0	0	0	0	0	0	0	0	0	0	0	0	0	0
CG18522	FBgn0267408	AOX1	AOX1/XDH	1	0	0	0	0	0	0	0	0	0	0	0	0	0	0	0
CG7073	FBgn0038947	Sar1	SAR1B/SAR1A	1	0	0	0	0	0	0	1	0	0	0	0	0	0	0	0
CG1360	FBgn0033195	CG1360		1	0	0	0	0	0	0	0	0	0	0	0	0	0	0	0
	FBgn0266619	CR45126		1	0	0	0	0	0	0	0	0	0	0	0	0	0	0	0
CG2033	FBgn0010198	RpS15Aa	RPS15A	1	0	0	0	0	0	0	0	0	0	0	0	0	0	0	0
CG4604	FBgn0033799	GLaz	APOD	1	0	0	0	0	0	0	0	0	0	0	0	0	0	0	0
CG11158	FBgn0030511	CG11158		1	0	0	0	0	0	0	0	0	0	0	0	0	0	0	0
CG4800	FBgn0037874	Tctp	TPT1/TPT1P8/FLJ44635	1	0	0	0	0	0	0	0	0	0	0	0	0	0	0	0
CG18143	FBgn0261436	DhpD	GDA	1	0	0	0	0	0	0	0	0	0	0	0	0	0	0	0
CG6219	FBgn0026257	cav		1	0	0	0	0	0	0	0	0	0	0	0	0	0	1	1
CG13654	FBgn0039290	CG13654	TMEM8B/TMEM8A/TMEM8C	1	0	0	0	0	0	0	0	0	0	0	0	0	0	0	0
CG9415	FBgn0021872	Xbp1	XBP1	1	0	0	0	0	0	0	0	0	0	1	0	0	0	0	0
CG17521	FBgn0024733	RpL10	RPL10/RPL10L	1	0	0	0	0	0	0	0	0	0	0	0	0	0	0	1
CG4797	FBgn0034909	CG4797	SLC2A8/SLC2A6	1	0	-1	0	0	0	0	0	0	0	0	0	0	0	0	0
CG9586	FBgn0032101	CG9586	CCDC43	1	0	0	0	0	0	0	0	0	0	0	0	0	0	0	0
CG6178	FBgn0039156	CG6178	ACSBG1/ACSM3/ACSF3/ACSF2	1	0	0	0	0	0	0	0	0	0	0	0	0	0	0	0
CG8080	FBgn0033373	CG8080	NADK2	1	0	0	0	0	0	0	0	0	0	0	0	0	0	0	0
CG12013	FBgn0035438	PHGPx	GPX4/GPX7/GPX8	1	0	0	0	0	0	0	1	0	1	0	0	0	0	0	0
CG4334	FBgn0038312	Zip88E	SLC39A3/SLC39A2/SLC39A1	1	0	0	0	0	0	0	0	0	0	0	0	0	0	0	0
CG9031	FBgn0028546	ics	RSU1	1	0	0	-1	0	0	0	0	0	0	0	0	0	0	0	0
CG13890	FBgn0035169	CG13890	ECI2/CDYL2/CDY1/CDY1B/CDY2A/CDY2B/CDYL	1	0	0	0	0	0	0	0	0	0	0	0	0	0	0	0
CG7113	FBgn0021765	scu	HSD17B10	1	0	0	0	0	0	0	0	0	1	0	0	0	0	0	0
CG10512	FBgn0037057	CG10512		1	0	0	0	0	0	0	0	0	0	0	0	0	0	0	0
CG13565	FBgn0034935	Orcokinin		1	0	0	0	0	0	0	0	0	0	0	0	0	0	1	0
CG6779	FBgn0002622	RpS3	RPS3	1	0	0	0	0	0	0	0	0	0	0	0	1	0	0	0
CG42230	FBgn0087007	bbg	IL16/PDZD2	1	0	0	0	0	0	0	0	0	0	0	0	0	0	0	1
CG6794	FBgn0011274	Dif	RELB/RELA/REL	1	0	0	0	0	0	0	0	0	0	0	0	0	0	0	0
CG4463	FBgn0001224	Hsp23	HSPB2/CRYAB/HSPB8/HSPB1/HSPB3/HSPB6/HSPB7/LOC102724652/CRYAA	1	0	0	0	0	0	0	0	0	0	0	0	0	0	0	0
CG2986	FBgn0015521	RpS21	RPS21	1	0	0	0	0	0	0	0	0	1	0	0	0	0	1	0
CG5262	FBgn0036988	CG5262	TMEM104	1	0	0	0	0	0	0	0	0	0	0	0	0	0	0	0
CG12821	FBgn0040780	Atg10	ATG10	1	0	0	0	0	0	0	0	0	0	0	0	0	0	1	0
CG14933	FBgn0040968	CG14933	TMEFF2/TMEFF1	1	0	0	0	0	0	0	0	0	0	0	0	0	0	0	0
CG11655	FBgn0030638	CG11655	SLC10A3/SLC10A5/SLC10A2/SLC10A1/SLC10A6/SLC10A4	1	0	0	0	0	0	0	0	0	0	0	0	0	0	0	0
CG11522	FBgn0039857	RpL6	RPL6	1	0	0	0	0	0	0	0	0	0	0	0	1	0	0	0
CG7864	FBgn0035233	Pex10	PEX10	1	0	0	0	0	0	0	0	0	0	0	0	0	0	0	0
CG30359	FBgn0050359	Mal-A5	SLC3A1/SLC3A2	1	0	-1	0	0	0	0	0	0	0	0	0	0	0	0	0
CG5705	FBgn0032486	CG5705	MTRF1L/MTRF1	1	0	0	0	0	0	0	0	0	0	0	0	0	0	0	0
CG4036	FBgn0032149	CG4036	ALKBH4	1	0	0	0	0	0	0	0	0	0	0	0	1	0	0	0
CG2718	FBgn0001142	Gs1	GLUL/LGSN	1	0	0	-1	0	0	0	0	0	1	0	0	0	0	0	0
CG10469	FBgn0035678	CG10469	PRSS29P/PRSS41/C1S/PRSS55/PROC	1	0	0	0	0	0	0	0	0	0	0	0	0	1	0	0
CG1667	FBgn0033453	CG1667	TMEM173	1	0	0	0	0	0	0	0	0	0	0	0	0	0	0	0
CG17271	FBgn0038829	CG17271	MCFD2	1	0	0	0	0	0	0	0	0	0	0	0	0	0	0	0
CG14966	FBgn0035415	CG14966	C15orf40	1	0	0	0	0	0	0	0	0	0	0	0	0	0	0	0
CG30052	FBgn0050052	Obp49a		1	0	0	0	0	0	0	0	0	0	0	0	0	0	0	0
CG5029	FBgn0019932	SamDC	AMD1	1	0	0	0	0	0	0	0	0	0	0	0	0	0	0	0
CG1241	FBgn0044452	Atg2	ATG2A/ATG2B	1	0	0	0	0	0	0	0	0	0	0	0	0	0	0	0
CG34163	FBgn0085192	CG34163		1	0	0	0	0	0	0	0	0	0	0	0	0	0	0	0
CG7414	FBgn0037135	CG7414	EIF2A	1	0	0	0	0	0	0	0	1	1	0	0	1	0	0	0
CG3615	FBgn0034110	Atg9	ATG9A/ATG9B/ABCB6	1	0	0	0	0	0	0	0	0	0	0	0	0	0	0	0
CG10342	FBgn0027109	NPF		1	0	0	0	0	0	0	0	0	0	0	0	0	0	1	0
CG3962	FBgn0038475	Keap1	KEAP1	1	0	0	0	0	0	0	0	0	0	0	0	0	0	0	0
CG8922	FBgn0002590	RpS5a	RPS5	1	0	0	0	0	0	0	0	0	0	0	0	0	0	0	0
CG12077	FBgn0035435	PIG-C	PIGC	1	0	0	0	0	0	0	0	0	0	0	0	0	0	0	0
CG11737	FBgn0037592	CG11737	TMEM135	1	0	0	0	0	0	0	0	0	1	0	0	0	0	0	0
CG2238	FBgn0000559	EF2	EEF2/EFTUD2	1	0	0	0	0	0	0	0	0	0	0	0	1	0	0	0
CG2811	FBgn0035082	CG2811	GGACT	1	0	0	0	0	0	0	0	0	0	0	0	0	0	0	0
CG8946	FBgn0010591	Sply	SGPL1	1	0	0	0	0	0	0	0	0	0	0	0	1	0	0	0
CG32280	FBgn0052280	CG32280	CDIP1	1	0	0	0	0	0	0	0	1	0	0	0	0	0	0	0
CG43369	FBgn0263112	Mitf	MITF/TFEB/TFEC/TFE3	1	0	0	0	0	0	0	1	0	1	0	0	0	0	0	0
CG9124	FBgn0022023	eIF-3p40	EIF3H	1	0	0	0	0	0	0	0	0	0	0	0	1	0	0	0
CG3386	FBgn0035152	CG3386		1	0	0	0	0	0	0	0	0	0	0	0	0	0	0	0
CG8360	FBgn0032001	CG8360	CDA	1	0	0	0	0	0	0	0	0	0	0	0	0	0	0	0
CG33054	FBgn0053054	CG33054	OARD1	1	0	0	0	0	0	0	0	0	0	0	0	0	0	0	0
CG2168	FBgn0017545	RpS3A	RPS3A	1	0	0	0	0	0	0	0	0	0	0	0	0	0	0	0
CG18145	FBgn0032189	Ripalpha	RPAIN	1	0	0	0	0	0	0	0	0	0	0	0	0	0	0	0
CG6191	FBgn0027581	CG6191	CABLES1/CABLES2	1	0	0	0	0	0	0	0	1	0	0	0	0	0	0	1
CG7726	FBgn0013325	RpL11	RPL11	1	0	0	0	0	0	0	0	0	0	0	0	1	0	0	0
CG7562	FBgn0010287	Trf	TBP/TBPL2	1	0	0	0	0	0	0	0	0	0	0	0	0	0	0	0
CG1214	FBgn0003295	ru	RHBDL3/RHBDL2/RHBDL1	1	0	0	0	0	0	0	0	0	0	1	0	0	0	0	0
CG1702	FBgn0031117	GstT3	GSTT2/GSTT1/GSTT2B	1	0	0	0	0	0	0	1	1	1	0	0	0	1	0	1
CG31441	FBgn0051441	CG31441	ZNF784/ZNF254/ZNF233/ZNF28/ZNF570/ZNF492/RBAK-RBAKDN/ZNF560/LOC730110/ZNF527/ZNF485/ZFP28/ZNF792/ZNF117/ZNF528/ZNF675/ZNF572/ZNF816/ZNF681/ZNF480/ZNF43/ZNF98/ZNF568/ZNF761/ZNF582/ZNF850/ZNF845/ZNF558/ZNF708/ZSCAN30/ZNF595/ZNF721/ZNF211/ZNF8/ZNF160/ZNF730/ZNF468/ZNF70	1	0	0	0	0	0	0	0	0	0	0	0	0	0	0	0
CG8386	FBgn0034061	CG8386	UFC1	1	0	0	0	0	0	0	0	0	0	0	0	0	0	0	0
CG15896	FBgn0029858	CG15896	KIAA0391	1	0	0	0	0	0	0	0	0	0	0	0	1	0	0	0
CG8983	FBgn0033663	ERp60	PDIA3/P4HB/PDIA4	1	0	0	0	0	0	0	0	0	0	0	0	0	0	0	0
CG4758	FBgn0011584	Trp1	SEC62	1	0	0	0	0	0	0	0	0	0	0	0	0	0	0	0
CG14401	FBgn0032900	CG14401		1	0	0	-1	0	0	0	0	0	1	0	0	0	0	0	0
CG7067	FBgn0024945	NitFhit	NIT1/FHIT	1	0	0	0	0	0	0	0	0	0	0	0	0	0	0	0
CG10234	FBgn0024230	Hs2st	HS2ST1	1	0	0	0	0	0	0	0	0	0	0	0	0	0	1	0
CG42709	FBgn0261674	CG42709	LRRC38/LRRC55/LRTM2/LRRC3/LRRC3B	1	0	0	0	0	0	0	0	0	0	0	0	0	0	1	0
CG3395	FBgn0010408	RpS9	RPS9	1	0	0	0	0	0	0	0	0	1	0	0	0	0	0	0
CG6090	FBgn0039406	RpL34a	RPL34	1	0	0	0	0	0	0	0	0	0	0	0	1	0	0	0
CG6141	FBgn0015756	RpL9	RPL9	1	0	0	0	0	0	0	0	0	0	0	0	1	0	0	0
CG3589	FBgn0035065	CG3589	TYSND1	1	0	0	0	0	0	0	0	0	0	0	0	0	0	0	0
CG10128	FBgn0003742	tra2	TRA2A/TRA2B	1	0	0	0	0	0	0	0	0	1	0	0	0	0	0	0
CG7044	FBgn0038854	CG7044	BRAT1	1	0	0	0	0	0	0	0	0	0	0	0	0	0	0	0
CG3431	FBgn0011327	Uch-L5	UCHL5	1	0	0	0	0	0	0	0	0	0	1	0	0	0	0	0
CG2998	FBgn0030136	RpS28b	RPS28	1	0	0	0	0	0	0	0	0	0	0	0	0	0	1	1
CG5520	FBgn0039562	Gp93	HSP90B1/HSP90AA1/HSP90AB1/HSP90B2P/MIR3652	1	0	0	0	0	0	0	0	0	0	0	0	0	0	0	0
CG8495	FBgn0261599	RpS29	RPS29/LOC100288910	1	0	0	0	0	0	0	0	0	0	0	0	0	0	0	0
CG1883	FBgn0039757	RpS7	RPS7	1	0	0	0	0	0	0	0	0	0	0	0	0	0	0	0
CG11590	FBgn0030545	CG11590	CUTA	1	0	0	0	0	0	0	0	0	0	0	0	0	0	0	0
CG8332	FBgn0034138	RpS15	RPS15	1	0	0	0	0	0	0	1	0	1	0	0	1	0	0	1
CG31633	FBgn0051633	CG31633	FBXL4	1	0	0	0	0	0	0	0	0	0	0	0	0	0	0	0
CG10171	FBgn0036353	CG10171	TMEM19	1	0	0	0	0	0	0	0	0	0	0	0	0	0	0	0
CG9066	FBgn0030703	MSBP	PGRMC1/PGRMC2/NENF	1	0	0	0	0	0	0	0	0	0	0	0	0	0	0	0
CG1885	FBgn0030066	CG1885	UROS	1	0	0	0	0	0	0	0	0	0	0	0	0	0	0	0
CG8759	FBgn0086904	Nacalpha	NACA/NACA2/NACAD/NACAP1	1	0	0	0	0	0	0	0	0	0	0	0	0	0	0	0
CG6510	FBgn0010409	RpL18A	RPL18A	1	0	0	0	0	0	0	0	0	0	0	0	1	0	0	0
CG3566	FBgn0029854	CG3566	CYB5B/CYB5A	1	0	0	0	0	0	0	0	0	0	0	0	0	0	0	0
CG4577	FBgn0031306	CG4577		1	0	0	0	0	0	0	0	0	0	0	0	1	0	1	0
CG10071	FBgn0016726	RpL29	RPL29	1	0	0	0	0	0	0	0	0	0	0	0	0	0	1	1
CG42553	FBgn0260755	CG42553	C7orf25	1	0	0	0	0	0	0	0	0	0	0	0	0	0	0	0
CG5188	FBgn0032247	CG5188	METAP1D/METAP1	1	0	0	0	0	0	0	0	0	0	0	0	0	0	0	0
CG7013	FBgn0027095	Manf	MANF/CDNF	1	0	0	0	0	0	0	0	0	0	0	0	0	0	0	0
CG10778	FBgn0029980	CG10778	DHDDS	1	0	0	0	0	0	0	0	0	0	0	0	0	0	0	0
CG12131	FBgn0027619	Adam	EIF3J	1	0	0	0	0	0	0	0	0	0	0	0	0	0	0	0
CG4111	FBgn0029785	RpL35	RPL35	1	0	0	0	0	0	0	0	0	0	0	0	0	0	1	1
CG8857	FBgn0033699	RpS11	RPS11	1	0	0	0	0	0	0	1	0	1	0	0	0	0	0	0
CG9091	FBgn0030616	RpL37a	RPL37	1	0	0	0	0	0	0	0	0	0	0	0	1	0	1	1
CG5381	FBgn0032218	CG5381		1	0	0	0	0	0	0	0	0	0	0	0	0	0	0	0
CG32576	FBgn0052576	CG32576	GOLT1B/GOLT1A	1	0	0	0	0	0	0	0	0	0	0	0	0	0	0	1
CG10652	FBgn0086710	RpL30	RPL30	1	0	0	0	0	0	0	0	0	0	0	0	0	0	0	0
CG4280	FBgn0015924	crq	SCARB1/SCARB2/CD36	1	0	0	0	0	0	0	0	0	0	0	0	0	0	0	0
CG8549	FBgn0035714	CG8549	SBDS	1	0	0	0	0	0	0	0	0	0	0	0	0	0	0	0
CG10068	FBgn0037473	CG10068	ELMOD2/ELMOD1/ELMOD3	1	0	0	0	0	0	0	0	0	0	0	0	0	0	0	0
CG12171	FBgn0037354	CG12171	HSD17B14/HSD17B8/CBR4/DECR2/BDH2/DHRS1	1	0	0	0	0	0	0	0	0	0	0	0	0	0	0	0
CG10688	FBgn0036300	CG10688	PMM2/PMM1	1	0	0	0	0	0	0	0	0	0	0	0	0	0	0	0
CG17489	FBgn0064225	RpL5	RPL5	1	0	0	0	0	0	0	0	0	0	0	0	1	0	0	0
CG13369	FBgn0025640	CG13369	RBKS	1	0	0	0	0	0	0	0	0	0	0	0	1	0	0	0
CG16985	FBgn0035355	CG16985	ACOT13	1	0	0	0	0	0	0	0	0	0	0	0	0	0	0	0
CG4651	FBgn0011272	RpL13	RPL13	1	0	0	0	0	0	0	0	0	0	0	0	0	0	1	0
CG42394	FBgn0259740	CG42394		1	0	0	0	0	0	0	0	0	0	0	0	0	0	0	0
CG11840	FBgn0031260	Spp	HM13/SPPL3	1	0	0	0	0	0	0	0	0	0	0	0	1	0	0	0
CG4759	FBgn0039359	RpL27	RPL27	1	0	0	0	0	0	0	0	0	0	0	0	0	0	0	1
CG6291	FBgn0026150	ApepP	XPNPEP1/XPNPEP2	1	0	0	0	0	0	0	0	0	0	0	0	0	0	0	0
CG3751	FBgn0261596	RpS24	RPS24	1	0	0	0	0	0	0	0	0	0	0	0	0	0	0	0
CG4897	FBgn0005593	RpL7	RPL7/RPL7L1	1	0	0	0	0	0	0	0	0	0	0	0	1	0	0	0
CG2200	FBgn0030447	CG2200		1	0	0	0	0	0	0	0	0	0	0	0	0	0	0	0
CG42734	FBgn0261788	Ank2	ANK2/ANK3/ANK1	1	0	0	0	0	0	0	1	1	1	0	0	1	0	0	0
CG17259	FBgn0031497	CG17259	SARS/SARS2	1	0	0	0	0	0	0	0	0	0	0	0	0	0	0	0
CG10423	FBgn0039300	RpS27	RPS27/RPS27L	1	0	0	0	0	0	0	0	0	0	0	0	0	0	1	1
CG4046	FBgn0034743	RpS16	RPS16	1	0	0	0	0	0	0	0	0	0	0	0	1	0	1	1
CG4538	FBgn0038745	CG4538	CLPX	1	0	0	0	0	0	0	0	0	0	0	0	0	0	0	0
CG1349	FBgn0039802	dj-1beta	PARK7	1	0	0	0	0	0	0	0	0	0	0	0	0	0	0	0
CG11276	FBgn0011284	RpS4	RPS4X/RPS4Y1/RPS4Y2	1	0	0	0	0	0	0	0	0	0	0	0	1	0	0	0
CG10305	FBgn0261597	RpS26	RPS26/LOC101929876/RPS26P11	1	0	0	0	0	0	0	0	0	0	0	0	1	0	1	1
CG14577	FBgn0037110	ORMDL	ORMDL3/ORMDL1/ORMDL2	1	0	-1	0	0	0	0	0	0	0	0	0	0	0	0	0
CG10944	FBgn0261592	RpS6	RPS6	1	0	0	0	0	0	0	0	0	0	0	0	1	0	0	0
CG13887	FBgn0035165	CG13887	BCAP31/BCAP29	1	0	-1	0	0	0	0	0	0	0	0	0	0	0	0	0
CG3911	FBgn0260859	Bet3	TRAPPC3/TRAPPC3L	1	0	-1	0	0	0	0	0	0	0	0	0	0	0	0	1
CG9852	FBgn0010340	140up	TIMMDC1	1	0	0	0	0	0	0	0	0	0	0	0	0	0	0	0
CG3029	FBgn0003008	or	AP3S1/AP3S2/ARPIN	1	0	0	0	0	0	0	0	0	0	0	0	0	0	0	0
CG3730	FBgn0015925	csul	PRMT5	1	0	0	0	0	0	0	0	0	0	0	0	0	1	0	0
CG10673	FBgn0035590	Prpk	TP53RK	1	0	0	0	0	0	0	0	0	0	0	0	0	0	0	0
CG10561	FBgn0002036	CG10561	PAOX/SMOX/KDM1A	1	0	0	0	0	0	0	0	0	0	0	0	0	0	0	0
CG10262	FBgn0032813	CG10262	PCNA	1	0	0	0	0	0	0	0	0	0	0	0	0	0	0	0
CG4879	FBgn0027375	RecQ5	RECQL5/RECQL	1	0	0	0	0	0	0	1	0	0	0	0	0	0	0	0
CG14135	FBgn0036193	CG14135	THAP8/THAP7	1	0	0	0	0	0	0	0	0	0	0	0	0	0	0	1
CG5733	FBgn0034310	Nup75	NUP85	1	0	0	0	0	0	0	0	0	0	0	0	0	0	0	0
CG6945	FBgn0036476	sstn		1	0	0	0	0	0	0	0	0	0	0	0	0	0	0	0
CG2960	FBgn0003941	RpL40	UBA52/UBB	1	0	0	0	0	0	0	0	0	0	0	0	0	0	1	0
CG10535	FBgn0037926	Elp1	IKBKAP	1	0	0	0	0	0	0	0	0	0	0	0	0	0	0	0
CG5339	FBgn0034925	CG5339	METTL9	1	0	0	0	0	0	0	0	0	0	0	0	0	0	0	0
CG3195	FBgn0034968	RpL12	RPL12	1	0	0	0	0	0	0	0	0	0	0	0	0	0	1	1
CG3260	FBgn0021875	Zfrp8	PDCD2/PDCD2L	1	0	0	0	0	0	0	0	0	0	0	0	0	0	0	0
CG3661	FBgn0010078	RpL23	RPL23	1	0	0	0	0	0	0	0	0	0	0	0	0	0	0	1
CG7168	FBgn0038586	CG7168	COMMD2	1	0	0	0	0	0	0	0	0	0	0	0	0	0	0	0
CG12156	FBgn0029959	Rab39	RAB39B/RAB39A/RAB42	1	0	0	0	0	0	0	0	0	0	0	0	0	0	0	0
CG9994	FBgn0032782	Rab9	RAB9B/RAB9A/RAB7A	1	0	0	0	0	0	0	0	0	0	1	0	0	0	0	0
CG17508	FBgn0039970	CG17508	FAM210B	1	0	0	0	0	0	0	0	0	1	0	0	0	0	0	0
CG8412	FBgn0037743	CG8412	ALG12	1	0	0	0	0	0	0	0	0	0	0	0	0	0	0	0
CG10903	FBgn0037543	CG10903	WBSCR22/WBSCR27	1	0	0	0	0	0	0	0	0	0	0	0	0	0	0	0
CG5377	FBgn0038974	CG5377	BPHL	1	0	0	0	0	0	0	0	0	0	0	0	0	0	0	0
CG6542	FBgn0027506	EDTP	MTMR14	1	0	0	0	0	0	0	0	0	0	0	0	0	0	0	0
CG32267	FBgn0052267	CG32267		1	-1	0	0	0	0	0	0	0	0	0	0	0	0	1	0
CG32227	FBgn0052227	gogo	ISM1	1	0	0	0	0	0	0	0	0	0	0	0	1	0	0	0
CG6523	FBgn0032509	CG6523	GLRX3/GLRX5	1	0	0	0	0	0	0	0	0	0	0	0	0	0	0	0
CG4153	FBgn0004926	eIF-2beta	EIF2S2	1	0	0	0	0	0	0	0	0	0	0	0	0	0	0	0
CG8331	FBgn0033906	CG8331	REEP5/REEP6	1	0	-1	0	0	0	0	0	0	0	0	0	0	0	0	0
CG13391	FBgn0027094	Aats-ala	AARS/AARS2	1	0	0	0	0	0	0	0	0	0	0	0	0	0	0	0
CG9267	FBgn0032524	CG9267	HACD3/HACD4	1	0	0	0	0	0	0	0	0	0	0	0	1	0	0	0
CG7207	FBgn0027569	cert	COL4A3BP/PLEKHA8/PLEKHA3	1	0	0	0	0	0	0	0	0	0	1	0	0	0	1	0
CG6253	FBgn0017579	RpL14	RPL14	1	0	0	0	0	0	0	0	0	0	0	0	1	0	0	1
CG8431	FBgn0027091	Aats-cys	CARS/CARS2	1	0	0	0	0	0	0	0	0	0	0	0	0	1	0	0
CG1134	FBgn0035483	Mul1	MUL1	1	0	0	0	0	0	0	0	0	0	0	0	0	1	0	0
CG8814	FBgn0031478	CG8814	ACBD5/ACBD4/ACBD6/ACBD7/DBI	1	0	0	0	0	0	0	0	0	0	0	0	1	0	0	0
CG12400	FBgn0031505	ND-B14.5B	NDUFC2/NDUFC2-KCTD14	1	0	0	0	0	0	0	0	0	0	0	0	0	0	1	0
CG10874	FBgn0031395	CG10874	CCDC28A/CCDC28B	1	0	0	0	0	0	0	0	0	0	0	0	0	0	0	0
CG9940	FBgn0030512	CG9940	NADSYN1	1	0	0	0	0	0	0	0	1	0	0	0	1	0	1	0
CG9853	FBgn0086605	CG9853	GET4	1	0	0	0	0	0	0	0	0	0	0	0	0	0	0	0
CG4147	FBgn0001218	Hsc70-3	HSPA5/HSPA1L/HSPA8/HSPA2/HSPA1A/HSPA6/HSPA1B	1	0	0	0	0	0	0	0	0	1	0	0	1	0	1	0
CG7622	FBgn0002579	RpL36	RPL36	1	0	0	0	0	0	0	0	0	1	0	0	0	0	1	1
CG14299	FBgn0038651	CG14299	EPG5	1	0	0	0	0	0	0	0	0	0	0	0	0	0	0	0
CG11163	FBgn0025693	ZnT41F	SLC30A4/SLC30A2/SLC30A8/SLC30A3	1	0	0	0	0	0	0	1	1	1	0	0	0	0	0	0
CG3587	FBgn0023521	CG3587	KTI12	1	0	0	0	0	0	0	0	0	0	0	0	0	1	0	0
CG11258	FBgn0036335	mRpL20	MRPL20	1	0	0	0	0	0	0	0	0	0	0	0	0	0	0	1
CG1216	FBgn0035107	mri	BTBD10/KCTD20	1	0	0	0	0	0	0	0	0	0	0	0	0	0	0	0
CG7359	FBgn0260855	Sec22	SEC22B/SEC22C	1	0	0	0	0	0	0	0	0	0	0	0	0	0	1	0
CG17260	FBgn0031498	CG17260		1	0	0	0	0	0	0	0	0	0	0	0	0	0	0	0
CG31717	FBgn0051717	CG31717	PLPP6/PLPP7	1	0	0	0	0	0	0	0	0	0	0	0	0	0	0	0
CG4464	FBgn0010412	RpS19a	RPS19	1	0	0	0	0	0	0	1	0	0	0	0	0	0	0	0
CG18731	FBgn0042213	CG18731	C19orf25	1	0	0	0	0	0	0	0	0	0	0	0	0	0	0	0
CG9344	FBgn0034564	CG9344	LSM6	1	0	0	0	0	0	0	0	0	0	0	0	0	0	0	0
CG6822	FBgn0035909	ergic53	LMAN1/LMAN1L	1	0	0	0	0	0	0	0	0	0	0	0	0	0	1	0
CG4180	FBgn0001977	CIAPIN1	CIAPIN1	1	0	0	0	0	0	0	0	0	0	0	0	0	0	0	0
CG7265	FBgn0038272	CG7265	DPH2	1	0	0	0	0	0	0	0	0	0	0	0	0	0	0	0
CG7581	FBgn0025457	Bub3	BUB3	1	0	0	0	0	0	0	0	0	0	0	0	1	0	0	0
CG3939	FBgn0040396	CG3939	TXNDC17	1	0	0	0	0	0	0	0	0	0	0	0	0	0	1	0
CG10679	FBgn0032725	Nedd8	NEDD8/NEDD8-MDP1	1	0	0	0	0	0	0	0	0	0	0	0	0	0	1	0
CG18619	FBgn0032202	REPTOR-BP	CREBL2	1	0	0	0	0	0	0	0	0	0	0	0	0	0	0	0
CG8893	FBgn0001092	Gapdh2	GAPDH/GAPDHS	1	0	0	0	0	0	0	0	0	0	0	1	0	0	0	0
CG4311	FBgn0010611	Hmgs	HMGCS1/HMGCS2	1	0	0	0	0	0	0	0	0	0	0	0	1	0	0	0
CG6751	FBgn0263510	nclb	PWP1	1	0	0	-1	0	0	0	0	0	0	0	0	0	0	0	0
CG14815	FBgn0023516	Pex5	PEX5/PEX5L	1	0	0	0	0	0	0	0	0	0	0	0	1	0	0	0
CG8806	FBgn0033413	prel	PRELID1	1	0	0	0	0	0	0	0	0	0	0	0	0	0	0	0
CG5108	FBgn0032236	mRpS7	MRPS7	1	0	0	0	0	0	0	0	0	0	0	0	0	0	0	0
CG10377	FBgn0004838	Hrb27C	DAZAP1/HNRNPA3/HNRNPA1/MSI2/MSI1/HNRNPA1L2/HNRNPA2B1	1	0	0	0	0	0	0	0	0	1	0	0	0	0	1	0
CG1972	FBgn0039691	IntS11	CPSF3L/MIR6727	1	0	0	0	0	0	0	0	0	0	0	0	0	0	0	0
CG5809	FBgn0025678	CaBP1	PDIA6	1	0	0	0	0	0	0	0	0	0	0	0	0	0	0	0
CG8920	FBgn0027529	CG8920	TDRD7/TDRD5	1	0	0	0	0	0	0	0	0	0	0	0	0	0	0	0
CG5064	FBgn0035947	Srp68	SRP68	1	0	0	0	0	0	0	0	0	0	0	0	0	0	0	0
CG32672	FBgn0052672	Atg8a	GABARAP/GABARAPL1/GABARAPL2/GABARAPL3/MAP1LC3C	1	0	0	0	0	0	0	0	0	0	0	0	0	0	1	0
CG1637	FBgn0030245	CG1637	ACP7	1	0	0	0	0	0	0	0	1	0	0	0	0	0	0	0
CG8833	FBgn0036386	CG8833	GPATCH1	1	0	0	0	0	0	0	0	0	0	0	0	0	0	0	0
CG4574	FBgn0004611	Plc21C	PLCB1/PLCB3/PLCB2/PLCB4/PLCD1	1	0	0	0	0	0	0	0	0	0	0	0	0	0	1	1
CG9590	FBgn0038360	CG9590	FAM114A2/FAM114A1	1	0	0	0	0	0	0	0	0	0	0	0	0	0	0	0
CG6665	FBgn0034172	CG6665	C1orf43	1	0	0	0	0	0	0	0	0	0	0	0	0	0	0	0
CG8553	FBgn0261270	SelD	SEPHS1/SEPHS2	1	0	0	0	0	0	0	0	0	0	0	0	1	1	0	0
CG5701	FBgn0036980	RhoBTB	RHOBTB2/RHOBTB1	1	0	0	0	0	0	0	0	0	0	0	0	0	0	0	0
CG12921	FBgn0033480	mRpL42	MRPL42	1	0	0	0	0	0	0	0	0	0	0	0	0	0	0	0
CG5682	FBgn0032480	Edem2	EDEM3/EDEM1/EDEM2	1	0	0	0	0	0	0	0	0	0	0	0	1	0	0	0
CG3249	FBgn0263987	spoon	AKAP1	1	0	0	0	0	0	0	0	0	0	0	0	0	0	1	0
CG11919	FBgn0033564	Pex6	PEX6	1	0	0	0	0	0	0	0	0	0	0	0	0	0	0	0
CG8031	FBgn0038110	CG8031	MEMO1	1	0	0	0	0	0	0	0	0	0	0	0	0	0	0	0
CG8531	FBgn0033918	CG8531	DNAJC11	1	0	0	0	0	0	0	0	0	0	0	0	0	0	0	0
CG17337	FBgn0259979	CG17337	CNDP2/CNDP1	1	0	0	0	0	0	0	0	0	0	0	0	0	0	0	0
CG17153	FBgn0036248	ssp	MSANTD1	1	0	0	0	0	0	0	0	0	0	0	0	0	0	0	0
CG16979	FBgn0036512	CG16979	UFSP2/UFSP1	1	0	0	0	0	0	0	0	0	0	0	0	1	0	1	0
CG32701	FBgn0028327	l(1)G0320	SSR1	1	0	0	0	0	0	0	0	0	0	0	0	1	0	0	0
CG15697	FBgn0038834	RpS30	FAU	1	0	0	0	0	0	0	0	0	0	0	0	0	0	1	1
CG13746	FBgn0033341	MrgBP	MRGBP	1	0	0	0	0	0	0	0	0	0	0	0	0	0	0	0
CG9921	FBgn0030743	CG9921	HIGD2A/HIGD2B/HIGD1C/HIGD1B/HIGD1A	1	0	0	0	0	0	0	0	0	0	0	0	0	0	0	0
CG9858	FBgn0000326	clt	BCHE/CES4A/CES2/NLGN2/CES5A/CES1/CEL/NLGN4X/NLGN1/NLGN3/NLGN4Y/CES3	1	0	0	0	0	0	0	0	0	0	0	0	0	0	0	0
CG6859	FBgn0036484	Pex3	PEX3	1	-1	0	0	0	0	0	0	0	0	0	0	0	0	1	0
CG33197	FBgn0265487	mbl	MBNL2/MBNL1/MBNL3/ZC3H10	1	0	0	0	0	0	0	0	0	0	0	0	0	0	1	1
CG6750	FBgn0032292	EMC3	EMC3	1	0	0	0	0	0	0	0	0	0	0	0	0	0	0	0
CG17143	FBgn0035110	thoc7	THOC7	1	0	0	0	0	0	0	0	0	0	0	0	0	0	0	0
CG4422	FBgn0004868	Gdi	GDI1/GDI2	1	0	0	0	0	0	0	0	0	0	0	0	0	0	0	0
CG6778	FBgn0027088	Aats-gly	GARS/POLG2	1	0	0	0	0	0	0	0	0	0	0	0	1	0	0	0
CG7421	FBgn0037137	Nopp140	NOLC1	1	0	0	0	0	0	0	0	0	0	0	0	0	0	0	0
CG6593	FBgn0003134	Pp1alpha-96A	PPP1CC/PPP1CA/PPP1CB	1	0	0	0	0	0	0	0	0	0	0	0	0	0	0	0
CG3870	FBgn0015372	RabX1	RAB31/RAB5A/RAB5B/RAB5C/RAB22A	1	0	0	0	0	0	0	0	0	0	0	0	0	0	0	0
CG1553	FBgn0033224	Nop17l	DNAAF2/PIH1D1/PIH1D2	1	0	0	0	0	0	0	0	0	0	0	0	1	0	0	0
CG10520	FBgn0003882	tub	GSG2	1	0	0	0	0	0	0	0	0	0	0	0	0	0	0	0
CG14894	FBgn0038428	CG14894	TTC1	1	0	0	0	0	0	0	0	0	0	0	0	0	0	0	0
CG7986	FBgn0035850	Atg18a	WIPI2/WIPI1	1	0	0	0	0	0	0	0	0	0	0	0	1	0	0	0
CG12913	FBgn0033500	CG12913	CSGALNACT1/CSGALNACT2	1	0	0	0	0	0	0	0	0	0	1	0	0	0	0	0
CG1291	FBgn0035401	CG1291	ALG2	1	0	0	0	0	0	0	0	0	0	0	0	0	0	0	0
CG44242	FBgn0265177	CG44242/CG44243	LIPT1	1	0	0	0	0	0	0	0	0	0	0	0	0	0	1	0
CG15237	FBgn0033104	CG15237	ANAPC15	1	0	0	0	0	0	0	0	0	0	0	0	0	0	0	0
CG7188	FBgn0035871	BI-1	TMBIM6	1	0	0	0	0	0	0	0	0	0	0	0	0	0	0	0
CG3223	FBgn0037538	CG3223	UBL7	1	0	0	0	0	0	0	0	0	0	0	0	0	0	0	0
CG5555	FBgn0038686	CG5555	BRAP	1	0	0	0	0	0	0	0	0	0	0	0	0	0	0	0
CG9710	FBgn0021768	nudC	NUDC/NUDCD3	1	0	0	0	0	0	0	0	0	0	0	0	0	0	1	0
CG1896	FBgn0039870	CG1896	PDCD7	1	0	0	0	0	0	0	0	0	0	0	0	0	0	0	0
CG6025	FBgn0000115	Arl1	ARL1	1	0	0	0	0	0	0	0	0	0	0	0	0	0	0	0
CG17223	FBgn0031491	alpha4GT1	A4GALT/A4GNT	1	0	0	0	0	0	0	0	0	0	0	0	0	0	0	0
CG5876	FBgn0028375	heix	UBIAD1	1	0	0	0	0	0	0	0	0	0	0	0	0	0	0	0
CG7883	FBgn0039726	eIF2B-alpha	EIF2B1	1	0	0	0	0	0	0	0	0	0	0	0	0	1	0	0
CG8571	FBgn0016983	smid	NVL	1	0	0	0	0	0	0	0	0	0	0	0	0	0	0	0
CG7623	FBgn0038524	sll	SLC35B2/SLC35B1/MIR4647	1	0	0	0	0	0	0	0	0	0	0	0	0	0	0	0
CG12375	FBgn0031987	CG12375	LACTB2	1	0	0	0	0	0	0	0	0	0	0	0	1	0	0	0
CG7837	FBgn0039696	CG7837	ARMC5	1	0	0	0	0	0	0	0	0	0	0	0	0	0	0	0
CG30344	FBgn0050344	CG30344	SLC46A1/SLC46A2/SLC46A3	1	0	-1	0	0	0	0	0	0	0	1	1	0	0	0	0
CG11414	FBgn0035024	CG11414	ZNF598	1	0	0	0	0	0	0	0	0	0	0	0	1	0	0	0
CG6382	FBgn0020443	Elf	GSPT1/GSPT2	1	0	0	0	0	0	0	0	0	0	0	0	0	0	0	0
CG3645	FBgn0031238	CG3645	DUS1L	1	0	0	0	0	0	0	0	0	0	0	0	1	0	1	1
CG6877	FBgn0036813	Atg3	ATG3	1	0	0	0	0	0	0	0	0	0	0	0	0	0	0	0
CG8290	FBgn0026573	ADD1	DNMT3B	1	0	0	0	0	0	0	0	0	0	0	0	0	0	0	0
CG11139	FBgn0033179	p47	NSFL1C/UBXN2B/UBXN2A	1	-1	0	0	0	0	0	0	0	0	0	0	1	0	0	0
CG13364	FBgn0026879	CG13364	TMA7	1	0	0	0	0	0	0	0	0	0	0	0	0	0	1	1
CG43079	FBgn0262509	nrm	SIRPB1/CRTAM/HEPACAM2/IGHG4/SIRPG/CD276/SIRPA	1	0	0	0	0	0	0	1	0	1	0	0	0	0	0	1
CG30394	FBgn0050394	CG30394	SLC38A10/SLC38A6/SLC38A7/SLC38A1/SLC38A2/SLC38A8	1	0	0	0	0	0	0	0	0	0	0	0	0	0	0	0
CG7524	FBgn0262733	Src64B	SRC/FYN/FGR/FRK/YES1/LCK/HCK/LYN/BLK/SLA/SLA2/PTK6/TYK2/JAK1/JAK2/JAK3/BMX/BTK/TEC/TXK/ABL1/ABL2/SRMS/ITK	1	0	0	0	0	0	0	0	0	0	0	0	0	0	1	0
CG1715	FBgn0010808	l(3)03670	CHCHD3/CHCHD6	1	0	0	0	0	0	0	0	0	0	0	1	1	0	0	0
CG16989	FBgn0025621	CG16989	HEATR6	1	0	0	0	0	0	0	0	0	0	0	0	1	0	0	0
CG6030	FBgn0016120	ATPsynD	ATP5H	1	0	0	0	0	0	0	0	0	0	1	1	0	0	0	0
CG6335	FBgn0027087	Aats-his	HARS/HARS2	1	0	0	0	0	0	0	0	0	0	0	0	1	0	1	0
CG10811	FBgn0023213	eIF4G	EIF4G3/EIF4G1	1	0	0	0	0	0	0	0	0	0	0	0	1	0	0	0
CG17683	FBgn0262115	CG17683	NARFL/NARF	1	0	0	0	0	0	0	0	0	0	0	0	0	0	0	0
CG1818	FBgn0033428	Updo	UROD	1	0	0	0	0	0	0	0	0	0	0	0	1	0	0	0
	FBgn0040754	CG17059	COPS9	1	0	0	0	0	0	0	0	0	0	0	0	0	0	1	0
CG10565	FBgn0037051	CG10565	DNAJC2	1	0	0	0	0	0	0	0	0	0	0	0	0	0	0	0
CG6766	FBgn0032398	CG6766	ERLEC1/OS9	1	0	0	0	0	0	0	0	0	0	0	0	0	0	0	0
CG7870	FBgn0261020	wol	ALG5	1	0	0	0	0	0	0	0	0	0	0	0	0	0	0	0
CG5851	FBgn0028992	sds22	PPP1R7	1	0	0	0	0	0	0	0	0	0	0	0	0	0	0	0
CG5805	FBgn0039223	CG5805	SLC25A44	1	0	0	0	0	0	0	0	0	0	1	0	0	0	0	0
CG4562	FBgn0038740	CG4562	ABCC4/ABCC3/ABCC1/ABCC8/ABCC9/ABCC6/ABCC10/ABCC2/CFTR/ABCC12/ABCC11/ABCC5	1	0	0	0	0	0	0	0	0	0	0	0	0	0	0	0
CG12082	FBgn0035402	Usp5	USP5/USP13	1	0	0	0	0	0	0	0	0	0	0	0	0	0	0	0
CG31390	FBgn0051390	MED7	MED7	1	0	0	0	0	0	0	0	0	0	0	0	0	1	0	1
CG30005	FBgn0050005	GstT2	GSTT2B/GSTT2/GSTT1	1	0	0	0	0	0	0	0	0	0	0	0	0	0	0	0
CG15081	FBgn0010551	Phb2	PHB2	1	0	0	0	0	0	0	0	0	0	0	0	0	0	0	0
CG4925	FBgn0036614	CG4925	CCDC186/MIR2110	1	0	0	0	0	0	0	0	0	0	0	0	0	0	0	0
CG7134	FBgn0031952	cdc14	CDC14B/CDC14A/CDC14C	1	0	0	0	0	0	0	0	0	0	0	0	0	0	0	0
CG4326	FBgn0034986	mRpS17	MRPS17	1	0	0	0	0	0	0	0	0	0	0	0	0	0	0	0
CG31715	FBgn0051715	CG31715	MTPN/LUZP6	1	0	0	0	0	0	0	0	0	0	0	0	0	0	1	0
CG1587	FBgn0024811	Crk	CRK/CRKL	1	0	0	0	0	0	0	0	0	0	0	0	0	0	0	0
CG1838	FBgn0026199	myo	MSTN/GDF11/TGFB2/TGFB1/LEFTY1/BMP10/GDF1/GDF15/NODAL/BMP2/TGFB3/GDF2/GDF3/GDF9/LEFTY2/GDF10/INHA/BMP15/BMP3/BMP4/INHBE	1	0	-1	0	0	0	0	0	0	0	0	0	0	0	0	0
CG12895	FBgn0033523	CG12895	SDHAF2	1	0	0	0	0	0	0	0	0	0	0	0	0	0	0	0
CG4287	FBgn0038388	CG4287		1	0	0	0	0	0	0	0	0	0	0	0	0	0	0	0
CG2013	FBgn0004436	Ubc6	UBE2A/UBE2B	1	0	0	0	0	0	0	0	0	0	0	0	0	0	0	0
CG7899	FBgn0000032	Acph-1	ACP2/ACPP/ACPT/ACP6	1	0	0	0	0	0	0	0	0	0	0	0	0	0	1	0
CG1129	FBgn0037279	CG1129	GMPPB	1	0	0	0	0	0	0	0	0	0	0	0	0	0	0	0
CG16721	FBgn0029820	CG16721	TCP11L1/TCP11L2/TCP11/TCP11X2/TCP11X1	1	0	0	0	0	0	0	0	0	0	0	0	0	0	0	0
CG1671	FBgn0033454	CG1671	TBL3	1	-1	0	0	0	0	0	0	0	0	0	0	1	0	0	0
CG8208	FBgn0027950	MBD-like	MBD2/MBD3/MBD3L1/MBD3L5/MBD3L4/MBD3L3/MBD3L2/LOC729458	1	0	0	0	0	0	0	0	0	0	0	0	0	0	0	0
CG1902	FBgn0033434	CG1902	TTPAL/CLVS1/RLBP1/CLVS2/TTPA	1	0	0	0	0	0	0	0	0	0	0	0	0	0	1	0
CG5989	FBgn0017429	CG5989	LETMD1	1	0	0	0	0	0	0	0	1	1	0	0	1	0	0	0
CG5323	FBgn0034362	CG5323	FAM136A	1	0	0	0	0	0	0	0	0	0	0	0	0	0	0	0
CG10622	FBgn0029118	Sucb	SUCLG2/SUCLA2	1	0	0	0	0	0	0	0	0	0	0	0	0	0	0	0
CG12530	FBgn0010341	Cdc42	CDC42/RHOJ/RHOQ/RHOG/RAC1/RAC3/RAC2	1	0	0	0	0	0	0	0	0	0	0	0	0	0	1	0
CG11278	FBgn0036341	Syx13	TSNARE1/STX12/STX7	1	0	0	0	0	0	0	0	0	0	0	0	0	0	0	0
CG4393	FBgn0039075	CG4393	ANKS1B/ANKS1A	1	0	0	0	0	0	0	0	0	0	0	0	1	0	1	0
CG5384	FBgn0032216	Usp14	USP14	1	0	0	0	0	0	0	0	0	0	0	0	0	0	0	0
CG30022	FBgn0050022	CG30022	ETHE1	1	0	0	-1	0	0	0	0	0	0	0	0	0	0	0	0
CG4968	FBgn0032214	CG4968	OTUB1/OTUB2	1	0	0	0	0	0	0	0	0	0	0	0	0	0	0	0
CG5446	FBgn0032429	CG5446	HSBP1	1	0	0	0	0	0	0	0	0	0	0	0	0	0	1	1
CG4921	FBgn0016701	Rab4	RAB4A/RAB4B/MIA	1	0	0	0	0	0	0	0	0	0	0	0	0	0	0	0
CG5395	FBgn0005322	nmd	ATAD1	1	0	0	0	0	0	0	0	0	0	0	0	0	0	0	0
CG42663	FBgn0261545	CG42663	NCKAP5	1	0	0	-1	0	0	0	0	0	1	0	0	0	0	0	0
CG8405	FBgn0034071	CG8405	TMEM259	1	0	0	0	0	0	0	0	0	0	0	0	0	0	1	0
CG11228	FBgn0261456	hpo	STK3/STK4	1	0	0	0	0	0	0	0	0	0	0	0	0	0	0	0
CG13933	FBgn0035270	CG13933	RIPK4	1	0	-1	0	0	0	0	0	0	0	0	0	0	0	0	0
CG5360	FBgn0261786	mi		1	0	0	0	0	0	0	0	0	0	0	0	0	0	0	0
CG18332	FBgn0027055	CSN3	COPS3	1	0	0	0	0	0	0	0	0	0	0	0	0	1	0	0
CG3683	FBgn0035046	ND-19	NDUFA8	1	0	0	0	0	0	0	0	0	0	0	0	1	0	0	0
CG5300	FBgn0032243	Klp31E	KIF21A/KIF21B	1	0	0	0	0	0	0	0	0	0	0	0	0	0	0	0
CG16707	FBgn0045823	vsg	CD164/TMEM123/CD164L2	1	0	0	0	0	0	0	1	0	0	0	0	0	0	0	0
CG17060	FBgn0015789	Rab10	RAB10/RAB8B/RAB13/RAB8A	1	0	0	0	0	0	0	0	0	0	0	0	0	0	1	1
CG6613	FBgn0034694	CG6613	PLEKHM3/PLEKHM1/PLEKHM1P1/DEF8	1	0	0	0	0	0	0	0	0	0	0	0	1	0	1	0
CG11968	FBgn0037647	RagA-B	RRAGA/RRAGB	1	0	-1	0	0	0	0	0	0	0	0	0	0	0	0	1
CG1599	FBgn0266186	Vamp7	VAMP7	1	0	0	0	0	0	0	0	0	0	0	0	0	0	0	0
CG1528	FBgn0028968	gammaCOP	COPG1/COPG2	1	0	0	0	0	0	0	0	0	0	0	0	0	0	0	0
CG9765	FBgn0026620	tacc	TACC1/TACC2/TACC3	1	0	0	0	0	0	0	0	0	1	0	0	0	0	0	0
CG14043	FBgn0031659	CG14043	KIF1BP	1	0	0	0	0	0	0	0	0	0	0	0	0	0	0	0
CG1250	FBgn0262125	Sec23	SEC23A/SEC23B	1	0	0	0	0	0	0	0	0	0	0	0	1	0	0	0
CG3061	FBgn0038195	CG3061	DNAJB12/DNAJB14/DNAJC18	1	0	0	0	0	0	0	0	0	0	0	0	0	0	0	0
CG4832	FBgn0013765	cnn	CDK5RAP2/LOC653513	1	0	0	0	0	0	0	0	0	1	0	0	0	0	1	0
CG8200	FBgn0024754	Flo1	FLOT1	1	0	0	0	0	0	0	0	0	0	0	0	0	1	0	1
CG3907	FBgn0034958	CG3907	EFCAB14	1	0	-1	0	0	0	0	0	0	0	0	0	0	0	0	0
CG4552	FBgn0031304	CG4552	TBC1D23	1	0	0	0	0	0	0	0	0	0	0	0	1	0	0	0
CG6664	FBgn0036685	CG6664	CCDC6	1	0	0	0	0	0	0	0	0	0	0	0	0	0	0	0
CG4214	FBgn0011708	Syx5	STX5	1	0	0	0	0	0	0	0	0	0	0	0	1	0	1	0
CG31716	FBgn0051716	Cnot4	CNOT4	1	0	0	0	0	0	0	0	0	0	0	0	0	0	0	0
CG8284	FBgn0015321	Ubc4	UBE2K	1	0	0	0	0	0	0	0	0	0	0	0	0	0	0	0
CG13057	FBgn0040074	retinin	TMEM38A/TMEM38B	0	0	0	0	0	0	-1	0	0	0	0	1	0	0	0	0
CG3397	FBgn0037975	CG3397	SRM/KCNAB1	0	0	0	0	0	0	-1	0	0	0	0	0	0	0	0	0
CG31449	FBgn0013278	Hsp70Bb	HSPA1A/HSPA1B/HSPA1L/HSPA6/HSPA8/HSPA2/HSPA5	0	0	0	0	0	0	-1	0	0	0	0	0	0	0	0	0
	FBgn0263660	CR43651		0	0	0	0	0	0	-1	0	0	0	0	0	0	0	0	1
CG31860	FBgn0051860	ZnT33D	SLC30A3/SLC30A2/SLC30A8	0	0	0	0	0	0	-1	0	0	0	0	0	0	1	0	0
CG10336	FBgn0032698	CG10336	TIPIN	0	0	0	0	0	0	-1	0	0	0	0	0	1	0	0	0
	FBgn0266989	CR45440		0	0	0	0	0	0	-1	0	0	0	0	0	0	0	0	0
CG13067	FBgn0036589	CG13067		0	0	0	0	0	0	-1	0	0	0	0	0	0	0	0	0
CG1851	FBgn0026602	Ady43A	ADK	0	0	0	0	0	0	-1	0	0	0	0	0	0	0	1	0
CG11086	FBgn0033153	Gadd45	GADD45G/GADD45A/GADD45B	0	0	0	0	0	0	-1	0	0	0	0	0	0	0	0	0
	FBgn0266304	CR44969		0	0	0	0	0	0	-1	0	0	0	0	0	0	0	0	0
CG43085	FBgn0262531	CG43085		0	0	0	0	0	0	-1	0	0	0	0	0	0	0	1	0
CG34232	FBgn0085261	CG34232		0	0	0	0	0	0	-1	0	0	0	0	0	0	0	0	0
CG6654	FBgn0038301	CG6654	GTF3A/MYNN/ZNF471/ZNF445/ZBTB5/ZNF584/ZNF571/ZBTB37/ZNF621/ZSCAN32/ZNF665/ZNF696/ZNF679/ZNF212/ZBTB45/ZBTB38/ZNF131/ZNF493/ZNF746/ZBTB32/ZNF354B/ZNF7/ZBTB42/ZBTB22/INSM1/ZBTB14/ZNF785/ZBTB18/ZNF829/ZFAT/ZNF517/ZBTB48/ZBTB43/ZNF668/ZNF844/INSM2/ZNF783/GZF1/ZNF282/ZNF846/ZNF777/ZNF263/ZBTB41/ZBTB3/ZBTB26/ZBTB12/ZNF236/ZBTB39/HIC2/ZBTB34/ZBTB6/ZNF134/ZBTB33/ZNF398/ZNF223/ZBTB24	0	0	0	0	0	0	-1	0	0	0	0	1	0	0	0	0
CG32475	FBgn0052475	mthl8	ADGRF3	0	0	0	0	0	0	-1	0	0	0	0	0	0	1	0	1
CG15394	FBgn0250835	CG15394		0	0	0	0	0	0	-1	0	0	0	0	0	0	0	0	0
CG16928	FBgn0020270	mre11	MRE11	0	0	0	0	0	0	-1	0	0	0	0	0	0	1	0	0
	FBgn0266359	CR45007		0	0	0	0	0	0	-1	0	0	0	0	0	0	0	0	0
CG40498	FBgn0069969	CG40498		0	0	0	0	0	0	-1	1	1	1	0	0	0	0	0	0
CG12505	FBgn0033926	Arc1	OARD1/ARC	0	0	0	0	0	0	-1	0	0	0	0	0	0	0	0	0
	FBgn0266736	CR45209		0	0	0	0	0	0	-1	0	0	0	0	0	0	0	0	0
	FBgn0263459	snoRNA:2R:9445410		0	0	0	0	0	0	-1	0	0	0	0	0	0	0	0	1
CG6525	FBgn0082831	pps	DIDO1/SPOCD1/PHF3	0	0	0	0	0	0	-1	0	0	0	0	0	1	0	0	0
CG7499	FBgn0028699	Rh50	RHBG/RHCG/RHAG/RHCE/RHD	0	0	0	0	0	0	-1	0	0	0	0	1	0	0	0	0
CG17036	FBgn0032449	CG17036	SLC19A2/SLC19A1/SLC19A3/C2orf83	0	0	0	0	0	0	-1	0	0	0	0	0	1	0	0	0
CG13822	FBgn0039098	GILT3	IFI30	0	0	0	0	0	0	-1	0	0	0	0	0	0	0	0	0
CG7285	FBgn0036790	AstC-R1	SSTR2/SSTR3/SSTR4/SSTR5/SSTR1/NPBWR1/NPBWR2/OPRD1/OPRM1/OPRK1/OPRL1/MCHR2/MCHR1	0	0	0	0	0	0	-1	0	0	0	0	0	0	0	0	0
CG32354	FBgn0052354	CG32354	SPINK5/AGRN	0	0	0	0	0	0	-1	0	0	0	0	0	0	0	0	0
CG42708	FBgn0261625	GLS	GLS/GLS2	0	0	0	0	0	0	-1	0	0	0	0	0	0	0	1	0
CG12292	FBgn0032451	spict	NIPA2/NIPAL1/NIPAL4/NIPA1/NIPAL3/NIPAL2	0	0	0	0	0	0	-1	0	0	0	0	0	0	0	0	0
CG1537	FBgn0030260	CG1537		0	0	0	0	0	0	-1	0	0	0	0	0	0	0	0	0
CG4409	FBgn0034128	CG4409		0	0	0	0	0	0	-1	0	0	0	0	0	0	0	0	0
CG5895	FBgn0036560	CG5895	PLCXD1	0	0	0	0	0	0	-1	0	0	0	0	0	0	0	0	0
CG18525	FBgn0028984	Spn88Ea	SERPINI1	0	0	0	0	0	0	-1	0	0	0	0	0	0	0	0	0
	FBgn0266414	CR45054		0	0	0	0	0	0	-1	0	0	0	0	0	0	0	1	1
CG31643	FBgn0051643	CG31643	FASTKD1/FASTK/FASTKD3	0	0	0	0	0	0	-1	0	0	0	0	0	0	0	0	0
CG7888	FBgn0036116	CG7888	SLC36A3/SLC36A2/SLC36A1/SLC36A4	0	0	0	0	0	0	-1	0	0	0	0	0	0	0	0	0
CG10702	FBgn0032752	CG10702	INSRR/ROS1/INSR/IGF1R	0	0	0	0	0	0	-1	0	0	1	0	0	0	0	0	0
CG31344	FBgn0051344	CG31344	POLR2G	0	0	0	0	0	0	-1	0	0	0	0	0	0	0	0	0
CG1442	FBgn0039622	eIF4E-6	EIF4E1B/EIF4E	0	0	0	0	0	0	-1	0	0	1	0	0	0	0	0	0
CG10877	FBgn0038804	CG10877	SUGCT	0	0	0	0	0	0	-1	0	0	0	0	0	0	0	0	0
CG12559	FBgn0003256	rl	MAPK1/MAPK3/MAPK7/MAPK15/MAPK11/MAPK13/MAPK14/MAPK12	0	0	0	0	0	0	-1	0	0	0	0	0	0	0	0	0
CG10369	FBgn0032706	Irk3	KCNJ15/KCNJ10/KCNJ9/KCNJ12/KCNJ2/KCNJ8/KCNJ1/KCNJ18/KCNJ14/KCNJ4/KCNJ11/KCNJ3/KCNJ16/KCNJ13/KCNJ6/KCNJ5	0	0	0	0	0	0	-1	0	0	0	0	0	0	0	0	0
CG10626	FBgn0035610	Lkr	TACR3	0	0	0	0	0	0	-1	0	0	0	0	0	0	0	1	0
CG40218	FBgn0267398	Yeti	CFDP1	0	0	0	0	0	0	-1	0	0	0	0	0	0	1	1	1
CG10580	FBgn0011591	fng	RFNG/LFNG/MFNG	0	0	0	0	0	0	-1	0	0	0	0	0	0	0	0	0
	FBgn0263650	CR43641		0	0	0	0	0	0	-1	0	0	0	0	0	0	0	0	0
CG31547	FBgn0051547	CG31547	SLC12A3/SLC12A1/SLC12A2	0	0	0	0	0	0	-1	0	0	0	0	0	1	0	0	0
CG7438	FBgn0086347	Myo31DF	MYO1D/MYO1G/MYO1E/MYO1F/MYO1A/MYO1B/MYO1C/MYO1H	0	0	0	0	0	0	-1	0	0	1	0	0	0	0	0	0
CG40470	FBgn0058470	CG40470	TRHDE/LVRN/ANPEP/ENPEP/LNPEP/ERAP1/ERAP2	0	0	0	0	0	0	-1	0	0	0	1	0	0	0	0	0
CG11438	FBgn0037164	CG11438	PLPP1/PLPP3/PLPP2/PLPPR1/PLPPR5	0	0	0	0	0	0	-1	0	0	0	0	0	0	0	0	0
CG13707	FBgn0035578	CG13707		0	0	0	0	0	0	-1	0	0	0	0	0	0	0	0	0
CG40191	FBgn0058191	CG40191	CNPPD1	0	0	0	0	0	0	-1	1	0	1	0	0	0	0	0	0
CG18327	FBgn0033904	CG18327	SLC25A34/SLC25A35	0	0	0	0	0	0	-1	0	0	0	0	0	0	0	0	0
CG3937	FBgn0014141	cher	FLNA/FLNC/FLNB	0	0	0	0	0	0	-1	0	0	0	0	0	0	0	0	0
CG4991	FBgn0030817	CG4991	SLC36A2/SLC36A1/SLC36A3/SLC36A4	0	0	0	0	0	0	-1	0	0	0	0	0	0	0	1	0
CG4559	FBgn0020414	Idgf3	CHIT1	0	0	0	0	0	0	-1	0	0	0	0	0	1	0	0	0
CG15539	FBgn0039782	CG15539	P4HA1/P4HA2/P4HA3	0	0	0	0	0	0	-1	0	0	1	0	1	0	0	0	0
CG30388	FBgn0034590	Magi	MAGI2/MAGI1/MAGI3/GRIP1/GRIP2	0	0	0	0	0	0	-1	0	0	0	0	0	1	0	0	0
CG14696	FBgn0037853	CG14696	ARRDC1/ARRDC2/ARRDC4/TXNIP/ARRDC3/ARRDC5	0	0	0	0	0	0	-1	0	0	0	0	0	0	0	0	0
CG10472	FBgn0035670	CG10472	CTRC/CTRB1/CTRB2	0	0	0	0	0	0	-1	0	0	0	0	0	0	0	0	1
CG8745	FBgn0036381	CG8745	ETNPPL/PHYKPL	0	0	0	0	0	0	-1	0	0	0	0	0	0	0	1	0
CG6070	FBgn0039487	gb	SLC7A7/SLC7A6/SLC7A8/SLC7A9/SLC7A5/SLC7A10/SLC7A11	0	0	0	0	0	0	-1	0	0	0	0	0	0	0	0	0
CG44402	FBgn0265575	yin	SLC15A2/SLC15A1/SLC15A4	0	0	0	0	0	0	-1	0	0	1	0	0	0	0	0	0
CG9896	FBgn0034808	CG9896		0	0	0	0	0	0	-1	0	0	0	0	0	0	0	0	0
CG9743	FBgn0039756	CG9743	SCD/SCD5	0	0	0	0	0	0	-1	0	0	0	0	0	0	0	0	0
CG7356	FBgn0031975	Tg	TGM1/TGM4/F13A1/TGM2/TGM6/TGM7/TGM3/TGM5/EPB42	0	0	0	0	0	0	-1	0	0	0	0	0	0	0	0	0
CG43663	FBgn0263738	Ada2a	TADA2A/TADA2B/POLR2D	0	0	0	0	0	0	-1	0	0	0	0	0	0	1	0	0
CG15528	FBgn0039742	CG15528	DUSP14/DUSP18/DUSP21/DUSP28/SSH3/SSH2/DUSP6/DUSP8/DUSP4/DUSP16/DUSP7/DUSP1	0	0	0	0	0	0	-1	0	0	0	0	0	0	0	0	0
CG43225	FBgn0262870	axo	CNTNAP2/CNTNAP4/CNTNAP3/CNTNAP5/CNTNAP1/CNTNAP3B	0	0	0	0	0	0	-1	0	0	1	0	0	1	0	0	0
CG6986	FBgn0029723	Proc-R	GPR18/CCR1/GPR139	0	0	0	0	0	0	-1	0	0	0	0	0	0	0	0	0
CG6281	FBgn0025879	Timp	TIMP2/TIMP1/TIMP3/TIMP4	0	0	0	0	0	0	-1	0	0	0	0	0	0	0	0	0
CG10067	FBgn0000044	Act57B	ACTB/ACTG1/ACTC1/ACTG2/ACTA1/ACTA2/ACTBL2/POTEI/POTEJ/POTEF/ACTRT3/ACTR1B/ACTR1A/POTEE	0	0	0	0	0	0	-1	0	0	0	1	1	0	0	0	0
CG3168	FBgn0029896	CG3168	SV2A/SV2C/SV2B/SLC22A4/SLC22A5	0	0	0	0	0	0	-1	0	0	0	0	0	0	0	0	0
CG4096	FBgn0029791	CG4096	ADAMTS7/ADAMTS12/ADAMTS6/ADAMTS17/ADAMTS10/ADAMTS18/ADAMTS19/ADAMTS16/ADAMTS13/THSD4/ADAMTSL4/PAPLN/ADAMTSL5/ADAMTS1/ADAMTS14	0	0	0	0	0	0	-1	0	0	0	0	0	0	1	1	1
CG34325	FBgn0085354	CG34325	FHL5/FHL3	0	0	0	0	0	0	-1	0	0	0	0	0	0	0	0	0
CG13401	FBgn0027780	U26	AASDH	0	0	0	0	0	0	-1	0	0	0	0	0	1	0	0	0
CG1787	FBgn0041629	Hexo2	HEXA/HEXB	0	0	0	0	0	0	-1	0	0	0	0	0	1	0	0	0
CG11378	FBgn0040364	CG11378		0	0	0	0	0	0	-1	0	0	0	1	0	0	0	0	0
CG7433	FBgn0036927	CG7433	ABAT	0	0	0	0	0	0	-1	0	0	0	0	0	0	0	0	0
CG10121	FBgn0035710	SP1173	MFSD6	0	0	0	0	0	0	-1	1	1	0	0	0	0	0	0	0
CG17322	FBgn0027070	CG17322	UGT1A3/UGT2B10/UGT8/UGT1A1/UGT3A1/UGT2B4/UGT2B15/UGT2B28/UGT2A2/UGT3A2/UGT2B17/UGT2B11/UGT2A3/UGT2B7	0	0	0	0	0	0	-1	0	0	0	0	0	0	0	0	0
CG6040	FBgn0038679	CG6040		0	0	0	0	0	0	-1	0	0	0	0	0	0	0	0	0
CG2310	FBgn0039665	CG2310		0	0	0	0	0	0	-1	0	1	1	0	0	0	0	0	0
CG4078	FBgn0029798	CG4078	RTEL1/BRIP1	0	0	0	0	0	0	-1	0	0	0	0	0	0	0	0	0
CG17121	FBgn0039043	CG17121	SDR16C5	0	0	0	0	0	0	-1	0	0	0	0	0	0	0	0	0
CG3359	FBgn0260745	mfas	TGFBI/POSTN	0	0	0	0	0	0	-1	0	0	1	0	0	0	0	0	0
	FBgn0265497	CR44366		0	0	0	0	0	0	-1	0	0	0	0	0	0	0	1	0
CG9338	FBgn0032899	CG9338		0	0	0	0	0	0	-1	0	0	0	0	0	0	0	0	0
CG6218	FBgn0038321	CG6218	NAGK	0	0	0	0	0	0	-1	0	0	0	0	0	0	0	0	0
CG1572	FBgn0030309	CG1572	CKLF/CMTM2/PLP2/CMTM1/CMTM6/CMTM3/CMTM4/CMTM5/CMTM7	0	0	0	0	0	0	-1	0	0	0	0	0	0	0	0	0
CG31663	FBgn0051663	CG31663	MFSD6	0	0	0	0	0	0	-1	0	0	0	0	0	0	0	1	1
CG5001	FBgn0031322	CG5001	DNAJB5/DNAJB4/DNAJB1/DNAJB13/DNAJC22	0	0	0	0	0	0	-1	0	0	0	0	0	0	0	0	0
CG4630	FBgn0033809	CG4630	SLC22A4/SLC22A5/SLC22A3	0	0	0	0	0	0	-1	0	0	1	0	0	0	0	0	0
CG43693	FBgn0263776	CG43693	SLC36A1/SLC36A4/SLC36A2/SLC36A3	0	0	0	0	0	0	-1	0	0	1	0	0	0	0	0	0
CG13895	FBgn0035158	CG13895		0	0	0	0	0	0	-1	0	0	0	0	0	0	1	1	1
CG34136	FBgn0083972	CG34136		0	0	0	0	0	0	-1	0	0	0	0	0	0	0	0	0
CG12797	FBgn0033972	Ciao1	CIAO1	0	0	0	0	0	0	-1	0	0	0	0	0	0	0	0	0
	FBgn0262904	CR43259		0	0	0	0	0	0	-1	0	0	0	0	0	0	0	1	0
CG31240	FBgn0011701	repo	LHX8	0	0	0	0	0	0	-1	0	0	0	0	0	0	0	0	0
CG8776	FBgn0261673	nemy	CYB561/CYB561A3/CYBRD1	0	0	0	0	0	0	-1	0	0	0	0	0	0	0	0	0
CG11686	FBgn0040551	CG11686		0	0	0	0	0	0	-1	0	0	1	0	0	0	0	0	0
CG12355	FBgn0040805	CG12355	MPV17L	0	0	0	0	0	0	-1	0	0	0	0	0	0	0	0	0
CG9559	FBgn0000719	fog	NECAP2	0	0	0	0	0	0	-1	0	0	0	0	0	0	0	0	0
CG9507	FBgn0031808	CG9507	ECE2/ECE1/KEL/ECEL1	0	0	0	0	0	0	-1	0	0	0	0	0	0	0	0	0
CG11715	FBgn0030304	Cyp4g15	CYP4A11/CYP4Z1/CYP4B1/CYP4X1/CYP4A22/CYP4V2/CYP19A1/CYP4F11/CYP4F12	0	0	0	0	0	0	-1	0	0	0	0	0	0	0	0	0
CG9009	FBgn0027601	pdgy	ACSF2/ACSF3	0	0	0	0	0	0	-1	0	0	0	0	0	0	0	0	0
CG8114	FBgn0003041	pbl	ECT2	0	0	0	0	0	0	-1	0	0	0	0	0	0	0	0	0
	FBgn0264462	CR43870		0	0	0	0	0	0	-1	0	0	0	0	0	0	0	0	0
CG4199	FBgn0025628	CG4199	AIFM3	0	0	0	0	0	0	-1	0	0	0	0	0	0	0	1	0
CG6928	FBgn0036240	CG6928	SLC26A11/SLC26A6/SLC26A5/SLC26A3/SLC26A9/SLC26A1/SLC26A2/SLC26A8/SLC26A4	0	0	0	0	0	0	-1	0	0	0	0	0	1	0	0	0
	FBgn0267157	CR45597		0	0	0	0	0	0	-1	0	0	0	0	0	0	0	0	0
CG12926	FBgn0033437	CG12926	TTPAL/CLVS1/RLBP1/CLVS2/TTPA	0	0	0	0	0	0	-1	0	0	0	0	0	0	0	0	0
CG9366	FBgn0014380	RhoL	RHOT1/RHOT2/RHOG/RHOQ/RHOBTB3/RHOA/RHOBTB1/RHOD/RHOC/RAC1/RHOF/RHOH/RAC3/RHOB/RND1/RHOU/RND2/RAC2/CDC42/RND3/RHOV/RHOJ/RHOBTB2	0	0	0	0	0	0	-1	0	0	0	0	0	0	0	0	0
CG7223	FBgn0010389	htl	FGFR3/FGFR1/FGFR4/FGFR2/RET	0	0	0	0	0	0	-1	0	0	0	0	0	0	0	0	0
CG6014	FBgn0261258	rgn	REG1A	0	0	0	0	0	0	-1	0	0	0	0	0	0	0	1	0
CG10479	FBgn0035656	CG10479		0	0	0	0	0	0	-1	0	0	0	0	0	0	0	0	0
CG10311	FBgn0038420	CG10311		0	0	0	0	0	0	-1	0	0	0	0	0	0	0	0	0
CG31284	FBgn0260005	wtrw	TRPV1/TRPA1	0	0	0	0	0	0	-1	0	0	0	0	0	0	0	0	0
CG6899	FBgn0004368	Ptp4E	PTPRB/PTPRJ/PTPRO/PTPRH/PTPRQ	0	0	0	0	0	0	-1	0	0	0	0	0	0	0	0	0
CG9027	FBgn0033631	Sod3	SOD3/SOD1	0	0	0	0	0	0	-1	0	0	0	0	1	0	0	0	0
CG8643	FBgn0267792	rgr	ZNF853/ZNF32/ZNF691/ZNF711/ZNF85	0	0	0	0	0	0	-1	0	0	0	0	0	0	0	0	0
CG5939	FBgn0003149	Prm	MYH4/MYH7/MYH13/MYH7B/MYH1/MYH3/MYH8/MYH15/MYH6/MYH2/MYO5B/MYH9/MYH10/MYH11/MYO5C/MYH14/MYO5A	0	0	0	0	0	0	-1	0	0	0	1	1	0	0	0	0
CG4370	FBgn0039081	Irk2	KCNJ12/KCNJ4/KCNJ2/KCNJ18/KCNJ9/KCNJ5/KCNJ14/KCNJ16/KCNJ6/KCNJ8/KCNJ1/KCNJ15/KCNJ10/KCNJ3/KCNJ11/KCNJ13	0	0	0	0	0	0	-1	0	0	0	0	0	0	0	0	0
CG1363	FBgn0004133	blow	ADAP2/ADAP1/CA3	0	0	0	0	0	0	-1	0	0	0	0	0	0	0	0	0
CG12065	FBgn0030052	CG12065		0	0	0	0	0	0	-1	0	0	0	0	0	0	0	0	0
CG44244	FBgn0265191	Glycogenin	GYG1/GYG2	0	0	0	0	0	0	-1	0	0	0	0	0	1	0	1	0
CG5091	FBgn0032234	gny	ALG6	0	0	0	0	0	0	-1	0	0	0	0	0	0	1	1	0
CG10638	FBgn0036290	CG10638	AKR1B10/AKR1A1/AKR1D1/AKR1B15/AKR1E2/AKR1B1/AKR1C2/AKR1C1/AKR1C3/AKR1C4	0	0	0	0	0	0	-1	0	0	0	0	0	0	1	0	1
CG12437	FBgn0003209	raw	RNASEL	0	0	0	0	0	0	-1	0	0	0	0	0	0	0	0	0
CG6215	FBgn0015025	CkIIalpha-i1	OVOL1/OVOL2/ZNF131/OVOL3/REST/ZNF770/ZBTB11	0	0	0	0	0	0	-1	0	0	0	0	0	0	0	0	0
CG33516	FBgn0053516	dpr3	PAPLN/USH2A/KIRREL2/LRIT1/SDK1/IGSF9B/LRIT3/KIRREL3/KIRREL	0	0	0	0	0	0	-1	0	0	0	0	0	1	0	1	0
CG4069	FBgn0036301	CG4069	KLHDC4/LOC105371397	0	0	0	0	0	0	-1	0	0	0	0	0	0	0	0	0
CG15443	FBgn0031609	CG15443	TMCO6	0	0	0	0	0	0	-1	0	0	0	0	0	0	0	0	0
CG2184	FBgn0002773	Mlc2	MYL7/MYL2/MYL5/MYL12A/MYL12B/MYLPF/MYL10/MYL9	0	0	0	0	0	0	-1	0	0	0	1	1	0	0	0	0
CG15860	FBgn0060296	pain	TRPA1	0	0	0	0	0	0	-1	0	0	0	0	0	0	0	0	0
CG2469	FBgn0035205	CG2469	CTR9	0	0	0	0	0	0	-1	0	0	0	0	0	1	0	0	0
CG10844	FBgn0011286	RyR	RYR2/RYR1/RYR3	0	0	0	0	0	0	-1	1	0	1	0	0	1	0	0	0
CG30460	FBgn0050460	CG30460	ZC2HC1A	0	0	0	0	0	0	-1	0	0	0	0	0	0	0	0	0
CG11949	FBgn0010434	cora	EPB41L1/EPB41L3/EPB41L2/EPB41	0	0	0	0	0	0	-1	1	1	0	0	0	1	1	0	1
CG17029	FBgn0036551	CG17029	IMPA1/IMPA2	0	0	0	0	0	0	-1	0	0	0	0	0	0	0	0	0
	FBgn0264793	CR44023		0	0	0	0	0	0	-1	0	0	0	0	0	0	0	1	0
CG7816	FBgn0039714	Zip99C	SLC39A13	0	0	0	0	0	0	-1	0	0	0	0	0	0	0	0	0
CG31760	FBgn0051760	CG31760	GPR179/GPR158	0	0	0	0	0	0	-1	1	0	1	0	0	1	0	1	0
CG30092	FBgn0028371	jbug	FLNA	0	0	0	0	0	0	-1	0	1	1	0	0	0	0	0	0
CG9261	FBgn0015777	nrv2	ATP1B1/ATP1B4/ATP1B2/ATP1B3/ATP4B	0	0	0	0	0	0	-1	1	0	1	0	0	0	0	0	0
CG4829	FBgn0030796	CG4829	GGT1/GGT2/GGT5/GGTLC2/GGTLC1/GGT7	0	0	0	0	0	0	-1	0	0	0	0	0	0	0	0	0
CG2202	FBgn0030240	CG2202	XAF1/ZNF260/ZNF146/ZNF471/ZNF383/ZNF546/ZSCAN20/ZNF665/ZNF69/ZNF449/INSM1/ZNF85/MAZ/ZNF3/ZBTB17/ZNF816/ZNF559/ZNF439/ZNF699/ZNF668/ZNF813/ZNF345/ZNF470/INSM2/ZNF558/ZNF555/VEZF1/ZNF846/ZNF721/ZNF263/ZNF689/ZNF836/ZNF778/ZNF502	0	0	0	0	0	0	-1	0	0	0	0	0	0	0	0	0
CG31999	FBgn0051999	CG31999	FBLN2/FBLN1/FBLN5	0	0	0	0	0	0	-1	0	0	0	0	0	0	0	0	0
CG7948	FBgn0003479	spn-A	RAD51/DMC1	0	0	0	0	0	0	-1	0	0	0	0	0	0	0	0	0
CG10119	FBgn0010397	LamC	LMNA/LMNB1/LMNB2/LMNTD1/MIR7108	0	0	0	0	0	0	-1	0	0	1	0	0	0	0	1	0
CG1600	FBgn0033188	Drat	VAT1/RTN4IP1/TP53I3/CRYZL1/VAT1L	0	0	0	0	0	0	-1	0	0	0	0	1	0	0	0	0
CG33971	FBgn0053971	Ir62a		0	0	0	0	0	0	-1	0	0	0	0	0	0	0	0	0
CG10527	FBgn0034583	CG10527		0	0	0	0	0	0	-1	0	0	0	0	0	0	0	0	0
CG5730	FBgn0000083	AnxB9	ANXA11/ANXA7/ANXA8L1/ANXA8/ANXA5/ANXA4/ANXA13/ANXA3/ANXA2/ANXA1/ANXA10/ANXA6/ANXA9	0	0	0	0	0	0	-1	0	0	1	0	0	0	0	0	0
CG3380	FBgn0034716	Oatp58Dc	SLCO2B1/SLCO2A1/SLCO1C1/SLCO1B3/SLCO1B1/SLCO1A2/SLCO1B7/SLCO3A1/SLCO6A1/SLCO5A1/SLCO4C1	0	0	0	0	0	0	-1	0	0	0	0	0	0	0	0	0
CG9686	FBgn0030158	CG9686		0	0	0	0	0	0	-1	0	0	0	0	0	0	0	1	0
CG9186	FBgn0035206	CG9186	LDAH	0	0	0	0	0	0	-1	0	0	0	0	0	0	0	0	0
CG8098	FBgn0024315	Picot	SLC17A5/SLC17A4/SLC17A3/SLC17A2/SLC17A1/SLC17A6/SLC17A8/SLC17A7	0	0	0	0	0	0	-1	0	0	0	0	0	0	0	0	0
CG14207	FBgn0031037	CG14207	HSPB1/HSPB8/HSPB7/CRYAB/CRYAA	0	0	0	0	0	0	-1	0	0	0	0	0	0	0	0	0
CG31522	FBgn0051522	CG31522	ELOVL7/ELOVL1/ELOVL4/ELOVL2/ELOVL5	0	0	0	0	0	0	-1	0	0	1	0	0	0	0	0	0
CG7100	FBgn0015609	CadN	CDH23/FAT3/FAT4/FAT1/DCHS2/DCHS1/FAT2	0	0	0	0	0	0	-1	1	1	1	0	0	1	0	1	0
CG9153	FBgn0035207	CG9153	HERC4/HERC3/HERC5/HERC6/LOC101929134/HECTD2	0	0	0	0	0	0	-1	0	0	0	0	0	1	0	0	0
CG8107	FBgn0025866	CalpB	CAPN9/CAPN2/CAPN3/CAPN1/CAPN8/CAPN11/CAPN14/CAPN12/CAPN13	0	0	0	0	0	0	-1	0	0	0	0	0	0	0	0	0
CG4080	FBgn0035983	CG4080	1-Mar/8-Mar/9-Mar/4-Mar/11-Mar/10-Mar/7-Mar/6-Mar	0	0	0	0	0	0	-1	0	0	0	0	0	0	0	0	0
CG9766	FBgn0037229	CG9766	FANK1	0	0	0	0	0	0	-1	0	0	0	0	0	0	0	0	0
CG7169	FBgn0037105	S1P	MBTPS1	0	0	0	0	0	0	-1	0	0	0	0	0	0	0	0	0
CG4591	FBgn0037848	Tsp86D	TSPAN33/TSPAN14/TSPAN10/ROM1/TSPAN17/TSPAN5	0	0	0	0	0	0	-1	0	0	0	0	0	0	0	1	0
CG32082	FBgn0052082	CG32082	BAIAP2/BAIAP2L1/BAIAP2L2	0	0	0	0	0	0	-1	0	0	0	0	0	0	0	0	0
CG31469	FBgn0051469	CG31469	ACP1	0	0	0	0	0	0	-1	0	0	0	0	0	0	1	0	0
CG4579	FBgn0021761	Nup154	NUP155	0	0	0	0	0	0	-1	0	0	0	0	0	1	0	0	0
CG7942	FBgn0035838	ldbr	DBR1	0	0	0	0	0	0	-1	0	0	0	0	0	0	0	0	0
CG1697	FBgn0030318	rho-4	RHBDL2/RHBDL3/RHBDL1	0	0	0	0	0	0	-1	0	0	0	0	0	1	0	0	0
CG5027	FBgn0036579	CG5027	TMX3	0	0	0	0	0	0	-1	0	0	0	0	0	0	0	1	0
CG7439	FBgn0087035	AGO2	AGO4/AGO1/AGO2/AGO3	0	0	0	0	0	0	-1	0	0	0	0	0	0	0	0	0
CG10623	FBgn0032727	CG10623	BHMT2/BHMT/MTR	0	0	0	0	0	0	-1	0	0	0	0	0	0	0	0	0
CG4685	FBgn0039349	Ssadh	ALDH5A1	0	0	0	0	0	0	-1	0	0	0	0	0	0	0	0	0
CG6643	FBgn0266758	Esyt2	ESYT2/ESYT3/ESYT1	0	0	0	0	0	0	-1	0	0	1	0	0	0	0	0	0
CG18375	FBgn0034606	ASPP	PPP1R13B/TP53BP2/PPP1R13L	0	0	0	0	0	0	-1	0	0	0	0	0	0	0	0	0
CG2841	FBgn0003159	CG2841	COBLL1	0	0	0	0	0	0	-1	1	1	0	0	0	0	0	0	0
CG9000	FBgn0034176	ste24a	ZMPSTE24	0	0	0	0	0	0	-1	0	0	0	0	0	0	0	0	0
CG14622	FBgn0025641	DAAM	DAAM1/DAAM2	0	0	0	0	0	0	-1	0	0	0	0	0	1	0	0	0
CG5664	FBgn0037082	CG5664		0	0	0	0	0	0	-1	0	0	0	0	0	0	0	1	0
CG4619	FBgn0032166	CG4619		0	0	0	0	0	0	-1	0	0	0	0	0	0	1	0	0
CG31043	FBgn0026239	gukh	NHS	0	0	0	0	0	0	-1	0	0	0	0	0	1	0	0	0
CG3910	FBgn0037778	mtTFB2	TFB2M	0	0	0	0	0	0	-1	0	0	0	0	0	0	0	0	0
CG43720	FBgn0263873	sick	NAV2/NAV3/NAV1	0	0	0	0	0	0	-1	0	0	1	0	0	1	0	0	0
CG10538	FBgn0032821	CdGAPr	ARHGAP33/ARHGAP32/ARHGAP31/ARHGAP30	0	0	0	0	0	0	-1	0	0	0	0	0	0	0	0	0
CG33144	FBgn0053144	CG33144	RNF144A/RNF144B	0	0	0	0	0	0	-1	0	0	0	0	0	1	0	0	0
CG10508	FBgn0037060	CG10508	WWC1/WWC3/WWC2	0	0	0	0	0	0	-1	0	0	0	0	0	0	0	1	1
CG3953	FBgn0086359	Invadolysin	LMLN	0	0	0	0	0	0	-1	0	0	0	0	0	0	0	1	0
CG6049	FBgn0037081	barc	HTATSF1	0	0	0	0	0	0	-1	0	0	0	0	0	0	0	0	1
CG3897	FBgn0027660	blot	SLC6A8	0	0	0	0	0	0	-1	0	0	0	0	0	0	0	0	0
CG14226	FBgn0043903	dome	MYPN/NEXN/OSMR	0	0	0	0	0	0	-1	0	0	0	0	0	1	0	1	0
CG8291	FBgn0034049	bdg	SLC6A9/SLC6A14	0	0	0	0	0	0	-1	0	0	1	0	0	0	0	0	0
CG1634	FBgn0264975	Nrg	NRCAM/NFASC/CHL1/L1CAM	0	0	0	0	0	0	-1	0	0	0	0	0	0	0	1	0
CG9954	FBgn0034534	maf-S	MAFK/MAFF/MAFG/MAFB/MAF/MAFA/NRL	0	0	0	0	0	0	-1	0	0	0	0	0	0	0	1	0
CG4027	FBgn0000042	Act5C	ACTB/ACTG1/ACTC1/ACTG2/ACTA1/ACTA2/ACTBL2/POTEI/POTEJ/POTEF/ACTRT3/ACTR1B/ACTR1A/POTEE	0	0	0	0	0	0	-1	0	0	0	0	0	1	0	0	0
CG3578	FBgn0000179	bi	TBX2/TBX3/TBX15/TBX1/TBX18/TBX5/TBX4	0	0	0	0	0	0	-1	0	0	0	0	0	1	0	1	1
CG31048	FBgn0264324	spg	DOCK3/DOCK4/DOCK1/DOCK5/DOCK2	0	0	0	0	0	0	-1	0	0	0	0	0	1	0	0	0
CG4678	FBgn0030778	CG4678	CPM/CPE/CPD/CPN1/AEBP1/CPXM1/CPXM2/CPZ	0	0	0	0	0	0	-1	0	0	0	0	0	1	0	0	0
CG31811	FBgn0028509	CenG1A	AGAP1/AGAP3/AGAP2/AGAP4/AGAP5/AGAP7P/AGAP6/AGAP9/AGAP11/AGAP10P	0	0	0	0	0	0	-1	0	0	0	0	0	1	0	1	0
CG9115	FBgn0025742	mtm	MTMR2/MTM1/MTMR1/MTMR8/MTMR7/MTMR6	0	0	0	0	0	0	-1	0	0	0	0	0	1	0	0	0
CG14991	FBgn0035498	Fit1	FERMT2/FERMT1/FERMT3	0	0	0	0	0	0	-1	0	0	0	0	0	0	0	0	0
CG31040	FBgn0051040	Cog7	COG7	0	0	0	0	0	0	-1	0	0	0	0	0	1	0	0	0
CG6214	FBgn0032456	MRP	ABCC3/ABCC1/ABCC6/ABCC2/ABCC8/ABCC9/ABCC4/ABCC10/ABCC12/ABCC11/ABCC5	0	0	0	0	0	0	-1	1	1	1	0	0	0	1	0	1
CG31092	FBgn0051092	LpR2	VLDLR/LRP8/LDLR/LRP3/SORL1	0	0	0	0	0	0	-1	0	0	0	0	0	1	0	0	0
CG4521	FBgn0030766	mthl1	ADGRE2/ADGRG5/ADGRG1/ADGRF1/ADGRD2/ADGRG3/ADGRF3/ADGRG6/ADGRG2/ADGRE1/FBN3/ADGRF4/ADGRL1/ADGRD1/ADGRG7/ADGRE5/ADGRF5/ADGRG4/ADGRL4/ADGRF2/ADGRL2/ADGRE3/ADGRL3	0	0	0	0	0	0	-1	0	0	0	0	0	1	0	1	0
CG10620	FBgn0036299	Tsf2	MELTF/TF/LTF	0	0	0	0	0	0	-1	0	0	0	0	0	1	0	0	0
CG7380	FBgn0031977	baf	BANF1/BANF2	0	0	0	0	0	0	-1	0	0	0	0	0	0	0	1	0
CG5899	FBgn0032157	Etl1	SMARCAD1	0	0	0	0	0	0	-1	0	0	0	0	0	1	1	1	1
CG3328	FBgn0034985	CG3328	MYRF/MYRFL	0	0	0	0	0	0	-1	0	0	0	0	0	1	0	0	0
CG1560	FBgn0004657	mys	ITGB1/ITGB2/ITGB7/ITGB3/ITGB4/ITGB5/ITGB6/ITGB8/ITGBL1	0	0	0	0	0	0	-1	0	1	0	0	0	0	0	0	0
CG42312	FBgn0259212	cno	AFDN	0	0	0	0	0	0	-1	0	0	0	0	0	1	0	0	0
CG3695	FBgn0034795	MED23	MED23	0	0	0	0	0	0	-1	0	0	0	0	0	0	0	0	0
CG6222	FBgn0003575	su(sable)	ZC3H6/ZC3H4/ZC3H8	0	0	0	0	0	0	-1	0	0	0	0	0	1	0	1	0
CG12991	FBgn0030847	CG12991		0	0	0	0	0	0	-1	0	0	0	0	1	0	0	1	0
CG10632	FBgn0036302	sowah	SOWAHB/SOWAHA/SOWAHC/SOWAHD	0	0	0	0	0	0	-1	0	0	0	0	0	1	0	0	1
CG44533	FBgn0265726	NnaD	AGBL2/AGBL3/AGBL1/AGTPBP1	0	0	0	0	0	0	-1	0	0	0	0	0	0	0	1	0
CG30421	FBgn0050421	Usp15-31	USP31/USP43/USP11	0	0	0	0	0	0	-1	0	0	0	0	0	0	0	0	0
CG32638	FBgn0052638	CG32638	AGTRAP	0	0	0	0	0	0	-1	0	0	0	0	0	0	0	0	0
CG9659	FBgn0001404	egh		0	0	0	0	0	0	-1	0	0	0	0	0	0	0	1	0
CG5166	FBgn0041188	Atx2	ATXN2/ATXN2L	0	0	0	0	0	0	-1	0	0	0	0	0	0	0	0	0
CG1044	FBgn0016794	dos	GAB2/GAB1/GAB4/GAB3	0	0	0	0	0	0	-1	0	0	0	0	0	0	0	0	0
CG6210	FBgn0036141	wls	WLS	0	0	0	0	0	0	-1	0	0	1	0	0	1	0	0	0
CG7602	FBgn0037554	DNApol-iota	POLI/POLH	0	0	0	0	0	0	-1	0	0	0	0	0	0	0	0	0
CG14995	FBgn0035497	CG14995	C21orf2	0	0	0	0	0	0	-1	0	0	0	0	0	0	0	0	0
CG9977	FBgn0035371	CG9977	AHCYL1/AHCYL2/AHCY	0	0	0	0	0	0	-1	0	0	0	1	0	0	0	0	0
CG6264	FBgn0040238	Best1	BEST2/BEST3/BEST4/BEST1	0	0	0	0	0	0	-1	1	0	0	0	0	0	0	0	0
CG10637	FBgn0015772	Nak	AAK1/BMP2K	0	0	0	0	0	0	-1	0	0	0	0	0	1	0	0	0
CG5473	FBgn0034371	SP2637	NTAN1	0	0	0	0	0	0	-1	1	1	1	0	0	0	0	0	0
CG8367	FBgn0000289	cg	ZNF786/ZNF467/ZNF425/REPIN1/ZNF444/ZNF76/PRDM15/ZNF837/ZNF442/ZSCAN32/ZNF143/ZNF417/ZNF628/ZNF697/ZNF142/ZNF17/ZNF18	0	0	0	0	0	0	-1	0	0	0	0	0	1	0	0	1
CG10076	FBgn0003475	spir	SPIRE1/SPIRE2	0	0	0	0	0	0	-1	0	0	0	0	0	1	0	0	0
CG7597	FBgn0037093	Cdk12	CDK13/CDK12/CDK9	0	0	0	0	0	0	-1	0	0	0	0	0	0	0	0	0
CG5871	FBgn0038870	Oga	MGEA5	0	0	0	0	0	0	-1	0	0	0	0	0	0	0	0	0
CG7413	FBgn0015799	Rbf	RBL2/RBL1/RB1	0	0	0	0	0	0	-1	0	0	0	0	0	1	0	0	0
CG17046	FBgn0001316	klar		0	0	0	0	0	0	-1	0	1	0	0	0	0	0	1	0
CG9326	FBgn0250785	vari	MPP6/MPP2/CASK/MPP7/MPP1/MPP3/MPP5/MPP4	0	0	0	0	0	0	-1	0	0	0	0	0	0	0	0	0
CG5485	FBgn0036770	Prestin	SLC26A5/SLC26A6/SLC26A4/SLC26A3/SLC26A9/SLC26A1/SLC26A2/SLC26A7/SLC26A11/SLC26A8/SLC26A10/MIR6824	0	0	0	0	0	0	-1	0	0	0	0	0	0	0	0	0
CG13124	FBgn0032156	CG13124	MIF4GD/CTIF	0	0	0	0	0	0	-1	1	1	1	0	0	0	0	0	0
CG5374	FBgn0003676	T-cp1	TCP1	0	0	0	0	0	0	-1	0	0	0	0	0	1	0	0	0
CG2852	FBgn0034753	CG2852	PPIB/PPIC	0	0	0	0	0	0	-1	0	0	0	0	0	0	0	1	0
CG1109	FBgn0046222	CG1109	WDR33	0	0	0	0	0	0	-1	0	0	0	0	0	0	0	0	0
CG7029	FBgn0039026	CG7029	RUSC2	0	0	0	0	0	0	-1	0	0	0	0	0	1	0	0	0
CG8379	FBgn0037638	CG8379	C10orf76	0	0	0	0	0	0	-1	0	0	0	0	0	0	0	0	0
CG6721	FBgn0004390	RasGAP1	RASA3/RASA2/RASA4B/RASA4/RASAL1	0	0	0	0	0	0	-1	0	0	0	0	0	0	0	0	0
CG14616	FBgn0027279	l(1)G0196	PPIP5K2/PPIP5K1	0	0	0	0	0	0	-1	0	0	1	0	0	1	0	0	0
CG4353	FBgn0010303	hep	MAP2K7	0	0	0	0	0	0	-1	0	0	0	0	0	1	0	1	1
CG11328	FBgn0028703	Nhe3	SLC9A9/SLC9A6/SLC9A7/SLC9A8	0	0	0	0	0	0	-1	0	0	0	0	0	0	0	0	0
CG15669	FBgn0043070	MESK2	NDRG3/NDRG1/NDRG2/NDRG4	0	0	0	0	0	0	-1	0	0	0	0	0	1	0	1	0
CG11166	FBgn0033166	Eaf	EAF1/EAF2	0	0	0	0	0	0	-1	0	0	0	0	0	0	0	0	0
CG5168	FBgn0032246	CG5168	WDFY2/WDFY1	0	0	0	0	0	0	-1	0	0	0	0	0	0	0	0	0
CG1677	FBgn0029941	CG1677	ZC3H18	0	0	0	0	0	0	-1	0	0	0	0	0	1	0	0	0
CG9318	FBgn0032880	TM9SF2	TM9SF2/TM9SF4	0	0	0	0	0	0	-1	0	0	0	0	0	0	0	1	0
CG6315	FBgn0000662	fl(2)d	WTAP	0	0	0	0	-1	0	0	0	1	0	0	0	0	0	1	1
CG1433	FBgn0019637	Atu	LEO1	0	0	0	0	-1	0	0	0	0	0	0	0	0	0	0	0
CG1620	FBgn0033183	CG1620	MIER1/MIER3/MIER2	0	0	0	0	-1	0	0	0	0	0	0	0	0	0	0	0
CG44154	FBgn0265003	koi	SUN2/SUN1/SUN3/SUN5/SPAG4	0	0	0	0	-1	0	0	0	0	0	0	0	0	0	0	0
CG17492	FBgn0086442	mib2	MIB2/MIB1	0	0	0	0	-1	0	0	0	0	0	0	0	0	0	0	0
CG1737	FBgn0030293	CG1737	VGLL4	0	0	0	0	-1	0	0	0	0	0	0	0	0	0	0	0
CG40494	FBgn0025836	RhoGAP1A	ABR/BCR/ARHGAP27	0	0	0	0	-1	0	0	0	0	0	0	0	0	0	0	0
CG3820	FBgn0010660	Nup214	NUP214	0	0	0	0	-1	0	0	0	0	0	0	0	0	0	0	0
CG17840	FBgn0031611	CG17840	FIG4	0	0	0	0	-1	0	0	0	0	0	0	0	1	0	0	0
CG10543	FBgn0034570	CG10543		0	0	0	0	-1	0	0	0	0	0	0	0	0	0	1	0
CG4719	FBgn0027508	Tnks	TNKS/TNKS2	0	0	0	0	-1	0	0	0	0	0	0	0	0	0	0	0
CG6016	FBgn0033844	bbc	CEPT1/CHPT1/SELENOI	0	0	0	0	-1	0	0	1	0	0	0	0	0	0	0	0
CG3035	FBgn0000330	cm	AP3M2/AP3M1	0	0	0	0	-1	0	0	0	0	0	0	0	0	0	0	0
CG6946	FBgn0259139	glo	HNRNPH1/HNRNPH2/HNRNPF/HNRNPH3/GRSF1/RPL36A	0	0	0	0	-1	0	0	0	0	0	0	0	0	0	0	0
CG1977	FBgn0250789	alpha-Spec	SPTAN1/SPTA1/SPTBN2/SPTBN1/SPTBN5/SPTBN4	0	0	0	0	-1	0	0	0	0	0	0	0	1	0	0	0
CG6831	FBgn0260442	rhea	TLN2/TLN1/MESDC1/MIR6852	0	0	0	0	-1	0	0	0	0	0	0	0	1	0	0	0
CG32296	FBgn0052296	Mrtf	MKL1/MKL2/MYOCD	0	0	0	0	-1	0	0	0	0	0	0	0	0	0	0	0
CG3172	FBgn0038206	twf	TWF1/TWF2	0	0	0	0	-1	0	0	0	0	0	0	0	0	0	0	0
CG33180	FBgn0053180	Ranbp16	XPO7/RANBP17	0	0	0	0	-1	0	0	0	0	0	0	0	0	0	0	0
CG11579	FBgn0000117	arm	CTNNB1/JUP	0	0	0	0	-1	0	0	0	0	0	0	0	1	0	0	0
CG33130	FBgn0263197	Patronin	CAMSAP2/CAMSAP1/CAMSAP3	0	0	0	0	-1	0	0	1	1	0	0	0	1	0	1	0
CG3105	FBgn0034950	Pask	PASK	0	0	0	0	-1	0	0	0	0	0	0	0	1	0	0	0
CG12155	FBgn0029957	CG12155	HRCT1	0	0	0	0	-1	0	0	0	0	0	0	0	0	0	0	0
CG17603	FBgn0010355	Taf1	TAF1L/TAF1	0	0	0	0	-1	0	0	0	0	0	0	0	0	0	0	0
CG10367	FBgn0263782	Hmgcr	HMGCR	0	0	0	0	-1	0	0	0	0	0	0	0	1	0	0	0
CG3923	FBgn0266572	ebo	XPO6	0	0	0	0	-1	0	0	0	0	0	0	0	0	0	1	0
CG3883	FBgn0031281	Saf6		0	0	0	0	-1	0	0	0	0	0	0	0	1	0	0	0
CG1518	FBgn0031149	CG1518	STT3A/STT3B	0	0	0	0	-1	0	0	0	0	0	0	0	1	0	0	0
CG4445	FBgn0027558	pgant3	GALNT1/POC1B-GALNT4/GALNTL5/GALNT6/GALNT12/GALNT5/GALNT13/GALNT11/GALNT7/GALNT3/GALNTL6/GALNT4/GALNT10	0	0	0	0	-1	0	0	0	0	0	0	0	0	0	0	0
CG6512	FBgn0036702	CG6512	AFG3L2/SPG7	0	0	0	0	-1	0	0	0	0	0	0	0	1	0	0	0
CG15356	FBgn0031377	CG15356	EMSY	0	0	0	0	-1	0	0	0	0	0	0	0	0	0	0	1
CG7231	FBgn0031968	CG7231	FAM151B/FAM151A	0	0	0	0	-1	0	0	0	0	0	0	0	0	0	0	0
CG13204	FBgn0033627	CG13204		0	0	0	0	-1	0	0	0	0	0	0	0	1	0	0	0
CG32226	FBgn0052226	Pex23	TECPR1	0	0	0	0	-1	0	0	0	0	0	0	0	0	0	1	0
CG31342	FBgn0051342	CG31342	SDCBP/SDCBP2	0	0	0	0	-1	0	0	0	0	0	0	0	0	0	0	0
CG13598	FBgn0016754	sba	MBD5/MBD6	0	0	0	0	-1	0	0	0	0	0	0	0	1	0	0	0
CG7978	FBgn0004852	Ac76E	ADCY2/ADCY7/ADCY4/ADCY8/ADCY5/ADCY1/ADCY3/ADCY6	0	0	0	0	-1	0	0	0	0	0	0	0	1	0	1	0
CG15113	FBgn0263116	5-HT1B	HTR1A/HTR1B/HTR1F/HTR1D/HTR1E	0	0	0	0	-1	0	0	1	1	1	0	0	0	0	1	0
CG43729	FBgn0263980	CG43729	STAC3/STAC2/STAC	0	0	0	0	-1	0	0	0	1	1	0	0	1	0	1	0
CG8825	FBgn0260817	gkt	TDP1	0	0	0	0	-1	0	0	0	0	0	0	0	1	1	0	0
CG42684	FBgn0261570	CG42684	DAB2IP/RASAL2/SYNGAP1/RASAL3	0	0	0	0	-1	0	0	0	0	0	0	0	0	0	0	0
CG44122	FBgn0264953	Piezo	PIEZO2/PIEZO1/MIR4722	0	0	0	0	-1	0	0	1	0	1	0	0	1	0	0	0
CG31037	FBgn0000247	ca	SERGEF/RCBTB1/RCBTB2	0	0	0	0	-1	0	0	0	0	0	0	0	1	0	0	0
CG18455	FBgn0025360	Optix	SIX3/SIX6/SIX1/SIX2	0	0	0	0	-1	0	0	0	0	0	0	0	0	0	0	0
CG3719	FBgn0024986	CG3719	TXN2	0	0	0	0	-1	0	0	0	0	0	0	0	0	0	0	0
CG4898	FBgn0003721	Tm1	TPM1/TPM3/TPM2/TPM4	0	0	0	0	-1	0	0	0	1	1	0	0	0	0	1	0
CG42803	FBgn0264495	gpp	DOT1L	0	0	0	0	-1	0	0	0	0	0	0	0	1	0	1	1
CG34414	FBgn0085443	spri	RIN2/RIN3/RIN1/RINL	0	0	0	0	-1	0	0	0	0	0	0	0	1	0	0	0
CG43143	FBgn0262617	CG43143	NUAK1/NUAK2	0	0	0	0	-1	0	0	1	0	0	0	0	1	0	1	0
CG7649	FBgn0265140	Meltrin	ADAM12/ADAM19/ADAM15/ADAM8/ADAM33/ADAM28/ADAM9/ADAM7/ADAM11/ADAM22/ADAM20/ADAM21/ADAM30/ADAMDEC1/ADAM5/ADAM32/ADAM29/ADAM2/ADAM18/ADAM23	0	0	0	0	-1	0	0	0	0	0	0	0	1	0	1	0
CG7129	FBgn0010877	l(3)05822	SH3D19	0	0	0	0	-1	0	0	0	0	0	0	0	0	0	1	1
CG42278	FBgn0259173	corn	SRRM1	0	0	0	0	-1	0	0	0	0	0	0	0	0	0	1	0
CG11033	FBgn0037659	Kdm2	KDM2A/KDM2B/FBXL19/MIR7107	0	0	0	0	-1	0	0	0	0	1	0	0	0	0	0	0
CG3530	FBgn0028497	CG3530	MTMR8/MTMR7/MTMR6/MTMR1/MTMR2	0	0	0	0	-1	0	0	0	0	0	0	0	1	0	0	0
CG9581	FBgn0031093	CG9581	XPNPEP3/RBX1/PEPD	0	0	0	0	-1	0	0	0	0	0	0	0	1	0	0	0
CG1845	FBgn0033155	Br140	BRPF1/BRD1/BRPF3	0	0	0	0	-1	0	0	0	0	0	0	0	1	0	1	0
CG30089	FBgn0050089	CG30089		0	0	0	0	-1	0	0	0	0	0	0	0	0	0	0	0
CG11537	FBgn0035400	CG11537	MFSD14A/MFSD14B/MFSD14C	0	0	0	0	-1	0	0	0	0	1	0	0	0	0	1	0
CG7770	FBgn0036918	CG7770	PFDN6	0	0	0	0	-1	0	0	0	0	0	0	0	0	0	0	0
CG4448	FBgn0039067	wda	TAF5L/TAF5	0	0	0	0	-1	0	0	0	0	0	0	0	1	0	0	0
CG8865	FBgn0026376	Rgl	RGL1/RALGDS/RGL2/RGL3/RGL4	0	0	0	0	-1	0	0	0	0	0	0	0	0	0	0	0
CG14712	FBgn0037924	CG14712	NUP153/NPAP1/POM121L2/POM121/POM121C	0	0	0	0	-1	0	0	0	0	0	0	0	1	0	0	0
CG32813	FBgn0052813	CG32813	RAD54B	0	0	0	0	-1	0	0	0	0	0	0	0	0	0	1	0
CG7627	FBgn0032026	CG7627	ABCC4/ABCC2/ABCC5/ABCC12/ABCC8/ABCC9/ABCC6/ABCC10/ABCC3/ABCC1/ABCC11/CFTR	0	0	0	0	-1	0	0	0	0	0	0	0	1	1	1	0
CG12594	FBgn0037941	CG12594	THBS2/THBS1	0	0	0	0	-1	0	0	0	0	0	0	0	1	0	0	0
CG7239	FBgn0031740	CG7239	MSANTD1	0	0	0	0	-1	0	0	0	0	0	0	0	0	0	0	0
CG1582	FBgn0030246	CG1582	DHX57/DHX36/DHX29/DHX9	0	0	0	0	-1	0	0	0	0	0	0	0	1	0	0	0
CG31012	FBgn0027598	cindr	SH3KBP1/CD2AP/SH3D21	0	0	0	0	-1	0	0	1	1	0	0	0	0	0	1	0
CG3073	FBgn0027296	temp	PTAR1	0	0	0	0	-1	0	0	0	0	0	0	0	0	0	0	0
CG10948	FBgn0036317	CG10948	ENOX1/ENOX2	0	0	0	0	-1	0	0	0	0	1	0	0	0	0	0	0
CG44255	FBgn0265190	PIG-S	PIGS/OGFOD1	0	0	0	0	-1	0	0	0	0	0	0	0	0	0	0	0
CG31753	FBgn0045852	ham	MECOM/PRDM16	0	0	0	0	-1	0	0	0	0	0	0	0	0	0	0	0
CG4032	FBgn0000017	Abl	ABL2/ABL1	0	0	0	0	-1	0	0	0	0	0	0	0	1	0	1	0
CG8293	FBgn0015247	Diap2	BIRC2/BIRC3/XIAP/BIRC7/BIRC8/NAIP/NLRC4/BIRC5	0	0	0	0	-1	0	0	0	0	0	0	0	0	0	0	0
CG13579	FBgn0035010	CG13579	RXFP3/CYSLTR1/CYSLTR2/LTB4R/KISS1R/GPR84/GALR2/MCHR2/LTB4R2/UTS2R/GALR1/GALR3/RXFP4/OR52L1/GPR52/HTR1D/GPR21	0	0	0	0	-1	0	0	0	0	0	0	0	0	0	1	0
CG3985	FBgn0004575	Syn	SYN3/SYN1/SYN2	0	0	0	0	-1	0	0	0	0	0	0	0	0	0	0	0
CG7120	FBgn0035888	CG7120		0	0	0	0	-1	0	0	0	0	0	0	0	0	0	1	0
CG11206	FBgn0034720	Liprin-gamma	KAZN	0	0	0	0	-1	0	0	0	0	1	0	0	1	0	1	0
CG11303	FBgn0020372	TM4SF	CD37/TSPAN19/CD82/TSPAN6/TSPAN7	0	0	0	0	-1	0	0	0	1	1	0	1	0	0	0	0
CG6769	FBgn0030878	CG6769	ZNF622	0	0	0	0	-1	0	0	0	0	0	0	0	1	0	0	0
CG4133	FBgn0031257	CG4133		0	0	0	0	-1	0	0	0	0	0	0	0	0	0	0	0
CG7212	FBgn0261532	cdm	IPO13	0	0	0	0	-1	0	0	0	0	0	0	0	1	0	0	0
CG10463	FBgn0032819	CG10463	DUS3L	0	0	0	0	-1	0	0	0	0	0	0	0	0	1	0	0
	FBgn0263093	CR43361		0	0	0	0	-1	0	0	0	0	0	0	0	0	0	0	0
CG10732	FBgn0036365	cmb	PCM1	0	0	0	0	-1	0	0	0	0	0	0	0	0	0	0	0
CG31794	FBgn0041789	Pax	TGFB1I1/PXN/LPXN	0	0	0	0	-1	0	0	0	0	0	0	0	1	0	0	0
CG10186	FBgn0032797	CG10186	CR1/CFH/CSMD3	0	0	0	0	-1	0	0	0	0	0	0	0	1	0	0	0
CG3891	FBgn0035993	Nf-YA	NFYA	0	0	0	0	-1	0	0	0	0	0	0	0	0	0	0	0
CG4107	FBgn0020388	Gcn5	KAT2A/KAT2B	0	0	0	0	-1	0	0	0	0	0	0	0	1	0	0	0
CG15162	FBgn0032694	MESR3		0	0	0	0	-1	0	0	0	0	0	0	0	0	0	0	0
CG44162	FBgn0265045	Strn-Mlck	MYLK/MYLK2/OBSL1/OBSCN/HMCN1	0	0	0	0	-1	0	0	0	0	1	0	0	0	0	0	0
CG1866	FBgn0039581	Moca-cyp	PPIG/NKTR/PPIL6/PPID/PPIH	0	0	0	0	-1	0	0	0	0	0	0	0	0	0	0	0
CG15154	FBgn0041184	Socs36E	SOCS4/SOCS5	0	0	0	0	-1	0	0	0	0	0	0	0	0	0	1	0
CG15431	FBgn0031602	CG15431		0	0	0	0	-1	0	0	0	0	0	0	0	1	0	1	0
CG32137	FBgn0052137	CG32137	BICDL1/BICDL2	0	0	0	0	-1	0	0	0	0	0	0	0	0	0	0	0
CG14994	FBgn0004516	Gad1	GAD1/GAD2/CSAD/GADL1	0	0	0	0	-1	0	0	0	0	0	1	0	0	0	0	0
CG3668	FBgn0004896	fd59A	FOXD3/FOXD2/FOXD4/FOXD4L4/FOXD4L3/FOXD1/FOXD4L5/FOXD4L6/FOXD4L1/FOXL1	0	0	0	0	-1	0	0	0	0	0	0	0	0	0	1	0
CG6700	FBgn0032305	CG6700	LENG8	0	0	0	0	-1	0	0	0	0	0	0	0	0	0	0	0
CG17800	FBgn0033159	Dscam1	DSCAML1/DSCAM	0	0	0	0	-1	0	0	1	1	1	0	0	1	0	1	1
CG5586	FBgn0039530	Tusp	TULP4	0	0	0	0	-1	0	0	0	0	0	0	0	0	0	0	0
CG4376	FBgn0000667	Actn	ACTN2/ACTN1/ACTN4/ACTN3/SPTBN5	0	0	0	0	-1	0	0	0	0	0	0	0	0	0	0	0
CG9633	FBgn0010173	RpA-70	RPA1	0	0	0	0	-1	0	0	0	0	0	0	0	0	0	0	0
CG12484	FBgn0086604	CG12484	PSG1/MERTK	0	0	0	0	-1	0	0	0	0	0	0	0	1	0	0	0
CG43373	FBgn0263131	CG43373	ADCY5/ADCY6/ADCY4/ADCY2/ADCY8/ADCY1/ADCY3/ADCY7	0	0	0	0	-1	0	0	0	0	0	0	0	1	0	0	0
CG10255	FBgn0033984	Lap1	ERBIN/LRRC7	0	0	0	0	-1	0	0	0	0	0	0	0	1	0	0	0
CG42256	FBgn0265296	Dscam2	DSCAM/DSCAML1	0	0	0	0	-1	0	0	0	0	0	0	0	1	0	1	0
CG44838	FBgn0266101	CG44838	OSTF1	0	0	0	0	-1	0	0	0	0	0	0	0	0	0	1	0
CG32555	FBgn0026375	RhoGAPp190	ARHGAP35/ARHGAP5	0	0	0	0	-1	0	0	0	0	0	0	0	0	0	1	0
CG30106	FBgn0050106	CCHa1-R	NMBR/GRPR/BRS3/GPR37L1/EDNRA/GPR37/EDNRB	0	0	0	0	-1	0	0	0	0	0	0	0	0	0	0	0
CG13954	FBgn0033405	CG13954		0	0	0	0	-1	0	0	0	0	0	0	0	1	1	1	0
CG33696	FBgn0053696	CNMaR	GPR18/GPR139	0	0	0	0	-1	0	0	0	0	0	0	0	0	0	1	0
CG32843	FBgn0052843	Dh31-R	CALCRL/CALCR/ADCYAP1R1/CRHR2	0	0	0	0	-1	0	0	0	0	0	0	0	1	0	0	0
CG9252	FBgn0086251	del		0	0	0	0	-1	0	0	0	0	0	0	0	0	0	0	0
CG6703	FBgn0013759	CASK	CASK/MPP1/MPP6/MPP7/MPP2/MPP3/MPP5/MPP4	0	0	0	0	-1	0	0	0	0	0	0	0	1	0	0	0
CG4894	FBgn0001991	Ca-alpha1D	CACNA1C/CACNA1S/CACNA1D/CACNA1F/CACNA1A/CACNA1B/SCN8A/NALCN/CACNA1E	0	0	0	0	-1	0	0	0	0	1	0	0	0	0	1	1
CG42732	FBgn0261698	CG42732	KCNT1/KCNT2	0	0	0	0	-1	0	0	0	1	0	0	0	1	0	0	0
CG33090	FBgn0028916	CG33090	GBA2	0	0	0	0	-1	0	0	0	0	0	0	0	0	0	0	0
CG8005	FBgn0035854	CG8005	DHPS	0	0	0	0	-1	0	0	0	0	0	0	0	0	0	0	0
CG2040	FBgn0010114	hig	F13B/CFHR5/CFHR2/CFHR3/CFH/CFHR1/APOH/SEZ6/SEZ6L2/SEZ6L	0	0	0	0	-1	0	0	0	0	0	0	0	0	0	0	0
CG8177	FBgn0036043	CG8177	SLC4A2/SLC4A3/SLC4A1/SLC4A10/SLC4A8/SLC4A7/SLC4A5/SLC4A4/SLC4A9/SLC4A11	0	0	0	0	-1	0	0	0	0	1	0	0	0	0	0	0
CG3217	FBgn0025676	CkIIalpha-i3		0	0	0	0	-1	0	0	0	0	0	0	0	0	0	0	1
CG33182	FBgn0053182	Kdm4B	KDM4A/KDM4C/KDM4B/KDM4E/KDM4D	0	0	0	0	-1	0	0	0	0	0	0	0	0	0	0	0
CG30084	FBgn0265991	Zasp52	PDLIM7/LDB3/PDLIM5/LPXN/PDLIM3/PDLIM1/PDLIM4	0	0	0	0	-1	0	0	1	1	1	0	0	0	0	0	0
CG1146	FBgn0035346	CG1146		0	0	0	0	-1	0	0	0	0	0	0	0	0	0	0	0
CG4722	FBgn0000180	bib	AQP2/AQP1/AQP4/AQP6/AQP5/MIP/AQP8	0	0	0	0	-1	0	0	0	0	0	0	0	0	0	0	0
CG6803	FBgn0038294	Mf		0	0	0	0	-1	0	0	1	1	0	0	1	0	0	0	0
CG13788	FBgn0045495	Gr28b		0	0	0	0	-1	0	0	0	0	0	0	0	0	0	0	0
CG34381	FBgn0085410	TrissinR	NPBWR1	0	0	0	0	-1	0	0	0	0	0	0	0	1	0	0	0
CG43897	FBgn0264489	CG43897	PDLIM3/PDLIM1/PRICKLE4/PDLIM4/PDLIM2/BRD4	0	0	0	0	-1	0	0	1	1	1	0	0	0	0	0	0
	FBgn0029523	CR18275		0	0	0	0	-1	0	0	0	0	0	0	0	0	1	0	0
CG13743	FBgn0033368	CG13743	SLC38A11/SLC38A6/SLC38A5/SLC38A1/SLC38A4/SLC38A2	0	0	0	0	-1	0	0	0	0	0	0	0	1	0	1	0
	FBgn0264794	CR44024		0	0	0	0	-1	0	0	0	0	0	0	0	0	0	1	0
CG14516	FBgn0039640	CG14516	ANPEP/ENPEP/TRHDE/LVRN/LNPEP/ERAP1/ERAP2/NPEPPS	0	0	0	0	-1	0	0	0	0	0	0	0	0	0	0	0
CG44245	FBgn0265180	Glycogenin/CG44245	GYG1/GYG2/	0	0	0	0	-1	0	0	0	0	0	0	0	0	0	0	0
CG9889	FBgn0041712	yellow-d	DPM3	0	0	1	0	-1	0	0	0	0	0	0	0	1	0	0	0
CG42235	FBgn0250757	CG42235	SLC5A5/SLC5A8/SLC5A6/SLC5A12/SLC5A11/SLC5A3/SLC5A9/SLC5A10/SLC5A2/SLC5A1/SLC5A4	0	0	0	0	-1	0	0	0	0	0	0	0	0	0	0	0
CG43102	FBgn0262562	CG43102	ARHGEF17	0	0	0	0	-1	0	0	1	0	0	0	0	0	0	1	0
CG31706	FBgn0051706	CG31706		0	0	0	0	-1	0	0	0	0	0	0	0	0	0	0	0
	FBgn0046696	RNaseP:RNA		0	0	0	0	-1	0	0	0	0	0	0	0	1	0	0	0
CG5427	FBgn0032433	Oatp33Ea	SLCO2B1/SLCO2A1/SLCO5A1/SLCO1C1/SLCO1A2/SLCO1B3/SLCO1B7/SLCO1B1/SLCO3A1/SLCO6A1/SLCO4C1	0	0	0	0	-1	0	0	0	0	0	0	0	0	0	0	0
CG1925	FBgn0002891	mus205	REV3L	0	0	0	0	-1	0	0	0	0	0	0	0	0	0	0	0
	FBgn0263413	CR43459		0	0	0	0	-1	0	0	0	0	0	0	0	0	0	1	0
CG1558	FBgn0027259	Kmn1		0	0	0	0	-1	0	0	0	0	0	0	0	0	0	0	0
CG1552	FBgn0030258	CG1552		0	0	0	0	-1	0	0	0	0	1	0	1	0	0	0	0
CG3345	FBgn0031240	CG3345	FSIP2	0	0	0	0	-1	0	0	0	0	0	0	0	0	0	0	0
CG4696	FBgn0002789	Mp20	TAGLN2/CNN2/TAGLN3/CNN3/CNN1/TAGLN	0	0	0	0	-1	0	0	0	0	0	0	1	0	0	0	0
	FBgn0266624	CR45131		0	0	0	0	-1	0	0	0	0	0	0	0	0	0	0	0
	FBgn0267535	3054		0	0	0	0	-1	0	0	0	0	0	0	0	0	0	0	0
CG6723	FBgn0037895	CG6723	SLC5A8/SLC5A6/SLC5A12/SLC5A5/SLC5A2	0	0	0	0	-1	0	0	0	0	0	0	0	0	0	0	0
	FBgn0265345	CR44299		0	0	0	0	-1	0	0	0	0	0	0	0	0	0	0	0
	FBgn0264438	CR43856		0	0	0	0	-1	0	0	0	0	0	0	0	0	0	0	0
	FBgn0264916	CR44107		0	0	0	0	-1	0	0	0	0	0	0	0	0	0	0	0
CG17028	FBgn0036552	CG17028	IMPA1/IMPA2	0	0	0	0	-1	0	0	0	0	0	0	0	0	0	0	0
CG17760	FBgn0033756	CG17760	GNAQ/GNA11/GNA14/GNA15	0	0	0	0	-1	0	0	0	0	0	0	0	0	1	0	1
CG10091	FBgn0038020	GstD9	GSTT2B/GSTT1/MARS/VARS/GSTT2/EEF1G/EEF1E1	0	0	0	0	-1	0	0	0	0	0	0	0	0	0	0	0
CG4288	FBgn0038799	MFS9	SLC17A5/SLC17A6/SLC17A8/SLC17A7	0	0	0	0	-1	0	0	0	0	0	0	1	0	0	0	0
	FBgn0265104	CR44206		0	0	0	0	-1	0	0	0	0	0	0	0	0	0	1	0
	FBgn0267142	CR45582		0	0	0	0	-1	0	0	0	0	0	0	0	0	0	0	0
	FBgn0003938	snRNA:U5:63BC		0	0	0	0	-1	0	0	0	0	0	0	0	0	0	0	0
CG7583	FBgn0020496	CtBP	CTBP1/CTBP2	0	0	0	0	0	-1	0	0	1	1	0	0	1	0	0	0
CG3002	FBgn0030141	Gga	GGA1/GGA2/GGA3/TOM1L2	0	0	0	0	0	-1	0	0	0	0	0	0	1	0	1	0
CG8637	FBgn0003744	trc	STK38L/STK38/LATS2/LATS1	0	0	0	0	0	-1	0	0	0	0	0	0	0	0	0	0
CG7761	FBgn0033988	pcs	SH3BP5/SH3BP5L	0	0	0	0	0	-1	0	0	0	0	0	0	0	0	1	0
CG5429	FBgn0264325	Atg6	BECN1/BECN2	0	0	0	0	0	-1	0	0	0	0	0	1	0	0	0	0
CG16953	FBgn0038809	CG16953		0	0	0	0	0	-1	0	0	0	0	0	0	0	0	0	0
CG42273	FBgn0259168	mnb	DYRK1A/DYRK1B/DYRK3/HIPK2/HIPK1/HIPK3/DYRK4/DYRK2	0	0	0	0	0	-1	0	0	0	0	0	0	0	0	1	1
CG10600	FBgn0032717	CG10600	RSBN1L/RSBN1	0	0	0	0	0	-1	0	0	0	0	0	0	0	0	0	0
CG8591	FBgn0035769	CTCF	CTCF/CTCFL	0	0	0	0	0	-1	0	0	0	0	0	0	1	0	0	0
CG9947	FBgn0030752	CG9947	TMEM30A/TMEM30B	0	0	0	0	0	-1	0	0	0	0	0	0	1	0	0	0
CG8103	FBgn0262519	Mi-2	CHD3/CHD5/CHD4	0	0	0	0	0	-1	0	0	0	0	0	0	1	0	0	0
CG2711	FBgn0000520	dwg	MAZ	0	0	0	0	0	-1	0	0	0	0	0	0	0	1	0	0
CG5169	FBgn0266465	GckIII	STK26/STK24/STK25	0	0	0	0	0	-1	0	0	0	0	0	0	0	0	0	0
CG3845	FBgn0010488	NAT1	EIF4G2	0	0	0	0	0	-1	0	0	0	0	0	0	0	0	0	0
CG9078	FBgn0001941	ifc	DEGS2/DEGS1	0	0	0	0	0	-1	0	0	0	0	0	0	0	0	0	0
CG43867	FBgn0264449	CG43867	PLEKHH1/PLEKHH2	0	0	0	0	0	-1	0	0	0	0	0	0	1	0	0	0
CG4606	FBgn0026616	alpha-Man-IIb	MAN2A2/MAN2A1	0	0	0	0	0	-1	0	0	0	0	0	0	0	0	0	0
CG10952	FBgn0000535	eag	KCNH5/KCNH1	0	0	0	0	0	-1	0	0	0	1	0	0	0	0	1	0
CG14073	FBgn0036814	CG14073	BCORL1/BCOR	0	0	0	0	0	-1	0	0	0	0	0	0	0	0	1	0
CG42674	FBgn0261556	CG42674	PLEKHG5/PLEKHG6	0	0	0	0	0	-1	0	0	0	0	0	0	1	0	0	0
CG11405	FBgn0028550	Atf3	ATF3/JDP2/FOSB/BATF/FOSL2/FOSL1/FOS/BATF2/BATF3	0	0	0	0	0	-1	0	0	0	0	0	0	1	0	0	0
CG4974	FBgn0263930	dally	GPC5/GPC3/GPC2/GPC1/GPC4/GPC6	0	0	0	0	0	-1	0	0	0	0	0	0	0	0	1	0
CG1901	FBgn0039914	mav	TGFB3/LEFTY1/BMP10/GDF1/GDF15/TGFB2/NODAL/BMP2/GDF2/GDF3/GDF9/TGFB1/LEFTY2/GDF10/INHA/BMP15/BMP3/BMP4	0	0	0	0	0	-1	0	0	0	0	0	0	0	0	0	0
CG4406	FBgn0023545	CG4406	PIGK	0	0	0	0	0	-1	0	0	0	0	0	0	1	0	0	0
CG7727	FBgn0000108	Appl	APP/APLP2/APLP1	0	0	0	0	0	-1	0	0	0	1	0	0	0	0	1	0
CG4385	FBgn0003310	S		0	0	0	0	0	-1	0	0	0	0	0	0	0	0	1	1
CG8223	FBgn0037624	CG8223	NASP	0	0	0	0	0	-1	0	0	0	0	0	0	0	0	0	0
CG1817	FBgn0004370	Ptp10D	PTPRB/PTPRO/PTPRJ/PTPRH/PTPRQ	0	0	0	0	0	-1	0	0	0	0	0	0	0	0	0	0
CG5758	FBgn0032666	CG5758	TGFBI/POSTN	0	0	0	0	0	-1	0	0	0	1	0	0	1	0	0	0
CG11307	FBgn0037106	CG11307		0	0	0	0	0	-1	0	0	0	0	0	0	0	0	0	0
CG13830	FBgn0039054	Cow	SPOCK3/SPOCK2/SPOCK1	0	0	0	0	0	-1	0	0	0	0	0	0	0	0	1	0
CG6535	FBgn0045035	tefu	ATM	0	0	0	0	0	-1	0	0	0	0	0	0	0	0	0	0
CG3629	FBgn0000157	Dll	DLX6/DLX1/DLX4/DLX3/DLX5/DLX2	0	0	0	0	0	-1	0	0	0	1	0	0	0	0	1	0
CG7446	FBgn0001134	Grd	GABRA6/GABRA4/GABRA1/GABRA2/GABRA5/GABRA3/GABRG2/GABRG1/GABRG3/GABRE	0	0	0	0	0	-1	0	0	0	0	0	0	0	0	0	0
CG42612	FBgn0261261	plx	TBC1D4/TBC1D1/EVI5	0	0	0	0	0	-1	0	0	0	0	0	0	1	0	1	0
CG8116	FBgn0037614	CG8116	TMEM216/TMEM80	0	0	0	0	0	-1	0	0	0	0	0	0	0	0	0	0
CG7787	FBgn0032020	CG7787	RABIF	0	0	0	0	0	-1	0	0	0	0	0	0	0	0	0	0
CG14441	FBgn0029895	CG14441	SRCAP	0	0	0	0	0	-1	0	0	0	0	0	0	0	0	0	0
CG5273	FBgn0040382	CG5273		0	0	0	0	0	-1	0	0	0	0	0	1	1	0	0	0
CG8351	FBgn0037632	Tcp-1eta	CCT7	0	0	0	0	0	-1	0	0	0	0	0	0	1	0	0	0
CG31774	FBgn0051774	fred	KIRREL2/KIRREL3/KIRREL/MALT1/FPGS/NPHS1	0	0	0	0	0	-1	0	0	0	0	0	0	1	0	1	0
CG10307	FBgn0034655	CG10307	LRRC10B	0	0	0	0	0	-1	0	0	0	0	0	0	0	0	0	0
CG32138	FBgn0267795	CG32138	FMNL1/FMNL2/FMNL3	0	0	0	0	0	-1	0	0	0	0	0	0	1	0	0	1
CG6322	FBgn0036733	U4-U6-60K	PRPF4	0	0	0	0	0	-1	0	0	0	0	0	0	1	0	0	0
CG1318	FBgn0041630	Hexo1	HEXB/HEXA	0	0	0	0	0	-1	0	1	1	1	0	0	1	0	0	0
CG32217	FBgn0014037	Su(Tpl)	ELL2/ELL/ELL3/MARVELD2/OCEL1	0	0	0	0	0	-1	0	0	0	0	0	0	0	0	0	0
CG8916	FBgn0030707	CG8916	GABRA6/GABRA2/GABRA1/GABRA5/GABRA4/GABRA3/GABRG2/GABRG1/GABRG3/GABRE/GLRB/GABRD/GABRP	0	0	0	0	0	-1	0	0	0	0	0	1	0	0	0	0
CG4125	FBgn0003285	rst	KIRREL/KIRREL3/KIRREL2	0	0	0	0	0	-1	0	0	0	0	0	0	0	0	1	0
CG9705	FBgn0036661	CG9705	CARHSP1/CSDC2	0	0	0	0	0	-1	0	0	0	0	0	0	0	0	0	0
CG9336	FBgn0032897	CG9336		0	0	0	0	0	-1	0	0	0	0	0	0	0	0	0	0
CG17218	FBgn0032421	crok		0	0	0	0	0	-1	0	0	0	0	0	0	0	0	0	0
CG34417	FBgn0085446	CG34417	SMTN/SMTNL1/SMTNL2	0	0	0	0	0	-1	0	0	1	0	0	0	0	0	0	0
CG2867	FBgn0004901	Prat	PPAT	0	0	0	0	0	-1	0	0	0	0	0	0	0	0	0	0
CG11172	FBgn0030505	NFAT	NFATC2/NFATC3/NFAT5/NFATC4/NFATC1	0	0	0	0	0	-1	0	0	0	0	0	0	0	0	1	0
CG33260	FBgn0053260	CG33260	TSEN34	0	0	0	0	0	-1	0	0	0	0	0	0	0	0	0	0
CG10308	FBgn0010317	CycJ	CCNJ/CCNJL	0	0	0	0	0	-1	0	0	0	0	0	0	0	0	0	0
CG6999	FBgn0030085	CG6999	ABT1	0	0	0	0	0	-1	0	0	0	0	0	0	0	0	0	0
CG10660	FBgn0036288	CG10660		0	0	0	0	0	-1	0	0	0	0	0	0	0	0	0	0
CG8740	FBgn0027585	CG8740		0	0	0	0	0	-1	0	0	0	0	0	0	0	0	0	0
CG8180	FBgn0034021	CG8180		0	0	0	0	0	-1	0	0	0	0	0	0	0	0	1	0
CG11387	FBgn0004198	ct	CUX2/CUX1	0	0	0	0	0	-1	0	0	0	0	0	0	1	0	1	0
CG11624	FBgn0003943	Ubi-p63E	UBC/UBB/UBD/ISG15	0	0	0	0	0	-1	0	0	0	0	0	0	0	0	0	0
CG7586	FBgn0267488	Mcr	C3/C4A/C4B/A2ML1/C5/CPAMD8/A2M	0	0	0	0	0	-1	0	0	0	0	0	0	0	0	1	0
CG12919	FBgn0033483	egr	EDA/TNFSF13/TNFSF12-TNFSF13/TNFSF13B	0	0	0	0	0	-1	0	0	0	0	0	0	0	0	0	0
CG5507	FBgn0004359	T48		0	0	0	0	0	-1	0	0	0	0	0	0	0	0	0	0
CG12014	FBgn0035445	CG12014	IDS/STS/ARSD/ARSK	0	0	0	0	0	-1	0	0	0	0	0	0	1	1	0	0
CG42611	FBgn0261260	mgl	LRP2/LRP1B/LRP1	0	0	0	0	0	-1	0	0	0	1	0	0	1	0	0	0
CG17026	FBgn0036550	CG17026	IMPA2/IMPA1	0	0	0	0	0	-1	0	0	0	0	0	0	0	0	0	0
CG42327	FBgn0259227	CG42327	PTPN5/PTPRR/PTPN7	0	0	0	0	0	-1	0	0	0	0	0	0	0	0	0	0
CG5803	FBgn0000636	Fas3	CADM4/CADM1/NECTIN3/PVR	0	0	0	0	0	-1	0	0	1	0	0	0	0	0	1	0
CG11212	FBgn0262867	Ptr	PTCHD3/PTCHD1/PTCHD4	0	0	0	0	0	-1	0	0	0	0	0	0	0	0	0	0
CG6461	FBgn0030932	Ggt-1	GGT1/GGT2/GGT5/GGTLC2/GGTLC1/GGT7/GGT3P/GGT6/GGTLC3	0	0	0	0	0	-1	0	0	0	0	0	0	0	0	0	0
CG12369	FBgn0010238	Lac	NEGR1	0	0	0	0	0	-1	0	0	0	0	0	0	0	0	0	0
CG2893	FBgn0265767	zyd	SLC24A4/SLC24A3/SLC24A5/SLC24A2	0	0	0	0	0	-1	0	0	1	0	0	0	0	0	0	0
CG3665	FBgn0000635	Fas2	NCAM1/NCAM2	0	0	0	0	0	-1	0	0	0	0	0	0	1	0	1	0
CG9149	FBgn0035203	CG9149	ACAT2/ACAA2/ACAT1	0	0	0	0	0	-1	0	0	0	0	1	0	1	0	0	0
CG31431	FBgn0051431	CG31431	FGFRL1	0	0	0	0	0	-1	0	0	0	0	0	0	0	0	0	0
CG6579	FBgn0032422	atilla		0	0	0	0	0	-1	0	0	0	0	0	0	0	0	0	0
CG13698	FBgn0036773	CG13698		0	0	0	0	0	-1	0	0	0	0	0	0	0	0	0	0
CG5393	FBgn0015903	apt	ATPIF1	0	0	0	0	0	-1	0	0	0	0	0	0	0	0	0	0
	FBgn0263507	CR43496		0	0	0	0	0	-1	0	0	0	0	0	0	0	0	1	0
CG15209	FBgn0030237	CG15209		0	0	0	0	0	-1	0	0	0	0	0	0	0	0	0	0
CG3936	FBgn0004647	N	NOTCH1/NOTCH2/NOTCH3/NOTCH4	0	0	0	0	0	-1	0	0	0	0	0	0	0	0	0	0
CG4859	FBgn0035049	Mmp1	MMP14/MMP24/MMP16/MMP15/MMP19/MMP28/HPX/MMP1/MMP8/MMP25/MMP26/MMP12/MMP11/MMP10/MMP20/MMP27/MMP7/MMP3/MMP17/MMP2/MMP13/VTN	0	0	0	0	0	-1	0	0	0	1	0	1	0	0	0	0
CG15653	FBgn0034578	CG15653	COA1	0	0	0	0	0	-1	0	0	0	0	0	0	0	0	0	0
CG7203	FBgn0031942	CG7203		0	0	0	0	0	-1	0	0	0	0	1	1	0	0	0	0
CG30445	FBgn0259977	Tdc1	DDC/HDC	0	0	0	0	0	-1	0	0	0	0	0	0	0	0	0	0
CG2981	FBgn0013348	TpnC41C	CALM1/CALML3/CALML5/CALML4/CABP4/CALM3/CABP5/CALM2/CABP7/CABP1/CABP2/CALN1/CALML6	0	0	0	0	0	-1	0	0	0	0	0	0	0	0	0	0
CG15444	FBgn0011603	ine	SLC6A13	0	0	0	0	0	-1	0	0	0	0	0	0	0	0	0	0
CG1743	FBgn0001145	Gs2	GLUL	0	0	0	0	0	-1	0	0	0	1	1	0	0	0	0	0
CG6836	FBgn0036834	CG6836	SLC51A/TMEM184B	0	0	0	0	0	-1	0	0	0	0	0	0	0	0	0	0
CG6776	FBgn0035904	GstO3	GSTO1/GSTO2	0	0	0	0	0	-1	0	0	0	0	0	0	0	0	0	0
	FBgn0267089	CR45533		0	0	0	0	0	-1	0	0	0	0	0	0	1	0	1	0
CG9092	FBgn0001089	Gal	GLB1L/GLB1/GLB1L2/GLB1L3/TMPPE	0	0	0	0	0	-1	0	0	0	0	0	0	0	0	0	0
CG15201	FBgn0030272	CG15201		0	0	0	0	0	-1	0	0	0	0	0	0	0	0	0	0
CG4899	FBgn0011693	Pdh	HPGD	0	0	0	0	0	-1	0	0	0	0	0	0	0	0	0	0
CG8589	FBgn0033921	tej	TDRD5/TDRD7	0	0	0	0	0	-1	0	0	0	0	0	1	0	0	0	0
CG31200	FBgn0051200	CG31200	PAMR1	0	0	0	0	0	-1	0	0	0	0	0	0	0	0	1	0
CG31199	FBgn0051199	CG31199	PAMR1	0	0	0	0	0	-1	0	0	0	0	0	0	0	0	1	0
	FBgn0003366	sev	ROS1/ALK/LTK	0	0	0	0	0	-1	0	0	0	0	0	0	1	0	0	0
CG9812	FBgn0034860	CG9812		0	0	0	0	0	-1	0	0	1	1	1	1	0	0	0	0
CG14661	FBgn0037288	CG14661		0	0	0	0	0	-1	0	0	1	1	0	0	0	0	0	1
CG33466	FBgn0259878	Fs	FST/FSTL3/SPINK6	0	0	0	0	0	-1	0	0	1	0	0	0	0	0	0	0
CG32407	FBgn0052407	CG32407	MOSPD2	0	0	0	0	0	-1	0	0	0	0	0	0	0	0	0	0
CG3622	FBgn0086408	stl	ADAMTS5	0	0	0	0	0	-1	0	0	0	0	0	0	0	0	0	0
CG1208	FBgn0037386	CG1208	SLC2A8/SLC2A6	0	0	0	0	0	-1	0	0	0	0	1	0	0	0	0	0
CG31300	FBgn0051300	CG31300		0	0	0	0	0	-1	0	0	0	0	0	0	0	0	0	0
CG7084	FBgn0038938	CG7084	SLC22A4/SLC22A5/SLC22A2/SV2C/SV2B/SLC22A24/SLC22A7/SLC22A10/SLC22A12/SLC22A25/SLC22A11/SLC22A9/SLC22A23/SVOP/SLC22A8/SLC22A6/SLC22A1	0	0	0	0	0	-1	0	0	0	0	0	0	0	0	0	0
CG31317	FBgn0020299	stumps	PIK3AP1/BANK1	0	0	0	0	0	-1	0	0	0	0	0	0	0	0	0	0
CG8733	FBgn0036910	Cyp305a1	CYP2J2/CYP2U1/CYP1A1/CYP2S1/CYP2R1/CYP2F1/CYP2C8/CYP2C9/CYP2B6/CYP2C18/CYP2C19	0	0	0	0	0	-1	0	0	0	0	0	0	1	0	0	0
	FBgn0266692	CR45182		0	0	0	0	0	-1	0	0	0	0	0	0	0	0	0	0
	FBgn0265929	CR44718		0	0	0	0	0	-1	0	0	0	0	0	0	0	0	0	0
	FBgn0267472	3762		0	0	0	0	0	-1	0	0	0	0	0	0	0	0	0	0
CG5687	FBgn0035293	CG5687	SLC5A6/SLC5A5/SLC5A8/SLC5A12/SLC5A11	0	0	0	0	0	-1	0	0	0	0	0	0	0	0	0	0
CG7077	FBgn0038946	rdhB	DHRS11	0	0	0	0	0	-1	0	0	0	0	0	0	0	0	0	1
CG10226	FBgn0035695	CG10226	ABCB11/ABCB4/ABCB5/ABCB1/ABCB8	0	0	0	0	0	-1	0	0	0	0	0	1	0	0	0	0
	FBgn0264481	CR43889		0	0	0	0	0	-1	0	0	0	0	0	0	0	1	1	0
CG7497	FBgn0036742	CG7497	PTGER3/PTGER1/PTGER4/PTGDR/PTGER2/TBXA2R/PTGIR/PTGFR	0	0	0	0	0	-1	0	0	0	0	0	0	0	0	1	0
CG8837	FBgn0031520	CG8837	SLC2A8/SLC2A6	0	0	0	0	0	-1	0	0	0	0	0	0	0	0	0	0
	FBgn0263415	CR43461		0	0	0	0	0	-1	0	0	0	0	0	0	0	0	1	1
CG5080	FBgn0031313	CG5080		0	0	0	0	0	-1	0	0	0	0	1	1	0	0	0	0
	FBgn0267485	3893		0	0	0	0	0	-1	0	0	0	0	0	0	0	1	0	0
CG10245	FBgn0033980	Cyp6a20	TBXAS1/CYP3A43/CYP3A4/CYP3A5/CYP3A7-CYP3A51P	0	0	0	0	0	-1	0	0	0	0	0	1	0	0	0	0
CG12256	FBgn0038002	CG12256/Su(var)3-9	CTRC/SUV39H2/SUV39H1/EHMT2/EHMT1	0	0	0	0	0	-1	0	0	0	0	0	0	0	0	0	0
	FBgn0266649	CR45156		0	0	0	0	0	-1	0	0	0	0	0	0	0	0	1	0
CG6602	FBgn0035673	CG6602		0	0	0	0	0	-1	0	0	0	0	0	0	0	0	0	0
CG11205	FBgn0003082	phr	CRY2/CRY1	-1	0	0	0	0	0	0	0	0	0	0	1	0	0	0	0
CG12857	FBgn0033963	CG12857		-1	0	0	0	0	0	0	0	0	0	0	0	0	0	0	0
	FBgn0040965	CR13130		-1	0	0	1	0	0	0	0	0	0	0	0	0	0	0	0
CG1616	FBgn0015929	dpa	MCM4	-1	0	0	0	0	0	0	0	0	0	0	0	1	0	0	0
CG9377	FBgn0032507	CG9377	F9/F10	-1	1	0	0	0	0	0	0	0	0	0	0	0	0	0	0
CG7386	FBgn0035691	CG7386	ZNF284/ZNF341/ZNF221/ZNF44/ZNF668	-1	0	0	0	0	0	0	0	0	0	0	0	0	0	0	0
	FBgn0267270	CR45706		-1	0	0	0	0	0	0	0	0	0	0	0	0	0	0	0
CG11619	FBgn0036836	CG11619	GPCPD1	-1	1	0	0	0	0	0	0	0	0	0	0	0	0	0	0
CG34256	FBgn0085285	CG34256		-1	0	0	0	0	0	0	0	0	0	0	0	0	0	0	0
CG11910	FBgn0039332	alrm	LRRC9	-1	0	0	0	0	0	0	0	0	0	1	1	0	0	0	0
	FBgn0065098	RNaseMRP:RNA	ABCC1	-1	0	0	0	0	0	0	0	0	0	0	0	1	0	0	0
	FBgn0065099	snRNA:7SK		-1	0	0	0	0	0	0	0	0	0	0	0	1	0	1	1
	FBgn0083987	snRNA:U11		-1	0	0	0	0	0	0	0	0	0	0	0	0	0	0	0
CG42766	FBgn0261834	CG42766		-1	0	0	0	0	0	0	0	0	0	0	0	0	0	1	0
CG1652	FBgn0040092	lectin-46Cb	CLEC4E/CLEC17A/CLEC4C/CLEC6A/CLEC4A/CLEC4D/CLEC9A	-1	0	0	0	0	0	0	0	0	0	0	0	1	0	0	0
CG12697	FBgn0030715	Or13a		-1	0	0	0	0	0	0	0	0	0	0	0	0	0	0	0
CG5348	FBgn0034156	CG5348	SLC8B1	-1	0	0	0	0	0	0	0	0	0	0	0	0	0	1	0
CG9394	FBgn0034588	CG9394	GPCPD1	-1	0	0	0	0	0	0	0	0	0	0	0	0	0	0	0
CG9676	FBgn0030773	CG9676	KLK15/KLK9	-1	0	0	0	0	0	0	0	0	0	0	0	0	0	0	0
	FBgn0083006	snoRNA:Psi28S-1153		-1	0	0	0	0	0	0	0	0	0	0	0	0	0	0	0
CG33159	FBgn0053159	CG33159	TMPRSS13/GZMM/GZMA/ST14/PRSS57	-1	0	0	0	0	0	0	0	0	0	0	0	0	0	0	0
CG33777	FBgn0053777	CG33777		-1	0	0	0	0	0	0	0	0	0	0	0	0	0	0	0
CG32356	FBgn0001253	ImpE1	LDLRAD3/LRP1B/LRP4/LRP2/LRP1/SORL1/LRP5L/LRP3/CD320	-1	0	0	0	0	0	0	0	0	0	0	0	0	0	0	0
CG3738	FBgn0010314	Cks30A	CKS1B/CKS2	-1	0	0	0	0	0	0	0	0	0	0	0	0	0	0	0
	FBgn0267605	3094		-1	0	0	0	0	0	0	0	0	0	0	0	0	0	0	0
CG9657	FBgn0029950	CG9657	SLC5A8/SLC5A6/SLC5A12/SLC5A5/SLC5A9	-1	0	0	0	0	0	0	0	0	0	0	1	0	0	0	0
CG15065	FBgn0040734	CG15065		-1	0	0	0	0	0	0	0	0	0	0	0	0	0	0	0
	FBgn0266878	CR45339		-1	0	0	0	0	0	0	0	0	0	0	0	0	0	0	0
CG6981	FBgn0036945	Ssk		-1	0	1	0	0	0	0	0	0	1	0	0	0	0	0	0
CG32755	FBgn0052755	CG32755	KLK6	-1	0	0	0	0	0	0	0	0	0	0	0	0	1	0	0
	FBgn0266094	CR44831		-1	0	0	0	0	0	0	0	0	0	0	0	0	0	0	0
	FBgn0265347	CR44301		-1	0	0	0	0	0	0	0	0	0	0	0	0	0	0	0
CG2269	FBgn0033484	CG2269		-1	0	0	0	0	0	0	0	0	0	0	1	0	0	0	0
CG6041	FBgn0029826	CG6041	KLK10/AZU1/CFD/PRSS55	-1	0	0	0	0	0	0	0	0	0	0	0	1	0	0	0
	FBgn0026197	noe		-1	0	0	0	0	0	0	0	0	0	1	0	0	0	1	0
CG14864	FBgn0038311	CG14864		-1	0	0	0	0	0	0	0	0	0	0	0	0	0	0	0
	FBgn0065070	snoRNA:291		-1	0	0	0	0	0	0	0	0	0	0	0	0	1	0	0
	FBgn0043853	scaRNA:MeU5-C46		-1	0	0	0	0	0	0	0	0	0	0	0	0	0	0	0
CG14855	FBgn0038260	CG14855	SLC22A4/SLC22A5/SLC22A2/SV2C/SV2B/SLC22A24/SLC22A7/SLC22A10/SLC22A12/SLC22A25/SLC22A11/SLC22A9/SLC22A23/SVOP/SLC22A8/SLC22A6/SLC22A1	-1	0	0	0	0	0	0	0	0	0	0	0	0	0	0	0
	FBgn0262149	CR42875		-1	0	0	0	0	0	0	0	0	0	0	1	0	0	0	0
CG44159	FBgn0265042	Irk1	KCNJ2/KCNJ18/KCNJ4/KCNJ12/KCNJ5/KCNJ14/KCNJ9/KCNJ8/KCNJ1/KCNJ15/KCNJ10/KCNJ3/KCNJ11/KCNJ16/KCNJ6/KCNJ13	-1	0	0	0	0	0	0	0	0	0	0	0	0	0	0	0
	FBgn0264819	CR44027		-1	0	0	0	0	0	0	0	0	0	0	0	0	0	0	0
	FBgn0265346	CR44300		-1	0	0	0	0	0	0	0	0	0	0	0	0	0	0	0
CG1732	FBgn0039915	Gat	SLC6A1/SLC6A11/SLC6A13/SLC6A12/SLC6A6/SLC6A9/SLC6A18/SLC6A5/SLC6A3/SLC6A17/SLC6A8/SLC6A4/SLC6A14/SLC6A20/SLC6A15/SLC6A19/SLC6A2	-1	0	0	0	0	0	0	0	0	0	1	1	0	0	0	0
CG32702	FBgn0052702	Cubn	CUBN/TLL1/ASTL/BMP1/TLL2/MEP1B/MEP1A	-1	0	0	0	0	0	0	0	0	0	0	0	1	0	0	0
	FBgn0264571	CR43943		-1	0	0	0	0	0	0	0	0	0	0	0	0	1	0	1
	FBgn0038034	Cyp9f3Psi		-1	0	0	0	0	0	0	0	0	0	0	0	0	0	0	0
	FBgn0266686	CR45176		-1	0	0	0	0	0	0	0	0	0	0	0	0	0	0	0
CG17162	FBgn0039944	CG17162		-1	0	0	0	0	0	0	0	0	0	0	0	0	0	0	0
CG4345	FBgn0015946	grim		-1	0	0	0	0	0	0	0	0	0	0	0	0	0	0	0
CG11592	FBgn0025686	Amnionless	AMN	-1	0	1	0	0	0	0	0	0	0	0	0	0	0	0	0
CG14141	FBgn0036146	CG14141	FGFRL1	-1	0	0	0	0	0	0	0	0	0	0	0	0	0	0	0
CG6081	FBgn0031688	Cyp28d2	TBXAS1/CYP3A43/CYP3A4/CYP3A5/CYP3A7-CYP3A51P	-1	0	1	0	0	0	0	0	0	0	0	0	0	1	0	0
CG13610	FBgn0086365	Orct2	SLC22A4/SLC22A5/SLC22A13/SLC22A16	-1	0	0	0	0	0	0	0	0	0	0	0	0	0	0	0
	FBgn0266638	CR45145		-1	0	0	0	0	0	0	0	0	0	0	0	0	0	0	0
	FBgn0264674	CR43959		-1	0	0	0	0	0	0	0	0	0	0	0	0	0	1	0
CG6454	FBgn0039187	CG6454	C2CD5	-1	0	0	0	0	0	0	0	0	0	0	0	0	0	0	0
CG33296	FBgn0053296	CG33296	SLC6A7	-1	0	0	0	0	0	0	0	0	0	0	0	0	0	0	0
	FBgn0267025	CR45469		-1	0	0	0	0	0	0	0	0	0	0	0	0	0	0	0
CG5618	FBgn0036975	CG5618	GADL1/CSAD/GAD2	-1	0	0	0	0	0	0	0	0	0	0	0	0	1	0	0
	FBgn0267243	CR45683		-1	0	0	0	0	0	0	0	0	0	0	0	0	0	1	0
CG33968	FBgn0260006	drd		-1	0	0	0	0	0	0	0	0	0	0	0	0	0	0	0
CG15106	FBgn0034406	Jheh3	EPHX1	-1	0	0	0	0	0	0	0	0	0	0	0	0	0	0	0
CG10387	FBgn0015553	tos	EXO1	-1	0	0	0	0	0	0	0	0	0	0	0	0	0	0	0
	FBgn0262741	MRE23		-1	0	0	0	0	0	0	0	0	0	0	0	1	0	1	0
CG10581	FBgn0037046	CG10581	NTPCR	-1	0	0	0	0	0	0	0	0	0	0	0	0	0	0	0
CG42244	FBgn0250910	Octbeta3R	HTR4/TAAR6/TAAR8/TAAR5/TAAR9/TAAR1/TAAR2/TAAR3/HRH2	-1	0	0	0	0	0	0	0	0	0	0	0	1	0	1	0
CG1019	FBgn0014863	Mlp84B	CSRP3/CSRP1/CSRP2	-1	0	0	0	0	0	0	0	0	0	1	1	0	0	0	0
CG3940	FBgn0037788	CG3940	CA5A/CA1/CA5B/CA3/CA13/CA2/CA4/CA12/CA14/CA8/CA6/CA7/CA9/CA10	-1	0	0	0	0	0	0	0	0	0	0	1	0	0	0	0
CG16789	FBgn0037712	CG16789	IQCA1/IQCA1L	-1	0	0	0	0	0	0	0	0	0	0	0	0	0	0	0
CG18817	FBgn0029508	Tsp42Ea	CD63	-1	0	0	0	0	0	0	0	0	0	0	0	0	0	0	0
	FBgn0266322	CR44987		-1	0	0	0	0	0	0	0	0	0	0	0	0	0	0	0
CG6656	FBgn0038912	CG6656	ACPT/ACP2/ACPP/ACP6	-1	0	0	0	0	0	0	0	0	0	0	0	0	0	0	0
CG1090	FBgn0037238	CG1090	SLC24A5/SLC24A4/SLC24A3/SLC24A2	-1	0	0	0	0	0	0	0	0	0	0	0	1	0	0	0
CG14904	FBgn0020907	Scp2	SDF4/CETN3	-1	0	0	0	0	0	0	0	0	0	0	0	0	0	0	0
CG10851	FBgn0004587	B52	SRSF6/SRSF4/SRSF5/SRSF9	-1	0	0	0	0	0	0	1	1	1	0	0	0	0	0	0
CG18676	FBgn0040697	Teh3		-1	0	0	0	0	0	0	0	0	0	0	0	0	0	0	0
CG6706	FBgn0027575	GABA-B-R2	GABBR2/GPR156	-1	0	0	0	0	0	0	0	0	0	0	0	0	0	0	0
CG43788	FBgn0264329	CG43788		-1	0	0	0	0	0	0	0	0	0	0	0	0	0	1	0
CG11049	FBgn0005561	sv	PAX2/PAX5/PAX8/PAX1/PAX9	-1	0	0	0	0	0	0	0	0	1	0	0	0	0	0	0
CG18330	FBgn0035231	Cct2	PCYT1A/PCYT1B	-1	0	0	0	0	0	0	0	0	0	0	0	0	0	0	0
CG42253	FBgn0259111	Ndae1	SLC4A7/SLC4A8/SLC4A10/SLC4A1/SLC4A3/SLC4A2/SLC4A5/SLC4A4/SLC4A9/SLC4A11	-1	0	0	0	0	0	0	0	1	0	0	0	0	0	0	0
CG42392	FBgn0259738	CG42392		-1	0	0	0	0	0	0	0	0	0	0	0	0	0	0	0
CG1868	FBgn0033427	CG1868	SMYD4/SMYD5	-1	0	0	0	0	0	0	0	0	0	0	0	0	0	0	0
CG10698	FBgn0036278	CrzR	GNRHR	-1	0	0	0	0	0	0	0	0	0	0	0	1	0	0	0
CG1623	FBgn0033448	hebe		-1	0	0	0	0	0	0	0	0	0	0	0	0	0	0	0
CG31136	FBgn0013343	Syx1A	STX1A/STX1B/STX2/STX3/STX4/STX11/STX19	-1	0	0	0	0	0	0	0	0	0	0	0	0	0	1	0
CG42701	FBgn0261612	CngA	CNGA3/CNGA2/CNGA1/CNGA4	-1	0	0	0	0	0	0	0	0	0	0	0	0	0	1	0
CG17461	FBgn0039925	Kif3C	KIF17/KIF3A	-1	0	0	0	0	0	0	0	0	0	0	0	0	0	1	0
CG43129	FBgn0262599	CG43129	ERLIN1/SMYD1/SMYD2/SMYD5/SMYD4/SMYD3	-1	0	1	0	0	0	0	0	0	0	0	0	0	0	0	0
CG4136	FBgn0263511	Vsx1	VSX2/VSX1	-1	0	0	0	0	0	0	0	0	0	0	0	0	0	0	0
CG13025	FBgn0036660	CG13025	RFWD3	-1	0	0	0	0	0	0	0	0	0	0	0	0	0	1	0
CG6612	FBgn0042094	Adk3	AK3/AK4/AK2	-1	0	0	0	0	0	0	0	0	0	0	0	0	1	0	1
CG10275	FBgn0032683	kon	CSPG4/FRAS1/FREM2/FREM3/FREM1	-1	0	0	0	0	0	0	0	1	0	0	0	0	0	0	0
CG8967	FBgn0004839	otk	PTK7	-1	0	0	0	0	0	0	0	0	0	0	0	1	0	0	0
CG34418	FBgn0085447	sif	TIAM1/TIAM2	-1	0	0	0	0	0	0	1	0	0	0	0	1	0	1	1
CG43861	FBgn0264443	CG43861		-1	0	0	0	0	0	0	0	0	0	0	0	0	0	0	0
CG31670	FBgn0031375	erm	FEZF2/FEZF1	-1	0	0	0	0	0	0	0	0	0	0	0	0	0	0	0
CG7220	FBgn0033544	CG7220	UBE2W	-1	0	0	0	0	0	0	0	0	0	0	0	0	0	0	0
CG15270	FBgn0028879	CG15270	ANO8/ANO10	-1	0	0	0	0	0	0	1	0	0	0	0	0	0	0	0
CG16908	FBgn0037741	CG16908	TTI1	-1	0	0	0	0	0	0	0	0	0	0	0	0	0	0	0
	FBgn0262828	CR43199		-1	0	0	0	0	0	0	0	0	0	0	1	0	0	0	0
CG6480	FBgn0036964	FRG1	FRG1/FRG1BP	-1	0	0	0	0	0	0	0	0	0	0	0	0	0	0	0
CG1142	FBgn0037504	CG1142	DNTTIP2	-1	0	0	0	0	0	0	0	0	0	0	0	0	0	0	0
CG44007	FBgn0264815	Pde1c	PDE1A/PDE1B/PDE1C	-1	0	0	0	0	0	0	0	0	0	0	0	0	0	1	0
CG15522	FBgn0039723	CG15522		-1	0	0	0	0	0	0	0	0	0	0	0	0	0	0	0
CG32756	FBgn0052756	CG32756		-1	0	0	0	0	0	0	0	0	0	0	0	0	0	0	0
CG12372	FBgn0028683	spt4	SUPT4H1	-1	0	0	0	0	0	0	0	0	0	0	0	0	0	0	0
CG12892	FBgn0033526	Caf1-105	CHAF1B	-1	0	0	0	0	0	0	0	0	0	0	0	0	0	0	0
CG8427	FBgn0023167	SmD3	SNRPD3	-1	0	0	0	0	0	0	0	0	0	0	0	0	0	0	0
CG12449	FBgn0027341	Gfat1	GFPT2/GFPT1	-1	0	0	0	0	0	0	0	0	0	0	0	0	0	0	0
CG11895	FBgn0024836	stan	CELSR2/CELSR1/CELSR3/MIR4793	-1	0	0	0	0	0	0	0	0	0	0	0	1	0	1	0
CG11085	FBgn0030408	CG11085	BARHL2/BARHL1/BARX2/BARX1	-1	0	0	0	0	0	0	0	0	0	0	0	0	0	1	0
CG8929	FBgn0034504	CG8929	C11orf57/SRRM4	-1	0	0	0	0	0	0	0	0	0	0	0	1	0	0	0
CG42673	FBgn0261555	CG42673	NOS1AP/C1orf226	-1	0	0	0	0	0	0	0	0	0	0	0	0	0	1	0
CG5872	FBgn0036991	CG5872		-1	0	0	0	0	0	0	0	0	0	0	0	0	0	0	0
CG3593	FBgn0003257	r-l	UMPS	-1	0	0	0	0	0	0	0	0	0	0	0	0	0	0	0
CG13772	FBgn0031866	Nlg2	NLGN4X/NLGN1/NLGN3/NLGN4Y/NLGN2	-1	0	0	0	0	0	0	0	0	0	0	0	0	0	1	0
CG3198	FBgn0029887	CG3198	LUC7L3/LUC7L/LUC7L2	-1	0	0	0	0	0	0	0	0	0	0	0	0	1	1	0
	FBgn0264617	CR43957		-1	0	0	0	0	0	0	0	0	0	0	0	0	0	0	0
CG16738	FBgn0003430	slp1	FOXG1/FOXK2/FOXK1	-1	0	0	0	0	0	0	0	0	0	0	0	0	0	1	0
CG6745	FBgn0035901	CG6745	PUS7/PUS7L	-1	0	0	0	0	0	0	0	0	0	0	0	0	0	0	0
CG10257	FBgn0033985	CG10257	FAIM	-1	0	0	0	0	0	0	0	0	0	0	0	0	1	1	1
CG17927	FBgn0264695	Mhc	MYH7/MYH7B/MYH15/MYH6/MYH3/MYH2/MYH4/MYH1/MYH8/MYH13/MYO5B/MYH9/MYH10/MYH11/MYO5C/MYH14/MYO5A	-1	0	0	0	0	0	0	0	1	1	0	1	0	0	0	0
CG14080	FBgn0036844	Mkp3	DUSP7/DUSP6/DUSP9/SSH3/SSH2/DUSP8/DUSP4/DUSP18/DUSP16/DUSP1	-1	0	0	0	0	0	0	0	0	0	0	0	0	0	1	0
CG16857	FBgn0028482	bdl	IGSF9/IGSF9B	-1	0	0	0	0	0	0	0	0	0	0	1	0	0	0	0
CG42610	FBgn0266084	Fhos	FHOD3/FHOD1	-1	0	0	1	0	0	0	1	1	0	0	0	0	0	0	1
CG31140	FBgn0051140	CG31140	DGKQ	-1	0	0	0	0	0	0	0	0	0	0	0	1	0	1	0
CG10110	FBgn0024698	Cpsf160	CPSF1/MIR6849	-1	0	0	0	0	0	0	0	0	0	0	0	0	0	0	0
CG7737	FBgn0033584	CG7737	KDM1B	-1	0	0	0	0	0	0	0	0	0	0	0	0	0	0	0
CG18024	FBgn0029123	SoxN	SOX2/SOX1/SOX3/SOX14/SOX12/SOX4	-1	0	0	0	0	0	0	0	0	0	0	0	0	0	0	0
CG15894	FBgn0029864	CG15894		-1	0	0	0	0	0	0	0	0	1	0	0	1	0	0	0
CG8749	FBgn0016978	snRNP-U1-70K	SNRNP70	-1	0	0	0	0	0	0	0	0	0	0	0	0	0	1	0
CG18428	FBgn0039149	CG18428	ARL6IP4	-1	0	0	0	0	0	0	0	0	0	0	0	0	0	0	0
CG42301	FBgn0259231	CCKLR-17D1	CCKBR/CCKAR	-1	0	0	0	0	0	0	0	0	0	0	0	1	0	1	0
CG17610	FBgn0001137	grk	NRG1	-1	0	0	0	0	0	0	0	0	0	0	0	0	0	0	0
CG4045	FBgn0025629	CG4045	METTL1	-1	0	0	0	0	0	0	0	0	0	0	0	1	0	0	0
CG11000	FBgn0263353	CG11000	PLEKHB2/PLEKHB1	-1	0	0	0	0	0	0	0	0	0	0	0	0	0	1	0
CG34340	FBgn0085369	CG34340	DRGX/PHOX2A/PHOX2B	-1	0	0	0	0	0	0	0	0	0	0	0	0	0	0	0
CG6282	FBgn0035914	CG6282		-1	0	0	0	0	0	0	1	1	0	0	0	0	0	1	0
CG1056	FBgn0087012	5-HT2A	HTR2C/HTR2B/HTR2A	-1	0	0	0	0	0	0	1	0	1	0	0	1	0	0	0
CG44012	FBgn0266756	btsz	SYTL4/SYTL5/SYTL2/SYTL3/SYTL1	-1	0	0	0	0	0	0	0	0	0	0	0	1	0	0	0
CG43795	FBgn0264339	CG43795	GPR158/GPR179	-1	0	0	0	0	0	0	0	0	0	0	0	1	0	0	0
CG6683	FBgn0035902	CG6683		-1	0	0	0	0	0	0	0	0	0	0	0	0	0	0	0
CG9151	FBgn0000028	acj6	POU4F2/POU4F3/POU4F1	-1	0	0	0	0	0	0	0	0	0	0	0	0	0	1	0
CG6840	FBgn0032634	Rpb11	POLR2J/POLR2J2/POLR2J3	-1	0	0	0	0	0	0	0	0	0	0	0	0	1	0	0
CG32506	FBgn0052506	CG32506	SGSM1/SGSM2	-1	0	0	0	0	0	0	0	0	0	0	0	0	0	0	0
CG1133	FBgn0003002	opa	ZIC2/ZIC1/ZIC4/ZIC3/ZIC5	-1	0	0	0	0	0	0	0	0	0	0	0	0	0	0	0
CG10655	FBgn0002021	l(2)37Bb	FOXRED1	-1	0	0	0	0	0	0	0	0	0	0	0	1	0	0	0
CG34405	FBgn0085434	NaCP60E	SCN8A/SCN5A/SCN10A/SCN9A/SCN3A/SCN11A/SCN1A/SCN4A/SCN2A/SCN7A/CACNA1A/NALCN/CACNA1C/CACNA1S/CACNA1D	-1	0	0	0	0	0	0	0	0	0	0	0	1	0	0	0
CG10295	FBgn0267698	Pak	PAK1/PAK3/PAK2	-1	0	0	0	0	0	0	0	0	0	0	0	0	0	1	0
CG42541	FBgn0260658	CG42541	RRAD/REM2/REM1/GEM	-1	0	0	0	0	0	0	0	0	0	0	0	0	0	0	0
CG44746	FBgn0265959	rdgC	PPEF2/PPEF1	-1	0	0	0	0	0	0	0	0	0	0	0	0	0	0	0
CG3231	FBgn0086129	snama	RBBP6	-1	0	0	0	0	0	0	0	0	0	0	0	0	0	0	0
CG43738	FBgn0263995	cpo	RBPMS/RBPMS2	-1	0	0	0	0	0	0	0	0	0	0	0	1	0	1	0
CG43066	FBgn0262476	CG43066	SLC6A18/SLC6A19/SLC6A20/SLC6A15/SLC6A17/SLC6A16/SLC6A9/SLC6A5/SLC6A3/SLC6A11/SLC6A8/SLC6A13/SLC6A12/SLC6A6/SLC6A4/SLC6A14/SLC6A1/SLC6A2	-1	0	0	0	0	0	0	1	0	0	0	0	0	0	0	0
CG7088	FBgn0001090	bnb	SMTNL1	-1	0	0	0	0	0	0	0	0	0	0	0	0	0	0	0
CG15765	FBgn0029814	CG15765	LINC00083	-1	0	0	0	0	0	0	0	0	0	0	0	0	0	1	0
CG3552	FBgn0035999	CG3552	GDPGP1	-1	0	0	0	0	0	0	0	0	0	0	0	0	1	1	0
CG6013	FBgn0038675	CG6013	CCDC124	-1	0	0	1	0	0	0	0	0	0	0	0	0	0	0	0
CG43740	FBgn0263997	CG43740		-1	0	0	0	0	0	0	0	0	0	0	0	0	0	1	1
CG34139	FBgn0083975	Nlg4	NLGN3/NLGN4X/NLGN1/NLGN4Y/NLGN2	-1	0	0	0	0	0	0	0	0	0	0	0	1	0	1	0
CG31869	FBgn0051869	CG31869	SSPO/TECTA/OTOGL/ZAN/MUC6/MUC19/MUC5B/FCGBP/MUC2/OTOG/MUC5AC	-1	0	0	0	0	0	0	0	0	0	0	1	0	0	0	0
CG15537	FBgn0039770	CG15537	CRHBP	-1	0	0	0	0	0	0	0	0	0	0	0	0	0	0	0
	FBgn0259993	CR42491		-1	0	0	0	0	0	0	0	0	0	0	0	1	0	0	0
CG5889	FBgn0029155	Men-b	ME3/ME1/ME2	-1	0	0	0	0	0	0	0	0	0	0	0	0	0	0	0
CG8648	FBgn0025832	Fen1	FEN1	-1	0	0	0	0	0	0	0	0	0	0	0	0	0	0	0
CG10701	FBgn0011661	Moe	MSN/EZR/RDX/NF2	-1	0	0	0	0	0	0	0	0	0	0	0	0	0	1	0
CG9226	FBgn0031782	WDR79	WRAP53	-1	0	0	0	0	0	0	0	0	0	0	0	1	0	0	0
CG31665	FBgn0051665	wry	DNER	-1	0	0	0	0	0	0	1	1	0	0	0	1	0	1	0
CG32139	FBgn0042630	Sox21b	SOX21/SOX14/SOX12/SOX1/SOX3/SOX4	-1	0	0	0	0	0	0	0	0	0	0	0	1	0	0	0
CG5949	FBgn0263600	DNApol-delta	POLD1	-1	0	0	0	0	0	0	0	0	0	0	0	0	0	0	0
CG3533	FBgn0004055	uzip		-1	0	0	0	0	0	0	0	0	0	0	0	0	0	1	0
CG5281	FBgn0037902	CG5281	SLC35G1	-1	0	1	0	0	0	0	0	0	0	1	0	0	0	0	0
CG34347	FBgn0085376	CG34347	EPB41L4A	-1	0	0	0	0	0	0	0	0	0	0	0	1	0	0	0
CG11397	FBgn0015391	glu	SMC4	-1	0	0	0	0	0	0	0	0	0	0	0	0	0	0	0
CG12787	FBgn0041150	hoe1	OCA2	-1	0	0	0	0	0	0	0	0	1	0	0	0	0	0	0
CG1763	FBgn0002948	nod	KIF4A/KIF4B/KIF27/KIF7	-1	0	1	0	0	0	0	0	0	0	0	0	0	0	0	0
CG31045	FBgn0026059	Mhcl	MYO18A/MYO18B	-1	0	0	0	0	0	0	0	0	0	0	0	1	0	0	0
CG7564	FBgn0036734	CG7564	LUC7L/LUC7L2/LUC7L3/C7orf55-LUC7L2	-1	0	0	0	0	0	0	0	0	0	0	0	0	0	0	0
CG8079	FBgn0034002	CG8079	AGGF1	-1	0	0	0	0	0	0	0	1	0	0	0	0	0	0	0
CG1965	FBgn0037466	CG1965	PAXBP1/GCFC2	-1	0	0	0	0	0	0	0	0	0	0	0	0	0	0	0
CG1987	FBgn0030479	Rbp1-like	SRSF3/SRSF7	-1	0	0	0	0	0	0	0	0	0	0	0	0	0	1	0
CG3973	FBgn0029881	pigs	GAS2L1/GAS2L2	-1	0	0	0	0	0	0	0	0	0	0	0	0	0	0	0
CG42724	FBgn0261641	CG42724	TCERG1/TCERG1L	-1	0	0	0	0	0	0	1	0	0	0	0	0	0	0	1
CG43320	FBgn0263025	CG43320	HSPBAP1	-1	1	0	0	0	0	0	0	0	0	0	0	0	0	0	0
CG7055	FBgn0030093	Bap111	SMARCE1	-1	0	0	0	0	0	0	0	0	0	0	0	1	0	0	0
CG43078	FBgn0262508	CG43078		-1	0	0	0	0	0	0	1	0	1	0	0	1	0	0	0
CG31688	FBgn0263355	CG31688		-1	0	0	0	0	0	0	0	0	0	0	0	0	0	1	1
CG14982	FBgn0035477	CG14982		-1	0	0	0	0	0	0	0	0	0	0	0	0	0	0	0
CG18617	FBgn0028670	Vha100-2	ATP6V0A4/ATP6V0A1/ATP6V0A2/TCIRG1	-1	0	0	0	0	0	0	0	0	0	0	0	1	0	0	0
CG9667	FBgn0037550	CG9667	ISY1/ISY1-RAB43	-1	0	0	0	0	0	0	0	0	0	0	0	0	0	0	0
CG30054	FBgn0050054	CG30054	GNAQ/GNA11/GNA15/GNA14	-1	0	0	0	0	0	0	0	0	0	0	0	0	0	0	0
CG33980	FBgn0263512	Vsx2	VSX2/VSX1	-1	0	0	0	0	0	0	0	0	0	0	0	0	0	0	1
CG7879	FBgn0035235	CG7879	RBM12B/RBM12	-1	0	0	0	0	0	0	0	0	0	0	0	0	0	0	0
CG5337	FBgn0032249	CG5337	TBC1D16	-1	0	0	0	0	0	0	0	0	0	0	0	1	0	0	0
CG4236	FBgn0263979	Caf1-55	RBBP4/RBBP7	-1	0	0	0	0	0	0	0	0	0	0	0	0	0	0	0
CG6207	FBgn0036144	GlcAT-P	B3GAT1/B3GAT2/B3GAT3	-1	0	0	0	0	0	0	0	0	0	0	0	0	0	1	0
CG43946	FBgn0264574	Glut1	SLC2A3/SLC2A1/SLC2A4/SLC2A2/SLC2A14/SLC2A5/SLC2A9/SLC2A7/SLC2A11	-1	0	0	0	0	0	0	0	0	1	0	0	1	1	1	1
CG9520	FBgn0032078	C1GalTA	C1GALT1/C1GALT1C1	-1	0	0	0	0	0	0	0	0	0	0	0	0	0	0	0
CG6963	FBgn0250823	gish	CSNK1G3/CSNK1G2/CSNK1G1	-1	0	0	0	0	0	0	0	0	0	0	0	0	0	1	1
CG6171	FBgn0026737	CG6171	APLF	-1	0	0	0	0	0	0	0	0	0	0	0	0	0	0	0
CG3019	FBgn0003638	su(w[a])	SFSWAP	-1	0	0	0	0	0	0	0	1	1	0	0	0	0	0	0
CG8593	FBgn0019662	qm	GGPS1	-1	0	0	0	0	0	0	0	0	0	0	0	0	0	0	0
CG10741	FBgn0036373	Tgi	VGLL4	-1	0	0	0	0	0	0	0	0	0	0	0	0	0	0	0
CG10755	FBgn0015036	Cyp4ae1	CYP4V2/CYP4A11/CYP4Z1/CYP4B1/CYP4F11/CYP4X1/CYP4F12/CYP4A22/CYP4F8/CYP26B1/CYP4F3/CYP4F2/CYP4F22	-1	0	0	0	0	0	0	0	0	0	0	0	0	0	0	0
CG30483	FBgn0040752	Prosap	SHANK1/SHANK2/SHANK3	-1	0	0	0	0	0	0	0	0	0	0	0	0	0	1	0
CG34392	FBgn0085421	Epac	RAPGEF4/RAPGEF3/RAPGEF5/RAPGEFL1	-1	0	0	0	0	0	0	0	0	0	0	0	0	0	0	0
CG34114	FBgn0083950	CG34114	PSG1/MERTK/NPHS1	-1	0	0	0	0	0	0	0	0	0	0	0	1	0	1	0
CG42540	FBgn0260657	CG42540	STOM/STOML3/NPHS2	-1	0	0	0	0	0	0	1	0	0	0	0	0	0	1	0
CG43955	FBgn0264606	Fife	PCLO/RIMS1	-1	0	0	0	0	0	0	0	0	0	0	0	1	0	1	0
CG6977	FBgn0037963	Cad87A	CDH23	-1	0	0	0	0	0	0	0	0	0	0	0	0	0	0	0
CG2114	FBgn0035385	FMRFaR	GPR139/P2RY10/OR52K1	-1	0	0	0	0	0	0	0	0	0	0	0	0	0	0	0
CG7692	FBgn0036714	CG7692		-1	1	0	0	0	0	0	0	0	0	0	0	0	0	0	0
CG12605	FBgn0035481	CG12605	SCRT1/SCRT2/SNAI3/SNAI1/SNAI2	-1	0	0	0	0	0	0	0	0	0	0	0	0	0	0	0
CG5370	FBgn0010501	Dcp-1	CASP7/CASP6/CASP3/CASP9/CFLAR/CASP2/CASP8/CASP10	-1	0	0	0	0	0	0	0	0	0	0	0	0	0	0	0
CG14741	FBgn0037989	ATP8B	ATP8B2/ATP8B4/ATP8B1/ATP8B3/ATP11B/ATP11C/ATP11A	-1	0	0	0	0	0	0	0	0	0	0	0	0	0	1	0
CG1101	FBgn0010774	Ref1	ALYREF	-1	0	0	0	0	0	0	0	0	0	0	0	0	0	0	0
CG9809	FBgn0037248	srl	PPARGC1A/PPRC1/PPARGC1B	-1	0	0	0	0	0	0	0	0	0	0	0	0	0	0	0
CG34370	FBgn0085399	CG34370		-1	0	0	0	0	0	0	0	1	0	0	0	0	0	1	0
CG31998	FBgn0051998	CG31998		-1	0	0	0	0	0	0	0	0	0	0	0	0	0	0	0
CG11556	FBgn0030230	Rph	RPH3A/DOC2B/DOC2A/RPH3AL	-1	0	0	0	0	0	0	0	0	0	0	0	1	0	1	0
CG1688	FBgn0027589	CG1688	KCNK7/KCNK18/KCNK1/KCNK16/KCNK6	-1	0	0	0	0	0	0	0	0	1	0	0	1	0	0	0
CG8861	FBgn0037676	CG8861		-1	0	0	0	0	0	0	0	0	0	0	0	0	0	1	0
CG4338	FBgn0038313	CG4338	TSR3	-1	0	1	0	0	0	0	0	0	0	0	0	0	0	0	0
CG5799	FBgn0020307	dve	SATB1/SATB2	-1	0	0	0	0	0	0	0	0	0	0	0	0	0	0	1
CG42321	FBgn0259221	CG42321	ATP8A1/ATP8A2/ATP8B1/ATP8B3/ATP8B2/ATP8B4	-1	0	0	0	0	0	0	0	1	0	0	0	0	0	0	0
CG9636	FBgn0037556	CG9636	CUEDC2	-1	0	0	0	0	0	0	0	0	0	0	0	0	0	0	0
CG2980	FBgn0034939	thoc5	THOC5	-1	0	0	0	0	0	0	0	0	0	0	0	0	0	0	0
CG33947	FBgn0083068	CG33947		-1	0	0	0	0	0	0	0	0	0	0	0	0	0	0	0
CG10697	FBgn0000422	Ddc	DDC/HDC	-1	0	0	0	0	0	0	0	0	0	0	1	0	0	0	0
CG14001	FBgn0043362	bchs	WDFY3/WDFY4	-1	0	0	0	0	0	0	0	0	0	0	0	1	0	0	0
CG10061	FBgn0011020	Sas-4	CENPJ/TCP10L2/TCP10L/TCP10	-1	0	0	0	0	0	0	0	0	0	0	0	0	0	0	0
CG15112	FBgn0000578	ena	ENAH/EVL/VASP	-1	0	0	0	0	0	0	0	0	1	0	0	0	0	0	0
CG1877	FBgn0015509	Cul1	CUL1	-1	0	1	0	0	0	0	0	0	0	0	0	0	0	0	0
CG42856	FBgn0262103	Sik3	SIK3/SIK2/MARK4/MARK3/MARK2	-1	0	0	0	0	0	0	0	0	1	0	0	1	0	0	0
CG43388	FBgn0263220	Hk	KCNAB1/KCNAB2/KCNAB3	-1	0	0	0	0	0	0	0	0	0	0	0	0	0	0	0
CG32597	FBgn0040153	l(1)G0469		-1	0	0	0	0	0	0	0	0	0	0	0	0	0	1	0
CG17762	FBgn0030412	Tomosyn	STXBP5/STXBP5L	-1	0	0	0	0	0	0	0	0	0	0	0	0	0	1	0
CG4294	FBgn0034742	CG4294		-1	0	0	0	0	0	0	0	0	0	0	0	0	0	0	0
CG3225	FBgn0031631	CG3225	DHX35	-1	0	0	0	0	0	0	0	0	0	0	0	0	0	0	0
CG7535	FBgn0024963	GluClalpha	GLRA1/GLRA4/GLRA3/GLRA2/GLRB/GABRB2/GABRR2/GABRQ/GABRD/GABRR1/GABRB3/GABRP/GABRB1	-1	0	0	0	0	0	0	0	1	1	0	0	1	0	1	0
CG14372	FBgn0038156	CG14372	PSG1/SIGLEC16/FCRLA/PSG2/MAG/MERTK/SIGLEC6/SIGLEC7/SIGLEC9/SIGLEC12/SIGLEC11/SIGLEC5/SIGLEC14/SIGLEC10/SIGLEC8/NPHS1	-1	0	0	0	0	0	0	0	0	1	0	0	0	0	0	0
	FBgn0019660	roX2		-1	0	0	0	0	0	0	0	0	0	0	0	0	1	0	1
CG14777	FBgn0026872	CG14777	MPV17L	-1	0	0	0	0	0	0	0	0	0	0	0	0	0	0	0
CG34384	FBgn0085413	CG34384	DGKD/DGKH/DGKK	-1	0	0	0	0	0	0	0	0	0	0	0	0	0	0	0
CG10897	FBgn0033636	tou	BAZ2B/BAZ2A/BAZ1B	-1	0	0	0	0	0	0	0	0	0	0	0	0	0	1	0
CG33513	FBgn0053513	Nmdar2	GRIN2D/GRIN2C/GRIN2B/GRIN2A/GRIN3A/GRIN3B	-1	0	0	0	0	0	0	0	0	0	0	0	1	0	1	0
CG13892	FBgn0035141	Cypl	PPIL1	-1	0	0	0	0	0	0	0	0	0	0	0	0	0	0	0
CG2708	FBgn0010812	unc-45	UNC45B/UNC45A	-1	0	0	0	0	0	0	0	0	0	0	0	0	0	1	0
CG7152	FBgn0037130	Syn1	SNTB1/SNTB2/SNTA1	-1	0	0	0	0	0	0	0	0	0	1	0	0	0	0	0
CG32982	FBgn0052982	CG32982		-1	0	0	0	0	0	0	0	0	1	0	0	1	0	0	0
CG16778	FBgn0266129	lov	ZBTB12	-1	0	0	0	0	0	0	0	0	0	0	0	1	0	0	0
CG1664	FBgn0003321	sbr	NXF1/NXF3/NXF5/NXF2B/NXF2	-1	0	0	0	0	0	0	0	0	0	0	0	0	0	0	0
CG12414	FBgn0266347	nAChRalpha4	CHRNA6/CHRNA2/CHRNA3/CHRNA4/CHRND/CHRNB2/CHRNB1/CHRNA1/CHRNA5/CHRNB3/CHRNG/CHRNE/CHRNB4/CHRNA9/CHRNA7/CHRNA10/CHRFAM7A	-1	0	0	0	0	0	0	0	0	0	0	0	0	0	0	0
CG7050	FBgn0038975	Nrx-1	NRXN1/NRXN3/NRXN2	-1	0	0	0	0	0	0	0	0	0	0	0	1	0	1	0
CG11156	FBgn0002878	mus101	TOPBP1	-1	0	0	0	0	0	0	0	0	0	0	0	1	0	0	0
CG1451	FBgn0015589	Apc	APC2/APC	-1	0	0	0	0	0	0	0	0	0	0	0	1	0	0	0
CG44254	FBgn0265189	sud1/PIG-S	OGFOD1/PIGS	-1	0	0	0	0	0	0	0	0	0	0	0	0	0	0	0
CG32677	FBgn0052677	X11Lbeta	APBA1/APBA2/APBA3	-1	0	0	0	0	0	0	0	0	0	0	0	1	0	1	0
[truncated: 6,925 more rows]
